# Supplementary material for: Transcriptome analysis and identification of genes associated with fruiting branch internode elongation in upland cotton
Source: BMC Plant Biol. 2019 Oct 7;19:415. doi: 10.1186/s12870-019-2011-8 (PMC6781417; doi:10.1186/s12870-019-2011-8)
Supplement: Supplementary file 1 — Detailed information on the obtained reads via RNA-Seq. (XLS 20 kb) [file 12870_2019_2011_MOESM1_ESM.xls]

## Sheet: Sheet1
Sample	Raw reads	Clean Reads	Adapter	Low quality	N
X-1-1	61057548	59883396	259170	913772	596
X-1-2	60911170	59953850	247416	708710	591
X-1-3	54434532	53635228	216990	581190	559
X-2-1	55925140	55094642	216828	612616	524
X-2-2	72320142	70911712	304326	1102664	716
X-2-3	57275130	56337230	234772	701992	563
X-3-1	64198938	63142916	285312	769412	645
X-3-2	51181572	50382924	225064	572532	522
X-3-3	54047130	53113574	240562	691916	533
L-1-1	62127606	61158934	265258	702158	623
L-1-2	51169136	50267490	224068	676560	500
L-1-3	58876008	57810954	258318	805584	573
L-2-1	71235804	69792830	316598	1124946	709
L-2-2	53055548	52153806	246170	654574	489
L-2-3	49769160	48729352	223502	815332	481
L-3-1	57349548	56422678	238532	687240	544
L-3-2	58867690	57757088	249732	859372	740
L-3-3	53252526	52368334	228310	654444	716
Total	1047054328	1028916938	4480928	13635014	10624
Percentage	-	0.982678	0.00427956	0.0130223	1.01466e-05
