# Supplementary material for: Transcriptome analysis and identification of genes associated with fruiting branch internode elongation in upland cotton
Source: BMC Plant Biol. 2019 Oct 7;19:415. doi: 10.1186/s12870-019-2011-8 (PMC6781417; doi:10.1186/s12870-019-2011-8)
Supplement: Supplementary file 2 — Expression of all genes in the 18 samples. (XLS 64722 kb) [file 12870_2019_2011_MOESM2_ESM.xls]

## Sheet: all.genes.expression_ATH.annot
id	X-1-1_fpkm	X-1-2_fpkm	X-1-3_fpkm	X-2-1_fpkm	X-2-2_fpkm	X-2-3_fpkm	X-3-1_fpkm	X-3-2_fpkm	X-3-3_fpkm	L-1-1_fpkm	L-1-2_fpkm	L-1-3_fpkm	L-2-1_fpkm	L-2-2_fpkm	L-2-3_fpkm	L-3-1_fpkm	L-3-2_fpkm	L-3-3_fpkm	X-1-1_count	X-1-2_count	X-1-3_count	X-2-1_count	X-2-2_count	X-2-3_count	X-3-1_count	X-3-2_count	X-3-3_count	L-1-1_count	L-1-2_count	L-1-3_count	L-2-1_count	L-2-2_count	L-2-3_count	L-3-1_count	L-3-2_count	L-3-3_count	Symbol	Query_id	Subject_id	identity%	AT_GeneID	AT_Symbol	Description	KEGG_A_class	KEGG_B_class	Pathway	AT_GeneID	AT_K_ID	GO Component
Gh_A05G1463	45.22	42.72	36.46	61.37	60.12	81.54	105.17	135.11	138.23	74.24	62.48	64.35	84.24	101.94	84.76	95.29	104.25	133.19	1064.97	1036.58	771.84	1355.14	1699.16	1843.22	2654.63	2710.91	2973.29	1802.3	1202.67	1462.55	2304.82	2063.74	1561.3	2172.32	2394.65	2845.28	Gh_A05G1463	Gh_A05G1463	AT4G21990	76.92	AT4G21990	2018-04-03	5'-adenylylsulfate reductase 3, chloroplastic [Source:UniProtKB/Swiss-Prot;Acc:P92980]	Metabolism	Energy metabolism	ko00920//Sulfur metabolism	AT4G21990	K05907	GO:0005623//cell;GO:0043229//intracellular organelle;GO:0043226//organelle;GO:0044444//cytoplasmic part;GO:0043231//intracellular membrane-bounded organelle;GO:0005622//intracellular;GO:0005737//cytoplasm;GO:0044424//intracellular part;GO:0043227//membrane-bounded organelle;GO:0009536//plastid;GO:0009507//chloroplast;GO:0044464//cell part
Gh_A06G1308	60.25	55.42	50.2	72.02	59.82	72.65	80.84	111.26	111.74	96.22	87.04	87.33	97.43	108.67	92.99	82.06	101.14	121.17	1450	1374	1086	1625	1727.73	1678	2085	2281	2456	2387	1712	2028.28	2724	2248	1750.21	1911.72	2374	2645	Gh_A06G1308	Gh_A06G1308	AT4G21990	75	AT4G21990	2018-04-03	5'-adenylylsulfate reductase 3, chloroplastic [Source:UniProtKB/Swiss-Prot;Acc:P92980]	Metabolism	Energy metabolism	ko00920//Sulfur metabolism	AT4G21990	K05907	GO:0005623//cell;GO:0043229//intracellular organelle;GO:0043226//organelle;GO:0044444//cytoplasmic part;GO:0043231//intracellular membrane-bounded organelle;GO:0005622//intracellular;GO:0005737//cytoplasm;GO:0044424//intracellular part;GO:0043227//membrane-bounded organelle;GO:0009536//plastid;GO:0009507//chloroplast;GO:0044464//cell part
Gh_D05G1637	34.94	27.84	28.06	40.21	30.7	41.8	50.57	65.64	75.76	55.68	47.08	51.23	57.24	61.26	56.34	48.02	61.05	65.52	823.03	675.42	594.16	887.86	867.84	944.78	1276.37	1317.09	1629.71	1351.7	906.33	1164.45	1566.18	1240.26	1037.7	1094.68	1402.35	1399.72	Gh_D05G1637	Gh_D05G1637	AT4G21990	76.7	AT4G21990	2018-04-03	5'-adenylylsulfate reductase 3, chloroplastic [Source:UniProtKB/Swiss-Prot;Acc:P92980]	Metabolism	Energy metabolism	ko00920//Sulfur metabolism	AT4G21990	K05907	GO:0005623//cell;GO:0043229//intracellular organelle;GO:0043226//organelle;GO:0044444//cytoplasmic part;GO:0043231//intracellular membrane-bounded organelle;GO:0005622//intracellular;GO:0005737//cytoplasm;GO:0044424//intracellular part;GO:0043227//membrane-bounded organelle;GO:0009536//plastid;GO:0009507//chloroplast;GO:0044464//cell part
Gh_D06G1636	26.38	22.51	22.84	32.89	22.31	21.86	21.25	31.66	35.21	53.13	46.57	48.77	49.07	56.75	60.13	31.78	50.61	52.36	635	558	494	742	644.27	505	548	649	774	1318	916	1132.72	1372	1174	1131.79	740.28	1188	1143	Gh_D06G1636	Gh_D06G1636	AT4G21990	75.89	AT4G21990	2018-04-03	5'-adenylylsulfate reductase 3, chloroplastic [Source:UniProtKB/Swiss-Prot;Acc:P92980]	Metabolism	Energy metabolism	ko00920//Sulfur metabolism	AT4G21990	K05907	GO:0005623//cell;GO:0043229//intracellular organelle;GO:0043226//organelle;GO:0044444//cytoplasmic part;GO:0043231//intracellular membrane-bounded organelle;GO:0005622//intracellular;GO:0005737//cytoplasm;GO:0044424//intracellular part;GO:0043227//membrane-bounded organelle;GO:0009536//plastid;GO:0009507//chloroplast;GO:0044464//cell part
Gh_A03G1644	16.69	15.81	19.37	23.12	18.83	13.76	18.19	17.12	19.14	24.12	26.38	32.57	29.94	32.67	22.72	30.29	26.02	24.42	127	124	132.52	165	172	100.49	148.39	111	133.06	189.21	164.09	239.23	264.73	213.75	135.23	223.16	193.15	168.56	Gh_A03G1644	Gh_A03G1644	AT4G34190	55.63	AT4G34190	2018-09-01	Stress enhanced protein 1, chloroplastic [Source:UniProtKB/Swiss-Prot;Acc:Q9M7I9]	-	-	-	AT4G34190		GO:0043227//membrane-bounded organelle;GO:0009534//chloroplast thylakoid;GO:0009579//thylakoid;GO:0044425//membrane part;GO:0043226//organelle;GO:0044434//chloroplast part;GO:0044436//thylakoid part;GO:0044422//organelle part;GO:0031976//plastid thylakoid;GO:0044464//cell part;GO:0044424//intracellular part;GO:0042651//thylakoid membrane;GO:0005622//intracellular;GO:0043231//intracellular membran…
Gh_D02G2060	8.8	13.92	15.08	12.57	12.77	8.06	10.54	11.83	8.38	15.94	17.35	18.06	20.32	19.36	9.94	13.76	15.55	13.84	62	101	95.48	83	108	54.51	79.61	71	53.94	115.79	99.91	122.77	166.27	117.25	54.77	93.84	106.85	88.44	Gh_D02G2060	Gh_D02G2060	AT4G34190	54.81	AT4G34190	2018-09-01	Stress enhanced protein 1, chloroplastic [Source:UniProtKB/Swiss-Prot;Acc:Q9M7I9]	-	-	-	AT4G34190		GO:0043227//membrane-bounded organelle;GO:0009534//chloroplast thylakoid;GO:0009579//thylakoid;GO:0044425//membrane part;GO:0043226//organelle;GO:0044434//chloroplast part;GO:0044436//thylakoid part;GO:0044422//organelle part;GO:0031976//plastid thylakoid;GO:0044464//cell part;GO:0044424//intracellular part;GO:0042651//thylakoid membrane;GO:0005622//intracellular;GO:0043231//intracellular membran…
Gh_A02G1292	14.77	13.13	11.92	9.62	10.49	18.49	16.3	21.23	19.97	10.89	10.63	11.71	8.44	17.28	16.66	10.35	16.05	14.81	147.32	134.9	106.85	89.97	125.63	177.09	174.29	180.44	181.91	111.98	86.71	112.76	97.84	148.21	129.96	99.99	156.14	134.05	Gh_A02G1292	Gh_A02G1292	AT2G21970	61.58	AT2G21970	2018-09-02	Stress enhanced protein 2, chloroplastic [Source:UniProtKB/Swiss-Prot;Acc:Q9SJ02]	-	-	-	AT2G21970		GO:0044446//intracellular organelle part;GO:0031224//intrinsic component of membrane;GO:0055035//plastid thylakoid membrane;GO:0009535//chloroplast thylakoid membrane;GO:0043226//organelle;GO:0042651//thylakoid membrane;GO:0044422//organelle part;GO:0009507//chloroplast;GO:0044436//thylakoid part;GO:0005623//cell;GO:0044444//cytoplasmic part;GO:0043234//protein complex;GO:0032991//macromolecular …
Gh_A07G1615	0.29	0.4	0.27	0.48	0.1	0	0.44	0.25	0.09	0.08	0	0.08	0.21	0.37	0	0.08	0	0.09	3.63	5.16	3.06	5.64	1.53	0	6	2.69	1	1	0	1	3.06	4	0	1	0	1	Gh_A07G1615	Gh_A07G1615	AT3G02310	73.2	AT3G02310	2018-09-02	Developmental protein SEPALLATA 2 [Source:UniProtKB/Swiss-Prot;Acc:P29384]	-	-	-	AT3G02310		GO:0044424//intracellular part;GO:0044464//cell part;GO:0043226//organelle;GO:0005623//cell;GO:0043231//intracellular membrane-bounded organelle;GO:0043227//membrane-bounded organelle;GO:0005622//intracellular;GO:0043229//intracellular organelle;GO:0005634//nucleus
Gh_A09G2157	0	0	0	0	0	0	0	0	0	0	0	0	0	0	0	0	0	0	0	0	0	0	0	0	0	0	0	0	0	0	0	0	0	0	0	0	Gh_A09G2157	Gh_A09G2157	AT3G02310	61.51	AT3G02310	2018-09-02	Developmental protein SEPALLATA 2 [Source:UniProtKB/Swiss-Prot;Acc:P29384]	-	-	-	AT3G02310		GO:0044424//intracellular part;GO:0044464//cell part;GO:0043226//organelle;GO:0005623//cell;GO:0043231//intracellular membrane-bounded organelle;GO:0043227//membrane-bounded organelle;GO:0005622//intracellular;GO:0043229//intracellular organelle;GO:0005634//nucleus
Gh_D03G0431	32.54	29	21.2	42.77	38.62	53.28	61.42	62.66	62.9	42.89	38.67	36.38	38.41	47.67	50.38	44.43	46.24	44.09	324.68	298.1	190.15	400.03	462.37	510.16	656.71	532.56	573.09	441.02	315.29	350.24	445.16	408.79	393.04	429.01	449.86	398.95	Gh_D03G0431	Gh_D03G0431	AT2G21970	60.59	AT2G21970	2018-09-02	Stress enhanced protein 2, chloroplastic [Source:UniProtKB/Swiss-Prot;Acc:Q9SJ02]	-	-	-	AT2G21970		GO:0044446//intracellular organelle part;GO:0031224//intrinsic component of membrane;GO:0055035//plastid thylakoid membrane;GO:0009535//chloroplast thylakoid membrane;GO:0043226//organelle;GO:0042651//thylakoid membrane;GO:0044422//organelle part;GO:0009507//chloroplast;GO:0044436//thylakoid part;GO:0005623//cell;GO:0044444//cytoplasmic part;GO:0043234//protein complex;GO:0032991//macromolecular …
Gh_D07G1814	0.18	0.36	0.08	0.11	0.09	0.16	0.07	0.12	0	0.22	0	0	0	0	0	0	0	0	2.37	4.94	1	1.36	1.47	2	1	1.31	0	3	0	0	0	0	0	0	0	0	Gh_D07G1814	Gh_D07G1814	AT3G02310	69.7	AT3G02310	2018-09-02	Developmental protein SEPALLATA 2 [Source:UniProtKB/Swiss-Prot;Acc:P29384]	-	-	-	AT3G02310		GO:0044424//intracellular part;GO:0044464//cell part;GO:0043226//organelle;GO:0005623//cell;GO:0043231//intracellular membrane-bounded organelle;GO:0043227//membrane-bounded organelle;GO:0005622//intracellular;GO:0043229//intracellular organelle;GO:0005634//nucleus
Gh_D09G2362	0	0	0	0	0	0	0	0	0	0	0	0	0	0	0	0	0	0	0	0	0	0	0	0	0	0	0	0	0	0	0	0	0	0	0	0	Gh_D09G2362	Gh_D09G2362	AT3G02310	59.52	AT3G02310	2018-09-02	Developmental protein SEPALLATA 2 [Source:UniProtKB/Swiss-Prot;Acc:P29384]	-	-	-	AT3G02310		GO:0044424//intracellular part;GO:0044464//cell part;GO:0043226//organelle;GO:0005623//cell;GO:0043231//intracellular membrane-bounded organelle;GO:0043227//membrane-bounded organelle;GO:0005622//intracellular;GO:0043229//intracellular organelle;GO:0005634//nucleus
Gh_Sca114214G01	0	0	0	0	0	0.33	0	0	0	0	0	0	0	0	0	0	0	0	0	0	0	0	0	1.75	0	0	0	0	0	0	0	0	0	0	0	0	Gh_Sca114214G01	Gh_Sca114214G01	AT2G21970	54.78	AT2G21970	2018-09-02	Stress enhanced protein 2, chloroplastic [Source:UniProtKB/Swiss-Prot;Acc:Q9SJ02]	-	-	-	AT2G21970		GO:0044446//intracellular organelle part;GO:0031224//intrinsic component of membrane;GO:0055035//plastid thylakoid membrane;GO:0009535//chloroplast thylakoid membrane;GO:0043226//organelle;GO:0042651//thylakoid membrane;GO:0044422//organelle part;GO:0009507//chloroplast;GO:0044436//thylakoid part;GO:0005623//cell;GO:0044444//cytoplasmic part;GO:0043234//protein complex;GO:0032991//macromolecular …
Gh_A03G1085	0.12	0	0.04	0.09	0	0	0	0.19	0	0	0	0.04	0.07	0.09	0.05	0.04	0	0	1.5	0	0.5	1	0	0	0	2	0	0	0	0.5	1	1	0.5	0.5	0	0	Gh_A03G1085	Gh_A03G1085	AT1G24260	76.11	AT1G24260	2018-09-03	Developmental protein SEPALLATA 3 [Source:UniProtKB/Swiss-Prot;Acc:O22456]	-	-	-	AT1G24260		GO:0005634//nucleus;GO:0043227//membrane-bounded organelle;GO:0044464//cell part;GO:0044424//intracellular part;GO:0043231//intracellular membrane-bounded organelle;GO:0005622//intracellular;GO:0005623//cell;GO:0043226//organelle;GO:0043229//intracellular organelle
Gh_A04G1491	0.11	0.11	0	0.47	0	0	0	0.26	0.6	0	0.13	0.11	0	0	0	0	0	0	1	1	0	4	0	0	0	2	5	0	1	1	0	0	0	0	0	0	Gh_A04G1491	Gh_A04G1491	AT1G24260	71.75	AT1G24260	2018-09-03	Developmental protein SEPALLATA 3 [Source:UniProtKB/Swiss-Prot;Acc:O22456]	-	-	-	AT1G24260		GO:0005634//nucleus;GO:0043227//membrane-bounded organelle;GO:0044464//cell part;GO:0044424//intracellular part;GO:0043231//intracellular membrane-bounded organelle;GO:0005622//intracellular;GO:0005623//cell;GO:0043226//organelle;GO:0043229//intracellular organelle
Gh_D02G1502	0.12	0	0.04	0.09	0	0	0	0.19	0.09	0.08	0	0.04	0.07	0	0.05	0.04	0	0	1.5	0	0.5	1	0	0	0	2	1	1	0	0.5	1	0	0.5	0.5	0	0	Gh_D02G1502	Gh_D02G1502	AT1G24260	76.11	AT1G24260	2018-09-03	Developmental protein SEPALLATA 3 [Source:UniProtKB/Swiss-Prot;Acc:O22456]	-	-	-	AT1G24260		GO:0005634//nucleus;GO:0043227//membrane-bounded organelle;GO:0044464//cell part;GO:0044424//intracellular part;GO:0043231//intracellular membrane-bounded organelle;GO:0005622//intracellular;GO:0005623//cell;GO:0043226//organelle;GO:0043229//intracellular organelle
Gh_D04G1849	0	0.1	0	0	0	0	0	0	0	0	0.26	0	0	0	0	0	0	0	0	1	0	0	0	0	0	0	0	0	2	0	0	0	0	0	0	0	Gh_D04G1849	Gh_D04G1849	AT1G24260	72.73	AT1G24260	2018-09-03	Developmental protein SEPALLATA 3 [Source:UniProtKB/Swiss-Prot;Acc:O22456]	-	-	-	AT1G24260		GO:0005634//nucleus;GO:0043227//membrane-bounded organelle;GO:0044464//cell part;GO:0044424//intracellular part;GO:0043231//intracellular membrane-bounded organelle;GO:0005622//intracellular;GO:0005623//cell;GO:0043226//organelle;GO:0043229//intracellular organelle
XLOC_019829	8.59	9.37	8.24	6.83	8.15	7.76	6.1	5.5	6.25	3.72	3.17	4.46	2.19	2.37	2.68	1.5	3.31	1.74	159.8	181.06	137.37	117.35	181.18	139.68	120.97	85.99	107.69	69.98	48.27	78.49	46.1	36.12	39	27	58.14	28.13	MADS6	XLOC_019829	AT1G24260	53.85	AT1G24260	2018-09-03	Developmental protein SEPALLATA 3 [Source:UniProtKB/Swiss-Prot;Acc:O22456]	-	-	-	AT1G24260		GO:0005634//nucleus;GO:0043227//membrane-bounded organelle;GO:0044464//cell part;GO:0044424//intracellular part;GO:0043231//intracellular membrane-bounded organelle;GO:0005622//intracellular;GO:0005623//cell;GO:0043226//organelle;GO:0043229//intracellular organelle
Gh_A12G2456	6.07	7.72	3.68	13.73	10.6	13.39	22.26	26.72	22.65	3.49	3.75	3.78	9.09	6.74	7.28	7.07	16.24	18.12	167.82	220	91.48	356.02	351.93	355.58	659.92	629.74	572.24	99.55	84.71	101	292	160.32	157.59	189.46	438.26	454.68	Gh_A12G2456	Gh_A12G2456	AT1G73220	55.04	AT1G73220	2018-10-01	Organic cation/carnitine transporter 1 [Source:UniProtKB/Swiss-Prot;Acc:Q9CAT6]	-	-	-	AT1G73220		GO:0005886//plasma membrane;GO:0044425//membrane part;GO:0071944//cell periphery;GO:0044464//cell part;GO:0005623//cell;GO:0016021//integral component of membrane;GO:0031224//intrinsic component of membrane;GO:0016020//membrane
Gh_A12G2457	0.24	0.19	0.18	0.04	0	0.12	0	0.09	0.13	0.19	0.1	0.08	0	0.05	0	0	0	0.04	6	5	4	1	0	3	0	2	3	5	2	2	0	1	0	0	0	1	Gh_A12G2457	Gh_A12G2457	AT1G73220	58.67	AT1G73220	2018-10-01	Organic cation/carnitine transporter 1 [Source:UniProtKB/Swiss-Prot;Acc:Q9CAT6]	-	-	-	AT1G73220		GO:0005886//plasma membrane;GO:0044425//membrane part;GO:0071944//cell periphery;GO:0044464//cell part;GO:0005623//cell;GO:0016021//integral component of membrane;GO:0031224//intrinsic component of membrane;GO:0016020//membrane
Gh_D12G2583	0.28	0.8	0.77	1.47	1.41	1.58	2.39	2.6	1.84	1.01	0.83	0.82	1.8	0.72	0.83	1.08	4.03	4.27	7.18	21	17.52	34.98	43.07	38.42	65.08	56.26	42.76	26.45	17.29	20	53	15.68	16.41	26.54	99.74	98.32	Gh_D12G2583	Gh_D12G2583	AT1G73220	49.34	AT1G73220	2018-10-01	Organic cation/carnitine transporter 1 [Source:UniProtKB/Swiss-Prot;Acc:Q9CAT6]	-	-	-	AT1G73220		GO:0005886//plasma membrane;GO:0044425//membrane part;GO:0071944//cell periphery;GO:0044464//cell part;GO:0005623//cell;GO:0016021//integral component of membrane;GO:0031224//intrinsic component of membrane;GO:0016020//membrane
Gh_D12G2584	0.14	0	0	0.29	0.11	0.42	0	0	0	0	0	0	0	0	0	0	0	0	1	0	0	2	1	3	0	0	0	0	0	0	0	0	0	0	0	0	Gh_D12G2584	Gh_D12G2584	AT1G73220	44.62	AT1G73220	2018-10-01	Organic cation/carnitine transporter 1 [Source:UniProtKB/Swiss-Prot;Acc:Q9CAT6]	-	-	-	AT1G73220		GO:0005886//plasma membrane;GO:0044425//membrane part;GO:0071944//cell periphery;GO:0044464//cell part;GO:0005623//cell;GO:0016021//integral component of membrane;GO:0031224//intrinsic component of membrane;GO:0016020//membrane
Gh_D12G2585	0	0	0	0	0	0	0	0	0	0	0	0	0	0	0	0	0	0	0	0	0	0	0	0	0	0	0	0	0	0	0	0	0	0	0	0	Gh_D12G2585	Gh_D12G2585	AT1G73220	53.31	AT1G73220	2018-10-01	Organic cation/carnitine transporter 1 [Source:UniProtKB/Swiss-Prot;Acc:Q9CAT6]	-	-	-	AT1G73220		GO:0005886//plasma membrane;GO:0044425//membrane part;GO:0071944//cell periphery;GO:0044464//cell part;GO:0005623//cell;GO:0016021//integral component of membrane;GO:0031224//intrinsic component of membrane;GO:0016020//membrane
Gh_A13G1059	1.14	0.44	0.96	2.47	1.05	2.51	1.91	1.67	1.35	9.86	9.25	6.49	5.16	8.24	9.22	5.94	2.73	4.48	30.39	12.13	22.98	61.91	33.67	64.29	54.5	37.87	32.79	271.32	201.73	167.2	160.14	189.07	192.45	153.34	70.99	108.35	Gh_A13G1059	Gh_A13G1059	AT1G16390	66.47	AT1G16390	2018-10-03	Organic cation/carnitine transporter 3 [Source:UniProtKB/Swiss-Prot;Acc:Q9SA38]	-	-	-	AT1G16390		GO:0044464//cell part;GO:0043226//organelle;GO:0005623//cell;GO:0016020//membrane;GO:0005774//vacuolar membrane;GO:0005773//vacuole;GO:0044444//cytoplasmic part;GO:0016021//integral component of membrane;GO:0044437//vacuolar part;GO:0031224//intrinsic component of membrane;GO:0044425//membrane part;GO:0043229//intracellular organelle;GO:0043227//membrane-bounded organelle;GO:0044424//intracellula…
Gh_D13G1325	4.09	2.37	2.43	3.76	2.32	5.6	8.19	7.23	7.78	16.23	10.94	9.74	8.05	12.59	10.26	5.82	5.13	6.57	109.2	65.23	58.18	94.09	74.23	143.33	234.13	164.48	189.74	446.44	238.66	250.97	249.7	288.78	214.16	150.34	133.63	159.15	Gh_D13G1325	Gh_D13G1325	AT1G16390	66.28	AT1G16390	2018-10-03	Organic cation/carnitine transporter 3 [Source:UniProtKB/Swiss-Prot;Acc:Q9SA38]	-	-	-	AT1G16390		GO:0044464//cell part;GO:0043226//organelle;GO:0005623//cell;GO:0016020//membrane;GO:0005774//vacuolar membrane;GO:0005773//vacuole;GO:0044444//cytoplasmic part;GO:0016021//integral component of membrane;GO:0044437//vacuolar part;GO:0031224//intrinsic component of membrane;GO:0044425//membrane part;GO:0043229//intracellular organelle;GO:0043227//membrane-bounded organelle;GO:0044424//intracellula…
Gh_Sca024064G01	0.36	0.76	1.24	0.6	0.61	1.46	0.71	0.44	2.07	5.19	3.52	2.66	2.3	4.43	5.1	3.61	2.85	1.82	4.42	9.64	13.85	6.99	9.1	17.38	9.37	4.65	23.47	66.24	35.61	31.83	33.16	47.15	49.39	43.32	34.39	20.51	Gh_Sca024064G01	Gh_Sca024064G01	AT1G16390	66.08	AT1G16390	2018-10-03	Organic cation/carnitine transporter 3 [Source:UniProtKB/Swiss-Prot;Acc:Q9SA38]	-	-	-	AT1G16390		GO:0044464//cell part;GO:0043226//organelle;GO:0005623//cell;GO:0016020//membrane;GO:0005774//vacuolar membrane;GO:0005773//vacuole;GO:0044444//cytoplasmic part;GO:0016021//integral component of membrane;GO:0044437//vacuolar part;GO:0031224//intrinsic component of membrane;GO:0044425//membrane part;GO:0043229//intracellular organelle;GO:0043227//membrane-bounded organelle;GO:0044424//intracellula…
Gh_A01G0553	0	0	0	0	0	0.04	0	0	0	0	0	0	0	0	0	0	0	0	0	0	0	0	0	1	0	0	0	0	0	0	0	0	0	0	0	0	Gh_A01G0553	Gh_A01G0553	AT3G20660	68.36	AT3G20660	2018-10-04	Organic cation/carnitine transporter 4 [Source:UniProtKB/Swiss-Prot;Acc:Q9LHQ6]	-	-	-	AT3G20660		GO:0044434//chloroplast part;GO:0031984//organelle subcompartment;GO:0005773//vacuole;GO:0044437//vacuolar part;GO:0031224//intrinsic component of membrane;GO:0009534//chloroplast thylakoid;GO:0009507//chloroplast;GO:0034357//photosynthetic membrane;GO:0044425//membrane part;GO:0098588//bounding membrane of organelle;GO:0044424//intracellular part;GO:0009705//plant-type vacuole membrane;GO:000573…
Gh_A13G1208	0	0	0.08	0.04	0.06	0.04	0.07	0.09	0.02	0	0.04	0	0	0	0	0	0	0	0	0	2	1	2	1	2	2	0.5	0	1	0	0	0	0	0	0	0	Gh_A13G1208	Gh_A13G1208	AT3G20660	69.34	AT3G20660	2018-10-04	Organic cation/carnitine transporter 4 [Source:UniProtKB/Swiss-Prot;Acc:Q9LHQ6]	-	-	-	AT3G20660		GO:0044434//chloroplast part;GO:0031984//organelle subcompartment;GO:0005773//vacuole;GO:0044437//vacuolar part;GO:0031224//intrinsic component of membrane;GO:0009534//chloroplast thylakoid;GO:0009507//chloroplast;GO:0034357//photosynthetic membrane;GO:0044425//membrane part;GO:0098588//bounding membrane of organelle;GO:0044424//intracellular part;GO:0009705//plant-type vacuole membrane;GO:000573…
Gh_D01G2356	0	0	0	0	0	0	0	0	0	0	0	0	0	0	0	0	0	0	0	0	0	0	0	0	0	0	0	0	0	0	0	0	0	0	0	0	Gh_D01G2356	Gh_D01G2356	AT3G20660	68.58	AT3G20660	2018-10-04	Organic cation/carnitine transporter 4 [Source:UniProtKB/Swiss-Prot;Acc:Q9LHQ6]	-	-	-	AT3G20660		GO:0044434//chloroplast part;GO:0031984//organelle subcompartment;GO:0005773//vacuole;GO:0044437//vacuolar part;GO:0031224//intrinsic component of membrane;GO:0009534//chloroplast thylakoid;GO:0009507//chloroplast;GO:0034357//photosynthetic membrane;GO:0044425//membrane part;GO:0098588//bounding membrane of organelle;GO:0044424//intracellular part;GO:0009705//plant-type vacuole membrane;GO:000573…
Gh_D13G1504	0	0	0	0	0	0	0	0	0.02	0	0	0	0	0	0	0	0	0.04	0	0	0	0	0	0	0	0	0.5	0	0	0	0	0	0	0	0	1	Gh_D13G1504	Gh_D13G1504	AT3G20660	69.92	AT3G20660	2018-10-04	Organic cation/carnitine transporter 4 [Source:UniProtKB/Swiss-Prot;Acc:Q9LHQ6]	-	-	-	AT3G20660		GO:0044434//chloroplast part;GO:0031984//organelle subcompartment;GO:0005773//vacuole;GO:0044437//vacuolar part;GO:0031224//intrinsic component of membrane;GO:0009534//chloroplast thylakoid;GO:0009507//chloroplast;GO:0034357//photosynthetic membrane;GO:0044425//membrane part;GO:0098588//bounding membrane of organelle;GO:0044424//intracellular part;GO:0009705//plant-type vacuole membrane;GO:000573…
Gh_A08G0736	156.21	188.5	194.71	227.54	192.23	173.4	164.4	170.83	155.11	85.21	111.02	101.83	118.5	69.23	60.77	110.74	129.27	114.24	3904.22	4853.32	4374.16	5331.34	5765.32	4159.45	4403.43	3637.13	3540.49	2195.09	2267.75	2455.92	3440.67	1487.13	1187.71	2678.99	3150.82	2589.77	Gh_A08G0736	Gh_A08G0736	AT3G13050	55.49	AT3G13050	2018-10-07	Organic cation/carnitine transporter 7 [Source:UniProtKB/Swiss-Prot;Acc:Q940M4]	-	-	-	AT3G13050		GO:0005886//plasma membrane;GO:0044464//cell part;GO:0044425//membrane part;GO:0005623//cell;GO:0071944//cell periphery;GO:0016021//integral component of membrane;GO:0016020//membrane;GO:0031224//intrinsic component of membrane
Gh_A08G0737	0	0	0.04	0	0	0.06	0	0	0.04	0	0	0	0	0	0	0.08	0	0.18	0	0	1	0	0	1.34	0	0	1	0	0	0	0	0	0	2	0	4	Gh_A08G0737	Gh_A08G0737	AT3G13050	53.94	AT3G13050	2018-10-07	Organic cation/carnitine transporter 7 [Source:UniProtKB/Swiss-Prot;Acc:Q940M4]	-	-	-	AT3G13050		GO:0005886//plasma membrane;GO:0044464//cell part;GO:0044425//membrane part;GO:0005623//cell;GO:0071944//cell periphery;GO:0016021//integral component of membrane;GO:0016020//membrane;GO:0031224//intrinsic component of membrane
Gh_D05G1105	0	0	0	0	0	0	0	0	0	0	0	0.08	0	0	0.1	0	0	0	0	0	0	0	0	0	0	0	0	0	0	2	0	0	2	0	0	0	Gh_D05G1105	Gh_D05G1105	AT3G13050	57.61	AT3G13050	2018-10-07	Organic cation/carnitine transporter 7 [Source:UniProtKB/Swiss-Prot;Acc:Q940M4]	-	-	-	AT3G13050		GO:0005886//plasma membrane;GO:0044464//cell part;GO:0044425//membrane part;GO:0005623//cell;GO:0071944//cell periphery;GO:0016021//integral component of membrane;GO:0016020//membrane;GO:0031224//intrinsic component of membrane
Gh_D06G1962	23.9	24.99	22.63	25.89	24.49	19.54	18.73	19.22	21.71	21.12	22.4	21.11	24.85	21.68	23.71	20.97	21.58	22.36	610.97	657.97	519.94	620.33	751.21	479.39	513.04	418.52	506.69	556.29	467.92	520.66	737.9	476.17	473.89	518.68	537.89	518.35	Gh_D06G1962	Gh_D06G1962	AT3G13050	70.12	AT3G13050	2018-10-07	Organic cation/carnitine transporter 7 [Source:UniProtKB/Swiss-Prot;Acc:Q940M4]	-	-	-	AT3G13050		GO:0005886//plasma membrane;GO:0044464//cell part;GO:0044425//membrane part;GO:0005623//cell;GO:0071944//cell periphery;GO:0016021//integral component of membrane;GO:0016020//membrane;GO:0031224//intrinsic component of membrane
Gh_D08G0875	87.23	103.23	98.48	99.97	92.7	78.54	62.88	80.12	58.15	56.87	73.53	70.88	52.62	38.31	34.41	67.24	62.35	48	2444.78	2980.68	2480.84	2626.66	3117.68	2112.55	1888.57	1912.87	1488.51	1642.91	1684.25	1917.08	1713.33	922.87	754.29	1824.01	1704.18	1220.23	Gh_D08G0875	Gh_D08G0875	AT3G13050	55.49	AT3G13050	2018-10-07	Organic cation/carnitine transporter 7 [Source:UniProtKB/Swiss-Prot;Acc:Q940M4]	-	-	-	AT3G13050		GO:0005886//plasma membrane;GO:0044464//cell part;GO:0044425//membrane part;GO:0005623//cell;GO:0071944//cell periphery;GO:0016021//integral component of membrane;GO:0016020//membrane;GO:0031224//intrinsic component of membrane
Gh_D08G0876	0.08	0.12	0.31	0.04	0.23	0.11	0	0	0	0.08	0.1	0	0.07	0.14	0	0.08	0	0.13	2	3	7	1	7	2.66	0	0	0	2	2	0	2	3	0	2	0	3	Gh_D08G0876	Gh_D08G0876	AT3G13050	53.93	AT3G13050	2018-10-07	Organic cation/carnitine transporter 7 [Source:UniProtKB/Swiss-Prot;Acc:Q940M4]	-	-	-	AT3G13050		GO:0005886//plasma membrane;GO:0044464//cell part;GO:0044425//membrane part;GO:0005623//cell;GO:0071944//cell periphery;GO:0016021//integral component of membrane;GO:0016020//membrane;GO:0031224//intrinsic component of membrane
Gh_A01G0003	0	0	0	0	0.21	0	0	0	0	0	0	0	0	0	0	0	0	0	0	0	0	0	1	0	0	0	0	0	0	0	0	0	0	0	0	0	Gh_A01G0003	Gh_A01G0003	AT4G21192	78.75	AT4G21192	-	Cytochrome c oxidase biogenesis protein Cmc1-like [Source:TAIR;Acc:AT4G21192]	-	-	-	AT4G21192		-
Gh_A01G0005	0.34	0	0.45	0.07	0	0	0	0	0	1.32	0.75	1.06	0.53	0.47	0.61	0.07	0	0	5	0	6	1	0	0	0	0	0	20	9	15	9	6	7	1	0	0	Gh_A01G0005	Gh_A01G0005	AT3G06470	52.47	AT3G06470	-	GNS1/SUR4 membrane protein family [Source:TAIR;Acc:AT3G06470]	-	-	-	AT3G06470		GO:0044425//membrane part;GO:0016021//integral component of membrane;GO:0031224//intrinsic component of membrane;GO:0016020//membrane
Gh_A01G0006	3.27	4.37	5.48	4.91	4.11	5.26	3.79	3.63	2.9	2.12	2.31	2	2.56	2.45	2.31	3.18	2.64	1.85	65.33	90.11	98.52	92.11	98.55	100.94	81.16	61.85	53.01	43.63	37.74	38.63	59.44	42.15	36.21	61.63	51.57	33.63	Gh_A01G0006	Gh_A01G0006	AT1G33270	70.55	AT1G33270	-	Acyl transferase/acyl hydrolase/lysophospholipase superfamily protein [Source:TAIR;Acc:AT1G33270]	-	-	-	AT1G33270		-
Gh_A01G0007	25.58	23.88	34.81	31.98	22.27	21.33	18.01	17.96	19.89	29.88	24.54	29.67	22.1	22.84	13.67	17.53	19.81	13.25	543.29	522.5	664.47	636.66	567.64	434.87	409.99	324.93	385.71	654.17	425.95	608.05	545.21	417.01	227	360.3	410.4	255.19	Gh_A01G0007	Gh_A01G0007	AT1G15200	58.33	AT1G15200	-	-	Genetic Information Processing	Translation	ko03013//RNA transport;ko03015//mRNA surveillance pathway	AT1G15200	K13114	-
Gh_A01G0008	3.44	3.12	2.27	2.15	3.53	2.16	1.8	2.69	2.17	5.08	3.82	3.84	3.97	4.27	6.14	3.48	2.8	3.92	43.47	40.67	25.82	25.47	53.56	26.23	24.47	29	25.06	66.23	39.53	46.87	58.31	46.42	60.77	42.58	34.53	44.96	Gh_A01G0008	Gh_A01G0008	AT2G01080	74.86	AT2G01080	-	Late embryogenesis abundant (LEA) hydroxyproline-rich glycoprotein family [Source:TAIR;Acc:AT2G01080]	-	-	-	AT2G01080		GO:0005623//cell;GO:0005886//plasma membrane;GO:0071944//cell periphery;GO:0044464//cell part;GO:0016020//membrane
Gh_A01G0010	0.68	1.99	2.4	1.82	0.76	1.78	0.21	0.4	1	0.88	0.83	0.94	1.46	0.26	0.44	3.29	0.58	0.38	6	18	19	15	8	15	2	3	8	8	6	8	14.95	2	3	28	5	3	Gh_A01G0010	Gh_A01G0010	AT1G15120	49.59	AT1G15120	-	Ubiquinol-cytochrome C reductase hinge protein [Source:TAIR;Acc:AT1G15120]	Metabolism	Energy metabolism	ko00190//Oxidative phosphorylation	AT1G15120	K00416	GO:0043227//membrane-bounded organelle;GO:0005622//intracellular;GO:0005740//mitochondrial envelope;GO:0031967//organelle envelope;GO:0043226//organelle;GO:0070469//respiratory chain;GO:0043229//intracellular organelle;GO:0044425//membrane part;GO:0043231//intracellular membrane-bounded organelle;GO:0044424//intracellular part;GO:0031975//envelope;GO:0019866//organelle inner membrane;GO:0005737//…
Gh_A01G0012	0	0	0	0	0	0	0	0	0	0	0	0	0	0	0	0	0	0	0	0	0	0	0	0	0	0	0	0	0	0	0	0	0	0	0	0	Gh_A01G0012	Gh_A01G0012	AT2G17080	36.11	AT2G17080	-	-	-	-	-	AT2G17080		-
Gh_A01G0015	0	0.23	0.37	0.46	0.33	0	0	0.08	0.14	0.16	0.2	0	0.22	0.19	0.04	0.34	0.33	0.25	0	7.13	10.2	13.29	12	0	0	2.03	4	5	5	0	8	5	1	10	10	7.06	Gh_A01G0015	Gh_A01G0015	AT4G38470	64.89	AT4G38470	-	ACT-like protein tyrosine kinase family protein [Source:TAIR;Acc:AT4G38470]	-	-	-	AT4G38470		GO:0044444//cytoplasmic part;GO:0005623//cell;GO:0005829//cytosol;GO:0044464//cell part;GO:0005737//cytoplasm;GO:0044424//intracellular part;GO:0005622//intracellular
Gh_A01G0017	28.63	21.36	23.07	20.23	23.17	22.15	23.46	23.59	20.98	24.99	26.01	25.14	18.71	17.89	12.42	17.17	17.5	14.2	871.57	669.93	631.4	577.25	846.56	647.06	765.57	611.79	583.19	784.17	647.05	738.64	661.72	468.06	295.67	505.83	519.67	392.11	Gh_A01G0017	Gh_A01G0017	AT2G16940	57.19	AT2G16940	-	Splicing factor, CC1-like [Source:TAIR;Acc:AT2G16940]	-	-	-	AT2G16940		GO:0043231//intracellular membrane-bounded organelle;GO:0005623//cell;GO:0043227//membrane-bounded organelle;GO:0043229//intracellular organelle;GO:0043226//organelle;GO:0005622//intracellular;GO:0044464//cell part;GO:0005634//nucleus;GO:0044424//intracellular part
Gh_A01G0018	1.57	0.69	0.95	0.76	0.95	0.3	1.2	1.01	1.72	1.11	1.57	1.33	1.48	2.33	1.28	0.44	1.03	1.58	11	5	6	5	8	2	9	6	11	8	9	9	12	14	7	3	7	10	Gh_A01G0018	Gh_A01G0018	AT2G20940	63.28	AT2G20940	-	Protein of unknown function (DUF1279) [Source:TAIR;Acc:AT2G20940]	-	-	-	AT2G20940		GO:0005622//intracellular;GO:0043229//intracellular organelle;GO:0043231//intracellular membrane-bounded organelle;GO:0005739//mitochondrion;GO:0044464//cell part;GO:0043226//organelle;GO:0005623//cell;GO:0005737//cytoplasm;GO:0044444//cytoplasmic part;GO:0044424//intracellular part;GO:0009536//plastid;GO:0043227//membrane-bounded organelle
Gh_A01G0022	0	0	0	0	0	0	0	0	0	0	0	0	0	0	0	0	0	0	0	0	0	0	0	0	0	0	0	0	0	0	0	0	0	0	0	0	Gh_A01G0022	Gh_A01G0022	AT4G35070	40.15	AT4G35070	-	SBP (S-ribonuclease binding protein) family protein [Source:TAIR;Acc:AT4G35070]	-	-	-	AT4G35070		GO:0005623//cell;GO:0005622//intracellular;GO:0044464//cell part;GO:0043226//organelle;GO:0005634//nucleus;GO:0043229//intracellular organelle;GO:0043227//membrane-bounded organelle;GO:0044424//intracellular part;GO:0043231//intracellular membrane-bounded organelle
Gh_A01G0030	0.92	0.69	0.41	1.15	0.44	0.77	0.78	0.92	1.48	0.32	0.42	0.27	0.83	0.69	0.81	1.39	0.84	1.35	24.67	19.14	10	29.01	14.15	20	22.34	21	36.24	9	9.14	7	26	16	17	36.28	22	33	Gh_A01G0030	Gh_A01G0030	AT3G19000	62.96	AT3G19000	-	2-oxoglutarate (2OG) and Fe(II)-dependent oxygenase superfamily protein [Source:TAIR;Acc:AT3G19000]	-	-	-	AT3G19000		-
Gh_A01G0032	55.72	52.55	44.03	52.86	58.78	53.53	36.52	45.43	44.99	66.94	67.5	67.02	68.28	67.79	75.29	66.88	77.76	68.04	888.25	863	631	789.96	1124.42	819.05	624	617	655	1100	879.47	1031	1264.46	928.84	938.6	1032	1209	983.88	Gh_A01G0032	Gh_A01G0032	AT2G21250	85.11	AT2G21250	-	NAD(P)-linked oxidoreductase superfamily protein [Source:TAIR;Acc:AT2G21250]	-	-	-	AT2G21250		GO:0044464//cell part;GO:0044424//intracellular part;GO:0005829//cytosol;GO:0005622//intracellular;GO:0044444//cytoplasmic part;GO:0005737//cytoplasm;GO:0005623//cell
Gh_A01G0034	0.1	0.1	0	0.45	0.17	0.55	0.1	0.43	0.17	0	0.19	0.22	0	0.24	0.47	0.22	0.11	0.29	2	2	0	8	4	10	2	7	3	0	3	4	0	4	7	4	2	5	Gh_A01G0034	Gh_A01G0034	AT4G34660	76.01	AT4G34660	-	SH3 domain-containing protein [Source:TAIR;Acc:AT4G34660]	-	-	-	AT4G34660		GO:0044444//cytoplasmic part;GO:0044424//intracellular part;GO:0005829//cytosol;GO:0044464//cell part;GO:0005737//cytoplasm;GO:0005622//intracellular;GO:0005623//cell
Gh_A01G0037	13.35	13.07	14.09	15.98	13.42	10.58	8.56	9.65	8.71	15.42	16	14.96	16.88	14.26	13.97	15.7	14.42	12.55	714.18	719.87	677.2	801.23	861.18	543.11	490.86	439.61	425.65	850.25	699.51	772.26	1049.01	655.6	584.28	812.52	752.05	608.69	Gh_A01G0037	Gh_A01G0037	AT4G39050	71.58	AT4G39050	-	Kinesin motor family protein [Source:TAIR;Acc:AT4G39050]	-	-	-	AT4G39050		GO:0005871//kinesin complex;GO:0044464//cell part;GO:0043226//organelle;GO:0043228//non-membrane-bounded organelle;GO:0005623//cell;GO:0044422//organelle part;GO:0043234//protein complex;GO:0044424//intracellular part;GO:0043229//intracellular organelle;GO:0015630//microtubule cytoskeleton;GO:0005875//microtubule associated complex;GO:0043232//intracellular non-membrane-bounded organelle;GO:00329…
Gh_A01G0040	3.4	3.8	3.18	3.21	3.44	3.53	3.96	3.71	3.97	3.62	5.15	3.2	3.19	4.08	4.24	3.71	5.46	4.21	88	101.44	74	78	107	87.75	110	82	94	96.79	109	80	96	91	86	93	138.03	99	Gh_A01G0040	Gh_A01G0040	AT2G16405	75.05	AT2G16405	-	Transducin/WD40 repeat-like superfamily protein [Source:TAIR;Acc:AT2G16405]	-	-	-	AT2G16405		-
Gh_A01G0048	5.1	5.18	4.73	5.58	4.82	6.06	6.46	7.12	7.03	4.2	2.8	4.33	3.12	3.36	4.36	3.78	4.28	3.98	152.55	159.81	127.13	156.54	172.97	174.12	207.33	181.6	192.08	129.57	68.46	125	108.53	86.54	102.11	109.39	124.95	108	Gh_A01G0048	Gh_A01G0048	AT1G60995	61.6	AT1G60995	-	FUNCTIONS IN: molecular_function unknown; INVOLVED IN: biological_process unknown; LOCATED IN: cellular_component unknown; EXPRESSED IN: 20 plant structures; EXPRESSED DURING: 10 growth stages; CONTAINS InterPro DOMAIN/s: Membralin (InterPro:IPR0191 /.../as 172 Blast hits to 170 proteins in 70 species: Archae - 0; Bacteria - 0; Metazoa - 110; Fungi - 0; Plants - 38; Viruses - 0; Other Eukaryotes …	-	-	-	AT1G60995		GO:0043231//intracellular membrane-bounded organelle;GO:0005623//cell;GO:0044424//intracellular part;GO:0043227//membrane-bounded organelle;GO:0044444//cytoplasmic part;GO:0005737//cytoplasm;GO:0044464//cell part;GO:0005783//endoplasmic reticulum;GO:0005622//intracellular;GO:0043229//intracellular organelle;GO:0012505//endomembrane system;GO:0043226//organelle
Gh_A01G0049	0	0	0	0	0	0.05	0.09	0	0	0	0	0	0.08	0.06	0	0.05	0	0	0	0	0	0	0	1	2	0	0	0	0	0	2	1.1	0	1	0	0	Gh_A01G0049	Gh_A01G0049	AT1G11040	65.2	AT1G11040	-	HSP40/DnaJ peptide-binding protein [Source:TAIR;Acc:AT1G11040]	-	-	-	AT1G11040		-
Gh_A01G0055	0	0	0	0	0	0	0	0	0	0	0	0	0	0	0	0	0	0	0	0	0	0	0	0	0	0	0	0	0	0	0	0	0	0	0	0	Gh_A01G0055	Gh_A01G0055	AT3G19000	63.82	AT3G19000	-	2-oxoglutarate (2OG) and Fe(II)-dependent oxygenase superfamily protein [Source:TAIR;Acc:AT3G19000]	-	-	-	AT3G19000		-
Gh_A01G0056	0.39	0.66	0.7	0.43	0.71	0.41	0.37	0.2	0.74	0.43	0.21	0.29	0.63	0.59	0.14	0.4	0.29	0.37	7.01	12.13	11.3	7.16	15.28	7.02	7.05	3.02	12.08	8	3.08	5.01	13.11	9.03	2.01	7.02	5.03	6.02	Gh_A01G0056	Gh_A01G0056	AT3G19000	62.78	AT3G19000	-	2-oxoglutarate (2OG) and Fe(II)-dependent oxygenase superfamily protein [Source:TAIR;Acc:AT3G19000]	-	-	-	AT3G19000		-
Gh_A01G0060	11.86	11.78	14.39	12.99	12.6	9.81	9.78	12.36	10.69	12.63	13.21	12.16	13.55	11.78	12.55	17	13.63	11.7	266	272	290	273	339	211	235	236	219	292	242	263	353	227	220	369	298	238	Gh_A01G0060	Gh_A01G0060	AT4G33945	64.12	AT4G33945	-	ARM repeat superfamily protein [Source:TAIR;Acc:AT4G33945]	-	-	-	AT4G33945		-
Gh_A01G0061	4.43	2.28	2.82	2.6	3.09	3.2	3.04	2.76	2.67	2.63	1.99	3.75	2.18	2.42	2.78	1.21	2.13	2.19	49	26	28	27	41	34	36	26	27	30	18	40	28	23	24	13	23	22	Gh_A01G0061	Gh_A01G0061	AT4G33940	59.62	AT4G33940	-	RING/U-box superfamily protein [Source:TAIR;Acc:AT4G33940]	-	-	-	AT4G33940		-
Gh_A01G0063	11.76	9.39	9.1	9.53	8.91	11.06	11.26	12.57	11.64	9.58	11.05	9.93	9.96	4.52	4.02	8.6	9	7.48	235.93	193.92	164	179.13	214.49	212.81	241.95	214.71	213.19	198	181.09	192.12	232	78	63	166.96	176.09	136.14	Gh_A01G0063	Gh_A01G0063	AT2G15695	59.05	AT2G15695	-	Protein of unknown function DUF829, transmembrane 53 [Source:TAIR;Acc:AT2G15695]	-	-	-	AT2G15695		-
Gh_A01G0064	2.45	2.55	2.98	1.47	1.78	1.02	0.04	0.26	0.59	3.33	3.06	3.97	2.5	3.17	2.62	1.89	2.24	1.23	55	59	60	31	48	22	1	5	12	77	56	86	65	61	46	41	49	25	Gh_A01G0064	Gh_A01G0064	AT3G19184	54.24	AT3G19184	-	B3 domain-containing protein At3g19184 [Source:UniProtKB/Swiss-Prot;Acc:Q1G3M3]	-	-	-	AT3G19184		GO:0043226//organelle;GO:0005622//intracellular;GO:0043229//intracellular organelle;GO:0043231//intracellular membrane-bounded organelle;GO:0005634//nucleus;GO:0044424//intracellular part;GO:0043227//membrane-bounded organelle;GO:0005623//cell;GO:0044464//cell part
Gh_A01G0067	0	0	0	0	0	0	0	0	0	0	0	0	0	0	0.05	0	0	0	0	0	0	0	0	0	0	0	0	0	0	0	0	0	1	0	0	0	Gh_A01G0067	Gh_A01G0067	AT3G19230	55.08	AT3G19230	-	Leucine-rich repeat (LRR) family protein [Source:TAIR;Acc:AT3G19230]	-	-	-	AT3G19230		GO:0030054//cell junction;GO:0005911//cell-cell junction;GO:0005886//plasma membrane;GO:0009506//plasmodesma;GO:0055044//symplast;GO:0016020//membrane;GO:0071944//cell periphery;GO:0044464//cell part;GO:0005623//cell
Gh_A01G0068	16.28	26.28	24.84	26.41	14.83	14.84	5.38	9.69	8.67	13.38	19.14	17.81	11.97	7.4	3.9	30.84	13.1	13.9	144	239.51	197.5	219	157.45	126	51	73	70	122	138.39	152	123	56.25	27	264	113	111.52	Gh_A01G0068	Gh_A01G0068	AT4G34412	75	AT4G34412	-	CONTAINS InterPro DOMAIN/s: Kinase binding protein CGI-121 (InterPro:IPR013926); Has 275 Blast hits to 275 proteins in 139 species: Archae - 0; Bacteria - 5; Metazoa - 98; Fungi - 109; Plants - 42; Viruses - 0; Other Eukaryotes - 21 (source: NCBI BLink). [Source:TAIR;Acc:AT4G34412]	-	-	-	AT4G34412		GO:0005634//nucleus;GO:0043227//membrane-bounded organelle;GO:0005829//cytosol;GO:0044424//intracellular part;GO:0005737//cytoplasm;GO:0005623//cell;GO:0005622//intracellular;GO:0043229//intracellular organelle;GO:0043226//organelle;GO:0044464//cell part;GO:0044444//cytoplasmic part;GO:0043231//intracellular membrane-bounded organelle
Gh_A01G0069	59.75	77.22	52.62	57.45	91.05	111.65	101.85	67.83	72.63	29.22	25.39	24.62	38.13	58.58	54.73	70.57	42.09	55.41	1923.58	2560.93	1522.58	1733.87	3517.39	3449.63	3513.77	1860.2	2135.42	969.75	668.09	764.71	1426.01	1620.93	1377.95	2198.91	1321.53	1617.76	Gh_A01G0069	Gh_A01G0069	AT3G19240	73.58	AT3G19240	-	Vacuolar import/degradation, Vid27-related protein [Source:TAIR;Acc:AT3G19240]	-	-	-	AT3G19240		-
Gh_A01G0071	0	0	0	0	0	0	0	0	0.18	0	0	0	0	0.09	0	0	0	0	0	0	0	0	0	0	0	0	2	0	0	0	0	1	0	0	0	0	Gh_A01G0071	Gh_A01G0071	AT4G33980	40	AT4G33980	-	-	-	-	-	AT4G33980		-
Gh_A01G0074	67.68	59.32	49.55	71.09	63.98	73.8	69.88	67.75	87.14	51.58	49.9	51.47	60.62	65.45	69.12	52.97	98.19	78.04	1729.8	1562	1138.34	1703.44	1962.4	1810.27	1914	1475	2034.08	1359	1042.42	1269.43	1799.82	1437.88	1381.62	1310.32	2447.62	1809.09	Gh_A01G0074	Gh_A01G0074	AT1G49750	54.76	AT1G49750	-	Leucine-rich repeat (LRR) family protein [Source:TAIR;Acc:AT1G49750]	-	-	-	AT1G49750		GO:0005623//cell;GO:0044424//intracellular part;GO:0009536//plastid;GO:0009507//chloroplast;GO:0030054//cell junction;GO:0044464//cell part;GO:0016020//membrane;GO:0043227//membrane-bounded organelle;GO:0005911//cell-cell junction;GO:0044444//cytoplasmic part;GO:0043229//intracellular organelle;GO:0043231//intracellular membrane-bounded organelle;GO:0005886//plasma membrane;GO:0005737//cytoplasm;…
Gh_A01G0076	14.62	17.44	15.75	17.34	16.79	13.13	14.37	14.52	14.99	14.49	10.56	11.45	13.43	14.21	14.12	16.5	10.77	11.58	188	231	182	209	259	162	198	159	176	192	111	142	200.53	157	142	205.34	135	135	Gh_A01G0076	Gh_A01G0076	AT4G34150	63.16	AT4G34150	-	Calcium-dependent lipid-binding (CaLB domain) family protein [Source:TAIR;Acc:AT4G34150]	-	-	-	AT4G34150		GO:0005911//cell-cell junction;GO:0005886//plasma membrane;GO:0005829//cytosol;GO:0044424//intracellular part;GO:0009506//plasmodesma;GO:0005622//intracellular;GO:0016020//membrane;GO:0044444//cytoplasmic part;GO:0044464//cell part;GO:0005737//cytoplasm;GO:0005623//cell;GO:0055044//symplast;GO:0071944//cell periphery;GO:0030054//cell junction
Gh_A01G0077	37.77	41.47	41.02	39.14	37.67	32.14	24.54	21.76	25.52	48.85	52.53	46.99	48.15	52.46	57.89	40.25	39.1	34.46	520.56	588.75	508.22	505.65	623.09	425.07	362.42	255.48	321.17	693.91	591.65	624.91	770.83	621.41	623.93	537	525.51	430.71	Gh_A01G0077	Gh_A01G0077	AT4G35220	69.11	AT4G35220	-	Cyclase family protein [Source:TAIR;Acc:AT4G35220]	-	-	-	AT4G35220		GO:0044444//cytoplasmic part;GO:0043229//intracellular organelle;GO:0043231//intracellular membrane-bounded organelle;GO:0005794//Golgi apparatus;GO:0012505//endomembrane system;GO:0043226//organelle;GO:0005623//cell;GO:0044464//cell part;GO:0005622//intracellular;GO:0043227//membrane-bounded organelle;GO:0044424//intracellular part;GO:0005737//cytoplasm;GO:0005783//endoplasmic reticulum
Gh_A01G0078	17.87	16.85	15.25	16.46	20.31	18.73	25.82	25.87	25.74	14.33	12.98	12.94	13.55	14.35	13.57	12.06	16.4	16.07	352	342	270	304	480	354	545	434	463	291	209	246	310	243	209	230	315	287	Gh_A01G0078	Gh_A01G0078	AT2G15320	64.58	AT2G15320	-	Leucine-rich repeat (LRR) family protein [Source:TAIR;Acc:AT2G15320]	-	-	-	AT2G15320		-
Gh_A01G0079	25.04	20.85	23.67	20.85	21.17	21.01	17.72	19.06	19.36	34.62	31.88	35.01	29.22	24.98	29.05	24.35	29.3	28.22	382.49	328	325	298.48	388	307.97	290	248	270	545	398	516	518.48	328	347	360	436.47	390.97	Gh_A01G0079	Gh_A01G0079	AT4G34215	65.45	AT4G34215	-	Probable carbohydrate esterase At4g34215 [Source:UniProtKB/Swiss-Prot;Acc:Q8L9J9]	-	-	-	AT4G34215		-
Gh_A01G0081	0	0	0	0	0.09	0	0	0	0	0	0	0	0	0	0.13	0	0	0	0	0	0	0	1	0	0	0	0	0	0	0	0	0	1	0	0	0	Gh_A01G0081	Gh_A01G0081	AT2G15240	68.97	AT2G15240	-	UNC-50 family protein [Source:TAIR;Acc:AT2G15240]	-	-	-	AT2G15240		GO:0031224//intrinsic component of membrane;GO:0031300//intrinsic component of organelle membrane;GO:0012505//endomembrane system;GO:0005623//cell;GO:0044431//Golgi apparatus part;GO:0044424//intracellular part;GO:0044422//organelle part;GO:0031228//intrinsic component of Golgi membrane;GO:0098588//bounding membrane of organelle;GO:0005794//Golgi apparatus;GO:0044446//intracellular organelle part…
Gh_A01G0082	2.31	2.36	2.75	2.33	2.54	2.06	1.91	2.18	2.71	3.07	3.09	2.95	2.24	2.92	3.46	1.86	2.49	1.43	60.04	63.3	64.23	56.84	79.26	51.35	53.36	48.23	64.44	82.45	65.72	73.96	67.82	65.23	70.44	46.92	63.08	33.82	Gh_A01G0082	Gh_A01G0082	AT3G19440	50.89	AT3G19440	-	RNA pseudouridine synthase 4, mitochondrial [Source:UniProtKB/Swiss-Prot;Acc:Q9LT72]	-	-	-	AT3G19440		GO:0043231//intracellular membrane-bounded organelle;GO:0005739//mitochondrion;GO:0005622//intracellular;GO:0043229//intracellular organelle;GO:0043227//membrane-bounded organelle;GO:0005623//cell;GO:0044464//cell part;GO:0005737//cytoplasm;GO:0043226//organelle;GO:0044444//cytoplasmic part;GO:0044424//intracellular part
Gh_A01G0083	5.67	4.26	5.14	4.48	6.78	9.93	6.41	8.39	7.93	3.34	2.5	4.31	2.13	4.3	4.54	4	4.95	3.39	76.34	59.16	62.24	56.63	109.6	128.46	92.56	96.31	97.61	46.38	27.57	56.08	33.35	49.84	47.84	52.12	65.1	41.37	Gh_A01G0083	Gh_A01G0083	AT2G15220	46.98	AT2G15220	-	-	-	-	-	AT2G15220		-
Gh_A01G0084	3.02	9.92	13.81	14.82	3.98	3.49	2.2	1.1	2.05	1.81	2.15	1.82	1.94	1.66	1.33	4.65	1.13	0.73	55	186	226	253	87	61	43	17	34	34	32	32	41	26	19	82	20	12	Gh_A01G0084	Gh_A01G0084	AT2G14910	55.28	AT2G14910	-	-	-	-	-	AT2G14910		-
Gh_A01G0085	16.55	15.76	17.16	16.97	19.42	19.09	45.29	39.24	36.07	14.03	8.85	14.65	13	9.72	11.51	8.14	21.09	18.25	103	101	96	99	145	114	302	208	205	90	45	88	94	52	56	49	128	103	Gh_A01G0085	Gh_A01G0085	AT3G19550	46.73	AT3G19550	-	unknown protein; FUNCTIONS IN: molecular_function unknown; INVOLVED IN: biological_process unknown; LOCATED IN: mitochondrion; EXPRESSED IN: 15 plant structures; EXPRESSED DURING: 9 growth stages; Has 36 Blast hits to 36 proteins in 8 species: Archa /.../ Bacteria - 0; Metazoa - 0; Fungi - 0; Plants - 36; Viruses - 0; Other Eukaryotes - 0 (source: NCBI BLink). [Source:TAIR;Acc:AT3G19550]	-	-	-	AT3G19550		-
Gh_A01G0087	12.55	6.41	7.74	9.49	8.69	8.35	9.57	8.16	11.48	9.66	6.13	7.08	6.7	9.25	6.93	8.95	8.22	7.67	213	112	118	151	177	136	174	118	178	169	85	116	132	135	92	147	136	118	Gh_A01G0087	Gh_A01G0087	AT4G33890	55.16	AT4G33890	-	unknown protein; BEST Arabidopsis thaliana protein match is: unknown protein (TAIR:AT2G14850.1); Has 133 Blast hits to 131 proteins in 15 species: Archae - 0; Bacteria - 0; Metazoa - 0; Fungi - 2; Plants - 129; Viruses - 0; Other Eukaryotes - 2 (sou /.../CBI BLink). [Source:TAIR;Acc:AT4G33890]	-	-	-	AT4G33890		GO:0005623//cell;GO:0005654//nucleoplasm;GO:0043226//organelle;GO:1990234//transferase complex;GO:0044446//intracellular organelle part;GO:1902494//catalytic complex;GO:0044422//organelle part;GO:0044428//nuclear part;GO:0070013//intracellular organelle lumen;GO:0043227//membrane-bounded organelle;GO:0044424//intracellular part;GO:0031248//protein acetyltransferase complex;GO:0005634//nucleus;GO:…
Gh_A01G0089	13.14	13.05	15.04	16.42	14.97	15.27	14.39	14.47	14.2	11.89	17.32	16.83	16.47	12.34	16.5	14.6	16.65	19.96	231.17	236.53	237.8	270.66	316	257.81	271.15	216.85	228.11	215.64	249.01	285.61	336.58	186.56	227	248.52	285.53	318.4	Gh_A01G0089	Gh_A01G0089	AT2G14835	67.91	AT2G14835	-	RING/U-box superfamily protein [Source:TAIR;Acc:AT2G14835]	-	-	-	AT2G14835		-
Gh_A01G0091	0.96	3.2	4.05	4.71	0.96	0.29	0.63	1.05	0.56	0.87	1.25	0.53	0.77	0.6	0.9	1.19	0.59	0.78	15	51.5	56.96	69	18	4.3	10.52	14	7.99	14	16	8	14.03	8	11	18.06	9	11	Gh_A01G0091	Gh_A01G0091	AT1G60080	64.08	AT1G60080	-	3'-5'-exoribonuclease family protein [Source:TAIR;Acc:AT1G60080]	Genetic Information Processing	Folding, sorting and degradation	ko03018//RNA degradation	AT1G60080	K12586	GO:0005623//cell;GO:0005622//intracellular;GO:0005829//cytosol;GO:0044444//cytoplasmic part;GO:0044424//intracellular part;GO:0044464//cell part;GO:0005737//cytoplasm
Gh_A01G0098	1.24	1.01	0.75	0.28	0.56	0.38	0.34	0	0.11	1.36	1.28	1.77	0.49	1.15	0.6	0	0	0	24	20	13	5	13	7	7	0	2	27	20.19	33	11	19	9	0	0	0	Gh_A01G0098	Gh_A01G0098	AT1G47530	53.76	AT1G47530	-	MATE efflux family protein [Source:TAIR;Acc:AT1G47530]	-	-	-	AT1G47530		GO:0031224//intrinsic component of membrane;GO:0016021//integral component of membrane;GO:0016020//membrane;GO:0031090//organelle membrane;GO:0044424//intracellular part;GO:0044437//vacuolar part;GO:0043229//intracellular organelle;GO:0043227//membrane-bounded organelle;GO:0005774//vacuolar membrane;GO:0044446//intracellular organelle part;GO:0005737//cytoplasm;GO:0043231//intracellular membrane-…
Gh_A01G0104	9.35	9.74	10.56	9.94	9.54	7.93	8.88	7	6.9	9.8	12.07	9.24	10.4	8.62	9.3	12.32	10.79	10.55	221.08	237.46	224.45	220.37	270.81	179.99	225.21	141.08	149.09	238.87	233.3	210.89	285.7	175.26	172	282.09	248.99	226.33	Gh_A01G0104	Gh_A01G0104	AT1G63110	70.39	AT1G63110	-	GPI transamidase subunit PIG-U [Source:TAIR;Acc:AT1G63110]	Metabolism	Glycan biosynthesis and metabolism	ko00563//Glycosylphosphatidylinositol(GPI)-anchor biosynthesis	AT1G63110	K05293	GO:0044446//intracellular organelle part;GO:0043229//intracellular organelle;GO:0005789//endoplasmic reticulum membrane;GO:0012505//endomembrane system;GO:0043226//organelle;GO:0044422//organelle part;GO:0005737//cytoplasm;GO:0044425//membrane part;GO:0031224//intrinsic component of membrane;GO:0031090//organelle membrane;GO:0071944//cell periphery;GO:0043227//membrane-bounded organelle;GO:004443…
Gh_A01G0105	10.89	8.56	7.38	7.72	8.42	7.76	8.87	7.59	8.42	8.58	8.5	8.45	8.01	9.16	8.62	5.52	7.16	5.01	299.57	242.56	182.47	199.01	278	205	261.49	178	211.52	243.41	191.05	224.47	256.13	216.64	185.48	147.07	192	125	Gh_A01G0105	Gh_A01G0105	AT5G64360	50	AT5G64360	-	-	-	-	-	AT5G64360		GO:0044424//intracellular part;GO:0044444//cytoplasmic part;GO:0005634//nucleus;GO:0043229//intracellular organelle;GO:0009507//chloroplast;GO:0005622//intracellular;GO:0044464//cell part;GO:0005623//cell;GO:0043227//membrane-bounded organelle;GO:0043226//organelle;GO:0043231//intracellular membrane-bounded organelle;GO:0009536//plastid;GO:0005737//cytoplasm
Gh_A01G0107	15.37	16.74	15.88	11.21	12.68	9.8	10.83	13.25	10.3	19.32	14.97	18.2	15.52	18.24	24.46	13.77	13.99	12.28	98	110	91	67	97	60	74	72	60	127	78	112	115	100	122	85	87	71	Gh_A01G0107	Gh_A01G0107	AT4G38495	64.52	AT4G38495	-	CONTAINS InterPro DOMAIN/s: YL1 nuclear, C-terminal (InterPro:IPR013272); Has 279 Blast hits to 279 proteins in 147 species: Archae - 0; Bacteria - 0; Metazoa - 94; Fungi - 133; Plants - 35; Viruses - 0; Other Eukaryotes - 17 (source: NCBI BLink). [Source:TAIR;Acc:AT4G38495]	-	-	-	AT4G38495		GO:0043227//membrane-bounded organelle;GO:0070013//intracellular organelle lumen;GO:0033202//DNA helicase complex;GO:0032991//macromolecular complex;GO:0005694//chromosome;GO:0043234//protein complex;GO:0031974//membrane-enclosed lumen;GO:0043233//organelle lumen;GO:0044428//nuclear part;GO:0043232//intracellular non-membrane-bounded organelle;GO:0097346//INO80-type complex;GO:0044424//intracellu…
Gh_A01G0108	4.12	8.85	8.03	8.31	5.7	5.15	2.31	2.45	3.05	1.78	2.79	1.9	1.42	1.03	2.11	5.89	2.08	1.61	65	144	114	123	108	78	39	33	44	29	36	29	26	14	26	90	32	23	Gh_A01G0108	Gh_A01G0108	AT4G10170	51.07	AT4G10170	-	SNARE-like superfamily protein [Source:TAIR;Acc:AT4G10170]	-	-	-	AT4G10170		GO:0071944//cell periphery;GO:0044424//intracellular part;GO:0044425//membrane part;GO:0031201//SNARE complex;GO:0005886//plasma membrane;GO:0044464//cell part;GO:0016020//membrane;GO:0005622//intracellular;GO:0005623//cell;GO:0032991//macromolecular complex;GO:0005737//cytoplasm;GO:0044444//cytoplasmic part;GO:0043234//protein complex
Gh_A01G0109	11.19	10.02	9.18	7.61	8.78	8.46	8.08	7.55	9.27	14.23	11.22	13.36	9.61	10.19	12.39	6.04	8.2	8.36	382.69	352.88	282.34	244.05	360.43	277.81	296	220	289.4	501.5	313.71	440.84	381.78	299.41	331.24	200	273.38	259.39	Gh_A01G0109	Gh_A01G0109	AT5G64360	45.24	AT5G64360	-	-	-	-	-	AT5G64360		GO:0044424//intracellular part;GO:0044444//cytoplasmic part;GO:0005634//nucleus;GO:0043229//intracellular organelle;GO:0009507//chloroplast;GO:0005622//intracellular;GO:0044464//cell part;GO:0005623//cell;GO:0043227//membrane-bounded organelle;GO:0043226//organelle;GO:0043231//intracellular membrane-bounded organelle;GO:0009536//plastid;GO:0005737//cytoplasm
Gh_A01G0112	0.36	0	0.2	0	0.38	0	0.42	0.21	0.69	0.4	0	0.19	0.16	0.11	0.46	0	0.37	0	4	0	2	0	5	0	5	2	7	4.57	0	2	2	1	4	0	4	0	Gh_A01G0112	Gh_A01G0112	AT3G43660	60.41	AT3G43660	-	Vacuolar iron transporter homolog 4 [Source:UniProtKB/Swiss-Prot;Acc:Q9M2C0]	-	-	-	AT3G43660		GO:0005623//cell;GO:0043227//membrane-bounded organelle;GO:0044422//organelle part;GO:0031090//organelle membrane;GO:0044446//intracellular organelle part;GO:0044444//cytoplasmic part;GO:0043229//intracellular organelle;GO:0044425//membrane part;GO:0044464//cell part;GO:0044424//intracellular part;GO:0098588//bounding membrane of organelle;GO:0016021//integral component of membrane;GO:0005774//va…
Gh_A01G0113	0	0	0	0	0	0	0	0	0	0	0	0	0	0.04	0	0	0	0	0	0	0	0	0	0	0	0	0	0	0	0	0	1	0	0	0	0	Gh_A01G0113	Gh_A01G0113	AT1G03050	61.42	AT1G03050	-	Putative clathrin assembly protein At1g03050 [Source:UniProtKB/Swiss-Prot;Acc:Q9SA65]	-	-	-	AT1G03050		GO:0031410//cytoplasmic vesicle;GO:0043231//intracellular membrane-bounded organelle;GO:0044464//cell part;GO:0044444//cytoplasmic part;GO:0044425//membrane part;GO:0005737//cytoplasm;GO:0031988//membrane-bounded vesicle;GO:0005623//cell;GO:0012505//endomembrane system;GO:0030136//clathrin-coated vesicle;GO:0043226//organelle;GO:0030135//coated vesicle;GO:0005622//intracellular;GO:0043229//intrac…
Gh_A01G0114	14.65	11.99	12.95	9.01	11.81	13.58	16.16	13.39	15.96	16.28	12.65	14.64	17.84	17.76	19.67	14.19	14.09	15.56	328.4	276.9	261	189.46	317.68	292.2	388.33	255.75	326.81	376.31	231.86	316.84	464.79	342.18	344.89	307.96	308.14	316.34	Gh_A01G0114	Gh_A01G0114	AT5G64090	62.44	AT5G64090	-	FUNCTIONS IN: molecular_function unknown; INVOLVED IN: biological_process unknown; LOCATED IN: plasma membrane; EXPRESSED IN: 23 plant structures; EXPRESSED DURING: 13 growth stages; CONTAINS InterPro DOMAIN/s: Hyccin (InterPro:IPR018619); BEST Arab /.../s thaliana protein match is: unknown protein (TAIR:AT5G21050.1); Has 1807 Blast hits to 1807 proteins in 277 species: Archae - 0; Bacteria - 0; …	-	-	-	AT5G64090		GO:0044464//cell part;GO:0071944//cell periphery;GO:0016020//membrane;GO:0005623//cell;GO:0005886//plasma membrane
Gh_A01G0116	6.58	4.62	6.27	4.9	4.16	5.67	6.19	6.39	6.39	6.38	5.62	7.54	4.39	4.95	4.04	2.62	4.05	3.13	116.15	84	99.41	81	88	96	117	96	103	116	81	128.28	90	75	55.79	44.74	69.74	50	Gh_A01G0116	Gh_A01G0116	AT4G03420	62.46	AT4G03420	-	Protein of unknown function (DUF789) [Source:TAIR;Acc:AT4G03420]	-	-	-	AT4G03420		-
Gh_A01G0117	0	0	0	0	0	0	0	0	0	0	0	0	0	0	0	0	0	0	0	0	0	0	0	0	0	0	0	0	0	0	0	0	0	0	0	0	Gh_A01G0117	Gh_A01G0117	AT1G03620	73.5	AT1G03620	-	ELMO/CED-12 family protein [Source:TAIR;Acc:AT1G03620]	-	-	-	AT1G03620		GO:0005623//cell;GO:0043229//intracellular organelle;GO:0005622//intracellular;GO:0044464//cell part;GO:0043226//organelle;GO:0043228//non-membrane-bounded organelle;GO:0005856//cytoskeleton;GO:0043232//intracellular non-membrane-bounded organelle;GO:0044424//intracellular part
Gh_A01G0122	1.5	1.57	2.06	1.23	2.99	3.02	3.24	1.77	2.92	1.01	1.7	2.76	2.29	2.15	4.74	2.87	1.9	3.7	13	14	16	10	31	25	30	13	23	9	12	23	23	16	32	24	16	29	Gh_A01G0122	Gh_A01G0122	AT4G03600	60.39	AT4G03600	-	unknown protein; BEST Arabidopsis thaliana protein match is: unknown protein (TAIR:AT1G03730.1); Has 30201 Blast hits to 17322 proteins in 780 species: Archae - 12; Bacteria - 1396; Metazoa - 17338; Fungi - 3422; Plants - 5037; Viruses - 0; Other Eu /.../es - 2996 (source: NCBI BLink). [Source:TAIR;Acc:AT4G03600]	-	-	-	AT4G03600		GO:0005575//cellular_component
Gh_A01G0125	0.05	0.02	0.13	0.05	0.02	0.2	0.11	0.14	0.05	0.05	0.09	0.05	0.23	0.03	0	0.03	0.05	0.08	2	1	5	2	1.01	8	5	5.02	2	2	3	2	11	1	0	1	2	3	Gh_A01G0125	Gh_A01G0125	AT5G63020	35.17	AT5G63020	-	Probable disease resistance protein At5g63020 [Source:UniProtKB/Swiss-Prot;Acc:Q8RXS5]	-	-	-	AT5G63020		-
Gh_A01G0129	1.51	1.32	2.42	1.76	1.21	0.64	0.68	0.64	0.72	1.12	1.01	0.96	0.57	0.24	0.48	0.39	0.83	0.35	52	46.95	75	56.87	49.9	21	25	18.76	22.72	39.94	28.45	31.94	23	7	12.99	13	28	11	Gh_A01G0129	Gh_A01G0129	AT5G63020	33.25	AT5G63020	-	Probable disease resistance protein At5g63020 [Source:UniProtKB/Swiss-Prot;Acc:Q8RXS5]	-	-	-	AT5G63020		-
Gh_A01G0130	1.57	3.65	9.03	6.31	1.72	1.45	1.21	1.31	1.23	1.39	1.54	1.39	1.77	1.25	1.4	2.96	1.15	0.69	35	84	181.16	132.05	46	31	29	25	25	32	28	30	46	24	24.52	64	25	14	Gh_A01G0130	Gh_A01G0130	AT1G03760	40.09	AT1G03760	-	Prefoldin chaperone subunit family protein [Source:TAIR;Acc:AT1G03760]	-	-	-	AT1G03760		GO:0030880//RNA polymerase complex;GO:1990234//transferase complex;GO:0044464//cell part;GO:0016272//prefoldin complex;GO:0005634//nucleus;GO:0044428//nuclear part;GO:0044451//nucleoplasm part;GO:0043231//intracellular membrane-bounded organelle;GO:0031981//nuclear lumen;GO:0005622//intracellular;GO:0032991//macromolecular complex;GO:0044446//intracellular organelle part;GO:0043234//protein compl…
Gh_A01G0132	0	0	0	1.23	0.08	0.65	30.93	27.04	35.31	0	0	0	0.04	0	0	0.3	3.88	33.43	0	0	0	24	2	13	692	481	673.29	0	0	0	1	0	0	6	79	633	Gh_A01G0132	Gh_A01G0132	AT4G28380	67.03	AT4G28380	-	Leucine-rich repeat (LRR) family protein [Source:TAIR;Acc:AT4G28380]	-	-	-	AT4G28380		-
Gh_A01G0137	1.58	0.95	0.44	0.76	0.86	1.41	1.01	0.39	1.03	0.86	0.65	0.45	1.06	0.82	1.29	1.53	0.99	0.76	35.69	22.05	9.02	16.05	23.4	30.55	24.55	7.41	21.15	19.93	11.99	9.87	27.74	15.94	22.73	33.42	21.73	15.63	Gh_A01G0137	Gh_A01G0137	AT1G04945	51.04	AT1G04945	-	-	-	-	-	AT1G04945		-
Gh_A01G0140	1.46	1.38	0.94	2.71	1.6	2.49	3.03	3.29	4.03	1.76	0.89	1.16	1.59	1.56	1.72	2.95	4.42	4.57	26	25.42	15	45.37	34.27	42.61	58	50	65.75	32.37	13	20	33	24	24	51	76.88	74	Gh_A01G0140	Gh_A01G0140	AT2G20560	69.36	AT2G20560	-	DNAJ heat shock family protein [Source:TAIR;Acc:AT2G20560]	-	-	-	AT2G20560		-
Gh_A01G0146	4.3	7.6	8.28	6.88	6.45	3.68	2.33	3.03	2.1	1.46	4.77	1.07	2.15	1.1	0.44	4.71	1.08	2.66	50	91	86.45	75	90	41	29	30	22.3	17.45	45.31	12	29.04	11	4	53	12.29	28	Gh_A01G0146	Gh_A01G0146	AT5G64680	36.46	AT5G64680	-	-	-	-	-	AT5G64680		GO:0044451//nucleoplasm part;GO:0043227//membrane-bounded organelle;GO:0044428//nuclear part;GO:0005622//intracellular;GO:0005623//cell;GO:0043229//intracellular organelle;GO:0043232//intracellular non-membrane-bounded organelle;GO:0070013//intracellular organelle lumen;GO:0005654//nucleoplasm;GO:0043234//protein complex;GO:0031981//nuclear lumen;GO:0016592//mediator complex;GO:0044422//organelle…
Gh_A01G0147	10.29	8.69	14.74	9.62	10.63	8.59	7.56	6.78	7.48	8.61	8.02	9.71	6.37	9.59	6.3	5.68	7.08	3.73	146	127	188	128	181	117	115	82	97	126	93	132.99	105	117	69.96	78	98	48	Gh_A01G0147	Gh_A01G0147	AT1G01630	72.91	AT1G01630	-	Sec14p-like phosphatidylinositol transfer family protein [Source:TAIR;Acc:AT1G01630]	-	-	-	AT1G01630		-
Gh_A01G0148	31.32	21.62	26.2	30.7	31.52	24.17	27.45	29.55	30.12	48.43	43	43.53	52.41	58.57	61.12	44.86	53.51	58.55	443	315	333	407	535	328	416	356	389	706	497	594	861	712	676	614	738	751	Gh_A01G0148	Gh_A01G0148	AT5G13430	74.46	AT5G13430	-	Ubiquinol-cytochrome C reductase iron-sulfur subunit [Source:TAIR;Acc:AT5G13430]	Metabolism	Energy metabolism	ko00190//Oxidative phosphorylation	AT5G13430	K00411	GO:0005743//mitochondrial inner membrane;GO:0016020//membrane;GO:0019866//organelle inner membrane;GO:0043234//protein complex;GO:0005750//mitochondrial respiratory chain complex III;GO:0070069//cytochrome complex;GO:0032991//macromolecular complex;GO:1990351//transporter complex;GO:1902494//catalytic complex;GO:0016021//integral component of membrane;GO:0031224//intrinsic component of membrane;G…
Gh_A01G0149	9.04	8.28	7.47	7.37	8.61	10.64	11.75	7.81	8.42	7.58	4.58	6.36	7.23	7.97	9.09	9.74	8.61	8.69	140	132	104	107	160	158	195	103	119	121	58	95	130	106	110	146	130	122	Gh_A01G0149	Gh_A01G0149	AT1G28140	64.29	AT1G28140	-	unknown protein; FUNCTIONS IN: molecular_function unknown; INVOLVED IN: biological_process unknown; LOCATED IN: chloroplast; EXPRESSED IN: 22 plant structures; EXPRESSED DURING: 13 growth stages; CONTAINS InterPro DOMAIN/s: Protein of unknown functi /.../2301, transmembrane (InterPro:IPR019275); Has 140 Blast hits to 140 proteins in 72 species: Archae - 0; Bacteria - 86; Metazoa - 10; Fungi - 0; …	-	-	-	AT1G28140		GO:0043229//intracellular organelle;GO:0043226//organelle;GO:0044444//cytoplasmic part;GO:0044424//intracellular part;GO:0043227//membrane-bounded organelle;GO:0009507//chloroplast;GO:0005623//cell;GO:0009536//plastid;GO:0005622//intracellular;GO:0005737//cytoplasm;GO:0044464//cell part;GO:0043231//intracellular membrane-bounded organelle
Gh_A01G0151	4.66	3.13	2.98	4.87	3.93	5.08	7.96	5.93	7.38	2.97	2.07	3.98	3.32	3.82	3.25	3.19	4.67	5.35	87.32	60.33	50.09	85.55	88.27	91.27	159.59	94.53	126.14	57.32	31.65	71.96	72.23	61.41	47.59	57.85	85.18	90.85	Gh_A01G0151	Gh_A01G0151	AT2G33550	55.28	AT2G33550	-	Homeodomain-like superfamily protein [Source:TAIR;Acc:AT2G33550]	-	-	-	AT2G33550		-
Gh_A01G0154	9.79	8.09	7.73	3.79	8.32	7.3	4.32	3.34	4.13	6.93	5.83	6.65	4.9	8.77	4.57	5.94	6.1	4.52	148	126	105	53.76	151	106	70	43	57	108	72	97	86	114	54	87	90	62	Gh_A01G0154	Gh_A01G0154	AT5G13200	63.71	AT5G13200	-	GEM-like protein 5 [Source:UniProtKB/Swiss-Prot;Acc:Q9LYV6]	-	-	-	AT5G13200		-
Gh_A01G0155	1.82	2.7	1.19	1.82	2.36	2.12	1.69	4.98	3.04	2.18	2.51	3.83	4.05	3.4	4.24	3.75	3.29	4.66	17	26	10	16	26.47	19	17	39.68	25.96	21	19.23	34.62	43.99	27.38	31.02	34	30	39.52	Gh_A01G0155	Gh_A01G0155	AT1G28070	32.12	AT1G28070	-	unknown protein; BEST Arabidopsis thaliana protein match is: unknown protein (TAIR:AT2G33510.1); Has 85 Blast hits to 77 proteins in 15 species: Archae - 0; Bacteria - 0; Metazoa - 0; Fungi - 0; Plants - 85; Viruses - 0; Other Eukaryotes - 0 (source /.../ BLink). [Source:TAIR;Acc:AT1G28070]	-	-	-	AT1G28070		-
Gh_A01G0156	0	0	0	0	0	0	0	0.17	0.24	0.43	0.18	0.46	0.26	0	0	0.23	0.46	0	0	0	0	0	0	0	0	1	1.5	3	1	3	2	0	0	1.5	3	0	Gh_A01G0156	Gh_A01G0156	AT5G13190	69.4	AT5G13190	-	CONTAINS InterPro DOMAIN/s: LPS-induced tumor necrosis factor alpha factor (InterPro:IPR006629); Has 30201 Blast hits to 17322 proteins in 780 species: Archae - 12; Bacteria - 1396; Metazoa - 17338; Fungi - 3422; Plants - 5037; Viruses - 0; Other Eu /.../es - 2996 (source: NCBI BLink). [Source:TAIR;Acc:AT5G13190]	-	-	-	AT5G13190		GO:0005623//cell;GO:0071944//cell periphery;GO:0016020//membrane;GO:0005886//plasma membrane;GO:0044464//cell part
Gh_A01G0158	2.01	8.33	17.25	13.19	1.38	1.03	0.93	1.15	0.95	0.63	1.14	1.22	1.61	0.57	0.8	4.82	0.91	1.28	22.56	96.2	173.82	138.64	18.6	11.11	11.18	11	9.72	7.25	10.41	13.21	21	5.51	7	52.31	10	13	Gh_A01G0158	Gh_A01G0158	AT5G21090	69.31	AT5G21090	-	Leucine-rich repeat (LRR) family protein [Source:TAIR;Acc:AT5G21090]	-	-	-	AT5G21090		-
Gh_A01G0165	0.97	1.59	1.53	1.78	2.7	2.53	2.88	1.44	1.57	1.47	1.71	1.02	1.52	2.24	2.19	2.26	1.76	1.78	26	44.03	36.98	44.76	87.01	65.17	82.77	32.96	38.54	40.58	37.55	26.35	47.42	51.64	45.94	58.64	46.17	43.28	Gh_A01G0165	Gh_A01G0165	AT3G05990	58.69	AT3G05990	-	Leucine-rich repeat (LRR) family protein [Source:TAIR;Acc:AT3G05990]	-	-	-	AT3G05990		GO:0030054//cell junction;GO:0016020//membrane;GO:0009506//plasmodesma;GO:0005911//cell-cell junction;GO:0005886//plasma membrane;GO:0005623//cell;GO:0044464//cell part;GO:0055044//symplast;GO:0071944//cell periphery
Gh_A01G0169	4.32	4.27	4.48	3.62	4.02	3.2	2.34	2.92	3.07	4.37	3.95	4.31	3.03	6.29	4.54	3.83	3.69	2.66	81.49	83	75.98	64.05	91	58	47.43	47	52.94	85	61	78.44	66.43	102	67	70	68	45.56	Gh_A01G0169	Gh_A01G0169	AT5G19300	71.03	AT5G19300	-	CONTAINS InterPro DOMAIN/s: Nucleic acid-binding, OB-fold-like (InterPro:IPR016027), Protein of unknown function DUF171 (InterPro:IPR003750); Has 3649 Blast hits to 1964 proteins in 291 species: Archae - 113; Bacteria - 121; Metazoa - 1082; Fungi - /.../lants - 227; Viruses - 4; Other Eukaryotes - 1703 (source: NCBI BLink). [Source:TAIR;Acc:AT5G19300]	-	-	-	AT5G19300		-
Gh_A01G0170	3.76	3.49	5.45	5.05	3.68	4.94	5.18	5.18	3.94	4.6	3.8	5.25	6.19	4.37	6.9	4.56	2.68	4.68	23	22	30	29	27	29	34	27	22	29	19	31	44	23	33	27	16	26	Gh_A01G0170	Gh_A01G0170	AT2G32090	66.96	AT2G32090	-	Lactoylglutathione lyase / glyoxalase I family protein [Source:TAIR;Acc:AT2G32090]	-	-	-	AT2G32090		-
Gh_A01G0174	0	0	0	0	0	0	0	0	0	0	0	0	0	0	0	0	0	0	0	0	0	0	0	0	0	0	0	0	0	0	0	0	0	0	0	0	Gh_A01G0174	Gh_A01G0174	AT3G22845	71.5	AT3G22845	-	Transmembrane emp24 domain-containing protein p24beta3 [Source:UniProtKB/Swiss-Prot;Acc:Q9LIL4]	-	-	-	AT3G22845		GO:0005622//intracellular;GO:0031985//Golgi cisterna;GO:0044444//cytoplasmic part;GO:0005623//cell;GO:0043229//intracellular organelle;GO:0044431//Golgi apparatus part;GO:0005783//endoplasmic reticulum;GO:0031224//intrinsic component of membrane;GO:0044464//cell part;GO:0044425//membrane part;GO:0005737//cytoplasm;GO:0031984//organelle subcompartment;GO:0012505//endomembrane system;GO:0044422//or…
Gh_A01G0175	13.81	12.02	11.5	14.32	13.76	11.74	7.56	12.05	10.77	10.33	12.56	13.27	13.28	10.23	10.9	12.99	13.88	14.29	179	160.43	134	174	214	146	105	133	127.49	138	133	166	200	114	110.44	163	175.4	168	Gh_A01G0175	Gh_A01G0175	AT5G43830	68.15	AT5G43830	-	Aluminium induced protein with YGL and LRDR motifs [Source:TAIR;Acc:AT5G43830]	-	-	-	AT5G43830		GO:0043226//organelle;GO:0043231//intracellular membrane-bounded organelle;GO:0005737//cytoplasm;GO:0005623//cell;GO:0005829//cytosol;GO:0044464//cell part;GO:0043227//membrane-bounded organelle;GO:0044444//cytoplasmic part;GO:0005634//nucleus;GO:0043229//intracellular organelle;GO:0005622//intracellular;GO:0044424//intracellular part
Gh_A01G0176	13.11	11.59	8.31	10.44	14.54	19.48	27.06	22.11	22.56	6.4	7.01	5.76	7.36	8.43	7.33	6.01	7.39	9.14	302	275	172	225.4	402	430.76	668.02	434	474.75	152	132	128	197	167	132.08	134	166	191	Gh_A01G0176	Gh_A01G0176	AT4G14500	67.11	AT4G14500	-	Polyketide cyclase/dehydrase and lipid transport superfamily protein [Source:TAIR;Acc:AT4G14500]	-	-	-	AT4G14500		-
Gh_A01G0178	10.92	9.26	11.96	9.12	8.87	9.22	11.27	10.49	9.79	10.3	7.57	8.92	8.68	7.68	8.63	6.81	7.07	6.1	604.97	528.37	595.25	473.49	589.45	490.12	668.7	494.98	495.05	587.78	342.56	476.59	558.21	365.46	373.89	364.83	381.95	306.64	Gh_A01G0178	Gh_A01G0178	AT1G04300	49.91	AT1G04300	-	TRAF-like superfamily protein [Source:TAIR;Acc:AT1G04300]	-	-	-	AT1G04300		-
Gh_A01G0179	4.21	4.57	4.41	6.34	4.23	4.13	3.35	3.78	3.12	8.29	8.79	8.73	4.48	8.65	8.24	3.58	5.59	3.82	34	38	32	48	41	32	29	26	23	69	58	68	42	60	52	28	44	28	Gh_A01G0179	Gh_A01G0179	AT1G04340	61.01	AT1G04340	-	HR-like lesion-inducing protein-related [Source:TAIR;Acc:AT1G04340]	-	-	-	AT1G04340		-
Gh_A01G0183	4.86	5.22	5	4.21	4.04	3.85	1.83	1.72	2.2	13.56	11.99	10.83	10.76	7.61	7.34	9.32	7.09	7.85	105.26	116.37	97.31	85.53	104.92	80	42.57	31.79	43.53	302.55	212.21	226.25	270.74	141.6	124.34	195.39	149.77	154.21	Gh_A01G0183	Gh_A01G0183	AT1G04420	75.2	AT1G04420	-	NAD(P)-linked oxidoreductase superfamily protein [Source:TAIR;Acc:AT1G04420]	-	-	-	AT1G04420		GO:0044444//cytoplasmic part;GO:0044446//intracellular organelle part;GO:0005623//cell;GO:0044422//organelle part;GO:0043231//intracellular membrane-bounded organelle;GO:0009507//chloroplast;GO:0009941//chloroplast envelope;GO:0031967//organelle envelope;GO:0043226//organelle;GO:0009526//plastid envelope;GO:0031975//envelope;GO:0044434//chloroplast part;GO:0044464//cell part;GO:0044424//intracell…
Gh_A01G0184	0.16	0.35	0.44	0.45	0.34	0.25	0.54	0.18	0.62	0.18	0.25	0.23	0.18	0.36	0.29	0.17	0.42	0.31	8.42	19.44	20.97	22.54	22	13	31	8	30.38	10	11	12	11	16.7	12	9	22	15	Gh_A01G0184	Gh_A01G0184	AT3G23270	65.6	AT3G23270	-	Regulator of chromosome condensation (RCC1) family with FYVE zinc finger domain [Source:TAIR;Acc:AT3G23270]	-	-	-	AT3G23270		GO:0071944//cell periphery;GO:0044424//intracellular part;GO:0005938//cell cortex;GO:0005623//cell;GO:0044464//cell part;GO:0005622//intracellular;GO:0044444//cytoplasmic part;GO:0005737//cytoplasm
Gh_A01G0186	20.17	20.93	20.05	28.35	15.85	17.12	13.48	33.48	26.95	4.62	7.22	6.05	3.81	2.57	2.85	2.32	3.63	2.11	906.66	969.18	810.21	1194.71	854.82	738.64	649.5	1282	1106.42	214.12	265.21	262.43	199.09	99.25	100.32	101.05	158.91	85.99	Gh_A01G0186	Gh_A01G0186	AT3G23510	60.57	AT3G23510	-	Cyclopropane-fatty-acyl-phospholipid synthase [Source:TAIR;Acc:AT3G23510]	-	-	-	AT3G23510		GO:0005737//cytoplasm;GO:0005622//intracellular;GO:0044424//intracellular part;GO:0044464//cell part;GO:0005623//cell
Gh_A01G0187	0.11	0.05	0	0.12	0.08	0.1	0.16	0.2	0.12	0.13	0.11	0.02	0.11	0.04	0.14	0.04	0.15	0.12	6	3	0	6	5	5	9	9	6	7	5	1	7	2	6	2	8	6	Gh_A01G0187	Gh_A01G0187	AT2G33420	69.61	AT2G33420	-	Protein of unknown function (DUF810) [Source:TAIR;Acc:AT2G33420]	-	-	-	AT2G33420		-
Gh_A01G0189	3.6	7.36	11.76	10.46	4.71	3.3	1.16	2.24	2	2.72	4.29	3.2	5.13	2.64	3.77	12.22	4.85	3.75	160.53	337.6	470.65	436.83	251.57	141.09	55.42	84.82	81.28	124.87	156.27	137.59	265.36	100.93	131.36	526.86	210.51	151.66	Gh_A01G0189	Gh_A01G0189	AT3G23510	61.01	AT3G23510	-	Cyclopropane-fatty-acyl-phospholipid synthase [Source:TAIR;Acc:AT3G23510]	-	-	-	AT3G23510		GO:0005737//cytoplasm;GO:0005622//intracellular;GO:0044424//intracellular part;GO:0044464//cell part;GO:0005623//cell
Gh_A01G0191	0.35	0.66	1.62	1.65	0.59	0.24	0.23	0.12	0.73	0.14	0.41	0.83	0.62	0.59	0	0.58	0.73	0.34	5.25	10.15	21.71	23.1	10.59	3.5	3.6	1.5	10	2.18	5	12	10.67	7.58	0	8.4	10.67	4.57	Gh_A01G0191	Gh_A01G0191	AT5G13890	27.13	AT5G13890	-	Family of unknown function (DUF716) [Source:TAIR;Acc:AT5G13890]	-	-	-	AT5G13890		-
Gh_A01G0194	58.98	48.77	45.46	47.54	60.23	63.75	74.3	78.04	76.33	56.64	54.52	53.04	43.86	58.93	55.13	45.53	54.03	53.24	1286	1095.61	891	971.77	1576	1334	1736.11	1449.5	1520	1273.04	971.63	1116	1110.94	1104.36	940	961	1149	1053	Gh_A01G0194	Gh_A01G0194	AT3G06330	56.23	AT3G06330	-	RING/U-box superfamily protein [Source:TAIR;Acc:AT3G06330]	-	-	-	AT3G06330		-
Gh_A01G0195	6.81	6.54	5.28	5.97	8.03	9.33	9.59	10.05	10.1	8.1	6.44	6.74	6.31	6.56	6.1	6.38	7.77	7.66	181.3	179.4	126.47	149.03	256.61	238.51	273.79	228.07	245.62	222.46	140.1	173.18	195.2	150.1	127.11	164.41	201.77	185	Gh_A01G0195	Gh_A01G0195	AT5G18610	77.5	AT5G18610	-	Protein kinase superfamily protein [Source:TAIR;Acc:AT5G18610]	-	-	-	AT5G18610		GO:0016020//membrane;GO:0005911//cell-cell junction;GO:0009506//plasmodesma;GO:0005623//cell;GO:0055044//symplast;GO:0030054//cell junction;GO:0071944//cell periphery;GO:0044464//cell part;GO:0005886//plasma membrane
Gh_A01G0196	31.43	23.26	24.59	26.32	30.64	30.29	29.61	28.48	29.09	32.42	28.91	28.69	34.27	37.07	34.53	29.11	33.48	34.22	761.27	580.32	535.45	597.65	890.63	704.12	768.72	587.73	643.43	809.39	572.2	670.68	964.33	771.85	654.11	682.43	790.82	751.74	Gh_A01G0196	Gh_A01G0196	AT5G18550	55.46	AT5G18550	-	Zinc finger CCCH domain-containing protein 58 [Source:UniProtKB/Swiss-Prot;Acc:Q6NPN3]	-	-	-	AT5G18550		GO:0005623//cell;GO:0005622//intracellular;GO:0043227//membrane-bounded organelle;GO:0044464//cell part;GO:0005634//nucleus;GO:0043229//intracellular organelle;GO:0043231//intracellular membrane-bounded organelle;GO:0043226//organelle;GO:0044424//intracellular part
Gh_A01G0197	0.26	1.24	2.29	1.8	0.36	0.43	0.29	0.48	0.22	0.25	0.69	0.32	0.69	0.24	0.2	1.32	0.34	0.65	5	25	40.15	33	8.47	8	6	8	4	5	11	6	15.6	4	3	25	6.5	11.55	Gh_A01G0197	Gh_A01G0197	AT5G07900	38.97	AT5G07900	-	Mitochondrial transcription termination factor family protein [Source:TAIR;Acc:AT5G07900]	-	-	-	AT5G07900		GO:0043231//intracellular membrane-bounded organelle;GO:0005622//intracellular;GO:0044424//intracellular part;GO:0043229//intracellular organelle;GO:0005739//mitochondrion;GO:0005737//cytoplasm;GO:0044444//cytoplasmic part;GO:0043226//organelle;GO:0005623//cell;GO:0044464//cell part;GO:0016020//membrane;GO:0043227//membrane-bounded organelle
Gh_A01G0198	0.42	1.41	2.07	1.8	0.1	0.13	0.17	0	0.07	0.06	0	0.13	0.16	0.63	0.08	0.31	0.19	0.13	7	24	30.75	28	2	2	3	0	1	1	0	2	3	9	1	5	3	2	Gh_A01G0198	Gh_A01G0198	AT5G07900	37.9	AT5G07900	-	Mitochondrial transcription termination factor family protein [Source:TAIR;Acc:AT5G07900]	-	-	-	AT5G07900		GO:0043231//intracellular membrane-bounded organelle;GO:0005622//intracellular;GO:0044424//intracellular part;GO:0043229//intracellular organelle;GO:0005739//mitochondrion;GO:0005737//cytoplasm;GO:0044444//cytoplasmic part;GO:0043226//organelle;GO:0005623//cell;GO:0044464//cell part;GO:0016020//membrane;GO:0043227//membrane-bounded organelle
Gh_A01G0199	0.14	1.33	1.45	2.62	0	0.15	0	0	0	0	0.18	0.45	0	0.17	0.18	0.22	0.15	0	2	19	18	34	0	2	0	0	0	0	2	6	0	2	2	3	2	0	Gh_A01G0199	Gh_A01G0199	AT5G07900	38.5	AT5G07900	-	Mitochondrial transcription termination factor family protein [Source:TAIR;Acc:AT5G07900]	-	-	-	AT5G07900		GO:0043231//intracellular membrane-bounded organelle;GO:0005622//intracellular;GO:0044424//intracellular part;GO:0043229//intracellular organelle;GO:0005739//mitochondrion;GO:0005737//cytoplasm;GO:0044444//cytoplasmic part;GO:0043226//organelle;GO:0005623//cell;GO:0044464//cell part;GO:0016020//membrane;GO:0043227//membrane-bounded organelle
Gh_A01G0200	0.25	0.54	0.56	0.11	0.25	0.26	0.19	0.06	0.06	0.29	0.12	0.31	0.3	0.18	0.06	0.62	0.1	0.11	5	11	10	2	6	5	4	1	1	6	2	6	7	3	1	12	2	2	Gh_A01G0200	Gh_A01G0200	AT5G07900	38.97	AT5G07900	-	Mitochondrial transcription termination factor family protein [Source:TAIR;Acc:AT5G07900]	-	-	-	AT5G07900		GO:0043231//intracellular membrane-bounded organelle;GO:0005622//intracellular;GO:0044424//intracellular part;GO:0043229//intracellular organelle;GO:0005739//mitochondrion;GO:0005737//cytoplasm;GO:0044444//cytoplasmic part;GO:0043226//organelle;GO:0005623//cell;GO:0044464//cell part;GO:0016020//membrane;GO:0043227//membrane-bounded organelle
Gh_A01G0201	0.18	0.57	1.05	0.82	0.25	0	0	0	0	0.06	0.07	0	0.25	0	0.23	0.06	0	0.13	3	10	16	13	5	0	0	0	0	1	1	0	5	0	3	1	0	2	Gh_A01G0201	Gh_A01G0201	AT5G07900	36.94	AT5G07900	-	Mitochondrial transcription termination factor family protein [Source:TAIR;Acc:AT5G07900]	-	-	-	AT5G07900		GO:0043231//intracellular membrane-bounded organelle;GO:0005622//intracellular;GO:0044424//intracellular part;GO:0043229//intracellular organelle;GO:0005739//mitochondrion;GO:0005737//cytoplasm;GO:0044444//cytoplasmic part;GO:0043226//organelle;GO:0005623//cell;GO:0044464//cell part;GO:0016020//membrane;GO:0043227//membrane-bounded organelle
Gh_A01G0202	0	0.47	1.49	0.9	0.05	0	0.11	0.07	0.07	0.29	0.15	0	0.26	0.21	0	0.12	0.06	0	0	8	22.25	14	1	0	2	1	1	5	2	0	5	3	0	2	1	0	Gh_A01G0202	Gh_A01G0202	AT5G07900	36.94	AT5G07900	-	Mitochondrial transcription termination factor family protein [Source:TAIR;Acc:AT5G07900]	-	-	-	AT5G07900		GO:0043231//intracellular membrane-bounded organelle;GO:0005622//intracellular;GO:0044424//intracellular part;GO:0043229//intracellular organelle;GO:0005739//mitochondrion;GO:0005737//cytoplasm;GO:0044444//cytoplasmic part;GO:0043226//organelle;GO:0005623//cell;GO:0044464//cell part;GO:0016020//membrane;GO:0043227//membrane-bounded organelle
Gh_A01G0203	0.47	4.14	5.98	5.17	0.29	0.06	0.49	0.21	0.45	0.45	0.71	0.67	0.65	0.75	0.22	0.78	0.54	0.45	8	73	91.99	83	6	1	9	3	7	8	10	11	13	11	3	13	9	7	Gh_A01G0203	Gh_A01G0203	AT5G07900	40.12	AT5G07900	-	Mitochondrial transcription termination factor family protein [Source:TAIR;Acc:AT5G07900]	-	-	-	AT5G07900		GO:0043231//intracellular membrane-bounded organelle;GO:0005622//intracellular;GO:0044424//intracellular part;GO:0043229//intracellular organelle;GO:0005739//mitochondrion;GO:0005737//cytoplasm;GO:0044444//cytoplasmic part;GO:0043226//organelle;GO:0005623//cell;GO:0044464//cell part;GO:0016020//membrane;GO:0043227//membrane-bounded organelle
Gh_A01G0205	13.24	12.67	12.87	10.44	13.24	10.97	10.16	9.47	9.5	18.45	15.56	20.05	14.44	22.93	19.23	14.74	16.83	13.34	132.1	130.2	115.43	97.65	158.53	105.08	108.59	80.5	86.6	189.77	126.85	193.03	167.38	196.59	150.04	142.33	163.73	120.72	Gh_A01G0205	Gh_A01G0205	AT4G15770	79.57	AT4G15770	-	RNA binding [Source:TAIR;Acc:AT4G15770]	-	-	-	AT4G15770		GO:0005622//intracellular;GO:0005829//cytosol;GO:0005623//cell;GO:0044464//cell part;GO:0005634//nucleus;GO:0043229//intracellular organelle;GO:0044424//intracellular part;GO:0044444//cytoplasmic part;GO:0043226//organelle;GO:0043231//intracellular membrane-bounded organelle;GO:0043227//membrane-bounded organelle;GO:0005737//cytoplasm
Gh_A01G0211	7.06	5.94	8.09	5.2	7.74	5.41	5.65	6.02	6	9.95	12.17	9.51	8.28	9.37	10.08	7.22	7.32	7.78	82	71.11	84.52	56.66	108	60.36	70.4	59.62	63.7	119.24	115.63	106.69	111.84	93.61	91.59	81.22	83	81.97	Gh_A01G0211	Gh_A01G0211	AT4G15940	76.58	AT4G15940	-	Fumarylacetoacetate (FAA) hydrolase family [Source:TAIR;Acc:AT4G15940]	Metabolism	Amino acid metabolism	ko00350//Tyrosine metabolism	AT4G15940	K01557	GO:0044424//intracellular part;GO:0043231//intracellular membrane-bounded organelle;GO:0005737//cytoplasm;GO:0043229//intracellular organelle;GO:0005622//intracellular;GO:0043227//membrane-bounded organelle;GO:0044464//cell part;GO:0044444//cytoplasmic part;GO:0005739//mitochondrion;GO:0043226//organelle;GO:0005623//cell
Gh_A01G0214	8.26	6.42	6.05	7.05	7.22	8.04	7.15	8.36	9.54	5.93	7.85	5.72	6.19	6.42	6.81	5.04	4.35	5.38	128.66	103	84.69	103	135	120.17	119.34	111	135.69	95.23	100	86.04	112	86	83	76	66.05	76	Gh_A01G0214	Gh_A01G0214	AT4G16060	81.7	AT4G16060	-	unknown protein; FUNCTIONS IN: molecular_function unknown; INVOLVED IN: biological_process unknown; LOCATED IN: chloroplast, chloroplast stroma; EXPRESSED IN: 22 plant structures; EXPRESSED DURING: 13 growth stages; Has 42 Blast hits to 42 proteins /.../species: Archae - 0; Bacteria - 2; Metazoa - 0; Fungi - 0; Plants - 33; Viruses - 0; Other Eukaryotes - 7 (source: NCBI BLink). [Source:TAIR;Acc:…	-	-	-	AT4G16060		GO:0043227//membrane-bounded organelle;GO:0005829//cytosol;GO:0005737//cytoplasm;GO:0044446//intracellular organelle part;GO:0009536//plastid;GO:0043226//organelle;GO:0044444//cytoplasmic part;GO:0044434//chloroplast part;GO:0043229//intracellular organelle;GO:0044422//organelle part;GO:0009532//plastid stroma;GO:0009507//chloroplast;GO:0044464//cell part;GO:0009570//chloroplast stroma;GO:0043231…
Gh_A01G0215	6.87	5.93	6.53	7.91	7.96	7.45	8.02	10.48	8.08	7.89	7.34	7.99	7.57	7.33	5.92	6.88	7.4	7.1	228.02	202.75	194.6	246.04	316.96	237.27	284.93	296.05	244.69	269.83	199.01	255.77	291.54	208.94	153.5	220.95	239.38	213.51	Gh_A01G0215	Gh_A01G0215	AT4G16070	66.42	AT4G16070	-	Mono-/di-acylglycerol lipase, N-terminal;Lipase, class 3 [Source:TAIR;Acc:AT4G16070]	-	-	-	AT4G16070		GO:0043226//organelle;GO:0031090//organelle membrane;GO:0044422//organelle part;GO:0098588//bounding membrane of organelle;GO:0043227//membrane-bounded organelle;GO:0016020//membrane
Gh_A01G0216	0	0	0.24	0	0	0	0	0	0	0	0	0.07	0	0	0	0	0	0	0	0	3	0	0	0	0	0	0	0	0	1	0	0	0	0	0	0	Gh_A01G0216	Gh_A01G0216	AT3G06778	46.12	AT3G06778	-	Chaperone DnaJ-domain superfamily protein [Source:TAIR;Acc:AT3G06778]	-	-	-	AT3G06778		GO:0005575//cellular_component
Gh_A01G0225	4.55	3.91	3.9	5.05	3.8	5.48	4.74	5.14	3.84	12.07	10.72	10.53	9.95	12.03	11.87	7.6	4.13	10.04	26	23	20	27	26	30	29	25	20	71	50	58	66	59	53	42	23	52	Gh_A01G0225	Gh_A01G0225	AT3G06610	78.5	AT3G06610	-	DNA-binding enhancer protein-related [Source:TAIR;Acc:AT3G06610]	-	-	-	AT3G06610		GO:0005623//cell;GO:0005737//cytoplasm;GO:0005829//cytosol;GO:0044464//cell part;GO:0044424//intracellular part;GO:0044444//cytoplasmic part;GO:0005622//intracellular
Gh_A01G0230	14.15	9.69	9.82	12.78	13.43	7.33	6.16	7.13	6.94	13.39	9.45	14.48	12.55	12.87	13.54	8.43	12.37	9	163	115	101.63	138	185.61	81	76	70	73	159	89	161	168	127.42	122	94	139	94	Gh_A01G0230	Gh_A01G0230	AT3G17120	51.27	AT3G17120	-	unknown protein; BEST Arabidopsis thaliana protein match is: unknown protein (TAIR:AT1G02380.1); Has 67 Blast hits to 67 proteins in 11 species: Archae - 0; Bacteria - 0; Metazoa - 0; Fungi - 0; Plants - 67; Viruses - 0; Other Eukaryotes - 0 (source /.../ BLink). [Source:TAIR;Acc:AT3G17120]	-	-	-	AT3G17120		-
Gh_A01G0231	4.71	3.74	3.81	2.14	4.62	1.41	1.5	1.39	1.84	6.73	7.32	10.11	4.58	3.89	7.98	1.77	4.8	2.61	41.94	34.31	30.43	17.83	49.3	12	14.3	10.57	14.96	61.74	53.23	86.81	47.35	29.76	55.49	15.24	41.66	21.08	Gh_A01G0231	Gh_A01G0231	AT3G17130	47.77	AT3G17130	-	Plant invertase/pectin methylesterase inhibitor superfamily protein [Source:TAIR;Acc:AT3G17130]	-	-	-	AT3G17130		-
Gh_A01G0232	0	0	0	0	0	0	0	0	0	0	0	0	0	0	0	0	0	0	0	0	0	0	0	0	0	0	0	0	0	0	0	0	0	0	0	0	Gh_A01G0232	Gh_A01G0232	AT3G17152	38.46	AT3G17152	-	Plant invertase/pectin methylesterase inhibitor superfamily protein [Source:TAIR;Acc:AT3G17152]	-	-	-	AT3G17152		-
Gh_A01G0233	31.01	28.54	30.53	28.11	30.9	30.24	29.62	28.2	29.96	34.45	43.65	47.88	25.27	47.58	54.16	21.5	37.04	24.07	325.37	308.44	287.85	276.43	389	304.45	333	252	287	372.55	374.28	484.72	308	429	444.36	218.29	379	229	Gh_A01G0233	Gh_A01G0233	AT1G47970	60	AT1G47970	-	unknown protein; FUNCTIONS IN: molecular_function unknown; INVOLVED IN: biological_process unknown; LOCATED IN: cytosol; EXPRESSED IN: 21 plant structures; EXPRESSED DURING: 11 growth stages; Has 93717 Blast hits to 40765 proteins in 1891 species: A /.../- 1046; Bacteria - 16276; Metazoa - 26677; Fungi - 16127; Plants - 6028; Viruses - 1519; Other Eukaryotes - 26044 (source: NCBI BLink). [Source:…	-	-	-	AT1G47970		GO:0005829//cytosol;GO:0044424//intracellular part;GO:0044444//cytoplasmic part;GO:0005622//intracellular;GO:0005737//cytoplasm;GO:0044464//cell part;GO:0005623//cell
Gh_A01G0234	1.04	1.36	0.76	1.45	0.7	1.01	0.75	0.74	0.94	1.02	1.09	0.75	0.54	0.94	0.75	0.69	0.57	0.26	35.71	47.93	23.49	46.6	28.84	33	27.35	21.67	29.51	36	30.33	24.67	21.33	27.53	20	22.85	19	8	Gh_A01G0234	Gh_A01G0234	AT3G48810	54.29	AT3G48810	-	Pentatricopeptide repeat-containing protein At3g48810 [Source:UniProtKB/Swiss-Prot;Acc:Q9M302]	-	-	-	AT3G48810		-
Gh_A01G0235	0	0.1	0.06	0.05	0.04	0.05	0.1	0	0	0.05	0.06	0.16	0.09	0.12	0	0.05	0	0	0	2	1	1	1	1	2	0	0	1	1	3	2	2	0	1	0	0	Gh_A01G0235	Gh_A01G0235	AT5G49610	64.71	AT5G49610	-	F-box protein At5g49610 [Source:UniProtKB/Swiss-Prot;Acc:Q9FGY4]	-	-	-	AT5G49610		-
Gh_A01G0236	0.85	1.02	0.81	0.3	0.47	0.25	0.3	0.24	0.13	0.9	0.35	0.63	0.21	0.24	0.31	0.13	0.17	0.04	21	26	18	7	14	6	8	5	3	23	7	15	6	5	6	3	4	1	Gh_A01G0236	Gh_A01G0236	AT3G06520	44.35	AT3G06520	-	-	-	-	-	AT3G06520		-
Gh_A01G0239	36.27	35.41	39.87	38.95	36.81	28.78	17.58	21.68	27.34	47.01	53.55	39.35	47.17	40.49	40.79	32.04	41.97	31.8	858.01	862.99	847.81	863.84	1044.93	653.35	445.58	436.91	590.68	1146.3	1035.31	898.26	1296.31	823.35	754.68	733.56	968.37	682.33	Gh_A01G0239	Gh_A01G0239	AT5G18500	71.65	AT5G18500	-	Probable receptor-like protein kinase At5g18500 [Source:UniProtKB/Swiss-Prot;Acc:Q8LEB6]	-	-	-	AT5G18500		GO:0009506//plasmodesma;GO:0005623//cell;GO:0016021//integral component of membrane;GO:0071944//cell periphery;GO:0031224//intrinsic component of membrane;GO:0055044//symplast;GO:0030054//cell junction;GO:0044425//membrane part;GO:0005911//cell-cell junction;GO:0016020//membrane;GO:0005886//plasma membrane;GO:0044464//cell part
Gh_A01G0240	7.61	9.44	16.17	16.35	8.95	6.43	4.54	6.44	5.09	6.13	9.06	7.37	9.9	4.55	3.43	12.89	10.36	11.27	129.5	165.55	247.41	260.9	182.8	105.09	82.85	93.4	79.16	107.62	126.01	121.01	195.69	66.62	45.63	212.39	172.02	174.06	Gh_A01G0240	Gh_A01G0240	AT3G17430	81.65	AT3G17430	-	Probable sugar phosphate/phosphate translocator At3g17430 [Source:UniProtKB/Swiss-Prot;Acc:Q9LRP2]	-	-	-	AT3G17430		GO:0044464//cell part;GO:0043231//intracellular membrane-bounded organelle;GO:0005737//cytoplasm;GO:0005622//intracellular;GO:0012505//endomembrane system;GO:0044444//cytoplasmic part;GO:0044425//membrane part;GO:0016020//membrane;GO:0005794//Golgi apparatus;GO:0043227//membrane-bounded organelle;GO:0043226//organelle;GO:0016021//integral component of membrane;GO:0031224//intrinsic component of m…
Gh_A01G0242	0	0	0.61	0	0.91	0	0.26	0	0	0	0	0.28	0.24	0.32	0	0	0	0	0	0	2	0	4	0	1	0	0	0	0	1	1	1	0	0	0	0	Gh_A01G0242	Gh_A01G0242	AT1G48330	65.15	AT1G48330	-	unknown protein; BEST Arabidopsis thaliana protein match is: unknown protein (TAIR:AT3G17580.1); Has 40 Blast hits to 40 proteins in 11 species: Archae - 0; Bacteria - 0; Metazoa - 0; Fungi - 0; Plants - 40; Viruses - 0; Other Eukaryotes - 0 (source /.../ BLink). [Source:TAIR;Acc:AT1G48330]	-	-	-	AT1G48330		-
Gh_A01G0245	5.59	4.84	5.83	5.49	4.17	3.26	1.78	2.01	1.96	5.85	5.73	5.78	5.4	6.75	5.71	6.04	4.97	3.49	336.89	300.59	315.58	310	301.89	188.46	114.9	103.11	108.14	363.29	282.37	336.36	377.93	349.44	269.32	352.17	292.22	190.55	Gh_A01G0245	Gh_A01G0245	AT1G72250	56.56	AT1G72250	-	Di-glucose binding protein with Kinesin motor domain [Source:TAIR;Acc:AT1G72250]	-	-	-	AT1G72250		GO:0032991//macromolecular complex;GO:0043228//non-membrane-bounded organelle;GO:0043226//organelle;GO:0005623//cell;GO:0015630//microtubule cytoskeleton;GO:0005875//microtubule associated complex;GO:0044422//organelle part;GO:0044446//intracellular organelle part;GO:0005622//intracellular;GO:0005871//kinesin complex;GO:0044430//cytoskeletal part;GO:0043234//protein complex;GO:0005856//cytoskelet…
Gh_A01G0247	10.19	10.22	12.48	11.76	10.88	8.7	6.95	8.11	7.29	6.95	11.1	6.99	8.73	4.05	4.37	9.47	9.53	8.17	290.74	300.53	320.12	314.72	372.69	238.21	212.43	197.2	189.91	204.6	259.03	192.5	289.53	99.24	97.59	261.58	265.32	211.6	Gh_A01G0247	Gh_A01G0247	AT1G79030	72.24	AT1G79030	-	Chaperone DnaJ-domain superfamily protein [Source:TAIR;Acc:AT1G79030]	-	-	-	AT1G79030		-
Gh_A01G0248	12.3	10.3	10.19	12.7	14.55	26.23	23.3	21.6	29.38	10.84	9.6	10.11	11.22	11.63	10.9	18.01	11.16	13.56	245.38	211.64	182.83	237.61	348.48	502.32	498.2	367.11	535.43	222.94	156.58	194.59	260.05	199.53	170.11	347.82	217.12	245.4	Gh_A01G0248	Gh_A01G0248	AT1G16670	70.32	AT1G16670	-	Protein kinase superfamily protein [Source:TAIR;Acc:AT1G16670]	-	-	-	AT1G16670		-
Gh_A01G0251	3.69	2.74	3.89	2.57	3.54	2.32	1.91	1.61	2.5	5.03	3.57	5.18	1.97	4.14	3.21	1.35	2.54	2	79.22	60.63	74.92	51.65	91.05	47.7	43.84	29.42	49.04	111.14	62.6	107.25	49.04	76.36	53.81	27.94	53.04	38.81	Gh_A01G0251	Gh_A01G0251	AT1G56020	49.88	AT1G56020	-	-	-	-	-	AT1G56020		-
Gh_A01G0254	0.16	0.12	0.15	0.17	0.16	0.07	0.03	0.08	0.11	0.07	0.17	0.07	0.06	0.18	0.04	0.12	0.07	0.06	9	7	8	9	11	4	2	4	6	4	8	4	4	9	2	7	4	3	Gh_A01G0254	Gh_A01G0254	AT1G11330	53.15	AT1G11330	-	G-type lectin S-receptor-like serine/threonine-protein kinase At1g11330 [Source:UniProtKB/Swiss-Prot;Acc:Q9SXB8]	-	-	-	AT1G11330		GO:0016020//membrane;GO:0016021//integral component of membrane;GO:0071944//cell periphery;GO:0005623//cell;GO:0005886//plasma membrane;GO:0044464//cell part;GO:0044425//membrane part;GO:0031224//intrinsic component of membrane
Gh_A01G0255	0	0.11	0.5	0.24	0.28	0.47	0	0	0.25	0	0	0	0	0.52	0	0	0	0.25	0	1	4	2	3	4	0	0	2	0	0	0	0	4	0	0	0	2	Gh_A01G0255	Gh_A01G0255	AT1G11330	55.86	AT1G11330	-	G-type lectin S-receptor-like serine/threonine-protein kinase At1g11330 [Source:UniProtKB/Swiss-Prot;Acc:Q9SXB8]	-	-	-	AT1G11330		GO:0016020//membrane;GO:0016021//integral component of membrane;GO:0071944//cell periphery;GO:0005623//cell;GO:0005886//plasma membrane;GO:0044464//cell part;GO:0044425//membrane part;GO:0031224//intrinsic component of membrane
Gh_A01G0256	17.17	12.9	12.46	16.46	18.79	14.84	16.89	17.11	17.01	14.01	12.24	14.39	26.35	17.51	19.63	22.57	30.15	30.12	701.92	543.47	457.87	630.73	921.61	582.36	740.1	595.87	635.03	590.21	408.89	567.74	1251.62	615.31	627.59	892.97	1201.99	1116.87	Gh_A01G0256	Gh_A01G0256	AT1G79090	57.68	AT1G79090	-	FUNCTIONS IN: molecular_function unknown; INVOLVED IN: biological_process unknown; LOCATED IN: cellular_component unknown; EXPRESSED IN: 25 plant structures; EXPRESSED DURING: 15 growth stages; CONTAINS InterPro DOMAIN/s: Topoisomerase II-associated /.../in PAT1 (InterPro:IPR019167); BEST Arabidopsis thaliana protein match is: Topoisomerase II-associated protein PAT1 (TAIR:AT3G22270.1); Has 30201…	Genetic Information Processing	Folding, sorting and degradation	ko03018//RNA degradation	AT1G79090	K12617	GO:0035770//ribonucleoprotein granule;GO:0043229//intracellular organelle;GO:0005622//intracellular;GO:0005737//cytoplasm;GO:0043228//non-membrane-bounded organelle;GO:0030529//ribonucleoprotein complex;GO:0043232//intracellular non-membrane-bounded organelle;GO:0036464//cytoplasmic ribonucleoprotein granule;GO:0043226//organelle;GO:0044424//intracellular part;GO:0005623//cell;GO:0032991//macromo…
Gh_A01G0258	0	0	0	0	0	0	0	0	0	0	0	0	0	0	0	0	0	0.48	0	0	0	0	0	0	0	0	0	0	0	0	0	0	0	0	0	1.59	Gh_A01G0258	Gh_A01G0258	AT1G79090	58.06	AT1G79090	-	FUNCTIONS IN: molecular_function unknown; INVOLVED IN: biological_process unknown; LOCATED IN: cellular_component unknown; EXPRESSED IN: 25 plant structures; EXPRESSED DURING: 15 growth stages; CONTAINS InterPro DOMAIN/s: Topoisomerase II-associated /.../in PAT1 (InterPro:IPR019167); BEST Arabidopsis thaliana protein match is: Topoisomerase II-associated protein PAT1 (TAIR:AT3G22270.1); Has 30201…	Genetic Information Processing	Folding, sorting and degradation	ko03018//RNA degradation	AT1G79090	K12617	GO:0035770//ribonucleoprotein granule;GO:0043229//intracellular organelle;GO:0005622//intracellular;GO:0005737//cytoplasm;GO:0043228//non-membrane-bounded organelle;GO:0030529//ribonucleoprotein complex;GO:0043232//intracellular non-membrane-bounded organelle;GO:0036464//cytoplasmic ribonucleoprotein granule;GO:0043226//organelle;GO:0044424//intracellular part;GO:0005623//cell;GO:0032991//macromo…
Gh_A01G0260	0	0	0	0	0.22	0	0	0	0	0	0	0	0	0	0	0	0	0.3	0	0	0	0	2	0	0	0	0	0	0	0	0	0	0	0	0	2	Gh_A01G0260	Gh_A01G0260	AT3G12955	46.94	AT3G12955	-	SAUR-like auxin-responsive protein family [Source:TAIR;Acc:AT3G12955]	-	-	-	AT3G12955		-
Gh_A01G0263	7.68	5.58	6.72	4.37	5.61	5.05	5.03	5.4	5.57	5.85	6.48	5.18	4.57	5.96	5.99	4.9	5.83	4.79	238.42	178.45	187.57	127.35	209.29	150.49	167.38	142.95	157.99	187.19	164.38	155.23	164.87	159.12	145.62	147.36	176.52	134.88	Gh_A01G0263	Gh_A01G0263	AT5G45030	66.83	AT5G45030	-	Trypsin family protein [Source:TAIR;Acc:AT5G45030]	-	-	-	AT5G45030		-
Gh_A01G0264	5.69	4.13	5.26	4.03	4.21	2.98	2.14	3.28	2.75	3.7	4.36	3.74	3.79	2.83	2.84	2.84	2.85	1.79	142.98	106.96	118.82	94.93	127.09	71.91	57.62	70.29	63.11	95.93	89.52	90.78	110.81	61.2	55.86	69.12	69.98	40.86	Gh_A01G0264	Gh_A01G0264	AT3G12940	77.1	AT3G12940	-	2-oxoglutarate (2OG) and Fe(II)-dependent oxygenase superfamily protein [Source:TAIR;Acc:AT3G12940]	-	-	-	AT3G12940		-
Gh_A01G0267	0.85	0.44	0.54	0.65	0.86	0.7	0.14	0.57	0.07	1.14	1.04	1.32	0.47	1.61	0.47	0	0.09	0.22	14	7.41	8	10	17	11	2.45	8	1	19.42	14	21	9.07	22.71	6	0	1.45	3.27	Gh_A01G0267	Gh_A01G0267	AT3G12910	48.28	AT3G12910	-	NAC (No Apical Meristem) domain transcriptional regulator superfamily protein [Source:TAIR;Acc:AT3G12910]	-	-	-	AT3G12910		GO:0043227//membrane-bounded organelle;GO:0043226//organelle;GO:0043231//intracellular membrane-bounded organelle;GO:0005622//intracellular;GO:0044464//cell part;GO:0005623//cell;GO:0005634//nucleus;GO:0044424//intracellular part;GO:0043229//intracellular organelle
Gh_A01G0269	0.16	0.15	0.07	0	0.23	0	0.12	0	0	0.27	0.04	0.13	0.21	0.29	0.2	0.16	0.06	0.03	5	5	2	0	9	0	4	0	0	9	1	4	8	8	5	5	2	1	Gh_A01G0269	Gh_A01G0269	AT3G12900	62.5	AT3G12900	-	2-oxoglutarate (2OG) and Fe(II)-dependent oxygenase superfamily protein [Source:TAIR;Acc:AT3G12900]	-	-	-	AT3G12900		-
Gh_A01G0270	0	0	0	0	0	0	0	0	0	0	0	0	0	0	0	0	0	0	0	0	0	0	0	0	0	0	0	0	0	0	0	0	0	0	0	0	Gh_A01G0270	Gh_A01G0270	AT3G12900	61.84	AT3G12900	-	2-oxoglutarate (2OG) and Fe(II)-dependent oxygenase superfamily protein [Source:TAIR;Acc:AT3G12900]	-	-	-	AT3G12900		-
Gh_A01G0272	0	0	0	0	0	0	0	0	0	0	0	0.06	0	0	0	0	0	0	0	0	0	0	0	0	0	0	0	0	0	1	0	0	0	0	0	0	Gh_A01G0272	Gh_A01G0272	AT3G12900	65.01	AT3G12900	-	2-oxoglutarate (2OG) and Fe(II)-dependent oxygenase superfamily protein [Source:TAIR;Acc:AT3G12900]	-	-	-	AT3G12900		-
Gh_A01G0273	0	0	0	0	0	0	0	0	0	0	0	0	0	0	0	0	0	0	0	0	0	0	0	0	0	0	0	0	0	0	0	0	0	0	0	0	Gh_A01G0273	Gh_A01G0273	AT3G12900	64.64	AT3G12900	-	2-oxoglutarate (2OG) and Fe(II)-dependent oxygenase superfamily protein [Source:TAIR;Acc:AT3G12900]	-	-	-	AT3G12900		-
Gh_A01G0274	54.91	44.67	42.7	32.98	34.52	24.92	13.93	11.85	15.45	79.49	77.88	78	62.3	74.32	75.44	53.63	48.09	37.05	618.39	518.23	432.31	348.17	466.5	269.39	168.18	113.66	158.94	922.83	716.83	847.68	815.12	719.48	664.43	584.63	528.17	378.43	Gh_A01G0274	Gh_A01G0274	AT1G17200	64.02	AT1G17200	-	CASP-like protein 2A1 [Source:UniProtKB/Swiss-Prot;Acc:Q8VZQ3]	-	-	-	AT1G17200		GO:0071944//cell periphery;GO:0044464//cell part;GO:0005886//plasma membrane;GO:0005623//cell;GO:0031224//intrinsic component of membrane;GO:0044425//membrane part;GO:0016021//integral component of membrane;GO:0016020//membrane
Gh_A01G0277	56.71	65.16	67.58	62.55	61.74	52.43	59.44	63.39	55.35	61.81	66.91	63.82	63.59	59.37	61.14	57.88	56.61	61.63	1140.28	1349.67	1221.38	1179.05	1489.66	1011.88	1280.85	1085.82	1016.45	1281.08	1099.62	1238.27	1485.35	1026.17	961.41	1126.58	1110.09	1124	Gh_A01G0277	Gh_A01G0277	AT4G25210	36.31	AT4G25210	-	Mediator-associated protein 1 [Source:UniProtKB/Swiss-Prot;Acc:Q9SB42]	-	-	-	AT4G25210		GO:0005730//nucleolus;GO:0005737//cytoplasm;GO:0044424//intracellular part;GO:0031981//nuclear lumen;GO:0032991//macromolecular complex;GO:0044446//intracellular organelle part;GO:0044444//cytoplasmic part;GO:0005622//intracellular;GO:0043231//intracellular membrane-bounded organelle;GO:0044428//nuclear part;GO:0044464//cell part;GO:0005829//cytosol;GO:0043229//intracellular organelle;GO:0016592/…
Gh_A01G0282	19.77	26.97	25.5	29.06	20.47	14.79	14.85	11.3	14	19.86	26.66	27.39	25.8	19.11	19.35	20.58	18.16	20.32	233.79	328.69	271.09	322.26	290.49	167.87	188.26	113.82	151.22	242.15	257.72	312.62	354.5	194.3	179.03	235.64	209.47	218.02	Gh_A01G0282	Gh_A01G0282	AT1G17100	65.52	AT1G17100	-	SOUL heme-binding family protein [Source:TAIR;Acc:AT1G17100]	-	-	-	AT1G17100		GO:0005737//cytoplasm;GO:0044424//intracellular part;GO:0016020//membrane;GO:0044422//organelle part;GO:0044446//intracellular organelle part;GO:0043226//organelle;GO:0005622//intracellular;GO:0005774//vacuolar membrane;GO:0005623//cell;GO:0043227//membrane-bounded organelle;GO:0098588//bounding membrane of organelle;GO:0044464//cell part;GO:0044437//vacuolar part;GO:0043231//intracellular membra…
Gh_A01G0283	0	0	0	0.16	0	0.1	0	0	0	0	0	0	0.04	0	0	0.05	0.1	0	0	0	0	3	0	2	0	0	0	0	0	0	1	0	0	1	2	0	Gh_A01G0283	Gh_A01G0283	AT5G38260	28.1	AT5G38260	-	Protein kinase superfamily protein [Source:TAIR;Acc:AT5G38260]	-	-	-	AT5G38260		GO:0005886//plasma membrane;GO:0005623//cell;GO:0016020//membrane;GO:0005911//cell-cell junction;GO:0009506//plasmodesma;GO:0030054//cell junction;GO:0044464//cell part;GO:0071944//cell periphery;GO:0055044//symplast
Gh_A01G0285	1.2	1.44	0.86	1.32	1.48	1.48	0.78	0.89	1.45	1.38	1.47	1.18	1.24	1.1	1.29	1.69	1.3	0.8	38	47	24.43	39.24	56	45	26.55	24	41.81	45	38	36	45.63	30	32	51.79	40	23	Gh_A01G0285	Gh_A01G0285	AT2G21830	28.49	AT2G21830	-	Cysteine/Histidine-rich C1 domain family protein [Source:TAIR;Acc:AT2G21830]	-	-	-	AT2G21830		-
Gh_A01G0295	0.49	0	0	0.26	1.44	0.26	0.23	0.58	0.54	0	0	0	1.06	0	0	0	0.76	0	2	0	0	1	7	1	1	2	2	0	0	0	5	0	0	0	3	0	Gh_A01G0295	Gh_A01G0295	AT1G76065	71.43	AT1G76065	-	-	-	-	-	AT1G76065		-
Gh_A01G0299	0	0	0	0	0	0	0	0	0	0	0	0	0.09	0	0	0	0	0	0	0	0	0	0	0	0	0	0	0	0	0	0.3	0	0	0	0	0	Gh_A01G0299	Gh_A01G0299	AT1G78520	71.43	AT1G78520	-	Carbohydrate-binding X8 domain superfamily protein [Source:TAIR;Acc:AT1G78520]	-	-	-	AT1G78520		-
Gh_A01G0300	2.75	3.31	3.12	3.46	2.11	1.89	2.67	2.77	1.68	4.48	4.37	3.07	2.7	2.49	2.74	2.95	2.7	1.45	50	62	51	59	46	33	52	43	28	84	65	54	57	39	39	52	48	24	Gh_A01G0300	Gh_A01G0300	AT1G78530	70.25	AT1G78530	-	Receptor-like serine/threonine-protein kinase At1g78530 [Source:UniProtKB/Swiss-Prot;Acc:Q9SYM9]	-	-	-	AT1G78530		GO:0016021//integral component of membrane;GO:0005911//cell-cell junction;GO:0044425//membrane part;GO:0055044//symplast;GO:0009506//plasmodesma;GO:0044464//cell part;GO:0071944//cell periphery;GO:0005623//cell;GO:0016020//membrane;GO:0005886//plasma membrane;GO:0030054//cell junction;GO:0031224//intrinsic component of membrane
Gh_A01G0302	1.81	1.48	1.95	1.57	2.12	2.06	1.48	1.59	1.11	1.43	1.31	2.11	2.72	1.38	1.66	2.1	2.26	2.12	32	27	31	26	45	35	28	24	18	26	19	36	56	21	23	36	39	34	Gh_A01G0302	Gh_A01G0302	AT1G60360	46.15	AT1G60360	-	RING/U-box superfamily protein [Source:TAIR;Acc:AT1G60360]	-	-	-	AT1G60360		-
Gh_A01G0312	7.86	7.7	6.98	8.72	7.96	7.54	4.71	8.49	7.32	5.26	8.79	4.33	6.62	1.84	1.3	8.97	6.35	5.75	69.54	70.2	55.47	72.34	84.48	64	44.64	64	59.11	48	63.54	37	68	14	9	76.81	54.79	46.14	Gh_A01G0312	Gh_A01G0312	AT2G04340	69.7	AT2G04340	-	unknown protein; Has 24 Blast hits to 24 proteins in 10 species: Archae - 0; Bacteria - 0; Metazoa - 0; Fungi - 0; Plants - 24; Viruses - 0; Other Eukaryotes - 0 (source: NCBI BLink). [Source:TAIR;Acc:AT2G04340]	-	-	-	AT2G04340		-
Gh_A01G0315	0.09	0.27	0.31	0.15	0.13	0.11	0.08	0.06	0.19	0.07	0.19	0.05	0.08	0.04	0.07	0.09	0.11	0.04	5	16	16	8	9	6	5	3	10	4	9	3	5	2	3	5	6	2	Gh_A01G0315	Gh_A01G0315	AT4G27190	36	AT4G27190	-	Disease resistance protein At4g27190 [Source:UniProtKB/Swiss-Prot;Acc:Q9T048]	-	-	-	AT4G27190		-
Gh_A01G0327	0.2	0.67	1.88	0.85	1.24	0.93	0.83	1.63	0.54	0.29	0.36	0.1	0.17	0.23	0.13	1.13	0.2	0.77	2	7	17	8	15	9	9	14	5	3	3	1	2	2	1	11	2	7	Gh_A01G0327	Gh_A01G0327	AT1G53420	55.94	AT1G53420	-	Probable LRR receptor-like serine/threonine-protein kinase At1g53420 [Source:UniProtKB/Swiss-Prot;Acc:C0LGG7]	-	-	-	AT1G53420		GO:0009506//plasmodesma;GO:0031224//intrinsic component of membrane;GO:0016020//membrane;GO:0005886//plasma membrane;GO:0071944//cell periphery;GO:0030054//cell junction;GO:0005623//cell;GO:0044425//membrane part;GO:0055044//symplast;GO:0044464//cell part;GO:0005911//cell-cell junction;GO:0016021//integral component of membrane
Gh_A01G0329	4.53	7.03	7.51	9.79	5.8	7.58	6.54	5.67	7.09	4.92	4.32	4.6	5.33	3.17	1.86	9.98	4.69	4.37	236.63	378.52	352.47	479.69	363.58	379.92	366.17	252.56	338.38	265.16	184.32	231.98	323.73	142.25	76.04	504.62	238.96	206.92	Gh_A01G0329	Gh_A01G0329	AT1G53440	64.89	AT1G53440	-	Probable LRR receptor-like serine/threonine-protein kinase At1g53440 [Source:UniProtKB/Swiss-Prot;Acc:C0LGG9]	-	-	-	AT1G53440		GO:0071944//cell periphery;GO:0044425//membrane part;GO:0009506//plasmodesma;GO:0016020//membrane;GO:0005623//cell;GO:0031224//intrinsic component of membrane;GO:0005911//cell-cell junction;GO:0016021//integral component of membrane;GO:0044464//cell part;GO:0030054//cell junction;GO:0055044//symplast;GO:0005886//plasma membrane
Gh_A01G0334	0	0	0	0	0	0	0	0	0	0	0	0	0	0.29	0	0	0	0	0	0	0	0	0	0	0	0	0	0	0	0	0	4	0	0	0	0	Gh_A01G0334	Gh_A01G0334	AT3G47580	30.89	AT3G47580	-	Leucine-rich repeat protein kinase family protein [Source:TAIR;Acc:AT3G47580]	-	-	-	AT3G47580		GO:0044425//membrane part;GO:0030054//cell junction;GO:0071944//cell periphery;GO:0005911//cell-cell junction;GO:0055044//symplast;GO:0044464//cell part;GO:0016020//membrane;GO:0016021//integral component of membrane;GO:0031224//intrinsic component of membrane;GO:0009506//plasmodesma;GO:0005623//cell;GO:0005886//plasma membrane
Gh_A01G0344	1.98	2.46	4.22	4.18	2.14	1.01	1.54	1.34	1.39	2.54	3.25	3.12	2.25	1.62	2.32	2	3.37	2.14	47	60	90	93	61	23	39	27	30	62	63	71.36	62	33	43	46	78	46	Gh_A01G0344	Gh_A01G0344	AT1G53380	60.78	AT1G53380	-	Plant protein of unknown function (DUF641) [Source:TAIR;Acc:AT1G53380]	-	-	-	AT1G53380		-
Gh_A01G0345	27.02	25.94	25.03	24.03	26.78	26.72	29.11	29.37	27.34	28.36	29.07	25.62	30.34	21.29	23.21	23.6	27.02	26.23	662.83	655.55	551.92	552.5	788.18	629.12	765.17	613.82	612.53	717.11	582.84	606.41	864.44	448.89	445.18	560.27	646.49	583.58	Gh_A01G0345	Gh_A01G0345	AT1G29310	92.44	AT1G29310	-	SecY protein transport family protein [Source:TAIR;Acc:AT1G29310]	Genetic Information Processing;Cellular Processes	Transport and catabolism;Folding, sorting and degradation	ko04141//Protein processing in endoplasmic reticulum;ko04145//Phagosome;ko03060//Protein export	AT1G29310	K10956	GO:0044444//cytoplasmic part;GO:0005886//plasma membrane;GO:0043231//intracellular membrane-bounded organelle;GO:0071944//cell periphery;GO:0043227//membrane-bounded organelle;GO:0005739//mitochondrion;GO:0005794//Golgi apparatus;GO:0012505//endomembrane system;GO:0005623//cell;GO:0043226//organelle;GO:0044424//intracellular part;GO:0044464//cell part;GO:0005622//intracellular;GO:0016020//membran…
Gh_A01G0349	2.18	2.28	2.24	1.25	2.79	1.22	2.19	0.98	2.75	3.42	1.64	2.38	1.01	2.34	0.64	3.64	4.34	2.02	13	13.99	12	7	20	7	14	5	15	21	8	13.7	7	12	3	21.01	25.24	10.93	Gh_A01G0349	Gh_A01G0349	AT1G53400	79.41	AT1G53400	-	Ubiquitin domain-containing protein [Source:TAIR;Acc:AT1G53400]	-	-	-	AT1G53400		-
Gh_A01G0354	0	0	0	0	0	0	0	0	0	0	0	0	0	0	0	0	0	0	0	0	0	0	0	0	0	0	0	0	0	0	0	0	0	0	0	0	Gh_A01G0354	Gh_A01G0354	AT3G47580	30.61	AT3G47580	-	Leucine-rich repeat protein kinase family protein [Source:TAIR;Acc:AT3G47580]	-	-	-	AT3G47580		GO:0044425//membrane part;GO:0030054//cell junction;GO:0071944//cell periphery;GO:0005911//cell-cell junction;GO:0055044//symplast;GO:0044464//cell part;GO:0016020//membrane;GO:0016021//integral component of membrane;GO:0031224//intrinsic component of membrane;GO:0009506//plasmodesma;GO:0005623//cell;GO:0005886//plasma membrane
Gh_A01G0355	0.32	0.57	1.3	0.75	0.25	0.13	0.21	0.28	0.38	0.2	0.19	0.09	0.32	0.4	0.11	0.15	0.09	0.14	29	52	104.21	63.03	27	11	20	21	31	18	14	8	33	31	8	13	8	11	Gh_A01G0355	Gh_A01G0355	AT3G47570	39.73	AT3G47570	-	Probable LRR receptor-like serine/threonine-protein kinase At3g47570 [Source:UniProtKB/Swiss-Prot;Acc:C0LGP4]	-	-	-	AT3G47570		GO:0016021//integral component of membrane;GO:0005623//cell;GO:0044425//membrane part;GO:0071944//cell periphery;GO:0016020//membrane;GO:0030054//cell junction;GO:0009506//plasmodesma;GO:0005886//plasma membrane;GO:0031224//intrinsic component of membrane;GO:0005911//cell-cell junction;GO:0055044//symplast;GO:0044464//cell part
Gh_A01G0358	0.7	1.53	1.42	2.49	1.07	1.76	1.09	1.03	0.94	0.36	0.86	0.85	0.81	0.59	0.32	1.4	0.86	0.5	24	54	44	80.32	43.98	57.97	40.29	30.22	29.53	12.91	24.08	28.18	32.48	17.49	8.65	46.4	28.79	15.49	Gh_A01G0358	Gh_A01G0358	AT5G38260	41.93	AT5G38260	-	Protein kinase superfamily protein [Source:TAIR;Acc:AT5G38260]	-	-	-	AT5G38260		GO:0005886//plasma membrane;GO:0005623//cell;GO:0016020//membrane;GO:0005911//cell-cell junction;GO:0009506//plasmodesma;GO:0030054//cell junction;GO:0044464//cell part;GO:0071944//cell periphery;GO:0055044//symplast
Gh_A01G0359	0.05	0.05	0.15	0.09	0.02	0.11	0.05	0	0.06	0.03	0.1	0.06	0.02	0.03	0.03	0.08	0	0	2	2	5	3	1	4	2	0	2	1	3	2	1	1	1	3	0	0	Gh_A01G0359	Gh_A01G0359	AT5G38260	40.54	AT5G38260	-	Protein kinase superfamily protein [Source:TAIR;Acc:AT5G38260]	-	-	-	AT5G38260		GO:0005886//plasma membrane;GO:0005623//cell;GO:0016020//membrane;GO:0005911//cell-cell junction;GO:0009506//plasmodesma;GO:0030054//cell junction;GO:0044464//cell part;GO:0071944//cell periphery;GO:0055044//symplast
Gh_A01G0361	0.53	0.56	1.02	1.35	0.74	0.21	0.8	0.48	0.46	2.6	2.46	1.43	2.97	1.16	1.16	0.76	1.17	0.84	14.06	15.38	24.46	33.9	23.87	5.37	22.9	11.03	11.31	71.77	53.8	36.8	92.12	26.73	24.23	19.65	30.59	20.28	Gh_A01G0361	Gh_A01G0361	AT1G29800	72.58	AT1G29800	-	RING/FYVE/PHD-type zinc finger family protein [Source:TAIR;Acc:AT1G29800]	-	-	-	AT1G29800		-
Gh_A01G0364	18.1	16.5	14.39	16.29	18.58	19.15	14.17	15	16.93	21.17	22.56	19.23	19.23	15.16	18.96	18.39	18.77	19.35	461.81	433.46	329.98	389.63	568.63	468.7	387.21	325.86	394.38	556.67	470.34	473.22	569.79	332.44	378.19	453.96	466.8	447.63	Gh_A01G0364	Gh_A01G0364	AT3G30841	82.14	AT3G30841	-	Cofactor-independent phosphoglycerate mutase [Source:TAIR;Acc:AT3G30841]	-	-	-	AT3G30841		-
Gh_A01G0365	9.89	9.22	9.62	10.2	8.29	7.18	7.67	9.25	9.25	12.64	10.81	12.36	9.63	10.25	10.4	8.72	8.38	9.01	239.65	230.18	209.52	231.59	240.88	166.85	199.08	190.78	204.58	315.53	214	289	271	213.5	197	204.47	198	198	Gh_A01G0365	Gh_A01G0365	AT3G14830	65.49	AT3G14830	-	unknown protein; BEST Arabidopsis thaliana protein match is: unknown protein (TAIR:AT1G53450.2); Has 73 Blast hits to 73 proteins in 12 species: Archae - 0; Bacteria - 0; Metazoa - 0; Fungi - 0; Plants - 73; Viruses - 0; Other Eukaryotes - 0 (source /.../ BLink). [Source:TAIR;Acc:AT3G14830]	-	-	-	AT3G14830		-
Gh_A01G0367	0	0.06	0	0	0	0.14	0	0	0	0.52	0.08	0.14	0	0	0	0	0.07	0.07	0	1	0	0	0	2	0	0	0	8	1	2	0	0	0	0	1	1	Gh_A01G0367	Gh_A01G0367	AT5G47530	36.03	AT5G47530	-	Cytochrome b561 and DOMON domain-containing protein At5g47530 [Source:UniProtKB/Swiss-Prot;Acc:Q9FGK4]	-	-	-	AT5G47530		GO:0016020//membrane;GO:0016021//integral component of membrane;GO:0044425//membrane part;GO:0031224//intrinsic component of membrane
Gh_A01G0370	10.87	6.83	6.12	8.12	7.36	6.85	5.36	7.66	5.86	12.04	12.07	9.6	8.7	11.01	9.82	8.72	10.95	8.89	85	55	43	59.5	69	51.37	44.9	51	41.8	96.97	77.09	72.45	79	74	60	65.94	83.51	63	Gh_A01G0370	Gh_A01G0370	AT3G24730	84.11	AT3G24730	-	mRNA splicing factor, thioredoxin-like U5 snRNP [Source:TAIR;Acc:AT3G24730]	-	-	-	AT3G24730		GO:0044446//intracellular organelle part;GO:0097525//spliceosomal snRNP complex;GO:0032991//macromolecular complex;GO:0044464//cell part;GO:0043229//intracellular organelle;GO:0044428//nuclear part;GO:0043226//organelle;GO:0005623//cell;GO:0044424//intracellular part;GO:0043231//intracellular membrane-bounded organelle;GO:0005634//nucleus;GO:0044422//organelle part;GO:0043227//membrane-bounded or…
Gh_A01G0372	1.06	2.06	3.73	4.33	1.09	1.36	2.44	2.4	1.88	3.37	2.6	3.22	1.48	1.43	0.73	3.26	3.1	2.97	13	26	41	49.68	16	16	32	25	21	42.52	26	38	21	15	7	38.67	37	32.97	Gh_A01G0372	Gh_A01G0372	AT1G78780	69.26	AT1G78780	-	-	-	-	-	AT1G78780		-
Gh_A01G0373	0	0.1	0.45	0.33	0	0.21	0	0	0	0	0	0	0	0	0	0	0	0	0	1	4	3	0	2	0	0	0	0	0	0	0	0	0	0	0	0	Gh_A01G0373	Gh_A01G0373	AT1G78780	52.81	AT1G78780	-	-	-	-	-	AT1G78780		-
Gh_A01G0374	4.53	4.77	5.12	4.6	4.66	4.52	4.65	6.03	5.43	6.25	4.95	5.58	5.41	4.47	5.15	4.02	6.03	3.81	96.7	104.95	98.16	92	119.34	92.6	106.41	109.63	105.75	137.54	86.33	115	134.02	82	86	82.99	125.41	73.77	Gh_A01G0374	Gh_A01G0374	AT1G78800	76.87	AT1G78800	-	UDP-Glycosyltransferase superfamily protein [Source:TAIR;Acc:AT1G78800]	Metabolism	Glycan biosynthesis and metabolism	ko00510//N-Glycan biosynthesis	AT1G78800	K03843	-
Gh_A01G0375	1.16	0	1.61	0.31	0.73	0	0.81	0	1.27	0.84	0	0	0.25	0.68	1.11	0.3	0.3	0	4	0	5	1	3	0	3	0	4	3	0	0	1	2	3	1	1	0	Gh_A01G0375	Gh_A01G0375	AT1G16916	47.54	AT1G16916	-	unknown protein; FUNCTIONS IN: molecular_function unknown; INVOLVED IN: biological_process unknown; LOCATED IN: cellular_component unknown; Has 30201 Blast hits to 17322 proteins in 780 species: Archae - 12; Bacteria - 1396; Metazoa - 17338; Fungi - /.../ Plants - 5037; Viruses - 0; Other Eukaryotes - 2996 (source: NCBI BLink). [Source:TAIR;Acc:AT1G16916]	-	-	-	AT1G16916		-
Gh_A01G0379	12.32	12.86	18.56	14.68	8.11	9.46	7.14	7.25	6.79	10.76	8.64	10.31	8.09	8.86	8.68	8.31	6.07	5.43	401.72	432.1	543.97	448.75	317.4	296.04	249.41	201.25	202.23	361.63	230.13	324.29	306.38	248.22	221.21	262.11	193.13	160.53	Gh_A01G0379	Gh_A01G0379	AT1G78810	36.76	AT1G78810	-	unknown protein; Has 75 Blast hits to 52 proteins in 16 species: Archae - 0; Bacteria - 0; Metazoa - 4; Fungi - 2; Plants - 66; Viruses - 0; Other Eukaryotes - 3 (source: NCBI BLink). [Source:TAIR;Acc:AT1G78810]	-	-	-	AT1G78810		-
Gh_A01G0381	5.56	5.83	4.96	6.35	4.88	4.31	4.64	4.61	4.2	4.09	5.65	4	4.32	2.75	3.02	6.76	3.55	4.93	130.99	141.54	104.93	140.24	138.05	97.4	117	92.53	90.25	99.3	108.77	90.9	118.21	55.62	55.71	154.12	81.48	105.29	Gh_A01G0381	Gh_A01G0381	AT3G14910	73.48	AT3G14910	-	unknown protein; Has 158 Blast hits to 158 proteins in 77 species: Archae - 0; Bacteria - 0; Metazoa - 104; Fungi - 0; Plants - 33; Viruses - 0; Other Eukaryotes - 21 (source: NCBI BLink). [Source:TAIR;Acc:AT3G14910]	-	-	-	AT3G14910		-
Gh_A01G0385	1.3	2.28	2.96	3.02	1.51	1.07	0.62	0.97	1.04	0.94	1.44	1.15	1.46	0.78	1.44	2.05	1.12	1.57	64.88	116.95	132.53	141.07	90.56	51.1	33.1	41.13	47.11	48.24	58.74	55.35	84.41	33.39	56.03	98.7	54.51	70.87	Gh_A01G0385	Gh_A01G0385	AT3G14920	54.97	AT3G14920	-	Peptide-N4-(N-acetyl-beta-glucosaminyl)asparagine amidase A protein [Source:TAIR;Acc:AT3G14920]	-	-	-	AT3G14920		GO:0071944//cell periphery;GO:0005622//intracellular;GO:0016020//membrane;GO:0043227//membrane-bounded organelle;GO:0005774//vacuolar membrane;GO:0030312//external encapsulating structure;GO:0044444//cytoplasmic part;GO:0005618//cell wall;GO:0044437//vacuolar part;GO:0043231//intracellular membrane-bounded organelle;GO:0044464//cell part;GO:0044422//organelle part;GO:0098588//bounding membrane of…
Gh_A01G0387	0.08	0	0	0	0.04	0	0.2	0.1	0.05	0	0	0	0.04	0.2	0	0.13	0.22	0.05	2	0	0	0	1	0	5.12	2.03	1.01	0	0	0	1.04	4	0	3.04	5.04	1.02	Gh_A01G0387	Gh_A01G0387	AT1G78830	61.56	AT1G78830	-	Curculin-like (mannose-binding) lectin family protein [Source:TAIR;Acc:AT1G78830]	-	-	-	AT1G78830		GO:0005618//cell wall;GO:0005576//extracellular region;GO:0044424//intracellular part;GO:0005886//plasma membrane;GO:0044464//cell part;GO:0043227//membrane-bounded organelle;GO:0009506//plasmodesma;GO:0005623//cell;GO:0005794//Golgi apparatus;GO:0044444//cytoplasmic part;GO:0009505//plant-type cell wall;GO:0055044//symplast;GO:0030054//cell junction;GO:0012505//endomembrane system;GO:0043226//or…
Gh_A01G0388	1.04	0.92	1.37	0.47	0.62	3.23	0.53	0.62	0.48	1.63	1.73	2.04	1.33	4.05	2.89	0.64	2.17	1.56	23.48	21.4	28	10	17	70.36	13	12	10	38.15	32	44.73	35	79	51.28	14	48	32.03	Gh_A01G0388	Gh_A01G0388	AT1G78860	50.92	AT1G78860	-	D-mannose binding lectin protein with Apple-like carbohydrate-binding domain [Source:TAIR;Acc:AT1G78860]	-	-	-	AT1G78860		GO:0005618//cell wall;GO:0030312//external encapsulating structure;GO:0044464//cell part;GO:0009505//plant-type cell wall;GO:0071944//cell periphery;GO:0005623//cell
Gh_A01G0389	0.13	0.34	0.2	0	0	5.68	0.12	0.05	0.1	0.51	0.59	0.18	0.11	0.36	0.28	0.09	0.36	0.05	3	8	4	0	0	123.64	3	1	2	12	11	4	3	7	5	2	8.07	1	Gh_A01G0389	Gh_A01G0389	AT1G78860	51.61	AT1G78860	-	D-mannose binding lectin protein with Apple-like carbohydrate-binding domain [Source:TAIR;Acc:AT1G78860]	-	-	-	AT1G78860		GO:0005618//cell wall;GO:0030312//external encapsulating structure;GO:0044464//cell part;GO:0009505//plant-type cell wall;GO:0071944//cell periphery;GO:0005623//cell
Gh_A01G0411	0	0	0	0	0	0	0	0	0	0	0	0	0	0	0	0	0	0	0	0	0	0	0	0	0	0	0	0	0	0	0	0	0	0	0	0	Gh_A01G0411	Gh_A01G0411	AT5G15110	57.62	AT5G15110	-	Pectate lyase family protein [Source:TAIR;Acc:AT5G15110]	Metabolism	Carbohydrate metabolism	ko00040//Pentose and glucuronate interconversions	AT5G15110	K01728	-
Gh_A01G0412	0	0	0	0	0	0	0	0	0	0	0.05	0	0	0	0	0	0	0	0	0	0	0	0	0	0	0	0	0	2.1	0	0	0	0	0	0	0	Gh_A01G0412	Gh_A01G0412	AT3G47570	39.39	AT3G47570	-	Probable LRR receptor-like serine/threonine-protein kinase At3g47570 [Source:UniProtKB/Swiss-Prot;Acc:C0LGP4]	-	-	-	AT3G47570		GO:0016021//integral component of membrane;GO:0005623//cell;GO:0044425//membrane part;GO:0071944//cell periphery;GO:0016020//membrane;GO:0030054//cell junction;GO:0009506//plasmodesma;GO:0005886//plasma membrane;GO:0031224//intrinsic component of membrane;GO:0005911//cell-cell junction;GO:0055044//symplast;GO:0044464//cell part
Gh_A01G0413	5.47	5.43	6.15	4.07	4.55	3.56	4.08	3.73	3.7	6.22	7.05	7.24	4.57	4.6	4.37	4.37	3.5	3.5	160	163.58	161.77	111.73	159.66	100	127.87	93	98.83	187.51	168.7	204.3	155.29	115.7	100	123.69	99.84	93	Gh_A01G0413	Gh_A01G0413	AT1G73170	62.91	AT1G73170	-	P-loop containing nucleoside triphosphate hydrolases superfamily protein [Source:TAIR;Acc:AT1G73170]	-	-	-	AT1G73170		GO:0009536//plastid;GO:0044444//cytoplasmic part;GO:0044464//cell part;GO:0043227//membrane-bounded organelle;GO:0009507//chloroplast;GO:0005622//intracellular;GO:0043226//organelle;GO:0005737//cytoplasm;GO:0043229//intracellular organelle;GO:0005623//cell;GO:0044424//intracellular part;GO:0043231//intracellular membrane-bounded organelle
Gh_A01G0417	8.26	11.73	9.19	8.92	15.57	20.23	24.05	15.06	12.71	10.19	10.88	9.25	11.59	15.43	13.18	25.6	12.85	16.57	245.99	359.83	245.87	249	556.23	578.2	767.47	382	345.7	312.74	264.69	265.88	401.01	394.85	306.84	737.88	373.15	447.49	Gh_A01G0417	Gh_A01G0417	AT1G53210	72.66	AT1G53210	-	sodium/calcium exchanger family protein / calcium-binding EF hand family protein [Source:TAIR;Acc:AT1G53210]	-	-	-	AT1G53210		GO:0005623//cell;GO:0055044//symplast;GO:0043229//intracellular organelle;GO:0044424//intracellular part;GO:0005773//vacuole;GO:0044422//organelle part;GO:0000325//plant-type vacuole;GO:0016020//membrane;GO:0005911//cell-cell junction;GO:0044437//vacuolar part;GO:0009506//plasmodesma;GO:0005622//intracellular;GO:0044446//intracellular organelle part;GO:0031224//intrinsic component of membrane;GO:…
Gh_A01G0418	0.49	0.47	1.26	0.69	0.14	0	0	0.19	0	0	0.2	0	0	0.38	0	0	0	0	3	3	7	4	1	0	0	1	0	0	1	0	0	2	0	0	0	0	Gh_A01G0418	Gh_A01G0418	AT2G20360	82.93	AT2G20360	-	NADH dehydrogenase [ubiquinone] 1 alpha subcomplex subunit 9, mitochondrial [Source:UniProtKB/Swiss-Prot;Acc:Q9SK66]	Metabolism	Energy metabolism	ko00190//Oxidative phosphorylation	AT2G20360	K03953	GO:0031967//organelle envelope;GO:0070469//respiratory chain;GO:1902494//catalytic complex;GO:0005759//mitochondrial matrix;GO:0044425//membrane part;GO:0019866//organelle inner membrane;GO:0016020//membrane;GO:0005739//mitochondrion;GO:0044446//intracellular organelle part;GO:0005623//cell;GO:0043227//membrane-bounded organelle;GO:0031974//membrane-enclosed lumen;GO:0031975//envelope;GO:0005740/…
Gh_A01G0425	9.96	9.93	9.64	8.22	8.56	7.93	7.02	8.28	8.13	9.72	9.75	8.47	7.6	6.59	5.1	7.2	8.72	7.27	267.37	274.58	232.67	206.78	275.71	204.33	201.96	189.44	199.41	269	214	219.47	237	151.99	107	187.14	228.18	177	Gh_A01G0425	Gh_A01G0425	AT1G53190	43.53	AT1G53190	-	RING/U-box superfamily protein [Source:TAIR;Acc:AT1G53190]	-	-	-	AT1G53190		-
Gh_A01G0426	2.83	9.5	6.85	8.39	3.84	4.68	4.59	4.25	5.95	3.1	2.56	2.68	3.18	4.01	4.41	4.78	4.67	2.71	23	79.5	50	63.94	37.42	36.47	40	29.41	44.16	26	17	21	30	28	28	37.57	37	20	Gh_A01G0426	Gh_A01G0426	AT5G46020	65.85	AT5G46020	-	CONTAINS InterPro DOMAIN/s: Casein kinase substrate, phosphoprotein PP28 (InterPro:IPR019380); Has 30201 Blast hits to 17322 proteins in 780 species: Archae - 12; Bacteria - 1396; Metazoa - 17338; Fungi - 3422; Plants - 5037; Viruses - 0; Other Euka /.../ - 2996 (source: NCBI BLink). [Source:TAIR;Acc:AT5G46020]	-	-	-	AT5G46020		GO:0044444//cytoplasmic part;GO:0044464//cell part;GO:0044424//intracellular part;GO:0005623//cell;GO:0005622//intracellular;GO:0005737//cytoplasm;GO:0005829//cytosol
Gh_A01G0427	0	0	0	0	0	0	0	0	0	0	0	0	0	0	0	0	0	0	0	0	0	0	0	0	0	0	0	0	0	0	0	0	0	0	0	0	Gh_A01G0427	Gh_A01G0427	AT5G46030	62.77	AT5G46030	-	Transcription elongation factor 1 homolog [Source:UniProtKB/Swiss-Prot;Acc:Q8LEF3]	-	-	-	AT5G46030		GO:0043227//membrane-bounded organelle;GO:0043231//intracellular membrane-bounded organelle;GO:0005634//nucleus;GO:0005623//cell;GO:0043226//organelle;GO:0044424//intracellular part;GO:0005622//intracellular;GO:0043229//intracellular organelle;GO:0044464//cell part
Gh_A01G0429	1.54	2.08	1.6	1.55	1.52	1.05	2.39	1.51	1.09	2.22	0.87	2.18	1.01	1.63	0.68	1.04	1.27	1.5	26.3	36.54	24.49	24.74	31.16	17.14	43.66	22	17	39.13	12.07	36	20.11	23.93	9.05	17.14	21.13	23.18	Gh_A01G0429	Gh_A01G0429	AT3G15090	65.9	AT3G15090	-	GroES-like zinc-binding alcohol dehydrogenase family protein [Source:TAIR;Acc:AT3G15090]	-	-	-	AT3G15090		-
Gh_A01G0430	6.7	7.13	7.08	5.58	4.29	3.5	2.02	3.21	3.65	6.34	5.77	5.99	2.84	2.78	2.91	2.42	2.77	1.82	238	261	226.12	186	182.82	119.26	77	97.23	118.5	232.31	167.61	205.28	117.26	85	81	83.24	95.85	58.53	Gh_A01G0430	Gh_A01G0430	AT3G15095	93.94	AT3G15095	-	-	-	-	-	AT3G15095		GO:0044464//cell part;GO:0005737//cytoplasm;GO:0044424//intracellular part;GO:0009536//plastid;GO:0005623//cell;GO:0043226//organelle;GO:0043227//membrane-bounded organelle;GO:0043231//intracellular membrane-bounded organelle;GO:0005622//intracellular;GO:0044444//cytoplasmic part;GO:0009507//chloroplast;GO:0043229//intracellular organelle
Gh_A01G0431	2.51	1.6	2.36	0.68	1.74	1.58	1.52	1.9	2.3	1.83	1.83	1.98	0.57	1.92	1.89	1.22	0.93	1.36	36.46	24	30.91	9.33	30.33	22	23.68	23.54	30.62	27.45	21.71	27.79	9.58	24.05	21.47	17.14	13.22	18	Gh_A01G0431	Gh_A01G0431	AT3G15110	54.96	AT3G15110	-	unknown protein; FUNCTIONS IN: molecular_function unknown; INVOLVED IN: biological_process unknown; LOCATED IN: chloroplast thylakoid membrane; EXPRESSED IN: 20 plant structures; EXPRESSED DURING: 13 growth stages; CONTAINS InterPro DOMAIN/s: Protei /.../nknown function DUF3082 (InterPro:IPR021434); Has 77 Blast hits to 77 proteins in 38 species: Archae - 0; Bacteria - 37; Metazoa - 0; Fungi - 0;…	-	-	-	AT3G15110		GO:0031984//organelle subcompartment;GO:0031976//plastid thylakoid;GO:0043231//intracellular membrane-bounded organelle;GO:0034357//photosynthetic membrane;GO:0055035//plastid thylakoid membrane;GO:0044435//plastid part;GO:0043229//intracellular organelle;GO:0043226//organelle;GO:0044444//cytoplasmic part;GO:0044464//cell part;GO:0005622//intracellular;GO:0005623//cell;GO:0044422//organelle part;…
Gh_A01G0432	0.25	0.3	0.28	0.13	0.1	0.13	0.99	0.66	0.34	0.06	0.23	0.19	0.17	0.22	0	0	0.19	0	4	5	4	2	2	2	17	9	5	1.06	3	3	3.15	3	0	0	3	0	Gh_A01G0432	Gh_A01G0432	AT3G15115	30.92	AT3G15115	-	unknown protein; BEST Arabidopsis thaliana protein match is: unknown protein (TAIR:AT1G53180.1); Has 47 Blast hits to 47 proteins in 15 species: Archae - 0; Bacteria - 0; Metazoa - 13; Fungi - 0; Plants - 30; Viruses - 0; Other Eukaryotes - 4 (sourc /.../I BLink). [Source:TAIR;Acc:AT3G15115]	-	-	-	AT3G15115		-
Gh_A01G0434	7.57	5.6	5.54	6.8	5.97	5.88	7.25	7.71	5.38	5.99	6.66	6.67	5.77	6.1	5.18	4.39	6.06	4.9	114	87	75	96	108	85	117	99	74	93	82	97	101	79	61	64	89	67	Gh_A01G0434	Gh_A01G0434	AT4G16330	67.34	AT4G16330	-	2-oxoglutarate (2OG) and Fe(II)-dependent oxygenase superfamily protein [Source:TAIR;Acc:AT4G16330]	-	-	-	AT4G16330		-
Gh_A01G0435	4.86	4.29	6.82	5.48	3.89	3.93	4.92	4.17	4.3	3.39	4.03	4.07	4.53	2.47	3	3.55	3.07	2.74	483.61	439.7	610.24	511.73	464.54	375.33	525.21	353.27	390.8	347.85	328.01	391.19	523.48	211.62	233.7	341.65	297.96	247.75	Gh_A01G0435	Gh_A01G0435	AT3G15120	51.21	AT3G15120	-	P-loop containing nucleoside triphosphate hydrolases superfamily protein [Source:TAIR;Acc:AT3G15120]	-	-	-	AT3G15120		GO:0044464//cell part;GO:0030054//cell junction;GO:0005623//cell;GO:0005622//intracellular;GO:0005634//nucleus;GO:0009506//plasmodesma;GO:0055044//symplast;GO:0043229//intracellular organelle;GO:0043231//intracellular membrane-bounded organelle;GO:0005911//cell-cell junction;GO:0043226//organelle;GO:0043227//membrane-bounded organelle;GO:0044424//intracellular part
Gh_A01G0436	2.53	2.18	1.98	3.31	2.59	1.44	1.72	2.23	1.95	2.23	2.32	2.38	1.34	0.47	2.06	3.33	1.95	1.65	44	39	31	54	54	24	32	33	31	40	33	40	27	7	28	56	33	26	Gh_A01G0436	Gh_A01G0436	AT3G15140	68.56	AT3G15140	-	Uncharacterized exonuclease domain-containing protein At3g15140 [Source:UniProtKB/Swiss-Prot;Acc:Q8W566]	-	-	-	AT3G15140		GO:0005739//mitochondrion;GO:0043227//membrane-bounded organelle;GO:0043232//intracellular non-membrane-bounded organelle;GO:0044424//intracellular part;GO:0043228//non-membrane-bounded organelle;GO:0043226//organelle;GO:0044464//cell part;GO:0043233//organelle lumen;GO:0043231//intracellular membrane-bounded organelle;GO:0044422//organelle part;GO:0031974//membrane-enclosed lumen;GO:0005622//int…
Gh_A01G0441	3.99	3.25	4.83	4.35	4.19	5.22	5.81	5.9	3.11	6.18	3.63	4.05	2.5	2.84	0.4	2.24	2.63	2.62	28.55	23.92	31.02	29.14	35.97	35.82	44.5	35.93	20.31	45.53	21.18	27.93	20.73	17.46	2.25	15.52	18.35	17	Gh_A01G0441	Gh_A01G0441	AT5G53940	79.71	AT5G53940	-	-	-	-	-	AT5G53940		-
Gh_A01G0442	6.38	9.88	12.7	9.59	5.4	5.61	3.55	4.64	4.52	3.93	4.88	3.63	3.13	1.82	2.61	5.12	3.11	2.53	200	319.38	358	282	203.36	169	119.3	124	129.4	127	125	110	114	49	64	155.34	95	72	Gh_A01G0442	Gh_A01G0442	AT5G53930	28.95	AT5G53930	-	-	-	-	-	AT5G53930		-
Gh_A01G0443	12.56	14.11	11.03	12.47	11.77	10.69	11.32	8.91	11.08	10.47	12.14	12.22	8.82	9.34	8.96	9.67	8.59	6.86	448.21	518.62	354	417.13	504	366	433	271	361	385	354	421	365.61	286.63	250	334	299	222	Gh_A01G0443	Gh_A01G0443	AT3G15220	68.19	AT3G15220	-	Protein kinase superfamily protein [Source:TAIR;Acc:AT3G15220]	-	-	-	AT3G15220		GO:0044422//organelle part;GO:0005737//cytoplasm;GO:0043232//intracellular non-membrane-bounded organelle;GO:0044430//cytoskeletal part;GO:0005623//cell;GO:0044424//intracellular part;GO:0043229//intracellular organelle;GO:0044446//intracellular organelle part;GO:0005622//intracellular;GO:0015630//microtubule cytoskeleton;GO:0043226//organelle;GO:0044464//cell part;GO:0005819//spindle;GO:0005856/…
Gh_A01G0444	6.45	6.94	4.9	4.42	4.77	4.52	3.06	4.59	4.54	6.84	4.2	6.32	4.39	4.6	3.78	2.07	2.2	2.52	135.4	149.93	92.45	87	120	91	68.78	82	87	148	72	128	107	83	62	42	45	48	Gh_A01G0444	Gh_A01G0444	AT5G53900	59.72	AT5G53900	-	Serine/threonine-protein kinase WNK (With No Lysine)-related [Source:TAIR;Acc:AT5G53900]	-	-	-	AT5G53900		-
Gh_A01G0445	1.13	0.82	1.1	1.44	0.07	0.44	0.39	1.12	0.3	1.59	3.08	1.48	0.9	0.69	1.4	0.61	1.31	1.3	13.4	10	11.76	16	1	5	5	11.36	3.22	19.48	29.91	17	12.42	7	13	7	15.19	14	Gh_A01G0445	Gh_A01G0445	AT3G15250	36.82	AT3G15250	-	unknown protein; BEST Arabidopsis thaliana protein match is: unknown protein (TAIR:AT1G53163.1); Has 409 Blast hits to 218 proteins in 63 species: Archae - 0; Bacteria - 22; Metazoa - 178; Fungi - 77; Plants - 38; Viruses - 1; Other Eukaryotes - 93 /.../e: NCBI BLink). [Source:TAIR;Acc:AT3G15250]	-	-	-	AT3G15250		-
Gh_A01G0446	0	0	0	0	0	0	0	0	0	0	0	0	0	0	0	0	0	0	0	0	0	0	0	0	0	0	0	0	0	0	0	0	0	0	0	0	Gh_A01G0446	Gh_A01G0446	AT3G15260	75.61	AT3G15260	-	Probable protein phosphatase 2C 39 [Source:UniProtKB/Swiss-Prot;Acc:Q9LDA7]	-	-	-	AT3G15260		-
Gh_A01G0448	0.57	0.55	0.13	0.36	0.57	0.24	0.42	0.13	0.5	1.32	1.39	0.94	0.2	1.06	0.44	0.35	0.23	0.13	5	5	1	3	6	2	4	1	4	12	10	8	2	8	3	3	2	1	Gh_A01G0448	Gh_A01G0448	AT3G15280	43.18	AT3G15280	-	unknown protein; FUNCTIONS IN: molecular_function unknown; LOCATED IN: mitochondrion; EXPRESSED IN: 8 plant structures; EXPRESSED DURING: L mature pollen stage, 4 anthesis, petal differentiation and expansion stage; Has 36 Blast hits to 36 proteins /.../species: Archae - 0; Bacteria - 0; Metazoa - 1; Fungi - 2; Plants - 33; Viruses - 0; Other Eukaryotes - 0 (source: NCBI BLink). [Source:TAIR;Acc:…	-	-	-	AT3G15280		-
Gh_A01G0450	8.18	7.05	6.34	8.87	9.98	9.63	12.46	13.53	11.97	7.18	8.09	6.45	8.23	8.47	5.69	7.37	9.94	10.32	125	111	87	127	183	141.16	204	176	167	113	101	95	146	111.24	68	109	148	143	Gh_A01G0450	Gh_A01G0450	AT3G15290	77.36	AT3G15290	-	3-hydroxyacyl-CoA dehydrogenase family protein [Source:TAIR;Acc:AT3G15290]	Metabolism	Amino acid metabolism;Carbohydrate metabolism	ko00360//Phenylalanine metabolism;ko00650//Butanoate metabolism	AT3G15290	K00074	GO:0005623//cell;GO:0043227//membrane-bounded organelle;GO:0005737//cytoplasm;GO:0044444//cytoplasmic part;GO:0044424//intracellular part;GO:0043229//intracellular organelle;GO:0043231//intracellular membrane-bounded organelle;GO:0005622//intracellular;GO:0005777//peroxisome;GO:0044464//cell part;GO:0042579//microbody;GO:0043226//organelle
Gh_A01G0452	0	0	0	0	0	0	0	0	0	0	0	0	0	0	0.15	0	0	0	0	0	0	0	0	0	0	0	0	0	0	0	0	0	1.24	0	0	0	Gh_A01G0452	Gh_A01G0452	AT2G46290	46.15	AT2G46290	-	Transducin/WD40 repeat-like superfamily protein [Source:TAIR;Acc:AT2G46290]	Genetic Information Processing	Translation	ko03013//RNA transport	AT2G46290	K03246	GO:0044464//cell part;GO:1902494//catalytic complex;GO:0055044//symplast;GO:0016282//eukaryotic 43S preinitiation complex;GO:0032991//macromolecular complex;GO:0009506//plasmodesma;GO:0044444//cytoplasmic part;GO:0030529//ribonucleoprotein complex;GO:0070993//translation preinitiation complex;GO:0005911//cell-cell junction;GO:0044424//intracellular part;GO:0080008//Cul4-RING E3 ubiquitin ligase c…
Gh_A01G0457	13.76	23.08	21.67	26.69	15.46	14.79	9.9	11.41	12.54	7.27	12.77	8.72	9.43	5.11	3.34	18.21	8.67	7.94	363.12	627.39	513.91	660.12	489.48	374.49	280	256.37	302.18	197.61	275.4	222	289	115.88	69	464.87	223	189.97	Gh_A01G0457	Gh_A01G0457	AT5G53850	74.46	AT5G53850	-	Probable bifunctional methylthioribulose-1-phosphate dehydratase/enolase-phosphatase E1 [Source:UniProtKB/Swiss-Prot;Acc:Q9FN41]	Metabolism	Amino acid metabolism	ko00270//Cysteine and methionine metabolism	AT5G53850	K16054	GO:0044464//cell part;GO:0009507//chloroplast;GO:0005623//cell;GO:0005737//cytoplasm;GO:0043226//organelle;GO:0044444//cytoplasmic part;GO:0044435//plastid part;GO:0009536//plastid;GO:0044434//chloroplast part;GO:0043229//intracellular organelle;GO:0043227//membrane-bounded organelle;GO:0009532//plastid stroma;GO:0044446//intracellular organelle part;GO:0005829//cytosol;GO:0044422//organelle part…
Gh_A01G0460	2.75	3.2	4.81	4.88	3.67	4.5	4.07	5.37	4.53	1.28	2.68	1.98	2.03	1.79	1.49	5.55	2.31	2.84	110.91	132.89	174.11	184.17	177.1	173.79	175.43	184.13	166.46	53	88.21	77	95.18	61.86	46.96	216.27	90.72	103.55	Gh_A01G0460	Gh_A01G0460	AT2G19130	46.75	AT2G19130	-	G-type lectin S-receptor-like serine/threonine-protein kinase At2g19130 [Source:UniProtKB/Swiss-Prot;Acc:O64477]	-	-	-	AT2G19130		GO:0031224//intrinsic component of membrane;GO:0044425//membrane part;GO:0005886//plasma membrane;GO:0009506//plasmodesma;GO:0005623//cell;GO:0016021//integral component of membrane;GO:0016020//membrane;GO:0055044//symplast;GO:0044464//cell part;GO:0071944//cell periphery;GO:0030054//cell junction;GO:0005911//cell-cell junction
Gh_A01G0462	0.09	0.18	0.1	0.05	0.15	0.05	0.09	0	0.05	0.09	0.23	0.24	0.28	1.08	0.53	0.62	0.33	0.82	2	4	2	1	4	1	2	0	1	2	4	5	7	20	9	13	7	16	Gh_A01G0462	Gh_A01G0462	AT3G15350	68.26	AT3G15350	-	Core-2/I-branching beta-1,6-N-acetylglucosaminyltransferase family protein [Source:TAIR;Acc:AT3G15350]	-	-	-	AT3G15350		GO:0016020//membrane
Gh_A01G0463	4.1	4.54	3.66	3.03	2.03	3.03	2.24	2.21	2.51	2.5	3.16	2.64	1.71	2.31	2.14	2.7	1.47	0.88	120.81	137.75	96.92	83.62	71.9	85.63	70.85	55.37	67.5	75.82	75.99	75.19	58.65	58.52	49.2	76.92	42.37	23.65	Gh_A01G0463	Gh_A01G0463	AT1G53040	63.47	AT1G53040	-	Protein of unknown function (DUF616) [Source:TAIR;Acc:AT1G53040]	-	-	-	AT1G53040		-
Gh_A01G0464	0	0	0	0.43	0	0	0	0	0	0.26	0	0	0.12	0.16	0	0.07	0	0	0	0	0	3	0	0	0	0	0	2	0	0	1	1	0	0.5	0	0	Gh_A01G0464	Gh_A01G0464	AT1G53035	69.06	AT1G53035	-	unknown protein; FUNCTIONS IN: molecular_function unknown; INVOLVED IN: biological_process unknown; LOCATED IN: endomembrane system; EXPRESSED IN: 23 plant structures; EXPRESSED DURING: 13 growth stages; BEST Arabidopsis thaliana protein match is: u /.../ protein (TAIR:AT3G15358.1); Has 49 Blast hits to 49 proteins in 9 species: Archae - 0; Bacteria - 0; Metazoa - 0; Fungi - 0; Plants - 49; Virus…	-	-	-	AT1G53035		-
Gh_A01G0467	0.04	0.02	0	0.02	0.03	0.11	0.17	0.07	0	0	0	0	0	0	0	0	0.02	0	2	1	0	1	2	5	9	3	0	0	0	0	0	0	0	0	1	0	Gh_A01G0467	Gh_A01G0467	AT4G21700	35.67	AT4G21700	-	Protein of unknown function (DUF2921) [Source:TAIR;Acc:AT4G21700]	-	-	-	AT4G21700		GO:0044422//organelle part;GO:0012505//endomembrane system;GO:0044444//cytoplasmic part;GO:0005768//endosome;GO:0043227//membrane-bounded organelle;GO:0005802//trans-Golgi network;GO:0044446//intracellular organelle part;GO:0043229//intracellular organelle;GO:0009507//chloroplast;GO:0031984//organelle subcompartment;GO:0043226//organelle;GO:0044431//Golgi apparatus part;GO:0044464//cell part;GO:0…
Gh_A01G0468	0	0	0	0	0	0	0	0	0	0	0	0	0	0.11	0	0	0	0	0	0	0	0	0	0	0	0	0	0	0	0	0	4	0	0	0	0	Gh_A01G0468	Gh_A01G0468	AT4G21700	36.8	AT4G21700	-	Protein of unknown function (DUF2921) [Source:TAIR;Acc:AT4G21700]	-	-	-	AT4G21700		GO:0044422//organelle part;GO:0012505//endomembrane system;GO:0044444//cytoplasmic part;GO:0005768//endosome;GO:0043227//membrane-bounded organelle;GO:0005802//trans-Golgi network;GO:0044446//intracellular organelle part;GO:0043229//intracellular organelle;GO:0009507//chloroplast;GO:0031984//organelle subcompartment;GO:0043226//organelle;GO:0044431//Golgi apparatus part;GO:0044464//cell part;GO:0…
Gh_A01G0469	2.36	2.42	2.63	2.2	1.86	2.23	2.8	3.7	2.91	2.24	2.11	1.82	2.75	2.2	1.28	1.68	2.67	4.27	112.61	119.11	112.71	98.41	106.38	102.22	143.32	150.58	126.78	110.12	82.36	83.66	152.68	90.18	47.6	77.74	124.41	184.76	Gh_A01G0469	Gh_A01G0469	AT4G21700	36.16	AT4G21700	-	Protein of unknown function (DUF2921) [Source:TAIR;Acc:AT4G21700]	-	-	-	AT4G21700		GO:0044422//organelle part;GO:0012505//endomembrane system;GO:0044444//cytoplasmic part;GO:0005768//endosome;GO:0043227//membrane-bounded organelle;GO:0005802//trans-Golgi network;GO:0044446//intracellular organelle part;GO:0043229//intracellular organelle;GO:0009507//chloroplast;GO:0031984//organelle subcompartment;GO:0043226//organelle;GO:0044431//Golgi apparatus part;GO:0044464//cell part;GO:0…
Gh_A01G0471	0	0	0	0	0	0	0	0	0	0.16	0	0	0	0	0	0	0	0	0	0	0	0	0	0	0	0	0	1	0	0	0	0	0	0	0	0	Gh_A01G0471	Gh_A01G0471	AT5G34885	34.72	AT5G34885	-	Protein of unknown function (DUF784) [Source:TAIR;Acc:AT5G34885]	-	-	-	AT5G34885		-
Gh_A01G0472	4.53	5.54	4.28	4.87	4.04	3.77	4.71	5.23	4.62	5.43	4.63	4.54	4.27	4.57	4.13	3.97	4.15	3.61	127.53	160.55	108.12	128.55	136.33	101.71	142.09	125.4	118.75	157.46	106.44	123.11	139.68	110.42	90.92	108.15	113.75	91.99	Gh_A01G0472	Gh_A01G0472	AT5G53770	66.15	AT5G53770	-	Nucleotidyltransferase family protein [Source:TAIR;Acc:AT5G53770]	Genetic Information Processing	Folding, sorting and degradation	ko03018//RNA degradation	AT5G53770	K03514	-
Gh_A01G0475	1.62	5.32	7.56	6.79	1.74	2.57	1.23	0.93	0.93	0.58	1.29	0.58	0.93	0.35	0.49	3.21	0.82	0.64	87.66	297.11	368.64	345.33	113.59	133.93	71.76	43	46	32.49	57.18	30.32	58.3	16.21	20.97	168.64	43.36	31.63	Gh_A01G0475	Gh_A01G0475	AT4G12010	37.93	AT4G12010	-	Disease resistance protein (TIR-NBS-LRR class) family [Source:TAIR;Acc:AT4G12010]	-	-	-	AT4G12010		-
Gh_A01G0478	0.57	0.71	1.11	1.54	0.38	0.08	0.32	0.13	0.34	0.19	0.47	0.63	0.16	0.27	0.29	0.63	0.16	0.46	15	19.06	26	37.65	12	2	9	3	8	5	10	16	5	6	6	16	4	11	Gh_A01G0478	Gh_A01G0478	AT4G21705	47.81	AT4G21705	-	Pentatricopeptide repeat-containing protein At4g21705, mitochondrial [Source:UniProtKB/Swiss-Prot;Acc:Q84JR3]	-	-	-	AT4G21705		GO:0005623//cell;GO:0043226//organelle;GO:0043229//intracellular organelle;GO:0043227//membrane-bounded organelle;GO:0044464//cell part;GO:0005622//intracellular;GO:0044424//intracellular part;GO:0044444//cytoplasmic part;GO:0005737//cytoplasm;GO:0005739//mitochondrion;GO:0043231//intracellular membrane-bounded organelle
Gh_A01G0479	0.2	0.46	0.57	1.05	0.11	0.39	0.12	0.37	0.11	0.23	0.11	0.28	0.19	0.18	0.2	0.61	0.28	0.11	8.13	19.36	20.82	40.07	5.17	15.38	5.33	12.67	3.99	9.69	3.75	10.89	8.99	6.15	6.46	23.99	11.32	4	Gh_A01G0479	Gh_A01G0479	AT1G31840	49.93	AT1G31840	-	Putative pentatricopeptide repeat-containing protein At1g31840 [Source:UniProtKB/Swiss-Prot;Acc:Q9C6S6]	-	-	-	AT1G31840		-
Gh_A01G0482	6.82	9.79	10.62	11.89	7.15	7.57	5.74	6.45	6.69	4.38	8.17	5.68	6.12	2.61	1.96	9.51	5.19	4.89	243.24	359.83	340.7	397.82	306.36	259.19	219.56	196.05	218.16	161	238.37	195.58	253.88	80	54.7	328.68	180.65	158.19	Gh_A01G0482	Gh_A01G0482	AT3G15380	76.6	AT3G15380	-	Plasma-membrane choline transporter family protein [Source:TAIR;Acc:AT3G15380]	-	-	-	AT3G15380		GO:0005911//cell-cell junction;GO:0016020//membrane;GO:0044425//membrane part;GO:0044462//external encapsulating structure part;GO:0055044//symplast;GO:0005794//Golgi apparatus;GO:0044446//intracellular organelle part;GO:0044464//cell part;GO:0043226//organelle;GO:0009524//phragmoplast;GO:0030054//cell junction;GO:0005623//cell;GO:0071944//cell periphery;GO:0097218//sieve plate;GO:0009505//plant-…
Gh_A01G0484	0	0	0	1.03	0	0	0	0	0	0.3	0.38	0	0	0	0	0	0.66	0	0	0	0	2.97	0	0	0	0	0	0.97	0.95	0	0	0	0	0	2	0	Gh_A01G0484	Gh_A01G0484	AT3G15395	74.58	AT3G15395	-	unknown protein; FUNCTIONS IN: molecular_function unknown; INVOLVED IN: biological_process unknown; LOCATED IN: endomembrane system; Has 35333 Blast hits to 34131 proteins in 2444 species: Archae - 798; Bacteria - 22429; Metazoa - 974; Fungi - 991; /.../ - 531; Viruses - 0; Other Eukaryotes - 9610 (source: NCBI BLink). [Source:TAIR;Acc:AT3G15395]	-	-	-	AT3G15395		-
Gh_A01G0486	26.45	32.33	24.45	36.58	36.6	48.68	58.7	57.3	47.66	24.11	21.65	25.48	32.44	33.17	31.88	33.5	44.85	42.14	549.47	691.99	456.58	712.38	912.61	970.57	1307.05	1014.09	904.31	516.41	367.54	510.81	782.94	592.41	517.98	673.68	908.78	794.01	Gh_A01G0486	Gh_A01G0486	AT5G53750	54.14	AT5G53750	-	CBS domain-containing protein [Source:TAIR;Acc:AT5G53750]	-	-	-	AT5G53750		-
Gh_A01G0487	71.49	81.15	50.39	84.13	87.79	111.07	157.01	160.7	131.44	45.08	37.41	48.34	38.15	38.38	31.68	34.41	44.38	48.14	941.13	1100.58	596.24	1038.31	1386.9	1403.35	2215.24	1802.21	1580.36	611.77	402.47	614.17	583.42	434.33	326.15	438.47	569.83	574.86	Gh_A01G0487	Gh_A01G0487	AT4G27450	84.34	AT4G27450	-	Aluminium induced protein with YGL and LRDR motifs [Source:TAIR;Acc:AT4G27450]	-	-	-	AT4G27450		GO:0005911//cell-cell junction;GO:0043229//intracellular organelle;GO:0005634//nucleus;GO:0005623//cell;GO:0043226//organelle;GO:0055044//symplast;GO:0016020//membrane;GO:0071944//cell periphery;GO:0005886//plasma membrane;GO:0030054//cell junction;GO:0044464//cell part;GO:0043227//membrane-bounded organelle;GO:0005737//cytoplasm;GO:0005622//intracellular;GO:0005829//cytosol;GO:0043231//intracell…
Gh_A01G0488	13	11.57	13.64	11.39	10.54	10.95	12.26	11.24	9.68	12.58	11.58	12.76	14.16	11.85	12.83	12.46	11.56	12.02	359.78	329.73	339.27	295.3	350.04	290.87	363.63	264.84	244.59	358.79	261.77	340.65	455.17	281.92	277.6	333.59	312.04	301.61	Gh_A01G0488	Gh_A01G0488	AT3G11070	60.68	AT3G11070	-	Outer membrane OMP85 family protein [Source:TAIR;Acc:AT3G11070]	-	-	-	AT3G11070		GO:0032592//integral component of mitochondrial membrane;GO:0044455//mitochondrial membrane part;GO:0043226//organelle;GO:0031975//envelope;GO:0016020//membrane;GO:0005741//mitochondrial outer membrane;GO:0031967//organelle envelope;GO:0044422//organelle part;GO:0016021//integral component of membrane;GO:0043227//membrane-bounded organelle;GO:0044464//cell part;GO:0005737//cytoplasm;GO:0005739//m…
Gh_A01G0492	10.55	9.39	8.29	9.16	8	7.64	7.63	7.64	8.65	9.31	10.26	9.41	10.07	8.95	9.77	8.35	9.09	8.18	432.25	396.52	305.5	352	393.52	300.46	335.32	266.82	323.68	393.49	343.55	372.27	479.34	315.44	313.02	331.42	363.28	304.07	Gh_A01G0492	Gh_A01G0492	AT3G15470	62.09	AT3G15470	-	Transducin/WD40 repeat-like superfamily protein [Source:TAIR;Acc:AT3G15470]	-	-	-	AT3G15470		-
Gh_A01G0494	3.95	4.31	2.17	8.55	5.72	7.8	26.4	29.93	29.51	4.86	4.43	4.59	4.29	7.11	3.82	7.67	18.16	26.62	34.94	39.23	17.25	70.92	60.75	66.24	250.22	225.52	238.4	44.32	32.06	39.17	44.11	54.05	26.44	65.65	156.67	213.53	Gh_A01G0494	Gh_A01G0494	AT4G27435	72.73	AT4G27435	-	Protein of unknown function (DUF1218) [Source:TAIR;Acc:AT4G27435]	-	-	-	AT4G27435		-
Gh_A01G0496	0	0	0	0	0	0	0	0	0	0	0	0	0	0	0	0	0	0	0	0	0	0	0	0	0	0	0	0	0	0	0	0	0	0	0	0	Gh_A01G0496	Gh_A01G0496	AT1G52900	67.3	AT1G52900	-	Toll-Interleukin-Resistance (TIR) domain family protein [Source:TAIR;Acc:AT1G52900]	-	-	-	AT1G52900		-
Gh_A01G0498	1.68	2.23	2.9	4.41	9.7	11.71	13.72	12.58	9.05	1.34	0.94	2.38	5.01	14.07	7.24	15.34	5.65	14.69	11	15	17	27	76	73.38	96	70	54	9	5	15	38	79	37	97	36	87	Gh_A01G0498	Gh_A01G0498	AT3G15518	51.49	AT3G15518	-	unknown protein; FUNCTIONS IN: molecular_function unknown; INVOLVED IN: biological_process unknown; LOCATED IN: cellular_component unknown; Has 30201 Blast hits to 17322 proteins in 780 species: Archae - 12; Bacteria - 1396; Metazoa - 17338; Fungi - /.../ Plants - 5037; Viruses - 0; Other Eukaryotes - 2996 (source: NCBI BLink). [Source:TAIR;Acc:AT3G15518]	-	-	-	AT3G15518		-
Gh_A01G0502	18.73	19.83	12.93	25.56	29.05	30.4	37.01	31.62	34.54	17.21	10.29	13.68	24.25	35.76	32.92	28.91	32.1	38.02	280.34	305.66	173.87	358.63	521.66	436.61	593.62	403.04	471.99	265.47	125.79	197.54	421.5	460.01	385.25	418.81	468.44	516.03	Gh_A01G0502	Gh_A01G0502	AT5G54400	78.77	AT5G54400	-	S-adenosyl-L-methionine-dependent methyltransferases superfamily protein [Source:TAIR;Acc:AT5G54400]	-	-	-	AT5G54400		GO:0005622//intracellular;GO:0044446//intracellular organelle part;GO:0044422//organelle part;GO:0043226//organelle;GO:0043231//intracellular membrane-bounded organelle;GO:0005623//cell;GO:0043227//membrane-bounded organelle;GO:0044437//vacuolar part;GO:0043229//intracellular organelle;GO:0005774//vacuolar membrane;GO:0044424//intracellular part;GO:0044444//cytoplasmic part;GO:0005737//cytoplasm;…
Gh_A01G0504	0	0	0	0	0	0	0	0	0	0	0	0	0	0	0	0	0	0	0	0	0	0	0	0	0	0	0	0	0	0	0	0	0	0	0	0	Gh_A01G0504	Gh_A01G0504	AT1G52855	67.65	AT1G52855	-	unknown protein; BEST Arabidopsis thaliana protein match is: unknown protein (TAIR:AT3G15534.1); Has 35333 Blast hits to 34131 proteins in 2444 species: Archae - 798; Bacteria - 22429; Metazoa - 974; Fungi - 991; Plants - 531; Viruses - 0; Other Euk /.../s - 9610 (source: NCBI BLink). [Source:TAIR;Acc:AT1G52855]	-	-	-	AT1G52855		-
Gh_A01G0506	1.79	1.35	1.26	1.4	0.88	1.29	1.57	1.67	0.96	1.34	1.57	1.17	1.6	1.32	0.65	1.4	1.79	1.41	49	38	31	36	29	34	46	39	24	38	35.12	31.05	51	31	14	37.06	47.9	35	Gh_A01G0506	Gh_A01G0506	AT5G54370	62.11	AT5G54370	-	Late embryogenesis abundant (LEA) protein-related [Source:TAIR;Acc:AT5G54370]	-	-	-	AT5G54370		-
Gh_A01G0507	0	0.01	0	0	0	0	0	0	0	0	0	0	0	0	0	0	0	0	0	0.12	0	0	0	0	0	0	0	0	0	0	0	0	0	0	0	0	Gh_A01G0507	Gh_A01G0507	AT5G54370	70.03	AT5G54370	-	Late embryogenesis abundant (LEA) protein-related [Source:TAIR;Acc:AT5G54370]	-	-	-	AT5G54370		-
Gh_A01G0508	0	0.16	0	1.78	0.38	1.2	2.68	5.2	5.1	0	0.07	0	1.73	0	0.22	2.02	2.42	3.23	0	2.88	0	29	8	20	50	77	81	0	1	0	35	0	3	34	41	51	Gh_A01G0508	Gh_A01G0508	AT5G54370	70.03	AT5G54370	-	Late embryogenesis abundant (LEA) protein-related [Source:TAIR;Acc:AT5G54370]	-	-	-	AT5G54370		-
Gh_A01G0513	2.67	4.15	3.9	4.96	4.64	4.29	3.63	4.39	4.34	5.7	3.73	4.19	3.54	5.32	4.19	4.25	3.83	3.7	35	56	46	61	73	54	51	49	52	77	40	53	54	60	43	54	49	44	Gh_A01G0513	Gh_A01G0513	AT4G27390	75.71	AT4G27390	-	unknown protein; INVOLVED IN: biological_process unknown; LOCATED IN: chloroplast; EXPRESSED IN: 22 plant structures; EXPRESSED DURING: 13 growth stages; Has 30201 Blast hits to 17322 proteins in 780 species: Archae - 12; Bacteria - 1396; Metazoa - /.../ Fungi - 3422; Plants - 5037; Viruses - 0; Other Eukaryotes - 2996 (source: NCBI BLink). [Source:TAIR;Acc:AT4G27390]	-	-	-	AT4G27390		-
Gh_A01G0514	2.96	2.81	2.51	5.28	6.44	5.03	7.61	7.03	8.95	5.75	7.72	6.14	13.01	8.84	12.51	8.49	17.75	16.88	46	45	34.97	76.81	120	75	126.73	93	126.92	92	98	92	234.65	118	151.96	127.66	268.9	237.84	Gh_A01G0514	Gh_A01G0514	AT1G61260	39.94	AT1G61260	-	Protein of unknown function (DUF761) [Source:TAIR;Acc:AT1G61260]	-	-	-	AT1G61260		-
Gh_A01G0516	7.19	7.93	7.36	7.88	7.45	8.51	5.81	7.76	6.17	11.13	11.42	10.08	8.37	3.39	3.98	7.84	8.17	13.94	37	42	34	38	46	42	32	34	29	59	48	50	50	15	16	39	41	65	Gh_A01G0516	Gh_A01G0516	AT4G27380	44.83	AT4G27380	-	unknown protein; Has 30201 Blast hits to 17322 proteins in 780 species: Archae - 12; Bacteria - 1396; Metazoa - 17338; Fungi - 3422; Plants - 5037; Viruses - 0; Other Eukaryotes - 2996 (source: NCBI BLink). [Source:TAIR;Acc:AT4G27380]	-	-	-	AT4G27380		GO:0005575//cellular_component
Gh_A01G0521	0.35	0.34	0.39	0.19	0.44	0.18	0.33	0.42	0.39	1.2	1.3	0.73	0	1.03	0.23	0	0.91	0.19	2	2	2	1	3	1	2	2	2	7	6	4	0	5	1	0	5	1	Gh_A01G0521	Gh_A01G0521	AT4G27360	75.51	AT4G27360	-	Dynein light chain type 1 family protein [Source:TAIR;Acc:AT4G27360]	-	-	-	AT4G27360		GO:0044424//intracellular part;GO:0005623//cell;GO:0044422//organelle part;GO:0005622//intracellular;GO:0043232//intracellular non-membrane-bounded organelle;GO:0043226//organelle;GO:0005875//microtubule associated complex;GO:0032991//macromolecular complex;GO:0043228//non-membrane-bounded organelle;GO:0043234//protein complex;GO:0044446//intracellular organelle part;GO:0044430//cytoskeletal part…
Gh_A01G0523	0	0.67	0	0.25	0	0	0	0.27	0	0	0	0	0	0	0	0.48	0	0	0	3	0	1	0	0	0	1	0	0	0	0	0	0	0	2	0	0	Gh_A01G0523	Gh_A01G0523	AT4G10265	53.16	AT4G10265	-	-	-	-	-	AT4G10265		-
Gh_A01G0524	3.5	6.61	7.13	4.98	9.8	4.05	3.81	3.88	3.94	2.64	2.62	2.82	4.85	6.79	4.23	10.62	6.98	10.81	18	35	32.96	24	60.5	20	21	17	18.5	14	11	14	29	30	17	52.85	35	50.41	Gh_A01G0524	Gh_A01G0524	AT4G10270	54.84	AT4G10270	-	-	-	-	-	AT4G10270		-
Gh_A01G0528	1.51	0.65	1.87	1.17	0.98	0.99	1.49	0.74	0.95	1.1	0.94	1	1.29	0.95	0.99	0.62	0.72	0.4	45.37	20	50.6	33	35.22	28.65	48	19	26	34.01	23	29	45	24.59	23.35	18	21	11	Gh_A01G0528	Gh_A01G0528	AT4G27340	57.47	AT4G27340	-	tRNA (guanine(37)-N1)-methyltransferase 2 [Source:UniProtKB/Swiss-Prot;Acc:Q6NQ64]	-	-	-	AT4G27340		GO:0005634//nucleus;GO:0044464//cell part;GO:0043229//intracellular organelle;GO:0044446//intracellular organelle part;GO:0005622//intracellular;GO:0044424//intracellular part;GO:0043231//intracellular membrane-bounded organelle;GO:0031974//membrane-enclosed lumen;GO:0043233//organelle lumen;GO:0005737//cytoplasm;GO:0043226//organelle;GO:0044429//mitochondrial part;GO:0005739//mitochondrion;GO:00…
Gh_A01G0530	15.81	12.98	13.21	11.83	14.3	14.03	14.7	17.25	16.04	16.3	15.29	14.32	12.57	13.92	16.46	13.09	16.54	13.87	179.7	152	135	126	195	153	179	167	166.5	191	142	157	166	136	146.29	144	183.29	143	Gh_A01G0530	Gh_A01G0530	AT1G11360	72.73	AT1G11360	-	Adenine nucleotide alpha hydrolases-like superfamily protein [Source:TAIR;Acc:AT1G11360]	-	-	-	AT1G11360		GO:0005622//intracellular;GO:0071944//cell periphery;GO:0005623//cell;GO:0044424//intracellular part;GO:0016020//membrane;GO:0005886//plasma membrane;GO:0005737//cytoplasm;GO:0005829//cytosol;GO:0044444//cytoplasmic part;GO:0044464//cell part
Gh_A01G0531	17.82	20.83	11.38	19.83	23.76	24.7	27.18	28.65	25.62	18.04	11.94	14.29	12.8	23.25	19.22	17.45	16.05	22.04	230	277	132	240	368	306	376	315	302	240	126	178	192	258	193.98	218	202	258	Gh_A01G0531	Gh_A01G0531	AT4G27310	42.08	AT4G27310	-	B-box type zinc finger family protein [Source:TAIR;Acc:AT4G27310]	-	-	-	AT4G27310		GO:0044464//cell part;GO:0005622//intracellular;GO:0005623//cell
Gh_A01G0532	2.73	1.35	1.82	2.95	2.29	4.39	1.11	3.36	3.05	4.01	2.24	5.41	1.33	5.61	5.13	1.68	1.97	2.12	15.98	8.18	9.57	16.2	16.13	24.69	6.95	16.79	16.34	24.24	10.71	30.58	9.07	28.25	23.54	9.52	11.24	11.29	Gh_A01G0532	Gh_A01G0532	AT4G27280	57.14	AT4G27280	-	Calcium-binding EF-hand family protein [Source:TAIR;Acc:AT4G27280]	-	-	-	AT4G27280		-
Gh_A01G0535	0.03	0.07	0.09	0.11	0.13	0.16	0.1	0.12	0.11	0.12	0	0.11	0.07	0.03	0.13	0.05	0.03	0.06	1	3	3	4	6	6	4	4	4	5	0	4	3	1	4	2	1	2	Gh_A01G0535	Gh_A01G0535	AT4G27290	54.69	AT4G27290	-	G-type lectin S-receptor-like serine/threonine-protein kinase At4g27290 [Source:UniProtKB/Swiss-Prot;Acc:O81832]	-	-	-	AT4G27290		GO:0005886//plasma membrane;GO:0071944//cell periphery;GO:0005911//cell-cell junction;GO:0005623//cell;GO:0044464//cell part;GO:0055044//symplast;GO:0009506//plasmodesma;GO:0016020//membrane;GO:0030054//cell junction
Gh_A01G0536	0.09	0.15	0.1	0.21	0.11	0.25	0.06	0.41	0.21	0.01	0.02	0.06	0.05	0	0	0.08	0.02	0.03	6	10	6	13	9	16	4	23	12.86	1	1	4	4	0	0	5	1	2	Gh_A01G0536	Gh_A01G0536	AT4G27290	47.65	AT4G27290	-	G-type lectin S-receptor-like serine/threonine-protein kinase At4g27290 [Source:UniProtKB/Swiss-Prot;Acc:O81832]	-	-	-	AT4G27290		GO:0005886//plasma membrane;GO:0071944//cell periphery;GO:0005911//cell-cell junction;GO:0005623//cell;GO:0044464//cell part;GO:0055044//symplast;GO:0009506//plasmodesma;GO:0016020//membrane;GO:0030054//cell junction
Gh_A01G0537	47.38	95.13	40.18	56.06	127.71	146.76	151.35	157.55	92.21	36.6	19.07	14.87	53.54	112.66	68.28	90.4	59.97	103.19	307	635	234	340.53	993	912.67	1051	869.64	545.64	244.43	101	93	403	627.47	346	567	379	606.44	Gh_A01G0537	Gh_A01G0537	AT4G27280	68.64	AT4G27280	-	Calcium-binding EF-hand family protein [Source:TAIR;Acc:AT4G27280]	-	-	-	AT4G27280		-
Gh_A01G0538	0	0.12	0	0	0	0.07	0.12	0.07	0.07	0	0	0	0	0	0	0	0	0	0	2	0	0	0	1	2	1	1	0	0	0	0	0	0	0	0	0	Gh_A01G0538	Gh_A01G0538	AT4G27290	49.48	AT4G27290	-	G-type lectin S-receptor-like serine/threonine-protein kinase At4g27290 [Source:UniProtKB/Swiss-Prot;Acc:O81832]	-	-	-	AT4G27290		GO:0005886//plasma membrane;GO:0071944//cell periphery;GO:0005911//cell-cell junction;GO:0005623//cell;GO:0044464//cell part;GO:0055044//symplast;GO:0009506//plasmodesma;GO:0016020//membrane;GO:0030054//cell junction
Gh_A01G0540	1.78	3.12	2.28	2.19	0.37	3.25	2.33	2.93	1.37	2.08	1.42	1.57	0.92	1.35	0.11	2.67	0.64	0.98	20	36	23	23	5	35	28	28	14	24	13	17	12	13	1	29	7	10	Gh_A01G0540	Gh_A01G0540	AT4G27290	46.15	AT4G27290	-	G-type lectin S-receptor-like serine/threonine-protein kinase At4g27290 [Source:UniProtKB/Swiss-Prot;Acc:O81832]	-	-	-	AT4G27290		GO:0005886//plasma membrane;GO:0071944//cell periphery;GO:0005911//cell-cell junction;GO:0005623//cell;GO:0044464//cell part;GO:0055044//symplast;GO:0009506//plasmodesma;GO:0016020//membrane;GO:0030054//cell junction
Gh_A01G0542	0.18	0.13	0.66	0.55	0.12	0.14	0.33	0.49	0.28	0.25	0.27	0.16	0.32	0.05	0.05	0.1	0.16	0.09	9	7	29.98	26	7	7	18	21	13	13	11	8	19	2	2	5	8	4	Gh_A01G0542	Gh_A01G0542	AT4G27190	28.22	AT4G27190	-	Disease resistance protein At4g27190 [Source:UniProtKB/Swiss-Prot;Acc:Q9T048]	-	-	-	AT4G27190		-
Gh_A01G0543	16.49	16.38	14.74	25.01	24.04	22.18	31.04	37.71	43.42	19.97	21.62	20.94	35.43	30.13	23.08	27.57	44.71	69.2	173	177	139	246	302.66	223.37	349	337	416.02	216	185.34	212	431.84	271.7	189.32	279.97	457.41	658.48	Gh_A01G0543	Gh_A01G0543	AT4G27270	87	AT4G27270	-	Probable NAD(P)H dehydrogenase (quinone) FQR1-like 1 [Source:UniProtKB/Swiss-Prot;Acc:Q6NQE2]	Metabolism	Metabolism of cofactors and vitamins	ko00130//Ubiquinone and other terpenoid-quinone biosynthesis	AT4G27270	K03809	GO:0009506//plasmodesma;GO:0071944//cell periphery;GO:0016020//membrane;GO:0005623//cell;GO:0005886//plasma membrane;GO:0030054//cell junction;GO:0005911//cell-cell junction;GO:0044464//cell part;GO:0055044//symplast
Gh_A01G0545	2.39	1.35	0.97	2.09	1.92	1.39	2.25	1.88	2.41	2.27	2.19	2.1	1.91	1.55	2.37	1.84	2.41	2.14	52.19	30.47	19.07	42.82	50.42	29.23	52.59	35.06	48.18	51.06	39.11	44.31	48.54	29.06	40.45	38.91	51.47	42.49	Gh_A01G0545	Gh_A01G0545	AT5G54520	52.6	AT5G54520	-	Transducin/WD40 repeat-like superfamily protein [Source:TAIR;Acc:AT5G54520]	-	-	-	AT5G54520		GO:1902494//catalytic complex;GO:1990234//transferase complex;GO:0005623//cell;GO:0005622//intracellular;GO:0044464//cell part;GO:0032991//macromolecular complex;GO:0000151//ubiquitin ligase complex;GO:0043234//protein complex;GO:0031461//cullin-RING ubiquitin ligase complex;GO:0080008//Cul4-RING E3 ubiquitin ligase complex;GO:0044424//intracellular part
Gh_A01G0549	1.65	1.94	1.18	2.39	1.57	0.98	1.54	1.52	1.81	3.2	5.05	3.05	2.13	1.92	2.41	4.38	2.9	3.25	14	17	9	19	16	8	14	11	14	28	35	25	21	14	16	36	24	25	Gh_A01G0549	Gh_A01G0549	AT5G54530	64.18	AT5G54530	-	Protein of unknown function, DUF538 [Source:TAIR;Acc:AT5G54530]	-	-	-	AT5G54530		-
Gh_A01G0550	5.79	5.62	6.21	4.39	5.13	5.87	3.79	4.22	5.25	3.89	4.66	3.46	4.17	3.94	3.6	5.76	3.1	3.91	111	111	107	79	118	108	78	69	92	77	73	64	93	65	54	107	58	68	Gh_A01G0550	Gh_A01G0550	AT3G20650	81.08	AT3G20650	-	mRNA cap guanine-N7 methyltransferase 1 [Source:UniProtKB/Swiss-Prot;Acc:Q9LHQ7]	Genetic Information Processing	Translation	ko03015//mRNA surveillance pathway	AT3G20650	K00565	GO:0044424//intracellular part;GO:0043227//membrane-bounded organelle;GO:0044464//cell part;GO:0005623//cell;GO:0043226//organelle;GO:0043229//intracellular organelle;GO:0005622//intracellular;GO:0005634//nucleus;GO:0043231//intracellular membrane-bounded organelle
Gh_A01G0561	0.05	0.21	0.43	0.18	0.14	0.23	0.05	0.06	0.12	0	0.07	0	0	0	0	0	0	0	1	4	7	3	3	4	1	1	2	0	1	0	0	0	0	0	0	0	Gh_A01G0561	Gh_A01G0561	AT4G27250	59.88	AT4G27250	-	NAD(P)-binding Rossmann-fold superfamily protein [Source:TAIR;Acc:AT4G27250]	-	-	-	AT4G27250		-
Gh_A01G0562	4.21	4.86	5.13	5.16	2.75	1.82	1.98	2.99	2.61	3.23	5.93	3.83	2.48	1.5	2.49	2.97	2.6	3.29	93.46	111.34	102.52	107.56	73.29	38.89	47.15	56.66	53	74	107.67	82.16	63.98	28.72	43.31	63.77	56.37	66.37	Gh_A01G0562	Gh_A01G0562	AT5G54630	68.31	AT5G54630	-	zinc finger protein-related [Source:TAIR;Acc:AT5G54630]	-	-	-	AT5G54630		-
Gh_A01G0567	6.5	9.39	8.91	7.53	6.41	7.18	2.09	2.39	2.81	4.84	7.92	5.37	3.59	2.86	3.52	7.66	4.04	3.11	120.97	180	149.1	131.43	143.19	128.37	41.64	37.88	47.7	92.91	120.48	96.51	77.57	45.82	51.23	138.07	73.4	52.43	Gh_A01G0567	Gh_A01G0567	AT3G20680	56.55	AT3G20680	-	Domain of unknown function (DUF1995) [Source:TAIR;Acc:AT3G20680]	-	-	-	AT3G20680		GO:0044464//cell part;GO:0043226//organelle;GO:0043229//intracellular organelle;GO:0044444//cytoplasmic part;GO:0009536//plastid;GO:0044424//intracellular part;GO:0005737//cytoplasm;GO:0005623//cell;GO:0043227//membrane-bounded organelle;GO:0005622//intracellular;GO:0009507//chloroplast;GO:0043231//intracellular membrane-bounded organelle
Gh_A01G0570	11.66	13.19	12.94	13.61	12.61	12.25	14.4	12.46	11.77	9.84	9.85	10.29	10.22	8.12	9.1	10.98	9.47	8.3	724.3	844.39	722.43	792.85	939.75	730.56	958.83	659.59	667.99	630.34	500.03	617.02	737.78	433.41	442.31	660.29	573.94	467.7	Gh_A01G0570	Gh_A01G0570	AT3G20720	62.63	AT3G20720	-	-	-	-	-	AT3G20720		-
Gh_A01G0571	3.54	3.05	4.45	2.46	2.44	2.23	0.74	2	2.18	2.63	2.37	3	1.45	2.23	1.59	1.65	1.52	1.24	104.95	93.31	118.77	68.42	86.87	63.41	23.57	50.68	59	80.42	57.48	85.92	50	57	37	47.43	44	33.36	Gh_A01G0571	Gh_A01G0571	AT1G03670	32.97	AT1G03670	-	ankyrin repeat family protein [Source:TAIR;Acc:AT1G03670]	-	-	-	AT1G03670		GO:0005575//cellular_component
Gh_A01G0572	2	2.33	3.43	2.67	1.7	1.86	1.78	1.29	1.13	1.8	1.78	1.42	1.7	0.7	1.05	1.27	1.47	0.7	89.45	107.61	137.9	111.97	91.23	80	85.16	49.27	46	83.01	64.97	61.49	88.21	27.01	36.89	54.98	64.21	28.4	Gh_A01G0572	Gh_A01G0572	AT4G04790	45.6	AT4G04790	-	Pentatricopeptide repeat-containing protein At4g04790, mitochondrial [Source:UniProtKB/Swiss-Prot;Acc:Q6NQ81]	-	-	-	AT4G04790		GO:0043231//intracellular membrane-bounded organelle;GO:0043227//membrane-bounded organelle;GO:0005623//cell;GO:0043229//intracellular organelle;GO:0043226//organelle;GO:0005622//intracellular;GO:0005737//cytoplasm;GO:0005739//mitochondrion;GO:0044464//cell part;GO:0044424//intracellular part;GO:0044444//cytoplasmic part
Gh_A01G0577	10.06	13.41	14.99	10.92	11.37	8.89	13.21	17.62	10.65	11.75	12.31	13.43	11.16	14.88	13.31	8.28	7	11.28	59	81	79	60	80	50	83	88	57	71	59	76	76	75	61	47	40	60	Gh_A01G0577	Gh_A01G0577	AT1G54290	92.04	AT1G54290	-	Protein translation factor SUI1 homolog 2 [Source:UniProtKB/Swiss-Prot;Acc:Q94JV4]	Genetic Information Processing	Translation	ko03013//RNA transport	AT1G54290	K03113	-
Gh_A01G0579	11.75	11.67	12.38	13.7	11.44	11.1	10.69	10.21	12.23	14.92	11.41	12.12	8.78	13.57	13.45	7.6	9.08	9	181.25	185.43	171.66	198.14	211.87	164.31	176.77	134.24	172.28	237.34	143.91	180.51	157.35	179.91	162.23	113.49	136.62	125.88	Gh_A01G0579	Gh_A01G0579	AT4G27120	70.53	AT4G27120	-	DDRGK domain-containing protein 1 [Source:UniProtKB/Swiss-Prot;Acc:Q94C53]	-	-	-	AT4G27120		GO:0012505//endomembrane system;GO:0043229//intracellular organelle;GO:0044464//cell part;GO:0005623//cell;GO:0044444//cytoplasmic part;GO:0044424//intracellular part;GO:0005783//endoplasmic reticulum;GO:0005737//cytoplasm;GO:0043227//membrane-bounded organelle;GO:0005622//intracellular;GO:0043226//organelle;GO:0043231//intracellular membrane-bounded organelle
Gh_A01G0580	4.95	3.31	6.64	3.46	3.7	4.09	4.6	5.21	5.23	4.63	3.34	8.66	5.43	4.56	5.89	4.76	3.85	1.5	29	20	35	19	26	23	28.9	26	28	28	16	49	37	23	27	27	22	8	Gh_A01G0580	Gh_A01G0580	AT1G54290	92.04	AT1G54290	-	Protein translation factor SUI1 homolog 2 [Source:UniProtKB/Swiss-Prot;Acc:Q94JV4]	Genetic Information Processing	Translation	ko03013//RNA transport	AT1G54290	K03113	-
Gh_A01G0583	0	0	0	0.05	0	0	0	0.11	0	0	0	0	0.04	0	0	0	0	0	0	0	0	1	0	0	0	2	0	0	0	0	1.05	0	0	0	0	0	Gh_A01G0583	Gh_A01G0583	AT4G27100	67.67	AT4G27100	-	-	-	-	-	AT4G27100		-
Gh_A01G0588	0	0	0	0	0	0.92	0	0	0	0	0	0	0	0	0	0	0	0	0	0	0	0	0	8	0	0	0	0	0	0	0	0	0	0	0	0	Gh_A01G0588	Gh_A01G0588	AT5G54790	34.59	AT5G54790	-	unknown protein; BEST Arabidopsis thaliana protein match is: unknown protein (TAIR:AT1G50930.1); Has 53 Blast hits to 53 proteins in 10 species: Archae - 0; Bacteria - 0; Metazoa - 0; Fungi - 0; Plants - 53; Viruses - 0; Other Eukaryotes - 0 (source /.../ BLink). [Source:TAIR;Acc:AT5G54790]	-	-	-	AT5G54790		-
Gh_A01G0591	7.85	5.63	6.57	6.9	6.07	5.63	5.89	6.71	5.81	8.58	7.06	7.29	5.22	6.54	5.67	6.93	6.05	5.2	230.93	170.67	173.62	190.19	214.16	159.04	185.77	168.06	156.06	260.08	169.66	206.86	178.54	165.27	130.36	197.35	173.67	138.8	Gh_A01G0591	Gh_A01G0591	AT3G15160	74.87	AT3G15160	-	unknown protein; Has 266 Blast hits to 264 proteins in 44 species: Archae - 0; Bacteria - 0; Metazoa - 58; Fungi - 0; Plants - 199; Viruses - 0; Other Eukaryotes - 9 (source: NCBI BLink). [Source:TAIR;Acc:AT3G15160]	-	-	-	AT3G15160		GO:0005623//cell;GO:0044464//cell part;GO:0044599//AP-5 adaptor complex;GO:0044425//membrane part;GO:0030119//AP-type membrane coat adaptor complex;GO:0016020//membrane;GO:0048475//coated membrane;GO:0005737//cytoplasm;GO:0005622//intracellular;GO:0030117//membrane coat;GO:0043234//protein complex;GO:0044424//intracellular part;GO:0032991//macromolecular complex;GO:0044444//cytoplasmic part
Gh_A01G0593	0	0	0.05	0	0	0	0	0	0	0	0	0	0	0	0	0	0	0	0	0	1	0	0	0	0	0	0	0	0	0	0	0	0	0	0	0	Gh_A01G0593	Gh_A01G0593	AT2G03200	29.05	AT2G03200	-	Eukaryotic aspartyl protease family protein [Source:TAIR;Acc:AT2G03200]	-	-	-	AT2G03200		GO:0005623//cell;GO:0005576//extracellular region;GO:0046658//anchored component of plasma membrane;GO:0031225//anchored component of membrane;GO:0044464//cell part;GO:0005618//cell wall;GO:0071944//cell periphery;GO:0005886//plasma membrane;GO:0030312//external encapsulating structure;GO:0044425//membrane part;GO:0031226//intrinsic component of plasma membrane;GO:0016020//membrane;GO:0031224//in…
Gh_A01G0596	1.86	3.04	1.91	2.94	1.76	1.44	1.29	0.92	1.22	0.91	2.77	1.25	1.1	0.92	0.57	2.14	0.76	0.83	37.77	63.54	34.83	56	43	28	28	16	22.56	19	46	24.44	26	16	9	42	15	15.36	Gh_A01G0596	Gh_A01G0596	AT1G50910	60.82	AT1G50910	-	unknown protein; Has 1105 Blast hits to 802 proteins in 217 species: Archae - 2; Bacteria - 177; Metazoa - 445; Fungi - 210; Plants - 58; Viruses - 6; Other Eukaryotes - 207 (source: NCBI BLink). [Source:TAIR;Acc:AT1G50910]	-	-	-	AT1G50910		GO:0005575//cellular_component
Gh_A01G0601	0.04	0.48	0.05	0.38	0.07	0.09	0	0.1	0.05	0.09	0.11	0.05	0.27	0.1	0.06	0.28	0.09	0.05	1	11	1	8	2	2	0	2	1	2	2	1	7	2	1	6	2	1	Gh_A01G0601	Gh_A01G0601	AT3G59200	34.68	AT3G59200	-	F-box/LRR-repeat protein At3g59200 [Source:UniProtKB/Swiss-Prot;Acc:Q9LX51]	-	-	-	AT3G59200		-
Gh_A01G0602	0.04	0	0.05	0.14	0	0	0.08	0	0	0.09	0.05	0.14	0.04	0	0.11	0.05	0	0	1	0	1	3	0	0	2	0	0	2	1	3	1	0	2	1	0	0	Gh_A01G0602	Gh_A01G0602	AT3G59240	34.02	AT3G59240	-	Putative F-box/FBD/LRR-repeat protein At3g59240 [Source:UniProtKB/Swiss-Prot;Acc:Q9LX47]	-	-	-	AT3G59240		-
Gh_A01G0603	0.35	0.9	0.52	0.87	0.49	0.12	0	0.55	0.13	0.34	0	0.12	0.4	0	0.45	0.12	0.12	0	3	8	4	7	5	1	0	4	1	3	0	1	4	0	3	1	1	0	Gh_A01G0603	Gh_A01G0603	AT5G54850	45.15	AT5G54850	-	unknown protein; Has 1807 Blast hits to 1807 proteins in 277 species: Archae - 0; Bacteria - 0; Metazoa - 736; Fungi - 347; Plants - 385; Viruses - 0; Other Eukaryotes - 339 (source: NCBI BLink). [Source:TAIR;Acc:AT5G54850]	-	-	-	AT5G54850		GO:0005575//cellular_component
Gh_A01G0607	0.22	0.42	0.33	0	0.37	0.31	0.19	0.3	0.05	0	0.06	0.05	0	0	0	0	0	0	4.49	8.8	6	0	9	6	4	5.23	1	0	1	1	0	0	0	0	0	0	Gh_A01G0607	Gh_A01G0607	AT3G20530	74.32	AT3G20530	-	Protein kinase superfamily protein [Source:TAIR;Acc:AT3G20530]	-	-	-	AT3G20530		GO:0005623//cell;GO:0016020//membrane;GO:0055044//symplast;GO:0009506//plasmodesma;GO:0005911//cell-cell junction;GO:0005886//plasma membrane;GO:0044464//cell part;GO:0071944//cell periphery;GO:0030054//cell junction
Gh_A01G0608	0.05	0.1	0	0	0.04	0.05	0	0	0	0.05	0	0	0.04	0	0	0	0	0	1	2	0	0	1	1	0	0	0	1	0	0	1	0	0	0	0	0	Gh_A01G0608	Gh_A01G0608	AT1G32120	41.1	AT1G32120	-	FUNCTIONS IN: molecular_function unknown; INVOLVED IN: biological_process unknown; LOCATED IN: membrane; EXPRESSED IN: 14 plant structures; EXPRESSED DURING: 4 anthesis, C globular stage, F mature embryo stage, petal differentiation and expansion st /.../ expanded cotyledon stage; CONTAINS InterPro DOMAIN/s: Aminotransferase-like, plant mobile domain (InterPro:IPR019557), Protein of unknown funct…	-	-	-	AT1G32120		GO:0016020//membrane
Gh_A01G0609	11.2	11.18	8.31	7.37	9.32	9.2	8.59	8.86	11.07	15.07	8.81	12.59	8.92	14.44	13.32	10.09	12.38	17.63	87.51	90	58.39	54	87.39	69	72	59	79	121.46	56.29	95	81	97	81.42	76.37	94.38	125	Gh_A01G0609	Gh_A01G0609	AT5G54855	75.34	AT5G54855	-	Pollen Ole e 1 allergen and extensin family protein [Source:TAIR;Acc:AT5G54855]	-	-	-	AT5G54855		-
Gh_A01G0612	8.03	10.27	9.17	7.04	8.45	6.92	8	9.46	8.23	6.37	9.78	8.13	7.98	6.76	7.56	5.88	7.67	7.84	220	290	226	181	278	182	235	221	206	180	219	215	254	159.35	162	156	205.08	195	Gh_A01G0612	Gh_A01G0612	AT4G27020	78.11	AT4G27020	-	unknown protein; FUNCTIONS IN: molecular_function unknown; LOCATED IN: vacuole; BEST Arabidopsis thaliana protein match is: unknown protein (TAIR:AT5G54870.1); Has 1807 Blast hits to 1807 proteins in 277 species: Archae - 0; Bacteria - 0; Metazoa - /.../ungi - 347; Plants - 385; Viruses - 0; Other Eukaryotes - 339 (source: NCBI BLink). [Source:TAIR;Acc:AT4G27020]	-	-	-	AT4G27020		GO:0043226//organelle;GO:0005623//cell;GO:0044444//cytoplasmic part;GO:0044464//cell part;GO:0043229//intracellular organelle;GO:0005737//cytoplasm;GO:0043231//intracellular membrane-bounded organelle;GO:0005773//vacuole;GO:0043227//membrane-bounded organelle;GO:0005622//intracellular;GO:0044424//intracellular part
Gh_A01G0617	0	0	0	0	0	0	0	0	0	0	0	0.18	0	0	0	0	0	0	0	0	0	0	0	0	0	0	0	0	0	1	0	0	0	0	0	0	Gh_A01G0617	Gh_A01G0617	AT3G20340	38.79	AT3G20340	-	Expression of the gene is downregulated in the presence of paraquat, an inducer of photoxidative stress. [Source:TAIR;Acc:AT3G20340]	-	-	-	AT3G20340		-
Gh_A01G0618	14.96	14.35	15.02	13.73	13.98	12.08	13.08	10.29	11.89	13.29	12.47	13.12	11.25	12.33	12.24	11.48	13.92	12.22	541	534.39	488.23	465.38	606.3	419.15	506.86	317.02	392.54	495.22	368.51	457.75	472.35	383.21	345.95	401.66	490.88	400.59	Gh_A01G0618	Gh_A01G0618	AT1G50660	62.69	AT1G50660	-	unknown protein; INVOLVED IN: biological_process unknown; LOCATED IN: chloroplast; EXPRESSED IN: 22 plant structures; EXPRESSED DURING: 13 growth stages; BEST Arabidopsis thaliana protein match is: unknown protein (TAIR:AT3G20350.1); Has 21445 Blast /.../to 15134 proteins in 1325 species: Archae - 461; Bacteria - 2309; Metazoa - 11052; Fungi - 1737; Plants - 1035; Viruses - 42; Other Eukaryotes -…	-	-	-	AT1G50660		-
Gh_A01G0619	15.01	15.44	13.39	13.7	14.37	16	17.71	17.91	18.69	17.6	19.05	17.39	13.7	12.77	12.97	18.14	18.63	20.82	161.32	171	129.32	138	185.33	165	204	164	183.49	195	167.35	180.36	171	118	109	188.7	195.29	203	Gh_A01G0619	Gh_A01G0619	AT1G50670	84.62	AT1G50670	-	OTU-like cysteine protease family protein [Source:TAIR;Acc:AT1G50670]	Genetic Information Processing	Folding, sorting and degradation	ko04141//Protein processing in endoplasmic reticulum	AT1G50670	K13719	GO:0005737//cytoplasm;GO:0044444//cytoplasmic part;GO:0005622//intracellular;GO:0005829//cytosol;GO:0044424//intracellular part;GO:0044464//cell part;GO:0005623//cell
Gh_A01G0620	0.08	0	0	0	0	0	0	0	0	0.08	0	0.09	0	0	0	0.09	0	0	1	0	0	0	0	0	0	0	0	1	0	1	0	0	0	1	0	0	Gh_A01G0620	Gh_A01G0620	AT3G20395	47.24	AT3G20395	-	RING/U-box superfamily protein [Source:TAIR;Acc:AT3G20395]	-	-	-	AT3G20395		-
Gh_A01G0622	69.52	75.07	68.05	91.95	89.67	99.14	131.69	151.84	137.39	75.11	69.39	77.83	85.53	109.78	93.86	97.72	85.97	120.55	403.99	449.39	355.45	500.95	625.31	552.95	820.09	751.65	729.12	449.91	329.54	436.46	577.37	548.34	426.56	549.65	487.2	635.39	Gh_A01G0622	Gh_A01G0622	AT5G54940	78.57	AT5G54940	-	Translation initiation factor SUI1 family protein [Source:TAIR;Acc:AT5G54940]	Genetic Information Processing	Translation	ko03013//RNA transport	AT5G54940	K03113	-
Gh_A01G0623	6.1	7	6.36	6.69	6.16	5.89	4.89	6.71	4.5	7.61	4.55	6.24	4.46	6.66	6.39	4.08	4.77	6.8	109.85	129.83	102.88	112.84	133.13	101.81	94.34	102.84	74	141.23	67	108.37	93.34	103	90	71	83.68	111	Gh_A01G0623	Gh_A01G0623	AT4G26980	69.35	AT4G26980	-	RNI-like superfamily protein [Source:TAIR;Acc:AT4G26980]	-	-	-	AT4G26980		-
Gh_A01G0624	16.41	20.61	23.53	27.63	19.36	18.59	18.73	17.33	17.28	12.07	14.24	12.81	22.11	12.85	11.8	22.44	18.33	16.48	1307.86	1692.68	1686.16	2064.82	1851.92	1422.47	1600.01	1176.67	1257.94	991.39	927.55	985.7	2047.06	880.42	735.57	1731.05	1424.84	1191.43	Gh_A01G0624	Gh_A01G0624	AT1G20970	51.28	AT1G20970	-	FUNCTIONS IN: molecular_function unknown; INVOLVED IN: biological_process unknown; LOCATED IN: plasma membrane, vacuole; EXPRESSED IN: guard cell, cultured cell; BEST Arabidopsis thaliana protein match is: proton pump interactor 1 (TAIR:AT4G27500.1) /.../30201 Blast hits to 17322 proteins in 780 species: Archae - 12; Bacteria - 1396; Metazoa - 17338; Fungi - 3422; Plants - 5037; Viruses - 0; Othe…	-	-	-	AT1G20970		GO:0044444//cytoplasmic part;GO:0071944//cell periphery;GO:0005773//vacuole;GO:0005737//cytoplasm;GO:0005622//intracellular;GO:0005623//cell;GO:0043226//organelle;GO:0043231//intracellular membrane-bounded organelle;GO:0043227//membrane-bounded organelle;GO:0044424//intracellular part;GO:0043229//intracellular organelle;GO:0016020//membrane;GO:0044464//cell part;GO:0005886//plasma membrane
Gh_A01G0625	1.31	0.95	1.46	1.48	1.09	1.05	1.22	1.57	0.72	0.95	1.63	0.47	0.56	0.38	0.14	1.13	0.8	0.48	12	9	12	12.72	11.96	9.22	12	12.22	6	9	12.17	4.16	6	3	1	10	7.13	4	Gh_A01G0625	Gh_A01G0625	AT4G26965	60.87	AT4G26965	-	NADH:ubiquinone oxidoreductase, 17.2kDa subunit [Source:TAIR;Acc:AT4G26965]	-	-	-	AT4G26965		GO:0016020//membrane
Gh_A01G0627	0	0.67	0.38	0.13	0.4	0.13	0	0	0	0	0.28	0	0	0	0	0.25	0.35	0	0	6.17	3	1.09	4.27	1.12	0	0	0	0	2.05	0	0	0	0	2.12	3	0	Gh_A01G0627	Gh_A01G0627	AT5G54970	43.69	AT5G54970	-	unknown protein; BEST Arabidopsis thaliana protein match is: unknown protein (TAIR:AT4G26960.1); Has 1807 Blast hits to 1807 proteins in 277 species: Archae - 0; Bacteria - 0; Metazoa - 736; Fungi - 347; Plants - 385; Viruses - 0; Other Eukaryotes - /.../source: NCBI BLink). [Source:TAIR;Acc:AT5G54970]	-	-	-	AT5G54970		-
Gh_A01G0628	0.1	3.04	2.17	3.91	0.49	1.02	0.27	0.57	0	0	0.48	0	0.25	0	0	1.51	0	0	1	32	20	37.51	6	10	3	5	0	0	4	0	3	0	0	15	0	0	Gh_A01G0628	Gh_A01G0628	AT4G04630	43.58	AT4G04630	-	-	-	-	-	AT4G04630		-
Gh_A01G0634	5.31	5.32	6.02	6.74	4.55	4.82	4.12	5.41	4.77	6.61	5.83	6.15	5.69	6.41	5.83	7.09	4.63	8.12	106	109.39	108	126	109.05	92.34	88	92	87	136	95	118.42	132	110	91	137	90	147	Gh_A01G0634	Gh_A01G0634	AT5G55050	54.71	AT5G55050	-	GDSL esterase/lipase At5g55050 [Source:UniProtKB/Swiss-Prot;Acc:Q9FIA1]	-	-	-	AT5G55050		GO:0005576//extracellular region
Gh_A01G0635	0	2.81	4.76	6.18	0.46	0.43	0.64	0.32	0.6	0.27	0.17	0.43	0.12	0.48	1.41	2.14	0.57	0.15	0	21	31	42	4	3	5	2	4	2	1	3	1	3	8	15	4	1	Gh_A01G0635	Gh_A01G0635	AT5G42570	36.72	AT5G42570	-	B-cell receptor-associated 31-like [Source:TAIR;Acc:AT5G42570]	Genetic Information Processing	Folding, sorting and degradation	ko04141//Protein processing in endoplasmic reticulum	AT5G42570	K14009	GO:0005622//intracellular;GO:0098588//bounding membrane of organelle;GO:0044464//cell part;GO:0043226//organelle;GO:0043229//intracellular organelle;GO:0031224//intrinsic component of membrane;GO:0005783//endoplasmic reticulum;GO:0005773//vacuole;GO:0044422//organelle part;GO:0016021//integral component of membrane;GO:0044425//membrane part;GO:0044437//vacuolar part;GO:0005911//cell-cell junction…
Gh_A01G0640	3.54	4.3	7.39	6.43	3.29	2.82	2.99	3.09	2.45	2.27	2.5	2.22	2.55	2.67	2.12	3.77	2.29	2.73	167.96	210.06	315.12	286.1	187.22	128.34	151.88	125.12	106	110.87	97.17	101.48	140.59	109	78.56	173.17	105.97	117.35	Gh_A01G0640	Gh_A01G0640	AT1G50730	51.02	AT1G50730	-	unknown protein; Has 218 Blast hits to 209 proteins in 78 species: Archae - 0; Bacteria - 0; Metazoa - 141; Fungi - 2; Plants - 33; Viruses - 0; Other Eukaryotes - 42 (source: NCBI BLink). [Source:TAIR;Acc:AT1G50730]	-	-	-	AT1G50730		GO:0005623//cell;GO:0030904//retromer complex;GO:0016020//membrane;GO:0044464//cell part;GO:0044425//membrane part;GO:0012505//endomembrane system;GO:0032991//macromolecular complex;GO:0043234//protein complex
Gh_A01G0641	0	0	0	0	0	0	0	0	0	0	0.15	0	0	0	0	0	0	0	0	0	0	0	0	0	0	0	0	0	1	0	0	0	0	0	0	0	Gh_A01G0641	Gh_A01G0641	AT1G50720	50	AT1G50720	-	Stigma-specific STIG1-like protein 3 [Source:UniProtKB/Swiss-Prot;Acc:Q9C6T5]	-	-	-	AT1G50720		-
Gh_A01G0642	0	0	0	0	0	0	0	0	0	0	0	0	0	0	0	0	0	0	0	0	0	0	0	0	0	0	0	0	0	0	0	0	0	0	0	0	Gh_A01G0642	Gh_A01G0642	AT1G11925	40.97	AT1G11925	-	Stigma-specific Stig1 family protein [Source:TAIR;Acc:AT1G11925]	-	-	-	AT1G11925		-
Gh_A01G0643	0	0	0	0	0	0	0	0	0	0	0	0	0	0	0	0	0	0	0	0	0	0	0	0	0	0	0	0	0	0	0	0	0	0	0	0	Gh_A01G0643	Gh_A01G0643	AT1G11925	40.29	AT1G11925	-	Stigma-specific Stig1 family protein [Source:TAIR;Acc:AT1G11925]	-	-	-	AT1G11925		-
Gh_A01G0644	0	0.04	0	0	0	0.04	0	0.03	0	0.06	0	0	0	0	0	0	0.09	0	0	1	0	0	0	1	0	0.5	0	1.5	0	0	0	0	0	0	2	0	Gh_A01G0644	Gh_A01G0644	AT2G41640	35.82	AT2G41640	-	Glycosyltransferase family 61 protein [Source:TAIR;Acc:AT2G41640]	-	-	-	AT2G41640		-
Gh_A01G0648	0	0	0	0	0	0	0	0	0	0	0	0	0	0	0	0	0	0	0	0	0	0	0	0	0	0	0	0	0	0	0	0	0	0	0	0	Gh_A01G0648	Gh_A01G0648	AT1G50650	40.79	AT1G50650	-	Stigma-specific STIG1-like protein 4 [Source:UniProtKB/Swiss-Prot;Acc:Q9C6P6]	-	-	-	AT1G50650		-
Gh_A01G0649	0.37	0.66	0.2	0.24	0.11	0.19	0.1	0.6	0.27	0.19	0.15	0.44	0.05	0.14	0.07	0.31	0.31	0.14	7.37	13.5	3.61	4.43	2.67	3.71	2.22	10.27	4.89	3.89	2.51	8.4	1.14	2.45	1.14	6.04	5.96	2.45	Gh_A01G0649	Gh_A01G0649	AT4G26830	61.99	AT4G26830	-	O-Glycosyl hydrolases family 17 protein [Source:TAIR;Acc:AT4G26830]	-	-	-	AT4G26830		-
Gh_A01G0651	3.5	4.47	3.54	4.57	5.26	5.62	9.67	9.9	7.3	5.01	4.4	3.61	4.31	3.65	2.59	3.62	4.63	4.37	75.87	100	69	93	137	117	225	183	144.74	112	78	75.54	108.54	68	44	76	98	86	Gh_A01G0651	Gh_A01G0651	AT3G20300	70.44	AT3G20300	-	Protein of unknown function (DUF3537) [Source:TAIR;Acc:AT3G20300]	-	-	-	AT3G20300		-
Gh_A01G0653	0.14	0	0.23	0	0.05	0.41	0	0.16	0.49	0.11	0.24	0.38	0.13	0	0.24	0.09	1.14	1.67	2.5	0	3.75	0	1	7	0	2.5	8.05	2	3.56	6.67	2.8	0	3.38	1.5	20.04	27.22	Gh_A01G0653	Gh_A01G0653	AT4G26790	67.96	AT4G26790	-	GDSL esterase/lipase At4g26790 [Source:UniProtKB/Swiss-Prot;Acc:Q8VY93]	-	-	-	AT4G26790		GO:0005576//extracellular region
Gh_A01G0654	6.5	5.77	5.25	5.78	6.32	4.92	4.52	5.16	5.79	5.75	5.15	5.35	7.74	5.79	6.85	7.18	6.47	4.78	102	93.22	74.02	85	119	74	76	69	83	93	66	81	141	78	84	109	99	68	Gh_A01G0654	Gh_A01G0654	AT5G55200	56.86	AT5G55200	-	Co-chaperone GrpE family protein [Source:TAIR;Acc:AT5G55200]	-	-	-	AT5G55200		GO:0005759//mitochondrial matrix;GO:0031974//membrane-enclosed lumen;GO:0005623//cell;GO:0044422//organelle part;GO:0005737//cytoplasm;GO:0043229//intracellular organelle;GO:0043233//organelle lumen;GO:0043231//intracellular membrane-bounded organelle;GO:0044446//intracellular organelle part;GO:0044429//mitochondrial part;GO:0005739//mitochondrion;GO:0044464//cell part;GO:0043226//organelle;GO:00…
Gh_A01G0655	10.18	9.5	6.62	9.06	10.06	9.15	10.22	14.19	7.55	9.04	9.14	9.6	6.56	6.43	9.16	4.94	4.55	5.42	99.45	95.66	58.16	83	118	85.83	107	118.07	67.35	91	73	90.49	74.41	53.99	70	46.76	43.33	48	Gh_A01G0655	Gh_A01G0655	AT4G22320	34.62	AT4G22320	-	unknown protein; BEST Arabidopsis thaliana protein match is: unknown protein (TAIR:AT5G55210.1); Has 8953 Blast hits to 5363 proteins in 542 species: Archae - 33; Bacteria - 806; Metazoa - 2454; Fungi - 831; Plants - 279; Viruses - 151; Other Eukary /.../ 4399 (source: NCBI BLink). [Source:TAIR;Acc:AT4G22320]	-	-	-	AT4G22320		-
Gh_A01G0667	0.9	0.15	0	1.93	0	0.47	0	0	0	0.44	0.18	0	0.13	0.18	0	0.31	0	0	6	1	0	12	0	3	0	0	0	3	1	0	1	1	0	2	0	0	Gh_A01G0667	Gh_A01G0667	AT5G55410	36.36	AT5G55410	-	-	-	-	-	AT5G55410		-
Gh_A01G0670	5.13	4.49	3.53	3.77	7.97	6.75	9.46	11	9.49	3.3	4.72	3.42	5.54	7.34	5.09	6.06	6.46	8.42	80	72	49.4	55	149	101	158	146	135	53	60.14	51.42	100.36	98.28	62	91.43	98.14	119	Gh_A01G0670	Gh_A01G0670	AT1G50590	68.28	AT1G50590	-	Pirin-like protein At1g50590 [Source:UniProtKB/Swiss-Prot;Acc:Q9LPS9]	-	-	-	AT1G50590		GO:0043229//intracellular organelle;GO:0043226//organelle;GO:0043231//intracellular membrane-bounded organelle;GO:0043227//membrane-bounded organelle;GO:0044464//cell part;GO:0044424//intracellular part;GO:0005622//intracellular;GO:0005634//nucleus;GO:0005623//cell
Gh_A01G0674	4.66	3.9	4.89	3.62	3.91	2.61	3.3	2.62	2.95	4.74	4.26	5.94	3.62	3.69	4	3.06	3.27	3.11	74.26	64.13	70.13	54.11	74.86	39.99	56.31	35.57	43	77.9	55.45	91.43	67.13	50.63	49.85	47.18	50.82	45	Gh_A01G0674	Gh_A01G0674	AT1G50575	63.82	AT1G50575	-	-	-	-	-	AT1G50575		-
Gh_A01G0675	0	0	0.19	0	0	0	0.27	0	0	0.06	0.14	0.06	0.2	0	0.22	0.12	0	0	0	0	3	0	0	0	5	0	0	1	2	1	4	0	3	2	0	0	Gh_A01G0675	Gh_A01G0675	AT3G20155	28.14	AT3G20155	-	unknown protein; Has 36 Blast hits to 36 proteins in 5 species: Archae - 0; Bacteria - 0; Metazoa - 0; Fungi - 0; Plants - 36; Viruses - 0; Other Eukaryotes - 0 (source: NCBI BLink). [Source:TAIR;Acc:AT3G20155]	-	-	-	AT3G20155		-
Gh_A01G0677	63.22	54.53	62.24	41.15	49.89	49.75	50.82	49.92	51.18	61.06	62.01	55.88	47.3	50.64	53.85	41.06	45.41	43.33	1378.42	1224.8	1219.83	841.26	1305.47	1041.19	1187.43	927.18	1019.09	1372.36	1104.97	1175.74	1198.06	949.12	918.18	866.5	965.57	857.02	Gh_A01G0677	Gh_A01G0677	AT5G55530	61.66	AT5G55530	-	Calcium-dependent lipid-binding (CaLB domain) family protein [Source:TAIR;Acc:AT5G55530]	-	-	-	AT5G55530		-
Gh_A01G0684	3.92	2.88	4.43	4.32	3.83	2.25	2.32	1.43	2.66	5.11	7.6	5.74	3.02	2.2	0.69	3.35	3.46	4.17	29	22	29.52	30	34	16	18.43	9	18	39	46	41	26	14	4	24	25	28	Gh_A01G0684	Gh_A01G0684	AT5G55570	47.59	AT5G55570	-	unknown protein; LOCATED IN: chloroplast; Has 35333 Blast hits to 34131 proteins in 2444 species: Archae - 798; Bacteria - 22429; Metazoa - 974; Fungi - 991; Plants - 531; Viruses - 0; Other Eukaryotes - 9610 (source: NCBI BLink). [Source:TAIR;Acc:AT5G55570]	-	-	-	AT5G55570		-
Gh_A01G0687	0.2	0.1	0.07	0.18	0.11	0.38	0.03	0	0	0	0.04	0.03	0	0.04	0.04	0.24	0.07	0	6	3	2	5	4	11	1	0	0	0	1	1	0	1	1	7	2	0	Gh_A01G0687	Gh_A01G0687	AT2G25790	43.12	AT2G25790	-	Probably inactive leucine-rich repeat receptor-like protein kinase At2g25790 [Source:UniProtKB/Swiss-Prot;Acc:O82318]	-	-	-	AT2G25790		GO:0055044//symplast;GO:0044424//intracellular part;GO:0016020//membrane;GO:0005886//plasma membrane;GO:0030054//cell junction;GO:0005737//cytoplasm;GO:0043229//intracellular organelle;GO:0012505//endomembrane system;GO:0005783//endoplasmic reticulum;GO:0009506//plasmodesma;GO:0043231//intracellular membrane-bounded organelle;GO:0005623//cell;GO:0031224//intrinsic component of membrane;GO:0005622…
Gh_A01G0693	0	0	0.76	0.44	0	0	0.51	0.16	0	0	0	0.7	0.12	0	0	0	0.42	0	0	0	5	3	0	0	4	1	0	0	0	5	1	0	0	0	3	0	Gh_A01G0693	Gh_A01G0693	AT5G15550	73.91	AT5G15550	-	Transducin/WD40 repeat-like superfamily protein [Source:TAIR;Acc:AT5G15550]	-	-	-	AT5G15550		GO:0043232//intracellular non-membrane-bounded organelle;GO:0005730//nucleolus;GO:0043228//non-membrane-bounded organelle;GO:0043234//protein complex;GO:0043229//intracellular organelle;GO:0031981//nuclear lumen;GO:1902494//catalytic complex;GO:0044464//cell part;GO:0005623//cell;GO:0009506//plasmodesma;GO:0044422//organelle part;GO:0080008//Cul4-RING E3 ubiquitin ligase complex;GO:0030684//preri…
Gh_A01G0703	18.26	20.54	26.94	23.04	15.16	15.05	13.14	14.42	14.43	14.58	17.25	14.7	13.55	10	10.93	15.89	12.63	11.5	641.4	743.1	850.38	758.61	638.78	507.35	494.76	431.52	462.87	527.96	495.19	498.2	552.77	302.01	300.16	540.32	432.51	366.45	Gh_A01G0703	Gh_A01G0703	AT5G55600	55.45	AT5G55600	-	agenet domain-containing protein / bromo-adjacent homology (BAH) domain-containing protein [Source:TAIR;Acc:AT5G55600]	-	-	-	AT5G55600		-
Gh_A01G0704	11.83	13.27	9.27	10.96	12.39	9.82	11.96	13.24	11.15	10.33	8.44	8.9	11.74	8.2	11.17	10.34	10.71	11.2	200.7	232.07	141.41	174.34	252.35	159.94	217.49	191.47	172.82	180.65	117.04	145.69	231.53	119.55	148.26	169.87	177.21	172.42	Gh_A01G0704	Gh_A01G0704	AT5G55610	57.78	AT5G55610	-	-	-	-	-	AT5G55610		GO:0043227//membrane-bounded organelle;GO:0009507//chloroplast;GO:0009536//plastid;GO:0043231//intracellular membrane-bounded organelle;GO:0005739//mitochondrion;GO:0044424//intracellular part;GO:0005737//cytoplasm;GO:0005622//intracellular;GO:0043229//intracellular organelle;GO:0005623//cell;GO:0043226//organelle;GO:0044444//cytoplasmic part;GO:0044464//cell part;GO:0016020//membrane
Gh_A01G0710	4.08	3.4	4.54	4.56	3.4	2.43	3.99	4.11	4.05	5.85	5.23	6.25	2.34	3.85	3.48	1.41	2.99	4.29	21	18	21	22	21	12	22	18	19	31	22	31	14	17	14	7	15	20	Gh_A01G0710	Gh_A01G0710	AT3G13175	48.94	AT3G13175	-	unknown protein; FUNCTIONS IN: molecular_function unknown; INVOLVED IN: biological_process unknown; LOCATED IN: endomembrane system; EXPRESSED IN: 18 plant structures; EXPRESSED DURING: 12 growth stages; BEST Arabidopsis thaliana protein match is: u /.../ protein (TAIR:AT4G16400.1); Has 29 Blast hits to 29 proteins in 8 species: Archae - 0; Bacteria - 0; Metazoa - 0; Fungi - 0; Plants - 29; Virus…	-	-	-	AT3G13175		-
Gh_A01G0711	0.14	0.21	0.72	0.92	0	0	0	0.17	0	0	0	0	0	0.08	0	0.07	0	0.08	2	3	9	12	0	0	0	2	0	0	0	0	0	1	0	1	0	1	Gh_A01G0711	Gh_A01G0711	AT2G04480	40.57	AT2G04480	-	unknown protein; BEST Arabidopsis thaliana protein match is: unknown protein (TAIR:AT5G35870.1); Has 38 Blast hits to 38 proteins in 9 species: Archae - 0; Bacteria - 0; Metazoa - 0; Fungi - 0; Plants - 38; Viruses - 0; Other Eukaryotes - 0 (source: /.../BLink). [Source:TAIR;Acc:AT2G04480]	-	-	-	AT2G04480		-
Gh_A01G0717	2.23	3.16	4.9	3.03	1.93	1.43	0.7	0.73	0.47	2.6	3.35	2.73	2.74	1.77	1.73	3.85	1.57	1.36	202.11	295.43	399.13	257.71	209.61	124.61	67.53	56.7	39	242.52	248.47	238.93	289	137.75	122.45	337.79	138.4	112	Gh_A01G0717	Gh_A01G0717	AT5G55820	39.37	AT5G55820	-	CONTAINS InterPro DOMAIN/s: Inner centromere protein, ARK-binding region (InterPro:IPR005635); Has 1807 Blast hits to 1807 proteins in 277 species: Archae - 0; Bacteria - 0; Metazoa - 736; Fungi - 347; Plants - 385; Viruses - 0; Other Eukaryotes - 3 /.../urce: NCBI BLink). [Source:TAIR;Acc:AT5G55820]	-	-	-	AT5G55820		-
Gh_A01G0720	1.55	1.93	2.13	2	1.81	1.07	0.96	1.08	0.89	1.32	2.88	1.56	1.24	0.39	0.71	1.67	1.25	0.65	42	54	52	50.82	59	28	28	25	22	37	64	41	39	9.03	15	44	33	16	Gh_A01G0720	Gh_A01G0720	AT3G13180	73.24	AT3G13180	-	NOL1/NOP2/sun family protein / antitermination NusB domain-containing protein [Source:TAIR;Acc:AT3G13180]	-	-	-	AT3G13180		-
Gh_A01G0722	0	0.16	0.13	0.06	0.03	0.04	0	0	0.02	0	0.04	0	0	0	0	0.04	0	0	0	9	6.2	3.19	2	2.15	0	0	1	0	2	0	0	0	0	2	0	0	Gh_A01G0722	Gh_A01G0722	AT5G55840	56.89	AT5G55840	-	Pentatricopeptide repeat (PPR) superfamily protein [Source:TAIR;Acc:AT5G55840]	-	-	-	AT5G55840		-
Gh_A01G0724	7.42	21.95	25.08	33.29	8.92	8.14	3.99	4.85	3.43	2.39	6.19	6.53	4.64	3.23	2.48	16.44	3.25	4.39	81.25	247.69	246.9	341.87	117.21	85.53	46.78	45.27	34.36	27	55.44	69.04	58.99	30.37	21.24	174.29	34.7	43.63	Gh_A01G0724	Gh_A01G0724	AT3G07680	75.37	AT3G07680	-	Transmembrane emp24 domain-containing protein p24beta2 [Source:UniProtKB/Swiss-Prot;Acc:Q9S7M9]	-	-	-	AT3G07680		GO:0043229//intracellular organelle;GO:0005623//cell;GO:0005737//cytoplasm;GO:0043226//organelle;GO:0005783//endoplasmic reticulum;GO:0042175//nuclear outer membrane-endoplasmic reticulum membrane network;GO:0030135//coated vesicle;GO:0032580//Golgi cisterna membrane;GO:0044425//membrane part;GO:0012505//endomembrane system;GO:0044444//cytoplasmic part;GO:0005795//Golgi stack;GO:0098588//bounding…
Gh_A01G0727	7.12	9.52	8.19	8.81	7.6	8.59	7.68	8.42	8	4.22	6.53	4.95	4.81	3.64	3.9	7.05	4.51	4.65	263.45	362.55	272.3	305.32	337.21	305	304.36	265.2	270.11	160.89	197.18	176.68	206.55	115.77	112.82	252.36	162.59	155.81	Gh_A01G0727	Gh_A01G0727	AT5G55860	57.51	AT5G55860	-	WEB family protein At5g55860 [Source:UniProtKB/Swiss-Prot;Acc:Q9LVQ4]	-	-	-	AT5G55860		GO:0044464//cell part;GO:0016020//membrane;GO:0071944//cell periphery;GO:0005623//cell;GO:0005886//plasma membrane
Gh_A01G0728	14.51	12.58	11.19	13.43	13.36	14.59	12.89	14.29	13.46	12.95	13.52	12.25	12.44	12.36	7.55	12.11	14.07	14.94	326.03	291.29	226.01	282.99	360.4	314.64	310.53	273.65	276.22	299.9	248.37	265.65	324.69	238.8	132.62	263.47	308.41	304.59	Gh_A01G0728	Gh_A01G0728	AT4G26620	64.6	AT4G26620	-	Sucrase/ferredoxin-like family protein [Source:TAIR;Acc:AT4G26620]	-	-	-	AT4G26620		GO:0005623//cell;GO:0044464//cell part;GO:0005737//cytoplasm;GO:0044424//intracellular part;GO:0005622//intracellular;GO:0005829//cytosol;GO:0044444//cytoplasmic part
Gh_A01G0729	6.52	12.36	15.11	14.92	6.77	7.95	3.89	2.82	3.98	3.21	4.97	3.55	3.23	2.51	1.26	8.26	3.91	3.6	106	207	220.71	227.33	132	124	67.69	39	59	53.76	66	55.6	61	35	16	130	62	53	Gh_A01G0729	Gh_A01G0729	AT1G55840	74.25	AT1G55840	-	-	-	-	-	AT1G55840		-
Gh_A01G0732	5.71	12.84	15.76	15.69	4.28	4.62	1.81	3.06	3.4	5.1	6.38	5.91	4.87	3.3	3.64	9.6	4.48	2.37	188.46	436.7	467.76	485.64	169.49	146.24	63.99	85.97	102.6	173.39	172.22	188.14	186.97	93.72	94.05	306.7	144.33	71.07	Gh_A01G0732	Gh_A01G0732	AT4G26600	62.67	AT4G26600	-	S-adenosyl-L-methionine-dependent methyltransferases superfamily protein [Source:TAIR;Acc:AT4G26600]	-	-	-	AT4G26600		GO:0031981//nuclear lumen;GO:0044424//intracellular part;GO:0005634//nucleus;GO:0044428//nuclear part;GO:0043232//intracellular non-membrane-bounded organelle;GO:0005623//cell;GO:0044464//cell part;GO:0070013//intracellular organelle lumen;GO:0043233//organelle lumen;GO:0043231//intracellular membrane-bounded organelle;GO:0043228//non-membrane-bounded organelle;GO:0044446//intracellular organelle…
Gh_A01G0733	3.09	2.16	1.75	2.07	1.55	1.37	1.69	1.94	1.29	1.93	1.54	1.98	1.56	1.25	1.58	1.76	1.67	1.5	118	85	60	74	71	50	69	63	45	76	48	73	69	41	47	65.07	62	52	Gh_A01G0733	Gh_A01G0733	AT3G07660	41.45	AT3G07660	-	Kinase-related protein of unknown function (DUF1296) [Source:TAIR;Acc:AT3G07660]	-	-	-	AT3G07660		-
Gh_A01G0734	0	0	0	0	0	0	0	0	0	0	0	0	0	0	0	0	0	0	0	0	0	0	0	0	0	0	0	0	0	0	0	0	0	0	0	0	Gh_A01G0734	Gh_A01G0734	AT5G55950	86.12	AT5G55950	-	Nucleotide/sugar transporter family protein [Source:TAIR;Acc:AT5G55950]	-	-	-	AT5G55950		GO:0043227//membrane-bounded organelle;GO:0005737//cytoplasm;GO:0044464//cell part;GO:0016020//membrane;GO:0044444//cytoplasmic part;GO:0005622//intracellular;GO:0043226//organelle;GO:0016021//integral component of membrane;GO:0044425//membrane part;GO:0031224//intrinsic component of membrane;GO:0005794//Golgi apparatus;GO:0044424//intracellular part;GO:0043231//intracellular membrane-bounded org…
Gh_A01G0735	8.23	14.51	13.16	16.31	17.49	19.72	16.26	14.34	13.99	7.8	9.39	8.07	12.48	11.28	11.34	23.54	14.88	16.98	276.9	502.86	397.91	514.29	705.74	636.51	586.18	410.73	429.65	270.47	258.23	261.83	487.68	325.99	298.3	766.2	487.99	518.07	Gh_A01G0735	Gh_A01G0735	AT5G55960	73.51	AT5G55960	-	unknown protein; CONTAINS InterPro DOMAIN/s: Uncharacterised protein family UPF0118 (InterPro:IPR002549); Has 30201 Blast hits to 17322 proteins in 780 species: Archae - 12; Bacteria - 1396; Metazoa - 17338; Fungi - 3422; Plants - 5037; Viruses - 0; /.../ Eukaryotes - 2996 (source: NCBI BLink). [Source:TAIR;Acc:AT5G55960]	-	-	-	AT5G55960		-
Gh_A01G0737	2.47	2.78	2.8	3.9	2.05	2.44	11.33	11.87	18.73	3.88	2.1	2.82	2.95	2	0.73	4.23	6.63	17.85	43.11	50	44	64	43	41	212.33	176.74	299.07	70	30	47.6	60	30	10	71.62	113	283.12	Gh_A01G0737	Gh_A01G0737	AT5G55970	70.03	AT5G55970	-	RING/U-box superfamily protein [Source:TAIR;Acc:AT5G55970]	-	-	-	AT5G55970		-
Gh_A01G0739	0	0	0	0	0	0	0	0	0	0	0	0	0	0.24	0	0	0.42	0	0	0	0	0	0	0	0	0	0	0	0	0	0	1	0	0	2	0	Gh_A01G0739	Gh_A01G0739	AT5G55980	52.63	AT5G55980	-	serine-rich protein-related [Source:TAIR;Acc:AT5G55980]	-	-	-	AT5G55980		-
Gh_A01G0743	0.41	0	0	0	0	0	0	0	0	0	0	0	0.18	0	0.26	0	0	0	2	0	0	0	0	0	0	0	0	0	0	0	1	0	1	0	0	0	Gh_A01G0743	Gh_A01G0743	AT4G26550	60	AT4G26550	-	Got1/Sft2-like vescicle transport protein family [Source:TAIR;Acc:AT4G26550]	-	-	-	AT4G26550		GO:0005622//intracellular;GO:0043231//intracellular membrane-bounded organelle;GO:0005737//cytoplasm;GO:0043229//intracellular organelle;GO:0005768//endosome;GO:0044464//cell part;GO:0031224//intrinsic component of membrane;GO:0043227//membrane-bounded organelle;GO:0044422//organelle part;GO:0044444//cytoplasmic part;GO:0005623//cell;GO:0031984//organelle subcompartment;GO:0043226//organelle;GO:0…
Gh_A01G0744	0.83	1.28	1.54	1.1	0.43	0.45	0.4	0.39	0.63	1.02	0.97	0.75	0.76	0.51	0.39	0.38	0.7	0.38	46.79	74.43	78.2	58.12	28.89	24.32	24.07	18.85	32.45	59.39	44.59	41.11	49.93	24.74	17.23	20.9	38.41	19.5	Gh_A01G0744	Gh_A01G0744	AT5G56040	69.86	AT5G56040	-	Leucine-rich receptor-like protein kinase family protein [Source:TAIR;Acc:AT5G56040]	-	-	-	AT5G56040		GO:0055044//symplast;GO:0005911//cell-cell junction;GO:0016020//membrane;GO:0005886//plasma membrane;GO:0005623//cell;GO:0030054//cell junction;GO:0009506//plasmodesma;GO:0044425//membrane part;GO:0071944//cell periphery;GO:0016021//integral component of membrane;GO:0044464//cell part;GO:0031224//intrinsic component of membrane
Gh_A01G0749	4.8	6.57	4.07	4.96	6.89	6.1	7.92	7.06	9.65	4.5	4.36	4.56	6.11	4.66	5.21	5.64	7.01	7.94	81.16	114.59	61.97	78.75	139.93	99.08	143.66	101.81	149.14	78.53	60.31	74.42	120.13	67.75	68.96	92.36	115.73	121.84	Gh_A01G0749	Gh_A01G0749	AT1G55760	72.64	AT1G55760	-	BTB/POZ domain-containing protein At1g55760 [Source:UniProtKB/Swiss-Prot;Acc:Q680K8]	-	-	-	AT1G55760		-
Gh_A01G0751	0.37	1.26	2.47	0.23	0	0	0	0	0.2	0.18	0	0	0	0	0	0.96	0	0.41	2	7	12	1.14	0	0	0	0	1	1	0	0	0	0	0	5	0	2	Gh_A01G0751	Gh_A01G0751	AT4G23940	81.72	AT4G23940	-	FtsH extracellular protease family [Source:TAIR;Acc:AT4G23940]	-	-	-	AT4G23940		GO:0031975//envelope;GO:0044434//chloroplast part;GO:0005622//intracellular;GO:0043227//membrane-bounded organelle;GO:0044424//intracellular part;GO:0043226//organelle;GO:0043229//intracellular organelle;GO:0044435//plastid part;GO:0044446//intracellular organelle part;GO:0005737//cytoplasm;GO:0044464//cell part;GO:0009507//chloroplast;GO:0031967//organelle envelope;GO:0009941//chloroplast envelo…
Gh_A01G0758	0.43	0.17	0.57	0.27	0.21	0	0	0.2	0.09	0.25	0	0.09	0.22	0	0.11	0	0	0.19	5	2	6	3	3	0	0	2	1	3	0	1	3	0	1	0	0	2	Gh_A01G0758	Gh_A01G0758	AT1G16520	55.26	AT1G16520	-	unknown protein; FUNCTIONS IN: molecular_function unknown; INVOLVED IN: biological_process unknown; LOCATED IN: plasma membrane; EXPRESSED IN: 22 plant structures; EXPRESSED DURING: 13 growth stages; BEST Arabidopsis thaliana protein match is: unkno /.../tein (TAIR:AT1G56080.1); Has 243 Blast hits to 234 proteins in 69 species: Archae - 2; Bacteria - 2; Metazoa - 61; Fungi - 9; Plants - 125; Viru…	-	-	-	AT1G16520		GO:0044425//membrane part;GO:0016021//integral component of membrane;GO:0005623//cell;GO:0044464//cell part;GO:0016020//membrane;GO:0031224//intrinsic component of membrane;GO:0005886//plasma membrane;GO:0071944//cell periphery
Gh_A01G0759	2.52	2.15	1.57	2.17	2.31	4.17	6.2	2.96	3.1	3.1	2.56	2.42	1.64	4.01	2.52	2.8	4.35	4.07	41	36	23	33	45	65	108	41	46	52	34	38	31	56	32	44	69	60	Gh_A01G0759	Gh_A01G0759	AT1G56090	50.62	AT1G56090	-	Tetratricopeptide repeat (TPR)-like superfamily protein [Source:TAIR;Acc:AT1G56090]	-	-	-	AT1G56090		-
Gh_A01G0766	5.67	5.8	6.35	4.51	7.16	4.07	2.52	1.69	1.99	12.48	12.54	13.7	11.98	14.83	15	12.47	8.56	12.26	59.19	62.39	59.63	44.15	89.64	40.75	28.19	15	18.97	134.3	107.02	138	145.26	133.04	122.47	126	87.13	116.12	Gh_A01G0766	Gh_A01G0766	AT3G12870	78.33	AT3G12870	-	unknown protein; BEST Arabidopsis thaliana protein match is: unknown protein (TAIR:AT5G56120.1); Has 70 Blast hits to 70 proteins in 12 species: Archae - 0; Bacteria - 0; Metazoa - 0; Fungi - 0; Plants - 70; Viruses - 0; Other Eukaryotes - 0 (source /.../ BLink). [Source:TAIR;Acc:AT3G12870]	-	-	-	AT3G12870		GO:0005911//cell-cell junction;GO:0009506//plasmodesma;GO:0030054//cell junction;GO:0055044//symplast
Gh_A01G0767	0.09	0.07	0.21	0.1	0.04	0.08	0.06	0	0.09	0.16	0.14	0.02	0	0.07	0	0.02	0.02	0.06	5	4	10	5	2.33	4	3.21	0	4.27	9	6	1	0	3	0	1	1	3	Gh_A01G0767	Gh_A01G0767	AT1G56130	63.32	AT1G56130	-	Probable LRR receptor-like serine/threonine-protein kinase At1g56130 [Source:UniProtKB/Swiss-Prot;Acc:C0LGH2]	-	-	-	AT1G56130		GO:0044464//cell part;GO:0044425//membrane part;GO:0031224//intrinsic component of membrane;GO:0005911//cell-cell junction;GO:0071944//cell periphery;GO:0016020//membrane;GO:0016021//integral component of membrane;GO:0009506//plasmodesma;GO:0030054//cell junction;GO:0005886//plasma membrane;GO:0055044//symplast;GO:0005623//cell
Gh_A01G0768	2.55	2.39	2.31	2.72	1.66	1.65	1.87	2.28	1.62	1.45	1.73	1.33	1.92	0.95	1.33	1.81	1.2	1.34	112.3	108.34	91.6	112.35	87.58	69.99	88.19	85.51	65.12	65.96	62.38	56.7	98.24	36.12	45.78	77.05	51.5	53.42	Gh_A01G0768	Gh_A01G0768	AT5G17250	64.23	AT5G17250	-	Alkaline-phosphatase-like family protein [Source:TAIR;Acc:AT5G17250]	Metabolism	Glycan biosynthesis and metabolism	ko00563//Glycosylphosphatidylinositol(GPI)-anchor biosynthesis	AT5G17250	K05288	GO:0042175//nuclear outer membrane-endoplasmic reticulum membrane network;GO:0043229//intracellular organelle;GO:0012505//endomembrane system;GO:0005789//endoplasmic reticulum membrane;GO:0043231//intracellular membrane-bounded organelle;GO:0044424//intracellular part;GO:0044446//intracellular organelle part;GO:0098588//bounding membrane of organelle;GO:0005623//cell;GO:0044444//cytoplasmic part;…
Gh_A01G0771	30.38	28.89	27.07	24.89	25.55	26.18	23.73	22.96	24.67	24.09	24.86	25.33	19.63	22.05	20.33	17.89	19.15	13.75	1790.41	1754.05	1433.98	1375.28	1806.59	1480.73	1499.03	1152.48	1327.55	1463.45	1197.2	1440.72	1344.15	1116.88	936.92	1020.31	1100.89	735.14	Gh_A01G0771	Gh_A01G0771	AT5G08450	57.96	AT5G08450	-	CONTAINS InterPro DOMAIN/s: Histone deacetylation protein Rxt3 (InterPro:IPR013951); Has 34444 Blast hits to 20801 proteins in 1175 species: Archae - 64; Bacteria - 2390; Metazoa - 15568; Fungi - 3729; Plants - 1886; Viruses - 208; Other Eukaryotes /.../9 (source: NCBI BLink). [Source:TAIR;Acc:AT5G08450]	-	-	-	AT5G08450		GO:0005634//nucleus;GO:0005622//intracellular;GO:0043231//intracellular membrane-bounded organelle;GO:0043226//organelle;GO:0005623//cell;GO:0044464//cell part;GO:0043227//membrane-bounded organelle;GO:0043229//intracellular organelle;GO:0044424//intracellular part
Gh_A01G0773	0	0	0	0	0	0	0.03	0	0	0	0	0	0	0	0	0	0	0	0	0	0	0	0	0	1	0	0	0	0	0	0	0	0	0	0	0	Gh_A01G0773	Gh_A01G0773	AT1G34300	32.45	AT1G34300	-	G-type lectin S-receptor-like serine/threonine-protein kinase At1g34300 [Source:UniProtKB/Swiss-Prot;Acc:Q9XID3]	-	-	-	AT1G34300		GO:0055044//symplast;GO:0005623//cell;GO:0005886//plasma membrane;GO:0031224//intrinsic component of membrane;GO:0005911//cell-cell junction;GO:0071944//cell periphery;GO:0016021//integral component of membrane;GO:0044464//cell part;GO:0044425//membrane part;GO:0030054//cell junction;GO:0009506//plasmodesma;GO:0016020//membrane
Gh_A01G0776	0	0.16	0.38	0	0.14	0.18	0.32	0.2	0.19	0.82	0	0	0	0	0	0.17	0.17	0.19	0	1	2	0	1	1	2	1	1	5	0	0	0	0	0	1	1	1	Gh_A01G0776	Gh_A01G0776	AT1G48690	56.67	AT1G48690	-	-	-	-	-	AT1G48690		-
Gh_A01G0784	3.22	2.96	4.8	4.4	3.25	2.73	2.27	1.86	2.75	2.31	4.03	3.14	2.84	2	1.61	2.83	2.35	2.11	118	111.8	158	150.93	143	96	89	58	92	87	120.58	111	121	63	46	100.44	84	70	Gh_A01G0784	Gh_A01G0784	AT3G50120	31.8	AT3G50120	-	Plant protein of unknown function (DUF247) [Source:TAIR;Acc:AT3G50120]	-	-	-	AT3G50120		-
Gh_A01G0786	0	0	0	0	0	0	0	0	0	0	0	0	0	0	0	0	0	0	0	0	0	0	0	0	0	0	0	0	0	0	0	0	0	0	0	0	Gh_A01G0786	Gh_A01G0786	AT1G55790	66.21	AT1G55790	-	Domain of unknown function (DUF2431) [Source:TAIR;Acc:AT1G55790]	-	-	-	AT1G55790		-
Gh_A01G0787	0.08	0.53	0.28	0.22	0.1	0.35	0.08	0	0.27	0.2	0.26	0.17	0.11	0	0	0.3	0.04	0.14	2	13	6	5	3	8	2	0	6	5	5	4	3	0	0	7	1	3	Gh_A01G0787	Gh_A01G0787	AT1G55790	64.84	AT1G55790	-	Domain of unknown function (DUF2431) [Source:TAIR;Acc:AT1G55790]	-	-	-	AT1G55790		-
Gh_A01G0788	0.24	1.14	0.66	1.56	0.1	0.12	0	0.14	0.39	0	0.43	0.12	0	0.28	0.3	0.5	0.36	0	2	10	5	12.39	1	1	0	1	3	0	3	1	0	2.06	2	4.09	3	0	Gh_A01G0788	Gh_A01G0788	AT5G51510	50	AT5G51510	-	unknown protein; CONTAINS InterPro DOMAIN/s: Protein of unknown function DUF1352 (InterPro:IPR009787); Has 30201 Blast hits to 17322 proteins in 780 species: Archae - 12; Bacteria - 1396; Metazoa - 17338; Fungi - 3422; Plants - 5037; Viruses - 0; Ot /.../karyotes - 2996 (source: NCBI BLink). [Source:TAIR;Acc:AT5G51510]	-	-	-	AT5G51510		GO:0043226//organelle;GO:0044446//intracellular organelle part;GO:0012505//endomembrane system;GO:0005737//cytoplasm;GO:0005622//intracellular;GO:0031090//organelle membrane;GO:0043227//membrane-bounded organelle;GO:0005783//endoplasmic reticulum;GO:0044425//membrane part;GO:0044444//cytoplasmic part;GO:0044424//intracellular part;GO:0005789//endoplasmic reticulum membrane;GO:0098588//bounding me…
Gh_A01G0791	5.6	6.27	7.69	4.74	3.61	4.35	4.6	3.29	3.68	5.36	5.64	5.09	5.18	4.91	5.18	5.14	3.17	2.37	253.22	292.2	312.99	201	195.88	188.73	223.22	126.94	152.29	250.24	208.55	222.33	272.34	190.95	183.49	224.99	139.83	97.25	Gh_A01G0791	Gh_A01G0791	AT5G17270	60.9	AT5G17270	-	Protein prenylyltransferase superfamily protein [Source:TAIR;Acc:AT5G17270]	-	-	-	AT5G17270		-
Gh_A01G0792	0.38	0.79	1.07	0.56	0.4	0.4	0.45	0.22	0.31	0.05	0.47	0.45	0.21	0.28	0.18	0.54	0.05	0.11	8	17	20	11	10	8	10.15	4	6	1	8	9	5	5	3	11	1	2	Gh_A01G0792	Gh_A01G0792	AT1G16290	60.93	AT1G16290	-	FUNCTIONS IN: molecular_function unknown; INVOLVED IN: biological_process unknown; LOCATED IN: chloroplast, vacuole; EXPRESSED IN: 19 plant structures; EXPRESSED DURING: 11 growth stages; CONTAINS InterPro DOMAIN/s: Lytic transglycosylase-like, cata /.../(InterPro:IPR008258); Has 171 Blast hits to 155 proteins in 40 species: Archae - 0; Bacteria - 54; Metazoa - 0; Fungi - 0; Plants - 55; Viruses …	-	-	-	AT1G16290		GO:0043226//organelle;GO:0043231//intracellular membrane-bounded organelle;GO:0043227//membrane-bounded organelle;GO:0044444//cytoplasmic part;GO:0009536//plastid;GO:0009507//chloroplast;GO:0005737//cytoplasm;GO:0005623//cell;GO:0044424//intracellular part;GO:0043229//intracellular organelle;GO:0005773//vacuole;GO:0005622//intracellular;GO:0044464//cell part
Gh_A01G0794	10.47	12.64	13.8	12.83	9.32	9.09	8.91	8.52	8.94	8.69	9.77	9.96	9.07	7.47	8.08	10.06	7.9	6.83	669.88	832.99	793.53	769.28	715.66	558.01	610.56	464.13	522.47	572.82	510.75	614.74	673.73	410.86	404.16	622.83	492.73	396.51	Gh_A01G0794	Gh_A01G0794	AT1G79570	42.13	AT1G79570	-	Protein kinase superfamily protein with octicosapeptide/Phox/Bem1p domain [Source:TAIR;Acc:AT1G79570]	-	-	-	AT1G79570		GO:0005829//cytosol;GO:0044444//cytoplasmic part;GO:0005622//intracellular;GO:0005737//cytoplasm;GO:0044424//intracellular part;GO:0044464//cell part;GO:0005623//cell
Gh_A01G0804	3.17	3.45	2.32	2.18	2.02	1.94	1.45	2.2	1.33	4.59	4.14	4.22	2.83	2.56	1.74	1.93	2.73	3.11	60.17	67.35	39.53	38.83	45.96	35.38	29.56	35.62	23.08	89.71	64.21	77.34	62.39	41.8	25.78	35.4	50.46	53.55	Gh_A01G0804	Gh_A01G0804	AT3G03210	65.95	AT3G03210	-	unknown protein; FUNCTIONS IN: molecular_function unknown; INVOLVED IN: biological_process unknown; LOCATED IN: endomembrane system; EXPRESSED IN: 24 plant structures; EXPRESSED DURING: 15 growth stages; Has 59 Blast hits to 59 proteins in 17 specie /.../hae - 0; Bacteria - 0; Metazoa - 0; Fungi - 0; Plants - 56; Viruses - 0; Other Eukaryotes - 3 (source: NCBI BLink). [Source:TAIR;Acc:AT3G03210]	-	-	-	AT3G03210		GO:0044431//Golgi apparatus part;GO:0044424//intracellular part;GO:0043227//membrane-bounded organelle;GO:0044444//cytoplasmic part;GO:0005622//intracellular;GO:0043233//organelle lumen;GO:0005794//Golgi apparatus;GO:0044422//organelle part;GO:0043231//intracellular membrane-bounded organelle;GO:0044464//cell part;GO:0005623//cell;GO:0043226//organelle;GO:0005737//cytoplasm;GO:0070013//intracellu…
Gh_A01G0805	36.1	28.55	23.85	32.54	33.25	29.23	16.72	20.78	22.99	30.98	38.65	30.06	36.18	26.11	24.35	41.86	41.9	39.35	757.41	617.05	449.73	640.03	837.23	588.71	376	371.5	440.51	670	662.68	608.71	881.74	470.81	399.6	850.19	857.33	748.86	Gh_A01G0805	Gh_A01G0805	AT3G12710	64.49	AT3G12710	-	DNA glycosylase superfamily protein [Source:TAIR;Acc:AT3G12710]	Genetic Information Processing	Replication and repair	ko03410//Base excision repair	AT3G12710	K01246	-
Gh_A01G0808	24.65	26.94	29.1	28.24	23.55	22.99	19.3	20.23	20.99	26.9	28.34	24.98	27.01	24.3	26.19	24.89	26.03	25.3	608.37	684.98	645.56	653.46	697.56	544.73	510.58	425.3	473.1	684.52	571.74	595.16	774.64	515.52	505.48	594.64	626.54	566.44	Gh_A01G0808	Gh_A01G0808	AT1G76660	59.96	AT1G76660	-	Uncharacterized protein At1g76660 [Source:UniProtKB/Swiss-Prot;Acc:Q9SRE5]	-	-	-	AT1G76660		GO:0071944//cell periphery;GO:0016020//membrane;GO:0044464//cell part;GO:0005623//cell;GO:0005886//plasma membrane
Gh_A01G0809	8.5	11.21	15.2	13.28	7.74	8.43	8.91	9.1	7.74	8.84	9.21	8.2	8.58	6.4	6.96	10.73	8.99	7.36	563.23	765.17	905.12	824.83	615.19	536.11	632.49	513.21	468.02	603.6	498.8	523.97	660.43	364.64	360.5	687.84	580.89	441.88	Gh_A01G0809	Gh_A01G0809	AT5G42390	80.78	AT5G42390	-	Insulinase (Peptidase family M16) family protein [Source:TAIR;Acc:AT5G42390]	-	-	-	AT5G42390		GO:0044434//chloroplast part;GO:0043226//organelle;GO:0044424//intracellular part;GO:0009570//chloroplast stroma;GO:0009532//plastid stroma;GO:0009507//chloroplast;GO:0044446//intracellular organelle part;GO:0044464//cell part;GO:0009536//plastid;GO:0044444//cytoplasmic part;GO:0005737//cytoplasm;GO:0044422//organelle part;GO:0005739//mitochondrion;GO:0043231//intracellular membrane-bounded organ…
Gh_A01G0810	5.49	4.05	4.05	4.95	3.69	3.6	2.04	7.05	5.45	5.04	5.21	8.09	4.36	4.08	3.73	2.14	3.91	4.85	67.72	51.55	44.92	57.32	54.58	42.7	27.04	74.08	61.38	64.1	52.58	96.38	62.45	43.31	36	25.53	47.12	54.33	Gh_A01G0810	Gh_A01G0810	AT1G21050	55.82	AT1G21050	-	Protein of unknown function, DUF617 [Source:TAIR;Acc:AT1G21050]	-	-	-	AT1G21050		-
Gh_A01G0811	7.26	9.51	6.41	13	17.3	22.7	19.18	18.76	18.31	5.59	2.62	3.26	14.51	13	15.7	13.58	17.64	22.29	79.88	107.78	63.41	134.12	228.51	239.79	226.24	175.91	184.02	63.38	23.55	34.61	185.47	122.96	135.13	144.68	189.34	222.52	Gh_A01G0811	Gh_A01G0811	AT1G21010	54.63	AT1G21010	-	unknown protein; FUNCTIONS IN: molecular_function unknown; INVOLVED IN: N-terminal protein myristoylation; LOCATED IN: cellular_component unknown; EXPRESSED IN: 24 plant structures; EXPRESSED DURING: 14 growth stages; BEST Arabidopsis thaliana prote /.../ch is: unknown protein (TAIR:AT1G76600.1); Has 206 Blast hits to 206 proteins in 13 species: Archae - 0; Bacteria - 0; Metazoa - 0; Fungi - 0; P…	-	-	-	AT1G21010		-
Gh_A01G0815	7.04	7.87	6.68	5.77	8.6	6.09	7.16	9.33	8.16	5.66	6.72	6.46	7.2	6.77	5.55	6.23	5.65	5.78	105	120.87	89.57	80.68	153.9	87.2	114.47	118.53	111.12	86.98	81.88	92.95	124.82	86.8	64.72	89.92	82.13	78.22	Gh_A01G0815	Gh_A01G0815	AT1G76460	68.49	AT1G76460	-	RNA-binding (RRM/RBD/RNP motifs) family protein [Source:TAIR;Acc:AT1G76460]	-	-	-	AT1G76460		-
Gh_A01G0817	7.55	7.83	8.34	6.51	7.75	7.27	5.75	8.34	7.56	8.61	6.93	7.64	8.07	6.2	5.95	7.28	7.15	6.92	186.67	199.47	185.44	151.07	230.13	172.5	152.39	175.64	170.73	219.53	140.02	182.35	231.81	131.91	115.01	174.27	172.46	155.31	Gh_A01G0817	Gh_A01G0817	AT2G33630	71.34	AT2G33630	-	NAD(P)-binding Rossmann-fold superfamily protein [Source:TAIR;Acc:AT2G33630]	-	-	-	AT2G33630		GO:0005737//cytoplasm;GO:0043227//membrane-bounded organelle;GO:0012505//endomembrane system;GO:0005623//cell;GO:0043226//organelle;GO:0044464//cell part;GO:0044444//cytoplasmic part;GO:0005783//endoplasmic reticulum;GO:0005622//intracellular;GO:0044424//intracellular part;GO:0043229//intracellular organelle;GO:0043231//intracellular membrane-bounded organelle
Gh_A01G0825	37.95	40.68	32.31	31.44	31.93	38.92	29.65	31.69	32.92	52.12	38.59	45.89	38.68	45.42	52.34	30.35	42.54	31.31	318.11	351.3	243.45	247.1	321.17	313.1	266.33	226.31	252.04	450.29	264.4	371.24	376.67	327.23	343.1	246.26	347.8	238.03	Gh_A01G0825	Gh_A01G0825	AT1G42960	67.39	AT1G42960	-	expressed protein localized to the inner membrane of the chloroplast. [Source:TAIR;Acc:AT1G42960]	-	-	-	AT1G42960		GO:0005739//mitochondrion;GO:0034357//photosynthetic membrane;GO:0043227//membrane-bounded organelle;GO:0043229//intracellular organelle;GO:0005622//intracellular;GO:0009526//plastid envelope;GO:0009535//chloroplast thylakoid membrane;GO:0005623//cell;GO:0044446//intracellular organelle part;GO:0042170//plastid membrane;GO:0044436//thylakoid part;GO:0044464//cell part;GO:0031969//chloroplast memb…
Gh_A01G0828	63.42	51.64	60.97	44.4	55.81	42.8	38.2	28.35	27.16	124.19	104.32	112.75	94.47	100.25	114.1	77.48	71.93	73.4	1490.49	1250.18	1288.04	978.18	1574.08	965.33	962.16	567.62	583.01	3008.43	2003.7	2557.07	2579.23	2025.13	2097.03	1762.56	1648.53	1564.57	Gh_A01G0828	Gh_A01G0828	AT5G24318	40.95	AT5G24318	-	O-Glycosyl hydrolases family 17 protein [Source:TAIR;Acc:AT5G24318]	-	-	-	AT5G24318		-
Gh_A01G0829	10.14	10.15	10.21	12.52	10.26	12.51	13.54	14.44	11.26	10.78	8.63	10.75	10.3	8.39	8.07	11.01	11.55	11.45	199.67	205.98	180.73	231.18	242.56	236.41	285.87	242.31	202.49	218.76	138.85	204.31	235.62	142.09	124.32	209.89	221.94	204.5	Gh_A01G0829	Gh_A01G0829	AT2G33700	76.38	AT2G33700	-	Probable protein phosphatase 2C 27 [Source:UniProtKB/Swiss-Prot;Acc:P93006]	-	-	-	AT2G33700		GO:0044424//intracellular part;GO:0043231//intracellular membrane-bounded organelle;GO:0044464//cell part;GO:0005634//nucleus;GO:0043227//membrane-bounded organelle;GO:0043226//organelle;GO:0005622//intracellular;GO:0005623//cell;GO:0005737//cytoplasm;GO:0043229//intracellular organelle
Gh_A01G0830	6.99	7.1	10.33	10.32	6.06	3.53	4.59	4.49	3.95	7.1	7.49	8.15	11	10.29	8.8	11.19	5.71	8.31	64	67	85	88.54	66.54	31	45	35	33	67	56	72	117	81	63	99.17	51	69.03	Gh_A01G0830	Gh_A01G0830	AT1G42480	67.07	AT1G42480	-	unknown protein; FUNCTIONS IN: molecular_function unknown; INVOLVED IN: biological_process unknown; LOCATED IN: endomembrane system; EXPRESSED IN: 24 plant structures; EXPRESSED DURING: 13 growth stages; CONTAINS InterPro DOMAIN/s: Protein of unknow /.../tion DUF3456 (InterPro:IPR021852); Has 177 Blast hits to 177 proteins in 59 species: Archae - 0; Bacteria - 0; Metazoa - 140; Fungi - 0; Plants …	-	-	-	AT1G42480		-
Gh_A01G0831	15.71	19.37	15.4	21.34	22.51	20.39	16.51	17.69	17.03	12.01	14.72	12.78	18.52	15.06	13.05	22.15	19.6	19.74	468.5	595.1	412.86	596.63	805.83	583.56	527.79	449.5	463.92	369.24	358.79	367.96	641.56	385.98	304.34	639.34	570.26	534.11	Gh_A01G0831	Gh_A01G0831	AT5G42350	63	AT5G42350	-	F-box/kelch-repeat protein At5g42350 [Source:UniProtKB/Swiss-Prot;Acc:Q9FII2]	-	-	-	AT5G42350		GO:0044424//intracellular part;GO:0044464//cell part;GO:0019005//SCF ubiquitin ligase complex;GO:0005623//cell;GO:1990234//transferase complex;GO:0005622//intracellular;GO:0043234//protein complex;GO:0031461//cullin-RING ubiquitin ligase complex;GO:1902494//catalytic complex;GO:0000151//ubiquitin ligase complex;GO:0032991//macromolecular complex
Gh_A01G0833	12.12	9.82	9.34	12.79	13.64	11.03	11.35	15.4	12.28	13.56	14.33	13.71	11.76	10.21	10.76	11.35	11.26	13.3	134	111.9	92.85	132.53	180.92	117	134.5	145	124.02	154.51	129.5	146.3	151.03	97	93	121.52	121.46	133.34	Gh_A01G0833	Gh_A01G0833	AT1G20770	51.3	AT1G20770	-	unknown protein; Has 59 Blast hits to 59 proteins in 24 species: Archae - 0; Bacteria - 0; Metazoa - 26; Fungi - 4; Plants - 29; Viruses - 0; Other Eukaryotes - 0 (source: NCBI BLink). [Source:TAIR;Acc:AT1G20770]	-	-	-	AT1G20770		-
Gh_A01G0834	18.99	17.13	17.6	16.23	18.01	18.32	20.66	19.59	21.04	17.39	17.34	17.39	19.87	16.15	16.95	17.4	18.26	21.24	1021.61	949.42	851.03	818.67	1162.47	945.96	1190.9	897.45	1033.67	964.03	762.12	902.9	1241.56	746.66	713.13	906.15	958.06	1036.27	Gh_A01G0834	Gh_A01G0834	AT1G20760	54.88	AT1G20760	-	Calcium-binding EF hand family protein [Source:TAIR;Acc:AT1G20760]	-	-	-	AT1G20760		GO:0071944//cell periphery;GO:0005886//plasma membrane;GO:0005623//cell;GO:0016020//membrane;GO:0044464//cell part
Gh_A01G0836	0	0	0	0	0	0	0	0	0	0	0	0	0	0	0	0	0	0	0	0	0	0	0	0	0	0	0	0	0	0	0	0	0	0	0	0	Gh_A01G0836	Gh_A01G0836	AT1G09400	57.62	AT1G09400	-	Putative 12-oxophytodienoate reductase-like protein 1 [Source:UniProtKB/Swiss-Prot;Acc:Q8GYA3]	Metabolism	Lipid metabolism	ko00592//alpha-Linolenic acid metabolism	AT1G09400	K05894	-
Gh_A01G0839	0.29	0.28	0.32	0.15	0	0.46	0.4	0.08	0.25	1.28	0.53	2.17	0	0.17	0.55	0.15	0.15	0.24	4.03	4	4	2	0	6.16	6	1	3.14	18.21	6	29	0	2	6	2.07	2	3	Gh_A01G0839	Gh_A01G0839	AT4G38260	54.98	AT4G38260	-	Protein of unknown function (DUF833) [Source:TAIR;Acc:AT4G38260]	-	-	-	AT4G38260		-
Gh_A01G0840	0	0	0	0	0	0	0	0	0	0	0	0	0	0	0	0	0	0	0	0	0	0	0	0	0	0	0	0	0	0	0	0	0	0	0	0	Gh_A01G0840	Gh_A01G0840	AT4G38260	51.09	AT4G38260	-	Protein of unknown function (DUF833) [Source:TAIR;Acc:AT4G38260]	-	-	-	AT4G38260		-
Gh_A01G0841	0.11	0.27	0.41	0.32	0.67	0.22	1.92	1.62	1.95	0.36	0.09	0.26	0.18	0.2	0.56	0.35	0.46	1.13	3.33	8.17	10.93	9	23.92	6.2	60.89	40.84	52.69	11	2.2	7.5	6.26	5	13	10	13.33	30.34	Gh_A01G0841	Gh_A01G0841	AT4G37420	48.26	AT4G37420	-	Domain of unknown function (DUF23) [Source:TAIR;Acc:AT4G37420]	-	-	-	AT4G37420		GO:0005575//cellular_component
Gh_A01G0842	22.29	30.78	26.1	24.17	25.14	34.28	26.86	21.21	17.93	15.07	16.45	17.61	13.48	15.31	12.3	31.17	13.4	18.74	451.56	642.58	475.32	459.12	611.28	666.7	583.28	366.07	331.83	314.71	272.43	344.29	317.19	266.67	194.87	611.3	264.7	344.34	Gh_A01G0842	Gh_A01G0842	AT1G20650	78.14	AT1G20650	-	Protein kinase superfamily protein [Source:TAIR;Acc:AT1G20650]	-	-	-	AT1G20650		GO:0005911//cell-cell junction;GO:0009506//plasmodesma;GO:0071944//cell periphery;GO:0005623//cell;GO:0005886//plasma membrane;GO:0055044//symplast;GO:0016020//membrane;GO:0030054//cell junction;GO:0044464//cell part
Gh_A01G0843	9.14	9.76	10.41	9.26	9.51	8.39	10.17	9.32	9.28	6.94	6.42	7.26	8.32	5.46	5.56	7.65	7.67	5.63	599.61	659.29	613.77	568.97	748.04	528.05	714.44	520.66	555.63	468.84	343.78	459.16	633.69	307.97	285.04	485.43	490.35	335.11	Gh_A01G0843	Gh_A01G0843	AT4G38350	69.65	AT4G38350	-	Patched family protein [Source:TAIR;Acc:AT4G38350]	-	-	-	AT4G38350		GO:0044425//membrane part;GO:0016021//integral component of membrane;GO:0031224//intrinsic component of membrane;GO:0016020//membrane
Gh_A01G0846	0.43	0.26	0.27	0.12	0.22	0.25	0.9	0.41	0.06	0.76	1.02	0.79	0.16	0.41	0.97	0	0.36	0.08	9.9	6	5.62	2.67	6	5.56	21.98	8	1.17	17.81	19	17.5	4.21	8	17.34	0	8	1.67	Gh_A01G0846	Gh_A01G0846	AT3G50160	30.91	AT3G50160	-	Plant protein of unknown function (DUF247) [Source:TAIR;Acc:AT3G50160]	-	-	-	AT3G50160		-
Gh_A01G0850	1.65	1.44	0.92	2.02	1.85	1.57	2.15	1.55	1.17	1.52	2.72	1.2	2.63	2.11	1.48	2.55	2.53	0.82	20	18	10	23	27	18.33	28	16	13	19	27	14	37.01	22	14	30	30	9	Gh_A01G0850	Gh_A01G0850	AT1G20575	90.64	AT1G20575	-	Nucleotide-diphospho-sugar transferases superfamily protein [Source:TAIR;Acc:AT1G20575]	Metabolism	Glycan biosynthesis and metabolism	ko00510//N-Glycan biosynthesis	AT1G20575	K00721	GO:1990234//transferase complex;GO:0032991//macromolecular complex;GO:0043226//organelle;GO:0043227//membrane-bounded organelle;GO:0043234//protein complex;GO:0044444//cytoplasmic part;GO:0043231//intracellular membrane-bounded organelle;GO:0005623//cell;GO:0031501//mannosyltransferase complex;GO:0043229//intracellular organelle;GO:0033185//dolichol-phosphate-mannose synthase complex;GO:0005622//…
Gh_A01G0851	4.11	7.32	7.33	8.43	4.7	5.21	2.57	4.69	4.27	5.51	4.69	4.3	5.25	4.17	5.15	7.05	5.39	4.43	97	177.91	155.44	186.48	133.21	118	65	94.24	92.15	134.1	90.46	98	144	84.53	95	161	124	94.94	Gh_A01G0851	Gh_A01G0851	AT5G42320	72.18	AT5G42320	-	Zn-dependent exopeptidases superfamily protein [Source:TAIR;Acc:AT5G42320]	-	-	-	AT5G42320		GO:0016020//membrane
Gh_A01G0852	1.95	3.41	3.01	3.76	1.98	2.23	1.9	1.38	1.62	2.18	2.24	2.15	2.65	1.7	2.42	2.66	1.83	1.67	70.78	127.66	98.44	128.28	86.28	77.84	74.21	42.7	53.8	81.61	66.66	75.56	111.89	53.1	68.7	93.55	64.82	55.15	Gh_A01G0852	Gh_A01G0852	AT5G42310	75.54	AT5G42310	-	Pentatricopeptide repeat-containing protein At5g42310, mitochondrial [Source:UniProtKB/Swiss-Prot;Acc:Q8L844]	-	-	-	AT5G42310		GO:0009536//plastid;GO:0005737//cytoplasm;GO:0043226//organelle;GO:0044464//cell part;GO:0005739//mitochondrion;GO:0043231//intracellular membrane-bounded organelle;GO:0009507//chloroplast;GO:0044424//intracellular part;GO:0044444//cytoplasmic part;GO:0043227//membrane-bounded organelle;GO:0005622//intracellular;GO:0043229//intracellular organelle;GO:0005623//cell
Gh_A01G0853	18.47	15.13	19.67	15.76	15.41	14.44	15.62	14.84	13.35	14.18	17.54	17.12	16.61	12.26	15.38	14.61	13.23	12.5	851.82	719.08	815.4	681.5	853.04	639.14	772.27	583.04	562.34	674.03	661.37	761.95	890.21	486.06	554.68	652.12	595.39	523.08	Gh_A01G0853	Gh_A01G0853	AT1G42440	69.5	AT1G42440	-	FUNCTIONS IN: molecular_function unknown; INVOLVED IN: ribosome biogenesis; LOCATED IN: nucleus; EXPRESSED IN: 22 plant structures; EXPRESSED DURING: 13 growth stages; CONTAINS InterPro DOMAIN/s: AARP2CN (InterPro:IPR012948), Protein of unknown func /.../UF663 (InterPro:IPR007034); BEST Arabidopsis thaliana protein match is: P-loop containing nucleoside triphosphate hydrolases superfamily protein…	-	-	-	AT1G42440		GO:0043231//intracellular membrane-bounded organelle;GO:0043229//intracellular organelle;GO:0044464//cell part;GO:0043226//organelle;GO:0044424//intracellular part;GO:0005623//cell;GO:0043227//membrane-bounded organelle;GO:0005634//nucleus;GO:0005622//intracellular
Gh_A01G0855	0	0	0	0	0	0	0	0	0	0	0	0	0	0	0	0	0	0	0	0	0	0	0	0	0	0	0	0	0	0	0	0	0	0	0	0	Gh_A01G0855	Gh_A01G0855	AT1G24420	33.15	AT1G24420	-	HXXXD-type acyl-transferase family protein [Source:TAIR;Acc:AT1G24420]	-	-	-	AT1G24420		-
Gh_A01G0856	1.9	4.69	6.57	6.43	2.47	2.07	1.33	1.73	1.39	1.2	2.17	2.15	1.56	1.01	1.12	3.8	0.94	1.4	80	203.37	248.27	253.69	124.47	83.68	60	61.96	53.54	52.16	74.65	87.11	76.26	36.62	36.78	154.69	38.53	53.46	Gh_A01G0856	Gh_A01G0856	AT1G76280	55.91	AT1G76280	-	Pentatricopeptide repeat-containing protein At1g76280 [Source:UniProtKB/Swiss-Prot;Acc:Q9SGQ6]	-	-	-	AT1G76280		-
Gh_A01G0857	14.08	16.13	15.82	15.97	14.33	15.33	11.62	12.98	14.29	18.03	17.41	14.83	13.84	12.32	15.37	13.77	14.91	10.56	244	288	246.48	259.53	298	254.94	215.8	191.58	226.17	322	246.56	248	278.54	183.54	208.32	231	252	166	Gh_A01G0857	Gh_A01G0857	AT1G63610	78.66	AT1G63610	-	-	-	-	-	AT1G63610		GO:0044422//organelle part;GO:0044444//cytoplasmic part;GO:0009532//plastid stroma;GO:0009536//plastid;GO:0044434//chloroplast part;GO:0044435//plastid part;GO:0044464//cell part;GO:0009570//chloroplast stroma;GO:0043231//intracellular membrane-bounded organelle;GO:0009507//chloroplast;GO:0005622//intracellular;GO:0005737//cytoplasm;GO:0005623//cell;GO:0044446//intracellular organelle part;GO:004…
Gh_A01G0858	4.31	12.51	9.97	10.39	6.31	4.75	3.03	2.94	3.37	3.59	3.56	2.68	3.04	2.58	1.16	8.35	2.63	3.45	128	383.11	266.25	289.65	225	135.52	96.4	74.38	91.43	109.94	86.49	77	105	66	27.02	240.19	76.34	93	Gh_A01G0858	Gh_A01G0858	AT1G76270	71.03	AT1G76270	-	O-fucosyltransferase family protein [Source:TAIR;Acc:AT1G76270]	-	-	-	AT1G76270		GO:0043226//organelle;GO:0012505//endomembrane system;GO:0044431//Golgi apparatus part;GO:0005768//endosome;GO:0098791//Golgi subcompartment;GO:0044424//intracellular part;GO:0043229//intracellular organelle;GO:0005623//cell;GO:0044446//intracellular organelle part;GO:0005622//intracellular;GO:0044444//cytoplasmic part;GO:0031984//organelle subcompartment;GO:0043227//membrane-bounded organelle;GO…
Gh_A01G0859	7.34	7.2	6.71	6.1	4.71	4.49	3.67	3.88	2.57	11.04	10.9	9.56	6.57	7.48	7.21	6.27	6.34	4.01	160.82	162.6	132.05	125.24	123.91	94.41	86.18	72.35	51.45	249.32	195.07	202.12	167.2	140.77	123.58	132.93	135.38	79.72	Gh_A01G0859	Gh_A01G0859	AT1G42430	77.13	AT1G42430	-	unknown protein; BEST Arabidopsis thaliana protein match is: unknown protein (TAIR:AT3G55760.3); Has 186 Blast hits to 143 proteins in 47 species: Archae - 0; Bacteria - 23; Metazoa - 14; Fungi - 6; Plants - 87; Viruses - 0; Other Eukaryotes - 56 (s /.../ NCBI BLink). [Source:TAIR;Acc:AT1G42430]	-	-	-	AT1G42430		GO:0005575//cellular_component
Gh_A01G0860	2.66	2.28	1.58	2.16	2.69	3.56	2.95	3.24	3.8	1.78	1.04	1.42	2.31	2.53	2.8	1.87	1.86	2.73	57.22	50.6	30.64	43.69	69.58	73.64	68.18	59.48	74.77	39.44	18.3	29.52	57.94	46.85	47.22	39	39.01	53.3	Gh_A01G0860	Gh_A01G0860	AT1G76250	66.38	AT1G76250	-	unknown protein; INVOLVED IN: biological_process unknown; LOCATED IN: endomembrane system; EXPRESSED IN: 6 plant structures; EXPRESSED DURING: 4 anthesis, petal differentiation and expansion stage; Has 74 Blast hits to 74 proteins in 16 species: Arc /.../0; Bacteria - 0; Metazoa - 1; Fungi - 0; Plants - 69; Viruses - 0; Other Eukaryotes - 4 (source: NCBI BLink). [Source:TAIR;Acc:AT1G76250]	-	-	-	AT1G76250		-
Gh_A01G0861	0	0.6	0	0.44	0	0	0	0	0.23	0.2	0.51	0	0	0	0.26	0	0	0	0	3	0	2	0	0	0	0	1	1	2	0	0	0	1	0	0	0	Gh_A01G0861	Gh_A01G0861	AT5G42290	56.57	AT5G42290	-	transcription activator-related [Source:TAIR;Acc:AT5G42290]	-	-	-	AT5G42290		-
Gh_A01G0862	2.06	1.52	1.93	2.31	1.88	1.72	2.17	0.61	1.33	3.35	2.46	2.19	2.91	3.06	1.94	2.53	1.7	2.49	31.78	24.13	26.79	33.43	34.77	25.42	35.81	8	18.75	53.2	31.04	32.59	52.07	40.62	23.4	37.8	25.6	34.85	Gh_A01G0862	Gh_A01G0862	AT1G76240	53.4	AT1G76240	-	-	-	-	-	AT1G76240		-
Gh_A01G0863	8.32	8.27	14.04	12.2	8.57	6.75	7.09	7.02	7.26	10.95	9.92	10.11	11.29	10.8	10.87	7.92	8.41	8.89	319.98	327.66	485.49	440.05	395.4	249.29	292.11	230	255	434.12	312	375.24	504.46	357.2	327.05	295	315.56	310	Gh_A01G0863	Gh_A01G0863	AT1G20530	40.98	AT1G20530	-	-	-	-	-	AT1G20530		-
Gh_A01G0865	1.39	0.61	0.62	0.82	0.99	0.87	1.3	0.74	0.84	0.61	0.77	0.43	0.96	1.14	0.62	0.86	1.14	0.15	20	9	8	11	17	12	20	9	11	9	9	6	16	14	7	12	16	2	Gh_A01G0865	Gh_A01G0865	AT2G17080	38.38	AT2G17080	-	-	-	-	-	AT2G17080		-
Gh_A01G0866	1.02	0.99	0.91	1.02	1.19	1.2	0.89	1.68	1.04	0.66	0.5	0.92	1.4	1.9	0.96	2.04	0.77	1.95	15	15	12	14	21	17	14	21	14	10	6	13	24	24	11	29	11	26	Gh_A01G0866	Gh_A01G0866	AT2G17080	37.76	AT2G17080	-	-	-	-	-	AT2G17080		-
Gh_A01G0868	0.3	0.5	0.38	0	0.07	0	0.08	0.3	0.11	0.08	0.31	0.44	0.07	0.2	0.26	0	0.53	0.19	3.47	6	4	0	1	0	1	3	1.17	1	3	5	1	2	2.33	0	6	2	Gh_A01G0868	Gh_A01G0868	AT1G76210	55.9	AT1G76210	-	-	-	-	-	AT1G76210		-
Gh_A01G0869	0.66	0	1.22	0.26	0.18	0	0.81	0	1.57	1.27	0	0	0.19	1.18	0.55	0.45	0.22	0.48	3	0	5	1.12	1	0	3.99	0	6.58	6	0	0	1	4.64	1.97	2	1	2	Gh_A01G0869	Gh_A01G0869	AT1G76200	82.93	AT1G76200	-	NADH dehydrogenase [ubiquinone] 1 beta subcomplex subunit 2 [Source:UniProtKB/Swiss-Prot;Acc:Q8LDK3]	-	-	-	AT1G76200		GO:1902494//catalytic complex;GO:0030964//NADH dehydrogenase complex;GO:0005740//mitochondrial envelope;GO:0043227//membrane-bounded organelle;GO:0032991//macromolecular complex;GO:0031090//organelle membrane;GO:0019866//organelle inner membrane;GO:0044422//organelle part;GO:0043234//protein complex;GO:0044464//cell part;GO:0031975//envelope;GO:0044425//membrane part;GO:0044446//intracellular org…
Gh_A01G0872	5.86	5.15	5.37	6.56	8.14	5.89	9.04	7.28	7.43	7	9.56	8.72	8.3	6.72	7.39	9.37	7.3	9.9	117.32	106.23	96.53	122.98	195.3	113.08	193.77	124.13	135.82	144.43	156.38	168.4	192.92	115.5	115.57	181.41	142.34	179.65	Gh_A01G0872	Gh_A01G0872	AT5G42250	71.72	AT5G42250	-	Alcohol dehydrogenase-like 7 [Source:UniProtKB/Swiss-Prot;Acc:Q9FH04]	Metabolism	Amino acid metabolism;Carbohydrate metabolism;Lipid metabolism;Overview	ko01200//Carbon metabolism;ko00010//Glycolysis / Gluconeogenesis;ko00071//Fatty acid degradation;ko00350//Tyrosine metabolism;ko01220//Degradation of aromatic compounds	AT5G42250	K00121	GO:0005623//cell;GO:0044464//cell part;GO:0005622//intracellular;GO:0005737//cytoplasm;GO:0044424//intracellular part
Gh_A01G0874	13.94	19.67	20.95	18.63	17.8	18.7	15.45	14.93	17.89	14.34	16.13	13.99	18.55	14.11	14.67	19.89	17.24	17.19	560.55	814.73	757.25	702.26	859.05	721.57	666.07	511.52	656.89	594.49	530.02	542.87	866.4	487.89	461.37	774.36	676.03	627.14	Gh_A01G0874	Gh_A01G0874	AT1G76140	74.36	AT1G76140	-	Prolyl oligopeptidase family protein [Source:TAIR;Acc:AT1G76140]	-	-	-	AT1G76140		GO:0044464//cell part;GO:0005737//cytoplasm;GO:0009536//plastid;GO:0043229//intracellular organelle;GO:0009507//chloroplast;GO:0005623//cell;GO:0005622//intracellular;GO:0043231//intracellular membrane-bounded organelle;GO:0043226//organelle;GO:0043227//membrane-bounded organelle;GO:0044444//cytoplasmic part;GO:0044424//intracellular part
Gh_A01G0875	25.9	20.39	22.78	10.48	8.45	7.1	6.97	31.56	10.47	52.8	35.86	25.58	11.63	10.24	21.46	16.9	4.92	6.68	978.94	793.8	773.85	371.27	383.45	257.48	282.37	1016.15	361.55	2056.97	1107.66	932.95	510.54	332.72	634.39	618.3	181.52	229.01	Gh_A01G0875	Gh_A01G0875	AT1G76140	73.23	AT1G76140	-	Prolyl oligopeptidase family protein [Source:TAIR;Acc:AT1G76140]	-	-	-	AT1G76140		GO:0044464//cell part;GO:0005737//cytoplasm;GO:0009536//plastid;GO:0043229//intracellular organelle;GO:0009507//chloroplast;GO:0005623//cell;GO:0005622//intracellular;GO:0043231//intracellular membrane-bounded organelle;GO:0043226//organelle;GO:0043227//membrane-bounded organelle;GO:0044444//cytoplasmic part;GO:0044424//intracellular part
Gh_A01G0877	6.41	6.53	6.03	9.54	5.7	5.16	5.13	8.19	4.68	2.49	4.19	2.91	3.68	1.63	1.91	6.08	3.5	5.77	68.54	72	58	95.69	73.21	53	58.84	74.6	45.76	27.49	36.65	30	45.7	15	16	63	36.5	56	Gh_A01G0877	Gh_A01G0877	AT4G35750	63.18	AT4G35750	-	SEC14 cytosolic factor family protein / phosphoglyceride transfer family protein [Source:TAIR;Acc:AT4G35750]	-	-	-	AT4G35750		-
Gh_A01G0879	10.09	7.77	8.45	9.78	10.82	14.19	13.98	12.57	17.07	12.3	10.79	12.85	9.38	11.64	10.57	9.22	8.77	9.74	107.41	85.23	80.84	97.61	138.23	144.99	159.43	114	166	135	93.88	132	116	106.46	88	95.03	91	94	Gh_A01G0879	Gh_A01G0879	AT5G27280	70.93	AT5G27280	-	Zim17-type zinc finger protein [Source:TAIR;Acc:AT5G27280]	-	-	-	AT5G27280		GO:0044424//intracellular part;GO:0043229//intracellular organelle;GO:0005737//cytoplasm;GO:0005739//mitochondrion;GO:0044464//cell part;GO:0043226//organelle;GO:0005622//intracellular;GO:0043227//membrane-bounded organelle;GO:0044444//cytoplasmic part;GO:0005623//cell;GO:0043231//intracellular membrane-bounded organelle
Gh_A01G0881	4.78	5.17	4.89	4.88	3.77	3.19	3.52	2.42	3.82	2.97	3.8	4.19	2.33	2.43	3.8	3.99	2.55	3.33	107.63	120	99	103	102	69	85	46.42	78.56	69	70	91	61	47	67	87	56	68	Gh_A01G0881	Gh_A01G0881	AT2G16990	48.82	AT2G16990	-	Major facilitator superfamily protein [Source:TAIR;Acc:AT2G16990]	-	-	-	AT2G16990		GO:0016020//membrane;GO:0016021//integral component of membrane;GO:0044425//membrane part;GO:0031224//intrinsic component of membrane
Gh_A01G0883	5.31	5.69	7.07	6.87	5.98	6.5	6.39	5.3	5.12	1.1	1.75	2.28	2.56	1.91	1.89	3.79	2.67	1.63	126	139	150.7	152.71	170	147.85	162.39	107	110.8	27	34	52.19	70.61	39	35	87	61.62	35	Gh_A01G0883	Gh_A01G0883	AT1G60420	39.62	AT1G60420	-	Probable nucleoredoxin 1 [Source:UniProtKB/Swiss-Prot;Acc:O80763]	-	-	-	AT1G60420		GO:0044424//intracellular part;GO:0005623//cell;GO:0005829//cytosol;GO:0005622//intracellular;GO:0044464//cell part;GO:0044444//cytoplasmic part;GO:0005737//cytoplasm
Gh_A01G0884	41.59	43.67	38.29	39.43	33.31	40.44	25.94	26.9	30.92	48.21	39.18	42.26	31.54	39.85	47.26	42.41	34.97	31.56	539	583	446	479.04	518	503	360.23	297	366	644	415	528.46	474.85	443.87	479	532	442	371	Gh_A01G0884	Gh_A01G0884	AT1G76010	72.37	AT1G76010	-	Alba DNA/RNA-binding protein [Source:TAIR;Acc:AT1G76010]	-	-	-	AT1G76010		GO:0044444//cytoplasmic part;GO:0044424//intracellular part;GO:0044464//cell part;GO:0005829//cytosol;GO:0005623//cell;GO:0005622//intracellular;GO:0005737//cytoplasm
Gh_A01G0885	5.19	6.58	6.95	6.76	4.84	5.59	2.87	3	4.34	6.48	7.81	9.05	5.88	5.22	4.28	7.82	4.1	4.27	59	77	71	72	65.97	61	35	29	45	75.92	72.56	99.24	77.63	51	38	85.97	45.4	44	Gh_A01G0885	Gh_A01G0885	AT1G75980	65.87	AT1G75980	-	Single hybrid motif superfamily protein [Source:TAIR;Acc:AT1G75980]	-	-	-	AT1G75980		GO:0005960//glycine cleavage complex;GO:0032991//macromolecular complex;GO:1990204//oxidoreductase complex;GO:0044424//intracellular part;GO:0044444//cytoplasmic part;GO:0005623//cell;GO:0005737//cytoplasm;GO:0005622//intracellular;GO:0043234//protein complex;GO:1902494//catalytic complex;GO:0044464//cell part
Gh_A01G0886	0.11	0.1	0.06	0	0	0.11	0	0	0	0	0	0	0	0	0	0	0.05	0	2	2	1	0	0	2	0	0	0	0	0	0	0	0	0	0	1	0	Gh_A01G0886	Gh_A01G0886	AT1G20180	44.62	AT1G20180	-	UPF0496 protein At1g20180 [Source:UniProtKB/Swiss-Prot;Acc:Q6DYE5]	-	-	-	AT1G20180		GO:0016020//membrane;GO:0016021//integral component of membrane;GO:0044425//membrane part;GO:0031224//intrinsic component of membrane
Gh_A01G0889	0	0	0.16	0	0	0	0	0	0	0	0.17	0	0	0	0	0	0	0	0	0	2	0	0	0	0	0	0	0	2	0	0	0	0	0	0	0	Gh_A01G0889	Gh_A01G0889	AT4G35070	43.26	AT4G35070	-	SBP (S-ribonuclease binding protein) family protein [Source:TAIR;Acc:AT4G35070]	-	-	-	AT4G35070		GO:0005623//cell;GO:0005622//intracellular;GO:0044464//cell part;GO:0043226//organelle;GO:0005634//nucleus;GO:0043229//intracellular organelle;GO:0043227//membrane-bounded organelle;GO:0044424//intracellular part;GO:0043231//intracellular membrane-bounded organelle
Gh_A01G0890	31.63	39.36	23.63	43.43	51.44	53.05	45.62	49.14	47.13	31.34	25.21	32.17	35.24	49.22	39.08	37.05	39.76	33.74	564.49	723.49	379	726.47	1101.56	908.54	872.51	747	768	576.52	367.61	554	730.53	755	545.43	640	692	546.04	Gh_A01G0890	Gh_A01G0890	AT1G20100	32.14	AT1G20100	-	unknown protein; BEST Arabidopsis thaliana protein match is: unknown protein (TAIR:AT1G75860.1); Has 471 Blast hits to 438 proteins in 92 species: Archae - 0; Bacteria - 14; Metazoa - 217; Fungi - 43; Plants - 91; Viruses - 1; Other Eukaryotes - 105 /.../ce: NCBI BLink). [Source:TAIR;Acc:AT1G20100]	-	-	-	AT1G20100		-
Gh_A01G0891	0.72	0.46	0.61	0.87	0.55	0.88	0.86	0.62	0.58	0.41	0.58	0.35	0.34	0.21	0.07	0.46	0.32	0.23	27.2	18	21	31	25.19	32.25	35	20.13	20	16	18	13	15	7	2	17	12	8	Gh_A01G0891	Gh_A01G0891	AT4G35030	50	AT4G35030	-	Protein kinase superfamily protein [Source:TAIR;Acc:AT4G35030]	-	-	-	AT4G35030		-
Gh_A01G0895	0	0.19	0	0.2	0.16	0.13	0.18	0.23	0.14	0	0	0	0.28	0.07	0	0.07	0.92	0.21	0	3	0	3	3	2	3	3	2	0	0	0	5	1	0	1	14	3	Gh_A01G0895	Gh_A01G0895	AT4G38660	54.52	AT4G38660	-	-	-	-	-	AT4G38660		GO:0016020//membrane;GO:0044425//membrane part;GO:0031225//anchored component of membrane;GO:0031224//intrinsic component of membrane
Gh_A01G0896	8.55	9.48	7.07	10.79	10.85	11.01	13.29	12.55	10.77	11.21	8.09	9.73	9.49	10.08	10.28	8.84	8.85	9.53	150	171.26	111.51	177.4	228.32	185.23	249.82	187.42	172.43	202.59	116	164.71	193.25	152.01	141	150	151.38	151.54	Gh_A01G0896	Gh_A01G0896	AT1G20030	69.76	AT1G20030	-	Pathogenesis-related thaumatin superfamily protein [Source:TAIR;Acc:AT1G20030]	-	-	-	AT1G20030		GO:0016020//membrane;GO:0031225//anchored component of membrane;GO:0031224//intrinsic component of membrane;GO:0044425//membrane part
Gh_A01G0897	1.4	1.56	2.53	2.34	1.82	2.08	2.28	1.51	0.78	2.31	2.15	1.87	1.58	1.35	2.63	1.62	1.39	1.49	21.71	25	35.37	34	34	31	38	20	11	37	27.27	28	28.52	18	32	24.33	21	21	Gh_A01G0897	Gh_A01G0897	AT4G24175	48.05	AT4G24175	-	unknown protein; CONTAINS InterPro DOMAIN/s: Uncharacterised protein family UPF0307 (InterPro:IPR006839); Has 30201 Blast hits to 17322 proteins in 780 species: Archae - 12; Bacteria - 1396; Metazoa - 17338; Fungi - 3422; Plants - 5037; Viruses - 0; /.../ Eukaryotes - 2996 (source: NCBI BLink). [Source:TAIR;Acc:AT4G24175]	-	-	-	AT4G24175		GO:0005575//cellular_component
Gh_A01G0898	51.23	71.77	43.53	43.1	81.12	83.47	69.65	57.68	44.37	47.22	27.78	46.33	47.61	91.98	91.72	92.03	61.37	74.07	440	635	336	347	836	688	641	422	348	418	195	384	475	679	616	765	514	577	Gh_A01G0898	Gh_A01G0898	AT2G17880	53.77	AT2G17880	-	Chaperone DnaJ-domain superfamily protein [Source:TAIR;Acc:AT2G17880]	-	-	-	AT2G17880		GO:0005737//cytoplasm;GO:0043229//intracellular organelle;GO:0044464//cell part;GO:0043231//intracellular membrane-bounded organelle;GO:0005622//intracellular;GO:0009536//plastid;GO:0044424//intracellular part;GO:0044444//cytoplasmic part;GO:0005623//cell;GO:0043226//organelle;GO:0009507//chloroplast;GO:0043227//membrane-bounded organelle
Gh_A01G0899	4.18	12.64	13.19	12.65	5.45	6	1.67	3.24	1.38	1.5	5.29	3.38	3.59	1.37	1.44	9.02	2.36	2.33	81.72	254.47	231.63	231.77	127.78	112.6	34.88	54	24.67	30.16	84.54	63.67	81.6	23	22	170.69	45.05	41.21	Gh_A01G0899	Gh_A01G0899	AT5G42470	62.3	AT5G42470	-	CONTAINS InterPro DOMAIN/s: Brain/reproductive organ-expressed protein (InterPro:IPR010358); Has 35333 Blast hits to 34131 proteins in 2444 species: Archae - 798; Bacteria - 22429; Metazoa - 974; Fungi - 991; Plants - 531; Viruses - 0; Other Eukaryo /.../9610 (source: NCBI BLink). [Source:TAIR;Acc:AT5G42470]	-	-	-	AT5G42470		-
Gh_A01G0902	9.36	6.93	6.92	6.1	5.9	4.57	3.41	3.98	4.11	10.18	9.11	7.97	6.56	9.56	10.57	5.28	4.97	5.6	182.44	139.11	121.32	111.38	138	85.42	71.16	66	73.19	204.42	145.09	149.9	148.56	160.1	161.09	99.66	94.46	98.91	Gh_A01G0902	Gh_A01G0902	AT1G75710	70.2	AT1G75710	-	C2H2-like zinc finger protein [Source:TAIR;Acc:AT1G75710]	-	-	-	AT1G75710		-
Gh_A01G0906	0	0.18	0.61	0.58	0.15	0	0	0.64	0	0	1.33	0	0.16	0	0	0.19	0.19	1	0	1	3	3	1	0	0	3	0	0	6	0	1	0	0	1	1	5	Gh_A01G0906	Gh_A01G0906	AT1G75580	84.76	AT1G75580	-	SAUR-like auxin-responsive protein family [Source:TAIR;Acc:AT1G75580]	Environmental Information Processing	Signal transduction	ko04075//Plant hormone signal transduction	AT1G75580	K14488	GO:0005575//cellular_component
Gh_A01G0909	10.93	12.1	19.3	18.19	11.91	9.67	6.41	6.28	7.84	5.35	13.85	8.57	10.98	3.08	4.72	16.31	11.7	11.99	246.75	281.41	391.63	384.95	322.7	209.59	155.16	120.7	161.72	124.48	255.46	186.74	288.04	59.68	83.34	356.34	257.57	245.56	Gh_A01G0909	Gh_A01G0909	AT3G27230	72.31	AT3G27230	-	S-adenosyl-L-methionine-dependent methyltransferases superfamily protein [Source:TAIR;Acc:AT3G27230]	-	-	-	AT3G27230		GO:0044446//intracellular organelle part;GO:0005737//cytoplasm;GO:0005623//cell;GO:0005794//Golgi apparatus;GO:0005802//trans-Golgi network;GO:0044422//organelle part;GO:0044444//cytoplasmic part;GO:0043229//intracellular organelle;GO:0098791//Golgi subcompartment;GO:0044424//intracellular part;GO:0044431//Golgi apparatus part;GO:0043227//membrane-bounded organelle;GO:0031984//organelle subcompar…
Gh_A01G0910	17.86	23.64	24.61	29.38	20.74	18.46	16.3	17.58	14.79	11.73	13.49	13.02	13.86	10.14	9.75	20.61	14.31	12.79	495.04	675.19	613.1	763.44	689.98	491	484.11	415.05	374.5	335.04	305.57	348.35	446.21	241.53	211.32	553.07	386.79	321.46	Gh_A01G0910	Gh_A01G0910	AT5G39590	59.96	AT5G39590	-	TLD-domain containing nucleolar protein [Source:TAIR;Acc:AT5G39590]	-	-	-	AT5G39590		-
Gh_A01G0911	9.22	19.72	12.54	17.87	12.97	19.21	17.51	12.7	12.25	3.32	4.08	3.97	5.62	7.28	6.77	17.44	7.49	10.12	202	445	247	367	341	404	411	237	245	75	73	84	143	137	116	369.86	160	201	Gh_A01G0911	Gh_A01G0911	AT1G19860	41.76	AT1G19860	-	Zinc finger CCCH domain-containing protein 6 [Source:UniProtKB/Swiss-Prot;Acc:Q56XU4]	-	-	-	AT1G19860		-
Gh_A01G0914	0.92	0.71	1.45	0.49	0.43	0.22	0	0.05	0.02	1.87	1.69	2.45	1.29	1.67	2.26	0.74	0.82	0.88	22.93	18.26	32.67	11.43	12.94	5.25	0	1	0.5	48.05	34.57	59.16	37.31	35.84	44.2	17.85	19.9	20	Gh_A01G0914	Gh_A01G0914	AT1G19900	65.16	AT1G19900	-	glyoxal oxidase-related protein [Source:TAIR;Acc:AT1G19900]	-	-	-	AT1G19900		-
Gh_A01G0915	2.7	2.38	2.84	2.61	1.64	1.92	3.33	2.77	1.99	2.66	2.75	3.07	1.57	1.49	2.73	1.85	1.5	1.64	107.3	97.54	101.52	97.28	78.19	73.36	142.26	93.92	72.22	109.09	89.4	117.91	72.41	50.92	84.9	71.1	58.32	59.13	Gh_A01G0915	Gh_A01G0915	AT1G05150	79.85	AT1G05150	-	Uncharacterized TPR repeat-containing protein At1g05150 [Source:UniProtKB/Swiss-Prot;Acc:O23052]	-	-	-	AT1G05150		GO:0005623//cell;GO:0005802//trans-Golgi network;GO:0044424//intracellular part;GO:0005911//cell-cell junction;GO:0043226//organelle;GO:0055044//symplast;GO:0044444//cytoplasmic part;GO:0044446//intracellular organelle part;GO:0044464//cell part;GO:0005794//Golgi apparatus;GO:0012505//endomembrane system;GO:0009506//plasmodesma;GO:0005622//intracellular;GO:0030054//cell junction;GO:0043229//intra…
Gh_A01G0921	18.85	17.69	13.88	14.97	15.43	16.01	15.77	15.34	17.51	18.61	13.05	17.58	13.06	16.9	19.1	15.48	18.41	13.83	251.98	243.66	166.85	187.61	247.64	205.44	225.91	174.69	213.81	256.49	142.62	226.84	202.84	194.23	199.76	200.31	240.09	167.71	Gh_A01G0921	Gh_A01G0921	AT1G75510	70.82	AT1G75510	-	Transcription initiation factor IIF, beta subunit [Source:TAIR;Acc:AT1G75510]	Genetic Information Processing	Transcription	ko03022//Basal transcription factors	AT1G75510	K03139	GO:0016591//DNA-directed RNA polymerase II, holoenzyme;GO:0005622//intracellular;GO:0043229//intracellular organelle;GO:1902494//catalytic complex;GO:0043233//organelle lumen;GO:0031974//membrane-enclosed lumen;GO:0005737//cytoplasm;GO:0005634//nucleus;GO:0043234//protein complex;GO:0030880//RNA polymerase complex;GO:0044451//nucleoplasm part;GO:0005623//cell;GO:0044446//intracellular organelle p…
Gh_A01G0923	8.91	7.84	6.51	9.35	9.67	7.97	5.88	8.03	7.78	8.01	8.7	9.05	5.8	3.35	3.11	7.99	7.19	6.75	98.97	89.73	65	97.33	128.92	85	70	75.94	78.94	91.71	79	96.98	74.86	32	27	85.89	77.93	68	Gh_A01G0923	Gh_A01G0923	AT1G06060	66.67	AT1G06060	-	LisH and RanBPM domains containing protein [Source:TAIR;Acc:AT1G06060]	-	-	-	AT1G06060		-
Gh_A01G0924	1.19	0.58	0.47	0.27	0.64	1.16	1.35	0.2	0.37	1.32	0.94	0.88	0.51	2.18	1.31	0.26	0.7	0.85	14	7	5	3	9	13	17	2	4	16	9	10	7	22	12	3	8	9	Gh_A01G0924	Gh_A01G0924	AT1G75460	57.89	AT1G75460	-	ATP-dependent protease La (LON) domain protein [Source:TAIR;Acc:AT1G75460]	-	-	-	AT1G75460		GO:0044424//intracellular part;GO:0009536//plastid;GO:0043231//intracellular membrane-bounded organelle;GO:0043229//intracellular organelle;GO:0043226//organelle;GO:0009507//chloroplast;GO:0005737//cytoplasm;GO:0044444//cytoplasmic part;GO:0044464//cell part;GO:0005623//cell;GO:0005622//intracellular;GO:0043227//membrane-bounded organelle
Gh_A01G0930	1.94	1.43	0.78	1.65	1.48	1.86	0.65	1	1.27	3.31	2.94	2.57	2.33	3.06	2.38	2.64	2.54	1.88	25	19	9	20	23	23	9	11	15	44	31	32	35	34	24	33	32	22	Gh_A01G0930	Gh_A01G0930	AT5G66440	29.77	AT5G66440	-	-	-	-	-	AT5G66440		-
Gh_A01G0933	70.09	65.09	52.23	117.02	73.17	98.55	251.42	289.18	327.07	87.03	93.89	84.43	104.79	85.68	81.18	133.83	257.23	417.47	1113.74	1065.47	745.99	1743.22	1395.23	1503.01	4281.59	3914.49	4746.47	1425.53	1219.28	1294.73	1934.33	1170.3	1008.84	2058.36	3986.32	6016.9	Gh_A01G0933	Gh_A01G0933	AT1G75280	72.31	AT1G75280	-	Isoflavone reductase homolog P3 [Source:UniProtKB/Swiss-Prot;Acc:P52577]	-	-	-	AT1G75280		GO:0071944//cell periphery;GO:0044424//intracellular part;GO:0016020//membrane;GO:0044464//cell part;GO:0005737//cytoplasm;GO:0005886//plasma membrane;GO:0005622//intracellular;GO:0005623//cell
Gh_A01G0934	48.27	57.29	42.21	49.75	41.36	50.58	54.52	69.44	64.62	34.83	35.27	40.86	22.12	26.74	17.91	16.44	28.44	28.94	355	434	279	343	365	357	429.71	435	434	264	212	290	189	169	103	117	204	193	Gh_A01G0934	Gh_A01G0934	AT1G19530	40	AT1G19530	-	unknown protein; FUNCTIONS IN: molecular_function unknown; INVOLVED IN: N-terminal protein myristoylation, anaerobic respiration; LOCATED IN: cellular_component unknown; EXPRESSED IN: leaf apex, inflorescence meristem, hypocotyl, root, flower; EXPRE /.../URING: petal differentiation and expansion stage; Has 47 Blast hits to 47 proteins in 13 species: Archae - 0; Bacteria - 0; Metazoa - 0; Fungi -…	-	-	-	AT1G19530		-
Gh_A01G0939	6.11	5.69	7.5	4.59	4.79	5.36	5.95	4.38	5.27	6.34	5.29	6.11	4.49	4.88	6.93	4.35	4.19	5.06	283	271.66	312.57	199.55	266.39	238.5	295.51	172.86	223.21	303	200.22	273.25	241.57	194.42	251	195.1	189.24	212.57	Gh_A01G0939	Gh_A01G0939	AT2G16250	55.2	AT2G16250	-	Probable LRR receptor-like serine/threonine-protein kinase At2g16250 [Source:UniProtKB/Swiss-Prot;Acc:C0LGK4]	-	-	-	AT2G16250		GO:0009506//plasmodesma;GO:0005623//cell;GO:0016021//integral component of membrane;GO:0055044//symplast;GO:0016020//membrane;GO:0044425//membrane part;GO:0071944//cell periphery;GO:0005618//cell wall;GO:0044464//cell part;GO:0030312//external encapsulating structure;GO:0031224//intrinsic component of membrane;GO:0005886//plasma membrane;GO:0009505//plant-type cell wall;GO:0030054//cell junction;…
Gh_A01G0940	7.23	13.14	6.58	8.69	9.03	7.67	6.87	5.09	4.89	10.45	15.11	11.03	11.31	5.81	4.7	11.33	9.43	8.98	55	103	45	62	82.47	56	56	33	34	82	94	81	100	38	28	83.46	70	62	Gh_A01G0940	Gh_A01G0940	AT5G15220	62.5	AT5G15220	-	Ribosomal protein L27 family protein [Source:TAIR;Acc:AT5G15220]	Genetic Information Processing	Translation	ko03010//Ribosome	AT5G15220	K02899	GO:0043232//intracellular non-membrane-bounded organelle;GO:0044464//cell part;GO:0044424//intracellular part;GO:0032991//macromolecular complex;GO:0043229//intracellular organelle;GO:0043226//organelle;GO:0005623//cell;GO:0030529//ribonucleoprotein complex;GO:0044444//cytoplasmic part;GO:0043228//non-membrane-bounded organelle;GO:0005737//cytoplasm;GO:0005840//ribosome;GO:0005622//intracellular
Gh_A01G0941	3.65	2.06	3.68	1.74	2.16	2	2.42	2.47	2.15	2.72	3.35	3.06	3.55	3.76	3.23	3.41	4.32	1.7	52	30.21	47.16	23.22	37	27.4	36.93	30	28	40	39	42	58.75	46	36	47.01	60	22	Gh_A01G0941	Gh_A01G0941	AT5G42765	55.29	AT5G42765	-	INVOLVED IN: biological_process unknown; LOCATED IN: thylakoid, chloroplast thylakoid membrane, chloroplast; EXPRESSED IN: 22 plant structures; EXPRESSED DURING: 13 growth stages; CONTAINS InterPro DOMAIN/s: Twin-arginine translocation pathway, sign /.../uence (InterPro:IPR006311); Has 30201 Blast hits to 17322 proteins in 780 species: Archae - 12; Bacteria - 1396; Metazoa - 17338; Fungi - 3422; …	-	-	-	AT5G42765		GO:0034357//photosynthetic membrane;GO:0009507//chloroplast;GO:0044436//thylakoid part;GO:0009534//chloroplast thylakoid;GO:0044464//cell part;GO:0005737//cytoplasm;GO:0043229//intracellular organelle;GO:0044434//chloroplast part;GO:0043227//membrane-bounded organelle;GO:0042651//thylakoid membrane;GO:0044422//organelle part;GO:0005623//cell;GO:0031984//organelle subcompartment;GO:0005622//intrac…
Gh_A01G0945	9.39	7.66	10.2	8.05	8.04	6.8	9.06	7.59	7.47	8.58	8.71	9.13	8.49	6.76	7.15	5.68	6.6	5.46	808.17	679.05	788.93	649.11	830.33	561.11	835.01	556.6	586.63	760.84	612.58	757.85	848.98	500.03	480.85	472.91	553.99	425.87	Gh_A01G0945	Gh_A01G0945	AT5G42950	52.62	AT5G42950	-	GYF domain-containing protein [Source:TAIR;Acc:AT5G42950]	-	-	-	AT5G42950		-
Gh_A01G0946	10	10	10.46	8.25	8.06	7.36	9.13	7.98	7.97	8.74	8.55	8.4	8.1	6.79	7.07	6.22	5.8	6.07	924.85	952.83	869.44	715.65	894.89	653.16	905.46	629.21	673.23	833.4	646.41	749.72	870.27	540.18	511.28	557.01	523.1	509.54	Gh_A01G0946	Gh_A01G0946	AT5G42950	45.94	AT5G42950	-	GYF domain-containing protein [Source:TAIR;Acc:AT5G42950]	-	-	-	AT5G42950		-
Gh_A01G0947	0	0	0	0	0	0	0	0.06	0	0	0	0	0	0	0	0	0	0.06	0	0	0	0	0	0	0	1	0	0	0	0	0	0	0	0	0	1	Gh_A01G0947	Gh_A01G0947	AT1G75160	58.44	AT1G75160	-	Protein of unknown function (DUF620) [Source:TAIR;Acc:AT1G75160]	-	-	-	AT1G75160		-
Gh_A01G0948	2.31	2.51	2.56	2.6	1.9	1.2	0.77	0.87	0.25	3.1	3.28	3.21	1.62	1.85	1.82	1.79	1.91	1.84	84.3	94.43	84	89.01	83.46	42	30	27	8.33	117	98	113.27	69	58	52	63.38	68	61	Gh_A01G0948	Gh_A01G0948	AT1G75150	36.07	AT1G75150	-	unknown protein; Has 38228 Blast hits to 24529 proteins in 1168 species: Archae - 169; Bacteria - 4103; Metazoa - 14594; Fungi - 5866; Plants - 1861; Viruses - 317; Other Eukaryotes - 11318 (source: NCBI BLink). [Source:TAIR;Acc:AT1G75150]	-	-	-	AT1G75150		-
Gh_A01G0950	14.45	12.03	13.15	13.36	13.28	13.39	12.6	12.7	12.87	12.68	11.2	10.12	10.18	11.27	8.32	10.81	9.97	8.86	485.21	416.22	396.81	420.64	535.01	431.41	453.36	363.42	394.62	438.9	307.26	327.85	397.31	325.25	218.53	351.25	326.46	269.72	Gh_A01G0950	Gh_A01G0950	AT1G45150	75.27	AT1G45150	-	unknown protein; Has 219 Blast hits to 202 proteins in 78 species: Archae - 0; Bacteria - 166; Metazoa - 0; Fungi - 0; Plants - 36; Viruses - 0; Other Eukaryotes - 17 (source: NCBI BLink). [Source:TAIR;Acc:AT1G45150]	-	-	-	AT1G45150		-
Gh_A01G0952	14.67	16.38	18.11	14.21	12.91	13.2	14.49	13.58	15.45	12.26	14.14	14.49	14.71	13.33	14.76	11.63	12.53	11.59	386.21	444.26	428.71	350.86	407.99	333.63	408.73	304.58	371.59	332.65	304.25	368.22	450.02	301.71	303.84	296.51	321.66	276.82	Gh_A01G0952	Gh_A01G0952	AT4G16580	64.68	AT4G16580	-	Probable protein phosphatase 2C 55 [Source:UniProtKB/Swiss-Prot;Acc:Q9SUK9]	-	-	-	AT4G16580		-
Gh_A01G0954	7.16	8.81	10.32	12.06	8.95	7.88	6.68	6.3	5.88	8.05	7.47	8.52	8.33	6.82	7.07	10.34	6.92	7.18	88	111.5	114	139	132	93	88	66	66	102	75	101	119	72	68	123	83	80	Gh_A01G0954	Gh_A01G0954	AT1G47740	65.18	AT1G47740	-	PPPDE putative thiol peptidase family protein [Source:TAIR;Acc:AT1G47740]	-	-	-	AT1G47740		-
Gh_A01G0956	55.14	63.87	38.43	61.66	78.7	81.9	72.85	75.51	63.93	49.24	42.67	41.66	51.7	69.55	68.41	73.49	55.27	70.56	672	802	421	704.56	1151	958	951.58	784	711.59	618.59	425	490	732	728.55	652	867	657	780	Gh_A01G0956	Gh_A01G0956	AT1G19310	66.03	AT1G19310	-	RING/U-box superfamily protein [Source:TAIR;Acc:AT1G19310]	Genetic Information Processing	Folding, sorting and degradation	ko04141//Protein processing in endoplasmic reticulum	AT1G19310	K10666	-
Gh_A01G0959	9.18	11.07	9.81	14.45	12.5	13.54	19.17	15.43	15.16	11.79	15.01	12.49	12.62	13.66	10.49	19.58	15.69	15.99	228.95	284.5	219.93	337.85	374.05	324.23	512.4	327.89	345.4	303.19	306.06	300.7	365.65	292.93	204.69	472.57	381.53	361.66	Gh_A01G0959	Gh_A01G0959	AT1G47530	74.79	AT1G47530	-	MATE efflux family protein [Source:TAIR;Acc:AT1G47530]	-	-	-	AT1G47530		GO:0031224//intrinsic component of membrane;GO:0016021//integral component of membrane;GO:0016020//membrane;GO:0031090//organelle membrane;GO:0044424//intracellular part;GO:0044437//vacuolar part;GO:0043229//intracellular organelle;GO:0043227//membrane-bounded organelle;GO:0005774//vacuolar membrane;GO:0044446//intracellular organelle part;GO:0005737//cytoplasm;GO:0043231//intracellular membrane-…
Gh_A01G0963	4.95	3.83	5.34	5.39	5.71	6.04	6.25	6.51	6.08	4.22	5.32	4.45	7.06	5.12	5.18	4.85	5.18	4.96	99	79	96	101	137	116	134	111	111	87	87	86	164	88	81	94	101	90	Gh_A01G0963	Gh_A01G0963	AT1G47310	43.88	AT1G47310	-	unknown protein; FUNCTIONS IN: molecular_function unknown; INVOLVED IN: biological_process unknown; LOCATED IN: endomembrane system; EXPRESSED IN: 24 plant structures; EXPRESSED DURING: 13 growth stages; Has 45 Blast hits to 45 proteins in 11 specie /.../hae - 0; Bacteria - 0; Metazoa - 0; Fungi - 0; Plants - 45; Viruses - 0; Other Eukaryotes - 0 (source: NCBI BLink). [Source:TAIR;Acc:AT1G47310]	-	-	-	AT1G47310		-
Gh_A01G0965	7.7	8.11	10.13	12.45	10	8.79	8.18	9.81	12.41	12.92	11.14	15.61	20.28	17.13	18.62	16.76	21.66	22.44	93	101	109.99	141	145	102	106	101	137	161	110	182	284.67	177.97	176	196	255.34	246	Gh_A01G0965	Gh_A01G0965	AT5G42680	66.67	AT5G42680	-	-	-	-	-	AT5G42680		-
Gh_A01G0967	1.84	1.97	2.74	2.61	1.8	2.16	2.43	1.98	2.12	1.08	1.39	1.25	1.64	1.53	1.92	1.51	1.3	1.05	89.65	98.98	119.65	118.9	105.22	101.02	126.59	82.07	94.18	54.04	55.1	58.51	92.46	64.14	73	71.24	61.59	46.5	Gh_A01G0967	Gh_A01G0967	AT4G34310	69.65	AT4G34310	-	alpha/beta-Hydrolases superfamily protein [Source:TAIR;Acc:AT4G34310]	-	-	-	AT4G34310		-
Gh_A01G0968	4.45	3.07	4.09	3.93	4.83	3.9	3.69	3.23	4.66	6.63	3.67	6.82	3.22	4.23	4.55	3.76	6.19	3.83	77.88	55.33	64.23	64.5	101.3	65.5	69.14	48.05	74.49	119.44	52.38	115.07	65.5	63.59	62.27	63.65	105.55	60.78	Gh_A01G0968	Gh_A01G0968	AT4G33380	61.45	AT4G33380	-	-	-	-	-	AT4G33380		GO:0043227//membrane-bounded organelle;GO:0005622//intracellular;GO:0043229//intracellular organelle;GO:0043231//intracellular membrane-bounded organelle;GO:0044424//intracellular part;GO:0044444//cytoplasmic part;GO:0005794//Golgi apparatus;GO:0005737//cytoplasm;GO:0043226//organelle;GO:0005623//cell;GO:0044464//cell part;GO:0012505//endomembrane system
Gh_A01G0969	0.25	0	1.11	0.8	0.83	0.52	0.7	1.46	0	0.97	1.22	3.88	0.43	0.29	0.32	0.26	0.26	0.55	1	0	4	3	4	2	3	5	0	4	4	15	2	1	1	1	1	2	Gh_A01G0969	Gh_A01G0969	AT1G29850	78.72	AT1G29850	-	double-stranded DNA-binding family protein [Source:TAIR;Acc:AT1G29850]	-	-	-	AT1G29850		GO:0005623//cell;GO:0005829//cytosol;GO:0044464//cell part;GO:0044424//intracellular part;GO:0005622//intracellular;GO:0044444//cytoplasmic part;GO:0005737//cytoplasm
Gh_A01G0970	13.14	10.79	10.74	10.36	10.12	9.91	9.79	9.52	10.75	10.26	9.3	11.56	9.78	8.2	6.34	7.24	10.57	11	278.49	235.49	204.46	205.81	257.39	201.45	222.26	171.84	208	224	161	236.39	240.78	149.35	105	148.4	218.47	211.32	Gh_A01G0970	Gh_A01G0970	AT5G44250	57.55	AT5G44250	-	-	-	-	-	AT5G44250		GO:0043227//membrane-bounded organelle;GO:0044424//intracellular part;GO:0044444//cytoplasmic part;GO:0043231//intracellular membrane-bounded organelle;GO:0043226//organelle;GO:0005623//cell;GO:0005622//intracellular;GO:0005777//peroxisome;GO:0005737//cytoplasm;GO:0043229//intracellular organelle;GO:0044464//cell part;GO:0042579//microbody
Gh_A01G0971	2.94	2.34	2.41	2.39	2.08	1.17	0.66	0.83	1.04	4.92	4.11	4.14	2.67	4.14	2.97	1.61	0.97	0.95	34.19	28	25.17	26	29	13	8.23	8.24	11	59	39	46.45	36	41.37	27	18.14	11	10	Gh_A01G0971	Gh_A01G0971	AT5G42700	56.83	AT5G42700	-	B3 domain-containing protein At5g42700 [Source:UniProtKB/Swiss-Prot;Acc:Q9FMZ4]	-	-	-	AT5G42700		GO:0043231//intracellular membrane-bounded organelle;GO:0044464//cell part;GO:0043227//membrane-bounded organelle;GO:0043229//intracellular organelle;GO:0005623//cell;GO:0005622//intracellular;GO:0043226//organelle;GO:0044424//intracellular part;GO:0005634//nucleus
Gh_A01G0986	5.49	5.11	4.54	4.1	4.23	4.13	4.25	4.16	6.61	6.98	5.29	5.53	4.78	5.79	6.41	3.68	4.34	5.32	125.01	119.95	93.02	87.5	115.61	90.34	103.8	80.72	137.55	164	98.45	121.64	126.51	113.39	114.15	81.12	96.43	110	Gh_A01G0986	Gh_A01G0986	AT3G19540	64.11	AT3G19540	-	Protein of unknown function (DUF620) [Source:TAIR;Acc:AT3G19540]	-	-	-	AT3G19540		GO:0005623//cell;GO:0044464//cell part;GO:0005886//plasma membrane;GO:0016020//membrane;GO:0071944//cell periphery
Gh_A01G0987	6.93	7.48	7.11	9.27	9.4	9.89	9.51	12.3	10.66	5.93	6.99	6.27	8.35	7.31	6.57	8.33	9.28	9.63	226.52	251.91	209.02	284.39	369.03	310.48	333.18	342.58	318.32	199.99	186.93	197.79	317.39	205.37	168.02	263.75	296.15	285.67	Gh_A01G0987	Gh_A01G0987	AT5G43100	65.16	AT5G43100	-	Eukaryotic aspartyl protease family protein [Source:TAIR;Acc:AT5G43100]	-	-	-	AT5G43100		GO:0005576//extracellular region;GO:0031226//intrinsic component of plasma membrane;GO:0098791//Golgi subcompartment;GO:0012505//endomembrane system;GO:0044459//plasma membrane part;GO:0005794//Golgi apparatus;GO:0031224//intrinsic component of membrane;GO:0044425//membrane part;GO:0005737//cytoplasm;GO:0030312//external encapsulating structure;GO:0005802//trans-Golgi network;GO:0043226//organell…
Gh_A01G0988	0.24	0.38	0.6	0.43	0.27	0.36	0.34	0.09	0.29	0.2	0.3	0.17	0.19	0.12	0.05	0.15	0.19	0.2	12	19.49	27	20	16	17	18	4	13	10	12	8	11	5	2	7	9	9	Gh_A01G0988	Gh_A01G0988	AT3G47570	41.73	AT3G47570	-	Probable LRR receptor-like serine/threonine-protein kinase At3g47570 [Source:UniProtKB/Swiss-Prot;Acc:C0LGP4]	-	-	-	AT3G47570		GO:0016021//integral component of membrane;GO:0005623//cell;GO:0044425//membrane part;GO:0071944//cell periphery;GO:0016020//membrane;GO:0030054//cell junction;GO:0009506//plasmodesma;GO:0005886//plasma membrane;GO:0031224//intrinsic component of membrane;GO:0005911//cell-cell junction;GO:0055044//symplast;GO:0044464//cell part
Gh_A01G0994	71.96	65.93	81.85	71.49	64.13	56.6	50.76	60.57	62.19	93.32	103.59	93.94	101.83	94.26	104.39	69.96	83.04	79.93	1635.73	1543.86	1672.36	1523.29	1749.31	1234.74	1236.45	1172.75	1291.04	2186.51	1924.4	2060.6	2688.87	1841.68	1855.66	1539.24	1840.75	1647.95	Gh_A01G0994	Gh_A01G0994	AT3G19320	48.21	AT3G19320	-	-	-	-	-	AT3G19320		-
Gh_A01G0995	0	0	0	0	0	0	0	0	0	0	0	0	0	0	0	0	0	0	0	0	0	0	0	0	0	0	0	0	0	0	0	0	0	0	0	0	Gh_A01G0995	Gh_A01G0995	AT4G06744	62.03	AT4G06744	-	Uncharacterized protein At4g06744 [Source:UniProtKB/Swiss-Prot;Acc:Q8W3M4]	-	-	-	AT4G06744		GO:0016020//membrane;GO:0071944//cell periphery;GO:0005911//cell-cell junction;GO:0055044//symplast;GO:0009506//plasmodesma;GO:0005623//cell;GO:0044464//cell part;GO:0030054//cell junction;GO:0005886//plasma membrane;GO:0005576//extracellular region
Gh_A01G1002	8.39	6.49	7.23	8.64	6.58	6.73	6.69	6.4	6.95	5.87	5.85	5.69	5.6	6.29	6.67	6.3	7.59	4.96	387.68	308.91	300.07	374.22	364.69	298.16	331.3	251.94	292.94	279.54	220.97	253.47	300.47	249.56	241.04	281.49	341.89	207.81	Gh_A01G1002	Gh_A01G1002	AT1G27752	54.94	AT1G27752	-	Ubiquitin system component Cue protein [Source:TAIR;Acc:AT1G27752]	-	-	-	AT1G27752		-
Gh_A01G1003	3.01	3.43	3.02	1.82	2.11	3.19	1.95	1.78	2.06	6.01	2.56	4.33	1.37	6.28	3.74	2.81	2.57	1.48	14.39	16.92	13	8.18	12.11	14.63	10	7.27	9	29.64	10	20	7.6	25.82	14	13	12	6.43	Gh_A01G1003	Gh_A01G1003	AT3G58470	69.74	AT3G58470	-	nucleic acid binding;methyltransferases [Source:TAIR;Acc:AT3G58470]	-	-	-	AT3G58470		-
Gh_A01G1005	0	0	0	0	0	0	0	0	0	0	0	0	0	0	0	0	0	0	0	0	0	0	0	0	0	0	0	0	0	0	0	0	0	0	0	0	Gh_A01G1005	Gh_A01G1005	AT5G58610	44.39	AT5G58610	-	PHD finger transcription factor, putative [Source:TAIR;Acc:AT5G58610]	-	-	-	AT5G58610		-
Gh_A01G1007	0.68	1.47	0.62	0.5	0.29	1.16	0	0.27	0.89	1.17	1.07	0.88	0	0	0.45	0	0.6	0.13	5.83	13	4.8	4	3	9.55	0	2	7	10.4	7.5	7.33	0	0	3	0	5	1	Gh_A01G1007	Gh_A01G1007	AT1G10140	40.99	AT1G10140	-	Uncharacterised conserved protein UCP031279 [Source:TAIR;Acc:AT1G10140]	-	-	-	AT1G10140		GO:0005623//cell;GO:0005886//plasma membrane;GO:0016020//membrane;GO:0044464//cell part;GO:0071944//cell periphery
Gh_A01G1010	0	0	0	0	0	0	0	0	0	0	0	0	0	0	0	0	0	0	0	0	0	0	0	0	0	0	0	0	0	0	0	0	0	0	0	0	Gh_A01G1010	Gh_A01G1010	AT3G01410	33.59	AT3G01410	-	Polynucleotidyl transferase, ribonuclease H-like superfamily protein [Source:TAIR;Acc:AT3G01410]	-	-	-	AT3G01410		-
Gh_A01G1014	0.46	1.27	0.84	0.82	0.67	0.31	0.96	1.06	0.66	1.3	1.42	1.15	0.71	1.17	1.42	0.62	0.98	0.56	4.53	13	7.49	7.63	8	3	10.17	9	6	13.35	11.54	11	8.19	10	11	6	9.48	5	Gh_A01G1014	Gh_A01G1014	AT5G20600	65.22	AT5G20600	-	FUNCTIONS IN: molecular_function unknown; INVOLVED IN: rRNA processing; LOCATED IN: preribosome, small subunit precursor; EXPRESSED IN: 22 plant structures; EXPRESSED DURING: 13 growth stages; CONTAINS InterPro DOMAIN/s: Nucleolar, Nop52 (InterPro:I /.../01); Has 543 Blast hits to 530 proteins in 201 species: Archae - 0; Bacteria - 10; Metazoa - 211; Fungi - 164; Plants - 46; Viruses - 0; Other E…	-	-	-	AT5G20600		GO:0032991//macromolecular complex;GO:0005622//intracellular;GO:0005623//cell;GO:0005737//cytoplasm;GO:0030529//ribonucleoprotein complex;GO:0044444//cytoplasmic part;GO:0044424//intracellular part;GO:0005829//cytosol;GO:0030688//preribosome, small subunit precursor;GO:0044464//cell part;GO:0030684//preribosome
Gh_A01G1015	0.41	1.45	1.78	1.59	0	0	0	0.4	0.07	0.05	0.14	0.12	0.1	0.13	0.07	0.26	0.06	0.13	7.23	26.49	28.24	26.35	0	0	0	6	1.09	1	2.08	2.07	2	2	1	4.52	1	2.16	Gh_A01G1015	Gh_A01G1015	AT5G20600	42.86	AT5G20600	-	FUNCTIONS IN: molecular_function unknown; INVOLVED IN: rRNA processing; LOCATED IN: preribosome, small subunit precursor; EXPRESSED IN: 22 plant structures; EXPRESSED DURING: 13 growth stages; CONTAINS InterPro DOMAIN/s: Nucleolar, Nop52 (InterPro:I /.../01); Has 543 Blast hits to 530 proteins in 201 species: Archae - 0; Bacteria - 10; Metazoa - 211; Fungi - 164; Plants - 46; Viruses - 0; Other E…	-	-	-	AT5G20600		GO:0032991//macromolecular complex;GO:0005622//intracellular;GO:0005623//cell;GO:0005737//cytoplasm;GO:0030529//ribonucleoprotein complex;GO:0044444//cytoplasmic part;GO:0044424//intracellular part;GO:0005829//cytosol;GO:0030688//preribosome, small subunit precursor;GO:0044464//cell part;GO:0030684//preribosome
Gh_A01G1017	18.29	15.19	13.79	14.67	12.64	10.97	9.73	11.05	8.56	18.04	20.84	17.61	17.52	12.34	14.42	16.96	18.45	16.93	569.85	487.6	386.23	428.49	472.68	328.06	325	293.36	243.49	579.35	530.76	529.69	634.41	330.5	351.36	511.6	560.87	478.52	Gh_A01G1017	Gh_A01G1017	AT2G35040	79.41	AT2G35040	-	AICARFT/IMPCHase bienzyme family protein [Source:TAIR;Acc:AT2G35040]	Metabolism	Metabolism of cofactors and vitamins;Nucleotide metabolism	ko00230//Purine metabolism;ko00670//One carbon pool by folate	AT2G35040	K00602	GO:0005623//cell;GO:0044446//intracellular organelle part;GO:0010319//stromule;GO:0005737//cytoplasm;GO:0031967//organelle envelope;GO:0009570//chloroplast stroma;GO:0044422//organelle part;GO:0043231//intracellular membrane-bounded organelle;GO:0009526//plastid envelope;GO:0043229//intracellular organelle;GO:0044435//plastid part;GO:0044424//intracellular part;GO:0009536//plastid;GO:0044444//cyt…
Gh_A01G1021	0	0	0	0	0	0	0	0	0	0	0	0	0	0	0	0	0	0	0	0	0	0	0	0	0	0	0	0	0	0	0	0	0	0	0	0	Gh_A01G1021	Gh_A01G1021	AT3G31430	29.7	AT3G31430	-	unknown protein; FUNCTIONS IN: molecular_function unknown; INVOLVED IN: biological_process unknown; LOCATED IN: endomembrane system; BEST Arabidopsis thaliana protein match is: unknown protein (TAIR:AT5G18636.1); Has 295 Blast hits to 291 proteins i /.../pecies: Archae - 0; Bacteria - 0; Metazoa - 0; Fungi - 0; Plants - 295; Viruses - 0; Other Eukaryotes - 0 (source: NCBI BLink). [Source:TAIR;Acc…	-	-	-	AT3G31430		-
Gh_A01G1030	14.52	16.26	17.35	13.28	13.32	12.64	7.16	10.84	8.01	11.21	13.1	13.8	11.29	10	10.06	13.24	9.6	7.58	612.13	706.53	657.65	524.93	673.95	511.41	323.67	389.3	308.56	487.05	451.47	561.66	553.09	362.6	331.73	540.47	394.98	289.85	Gh_A01G1030	Gh_A01G1030	AT1G09980	61.28	AT1G09980	-	-	-	-	-	AT1G09980		-
Gh_A01G1032	7.25	8.24	9.2	7.52	7.74	6.18	5.58	5.82	6.04	6.83	7.73	6.69	6.88	5.81	6.37	7.7	5.21	5.08	501.25	587.48	571.84	487.88	642.27	409.96	413.63	342.91	381.72	487.17	437	446.66	552.77	345.44	344.79	515.71	351.57	319	Gh_A01G1032	Gh_A01G1032	AT1G27595	56.02	AT1G27595	-	CONTAINS InterPro DOMAIN/s: Symplekin tight junction protein C-terminal (InterPro:IPR022075); BEST Arabidopsis thaliana protein match is: HEAT repeat-containing protein (TAIR:AT5G01400.1); Has 593 Blast hits to 297 proteins in 111 species: Archae - /.../teria - 3; Metazoa - 139; Fungi - 49; Plants - 57; Viruses - 0; Other Eukaryotes - 345 (source: NCBI BLink). [Source:TAIR;Acc:AT1G27595]	Genetic Information Processing	Translation	ko03015//mRNA surveillance pathway	AT1G27595	K06100	-
Gh_A01G1037	5.42	6.84	6.6	7.24	6.75	5.03	2.45	3.73	3.43	4.45	5.04	6.98	4.14	2.46	1.86	7.25	6.05	5.3	74.38	96.8	81.46	93.2	111.22	66.26	36	43.58	43	63	56.59	92.53	66	29	20	96.33	81	66	Gh_A01G1037	Gh_A01G1037	AT5G64460	72.11	AT5G64460	-	-	-	-	-	AT5G64460		GO:0005623//cell;GO:0005622//intracellular;GO:0005737//cytoplasm;GO:0005829//cytosol;GO:0044424//intracellular part;GO:0044444//cytoplasmic part;GO:0044464//cell part
Gh_A01G1038	8.88	6.84	5.17	6.16	7.46	9.61	9.93	9.25	10.04	10.59	8.69	9.27	7.5	9.74	10.02	5.77	7.99	6.91	91.31	72.51	47.76	59.41	92.08	94.88	109.47	81.04	94.34	112.32	73.02	91.98	89.61	86.15	80.62	57.47	80.19	64.43	Gh_A01G1038	Gh_A01G1038	AT1G09920	69.23	AT1G09920	-	TRAF-type zinc finger-related [Source:TAIR;Acc:AT1G09920]	-	-	-	AT1G09920		-
Gh_A01G1040	50.4	45.07	47.66	37.15	34.02	27.42	16.6	20.68	17.68	17.08	17.96	18.6	13.21	12.75	12.47	11.6	10.29	8.24	1801.23	1659.38	1531.23	1244.93	1458.89	940.6	635.67	629.5	576.94	629.06	524.55	641.42	548.61	391.68	348.46	401.2	358.72	267.17	Gh_A01G1040	Gh_A01G1040	AT1G09890	66.25	AT1G09890	-	Rhamnogalacturonate lyase family protein [Source:TAIR;Acc:AT1G09890]	-	-	-	AT1G09890		-
Gh_A01G1050	5.25	5.25	5.41	5.36	5.73	5.68	6.54	5.54	5.32	5.06	4.21	4.91	5.76	6.54	5.69	5.09	3.78	4.74	181.9	187.61	168.42	174.14	238.51	188.94	243	163.47	168.53	180.65	119.24	164.09	231.81	194.83	154.27	170.89	127.64	149.04	Gh_A01G1050	Gh_A01G1050	AT1G09710	53.79	AT1G09710	-	Homeodomain-like superfamily protein [Source:TAIR;Acc:AT1G09710]	-	-	-	AT1G09710		-
Gh_A01G1053	0.8	0.99	0.63	1.46	1.23	1.78	3.5	5.21	2.99	0.77	0.83	1.18	1.76	0.53	0.29	2.11	1.28	1.38	7	9	5	12	13	15	33	39	24	7	6	10	18	4	2	18	11	11	Gh_A01G1053	Gh_A01G1053	AT4G38060	37.59	AT4G38060	-	-	-	-	-	AT4G38060		-
Gh_A01G1058	1.9	4.08	6.23	5.98	2.75	2.06	1	1.93	2.08	1.92	1.21	0.94	1.28	0.48	0.63	3.75	1.69	1	23	51	68	68	40	24	13	20	23	24	12	11	18	5	6	44	20	11	Gh_A01G1058	Gh_A01G1058	AT1G34770	68.94	AT1G34770	-	CONTAINS InterPro DOMAIN/s: MAGE protein (InterPro:IPR002190); Has 1274 Blast hits to 1260 proteins in 85 species: Archae - 0; Bacteria - 0; Metazoa - 1104; Fungi - 45; Plants - 49; Viruses - 0; Other Eukaryotes - 76 (source: NCBI BLink). [Source:TAIR;Acc:AT1G34770]	-	-	-	AT1G34770		-
Gh_A01G1059	37.69	28.36	29.78	30.12	30.13	27.34	25.02	22.91	27.2	50.4	43.37	53.41	37.77	43.53	37.44	32.27	33.6	37.89	566	438.79	402	424	543	394	402.58	293	373	780.13	532.29	774	658.92	561.79	439.68	469	492	516	Gh_A01G1059	Gh_A01G1059	AT1G35780	66.45	AT1G35780	-	unknown protein; BEST Arabidopsis thaliana protein match is: unknown protein (TAIR:AT1G78150.2); Has 145 Blast hits to 144 proteins in 16 species: Archae - 0; Bacteria - 0; Metazoa - 0; Fungi - 0; Plants - 145; Viruses - 0; Other Eukaryotes - 0 (sou /.../CBI BLink). [Source:TAIR;Acc:AT1G35780]	-	-	-	AT1G35780		-
Gh_A01G1061	9.11	8.48	11.17	8.01	9.56	9.28	11.43	11.94	11.63	11.24	9.83	11.37	10.83	11.35	10.2	6.68	7.19	8.28	156.4	150	172.51	129	197	153	210.45	174.65	182.48	199	138	188.39	216	167.52	137	111	120.46	129	Gh_A01G1061	Gh_A01G1061	AT2G01710	52.03	AT2G01710	-	Chaperone DnaJ-domain superfamily protein [Source:TAIR;Acc:AT2G01710]	-	-	-	AT2G01710		GO:0005623//cell;GO:0043229//intracellular organelle;GO:0044424//intracellular part;GO:0005622//intracellular;GO:0044464//cell part;GO:0009507//chloroplast;GO:0043227//membrane-bounded organelle;GO:0044444//cytoplasmic part;GO:0005737//cytoplasm;GO:0005575//cellular_component;GO:0009536//plastid;GO:0043226//organelle;GO:0043231//intracellular membrane-bounded organelle
Gh_A01G1062	7.77	13.07	11.84	14.26	9.56	7.87	7.79	5.73	6.29	6.65	9.44	7.22	7.68	4.88	3.22	12.18	7.47	9.52	261	452.1	357.35	449	385.42	253.7	280.25	164	193.05	230.25	259.02	234	299.52	141	84.51	395.77	244.55	290	Gh_A01G1062	Gh_A01G1062	AT2G34670	50.37	AT2G34670	-	-	-	-	-	AT2G34670		-
Gh_A01G1066	16.77	17.24	15.58	15.88	20.61	22.13	20.51	25.31	21.39	14.71	13.89	12.52	15.07	16.2	14.72	22.04	16.34	21.64	516.73	547.07	431.52	458.71	761.99	654.35	677.09	664.21	601.74	466.97	349.57	372.24	539.29	428.97	354.72	657.2	491.01	604.52	Gh_A01G1066	Gh_A01G1066	AT5G04550	57.9	AT5G04550	-	Protein of unknown function (DUF668) [Source:TAIR;Acc:AT5G04550]	-	-	-	AT5G04550		-
Gh_A01G1071	5.08	7.69	8.82	7.73	4.14	4.85	3.74	4.84	3.58	3.83	5.05	3.64	3.54	3.08	3.42	5.04	3.06	3.74	194.68	303.55	303.88	277.52	190.19	178.37	153.63	157.81	125.09	151.25	158.02	134.67	157.52	101.49	102.43	186.83	114.26	129.88	Gh_A01G1071	Gh_A01G1071	AT5G04670	41.08	AT5G04670	-	Enhancer of polycomb-like transcription factor protein [Source:TAIR;Acc:AT5G04670]	-	-	-	AT5G04670		GO:0043227//membrane-bounded organelle;GO:0044428//nuclear part;GO:0043234//protein complex;GO:1902494//catalytic complex;GO:0070013//intracellular organelle lumen;GO:0044451//nucleoplasm part;GO:0043189//H4/H2A histone acetyltransferase complex;GO:0032991//macromolecular complex;GO:1902562//H4 histone acetyltransferase complex;GO:0031248//protein acetyltransferase complex;GO:0044464//cell part;G…
Gh_A01G1076	5.73	7.63	5.98	9.61	5.6	4.98	3.63	4.87	4.05	7.01	6.02	6.98	5.54	8.19	8.03	7.09	7.53	5.77	95.26	130.64	89.32	149.66	111.61	79.43	64.65	68.92	61.37	120	81.74	111.82	106.92	116.95	104.35	114.07	121.95	87	Gh_A01G1076	Gh_A01G1076	AT3G10290	85.1	AT3G10290	-	Probable sugar phosphate/phosphate translocator At3g10290 [Source:UniProtKB/Swiss-Prot;Acc:Q9SS40]	-	-	-	AT3G10290		GO:0043231//intracellular membrane-bounded organelle;GO:0012505//endomembrane system;GO:0044424//intracellular part;GO:0005623//cell;GO:0043229//intracellular organelle;GO:0016021//integral component of membrane;GO:0031224//intrinsic component of membrane;GO:0043226//organelle;GO:0044464//cell part;GO:0016020//membrane;GO:0044444//cytoplasmic part;GO:0005737//cytoplasm;GO:0005622//intracellular;G…
Gh_A01G1080	0	0	0	0	0	0	0	0	0	0	0	0	0	0	0	0	0	0	0	0	0	0	0	0	0	0	0	0	0	0	0	0	0	0	0	0	Gh_A01G1080	Gh_A01G1080	AT2G01050	39.68	AT2G01050	-	zinc ion binding;nucleic acid binding [Source:TAIR;Acc:AT2G01050]	-	-	-	AT2G01050		-
Gh_A01G1081	8.1	8.19	8.1	8.25	9.24	10.18	10.16	10.21	10.48	8.09	7.41	9.23	7.64	7.75	7.16	7.24	6.97	5.98	137.43	143.14	123.61	131.29	188.25	165.73	184.78	147.58	162.37	141.56	102.78	151.21	150.58	113.11	95.04	118.96	115.44	92.05	Gh_A01G1081	Gh_A01G1081	AT3G57400	53.78	AT3G57400	-	-	-	-	-	AT3G57400		-
Gh_A01G1087	0	0	0	0	0	0	0	0	0	0	0	0	0	0	0	0	0	0	0	0	0	0	0	0	0	0	0	0	0	0	0	0	0	0	0	0	Gh_A01G1087	Gh_A01G1087	AT3G57500	51.14	AT3G57500	-	unknown protein; BEST Arabidopsis thaliana protein match is: unknown protein (TAIR:AT2G26520.1); Has 51 Blast hits to 51 proteins in 11 species: Archae - 0; Bacteria - 1; Metazoa - 0; Fungi - 0; Plants - 50; Viruses - 0; Other Eukaryotes - 0 (source /.../ BLink). [Source:TAIR;Acc:AT3G57500]	-	-	-	AT3G57500		-
Gh_A01G1090	11.5	13.19	16.84	15.79	10.61	13.96	15.74	15.33	15.08	6.88	7.55	6.57	9.48	7.25	6.55	13.26	7.23	8.1	572.04	675.58	752.81	736.24	633.3	666.34	839	649.26	684.86	352.54	306.99	315.47	547.72	309.68	254.59	638.13	350.59	365.14	Gh_A01G1090	Gh_A01G1090	AT1G78280	59.61	AT1G78280	-	F-box protein At1g78280 [Source:UniProtKB/Swiss-Prot;Acc:Q9M9E8]	-	-	-	AT1G78280		GO:0005623//cell;GO:0005829//cytosol;GO:0044424//intracellular part;GO:0005737//cytoplasm;GO:0044464//cell part;GO:0044444//cytoplasmic part;GO:0005622//intracellular
Gh_A01G1096	0	0.39	0.15	0.21	0.17	0	0.09	0	0	0.44	0	0	0.17	0	0.26	0	0.1	0.22	0	4	1.31	2	2	0	1	0	0	4.48	0	0	2	0	2	0	1	2	Gh_A01G1096	Gh_A01G1096	AT5G51960	59.63	AT5G51960	-	CONTAINS InterPro DOMAIN/s: Complex 1 LYR protein (InterPro:IPR008011); Has 45 Blast hits to 45 proteins in 14 species: Archae - 0; Bacteria - 0; Metazoa - 0; Fungi - 0; Plants - 45; Viruses - 0; Other Eukaryotes - 0 (source: NCBI BLink). [Source:TAIR;Acc:AT5G51960]	-	-	-	AT5G51960		GO:0005575//cellular_component
Gh_A01G1098	6.94	9.12	9.02	8.26	7.8	6.74	8.75	8.2	7.64	6.2	6.29	6.06	5.1	5.55	4.99	6.91	7.2	5.93	298.11	403.35	348.03	332.57	401.94	277.88	402.45	300.11	299.78	274.47	220.66	251.15	254.31	204.96	167.51	287.28	301.45	231.14	Gh_A01G1098	Gh_A01G1098	AT2G35800	68.32	AT2G35800	-	mitochondrial substrate carrier family protein [Source:TAIR;Acc:AT2G35800]	-	-	-	AT2G35800		GO:0043226//organelle;GO:0031224//intrinsic component of membrane;GO:0044435//plastid part;GO:0009536//plastid;GO:0031967//organelle envelope;GO:0044434//chloroplast part;GO:0043227//membrane-bounded organelle;GO:0043229//intracellular organelle;GO:0044444//cytoplasmic part;GO:0009507//chloroplast;GO:0043231//intracellular membrane-bounded organelle;GO:0005737//cytoplasm;GO:0031975//envelope;GO:0…
Gh_A01G1101	0	0.22	1.78	0.49	0.19	0	0	0	0	0	0	0.24	0	0	0	0	0.23	0	0	1	7	2	1	0	0	0	0	0	0	1	0	0	0	0	1	0	Gh_A01G1101	Gh_A01G1101	AT1G02100	64.56	AT1G02100	-	Leucine carboxyl methyltransferase [Source:TAIR;Acc:AT1G02100]	-	-	-	AT1G02100		-
Gh_A01G1106	15	13.83	12.72	11.31	14.6	14.75	16.89	17.86	16.13	13.71	12.61	14.09	12.88	14.2	15.15	10.45	13.57	13.78	553	525.5	421.48	391	646	522	667.51	561	543	521	380	501.51	551.54	450	437	373	488	461	Gh_A01G1106	Gh_A01G1106	AT2G41900	68.01	AT2G41900	-	Zinc finger CCCH domain-containing protein 30 [Source:UniProtKB/Swiss-Prot;Acc:P93755]	-	-	-	AT2G41900		GO:0005622//intracellular;GO:0005737//cytoplasm;GO:0044424//intracellular part;GO:0044464//cell part;GO:0005634//nucleus;GO:0043231//intracellular membrane-bounded organelle;GO:0043227//membrane-bounded organelle;GO:0043226//organelle;GO:0005623//cell;GO:0043229//intracellular organelle
Gh_A01G1116	7.81	10.35	14.04	12.99	7.12	6.33	4.79	5.86	6	7.62	7.54	8.86	6.24	4.52	3.41	8.12	4.7	5.12	115.74	157.89	186.9	180.37	126.62	89.92	75.98	73.91	81.14	116.33	91.31	126.7	107.36	57.52	39.52	116.37	67.9	68.83	Gh_A01G1116	Gh_A01G1116	AT3G12170	73.9	AT3G12170	-	Chaperone DnaJ-domain superfamily protein [Source:TAIR;Acc:AT3G12170]	-	-	-	AT3G12170		-
Gh_A01G1118	2.77	4	6.11	5.39	2.52	3.08	1.86	2.34	1.7	2.22	2.08	2.26	1.72	0.6	0.61	3.05	0.87	1.02	75	111.62	148.8	137	82	80	54	54	42	62	46	59	54	14	13	80	23	25	Gh_A01G1118	Gh_A01G1118	AT5G06440	60.48	AT5G06440	-	-	-	-	-	AT5G06440		-
Gh_A01G1120	0	0	0	0	0	0	0	0	0	0	0	0	0	0	0.14	0	0	0	0	0	0	0	0	0	0	0	0	0	0	0	0	0	1	0	0	0	Gh_A01G1120	Gh_A01G1120	AT3G11690	43.05	AT3G11690	-	unknown protein; FUNCTIONS IN: molecular_function unknown; INVOLVED IN: biological_process unknown; LOCATED IN: chloroplast; EXPRESSED IN: 24 plant structures; EXPRESSED DURING: 15 growth stages; BEST Arabidopsis thaliana protein match is: unknown p /.../ (TAIR:AT5G06380.1); Has 84 Blast hits to 84 proteins in 12 species: Archae - 0; Bacteria - 0; Metazoa - 0; Fungi - 0; Plants - 84; Viruses - 0;…	-	-	-	AT3G11690		-
Gh_A01G1128	1.86	2.95	1.85	2.18	2.38	2.84	2.55	2.21	1.72	1.59	1.35	1.79	2.89	1.71	1.87	2.45	2.31	2.13	52.94	86.32	47.25	58.21	81.35	77.39	77.79	53.59	44.67	46.59	31.27	49.01	95.48	41.77	41.67	67.46	64.09	55	Gh_A01G1128	Gh_A01G1128	AT3G11950	58.52	AT3G11950	-	TRAF-like superfamily protein [Source:TAIR;Acc:AT3G11950]	-	-	-	AT3G11950		GO:0044424//intracellular part;GO:0043226//organelle;GO:0031975//envelope;GO:0005622//intracellular;GO:0044422//organelle part;GO:0009941//chloroplast envelope;GO:0009507//chloroplast;GO:0043231//intracellular membrane-bounded organelle;GO:0044435//plastid part;GO:0044464//cell part;GO:0009526//plastid envelope;GO:0009536//plastid;GO:0031967//organelle envelope;GO:0044444//cytoplasmic part;GO:004…
Gh_A01G1133	0	0	0	0	0	0	0	0	0	0	0.06	0	0	0	0	0	0	0	0	0	0	0	0	0	0	0	0	0	1	0	0	0	0	0	0	0	Gh_A01G1133	Gh_A01G1133	AT2G41970	83.2	AT2G41970	-	Probable protein kinase At2g41970 [Source:UniProtKB/Swiss-Prot;Acc:P93749]	-	-	-	AT2G41970		GO:0009506//plasmodesma;GO:0005886//plasma membrane;GO:0055044//symplast;GO:0030054//cell junction;GO:0016020//membrane;GO:0005911//cell-cell junction;GO:0005623//cell;GO:0044464//cell part;GO:0071944//cell periphery
Gh_A01G1135	6.37	6.94	7.9	6.9	5.36	6.23	6.31	5.13	5.86	4.61	5.18	4.3	6.42	4.23	5.42	6.17	4.95	5.44	429.56	481.7	478.53	435.81	433.38	402.91	455.8	294.73	360.57	320.07	285.28	279.44	502.59	245.26	285.97	402.5	325.74	332.44	Gh_A01G1135	Gh_A01G1135	AT3G58050	60.2	AT3G58050	-	unknown protein; BEST Arabidopsis thaliana protein match is: unknown protein (TAIR:AT2G41960.1); Has 13384 Blast hits to 8116 proteins in 546 species: Archae - 41; Bacteria - 766; Metazoa - 5596; Fungi - 1431; Plants - 589; Viruses - 46; Other Eukar /.../- 4915 (source: NCBI BLink). [Source:TAIR;Acc:AT3G58050]	-	-	-	AT3G58050		-
Gh_A01G1136	10.19	9.2	10.28	9.8	8.88	10.24	11.83	7.61	6.47	11.06	10.11	10.53	10.12	10.83	9.38	11.09	9.86	8.8	143	133	129.7	129	149.59	138	178	91	83	160	116	142.61	165.03	130.65	103	150.65	135	112	Gh_A01G1136	Gh_A01G1136	AT2G41950	63.96	AT2G41950	-	unknown protein; FUNCTIONS IN: molecular_function unknown; INVOLVED IN: biological_process unknown; LOCATED IN: chloroplast, plant-type cell wall; EXPRESSED IN: 22 plant structures; EXPRESSED DURING: 13 growth stages; Has 53 Blast hits to 53 protein /.../4 species: Archae - 0; Bacteria - 27; Metazoa - 0; Fungi - 0; Plants - 26; Viruses - 0; Other Eukaryotes - 0 (source: NCBI BLink). [Source:TAIR;…	-	-	-	AT2G41950		GO:0044422//organelle part;GO:0009507//chloroplast;GO:0009536//plastid;GO:0043227//membrane-bounded organelle;GO:0044424//intracellular part;GO:0009570//chloroplast stroma;GO:0009505//plant-type cell wall;GO:0005618//cell wall;GO:0009532//plastid stroma;GO:0043226//organelle;GO:0005623//cell;GO:0005737//cytoplasm;GO:0005622//intracellular;GO:0071944//cell periphery;GO:0044446//intracellular organ…
Gh_A01G1137	6.81	13.45	16.65	16.99	8.56	7.12	5.74	6.68	6.51	5.31	7.01	5.72	5.95	4.8	5.97	9.24	5.87	4.42	283.51	576.34	622.74	662.7	427.24	284.46	255.75	236.78	247.32	227.64	238.44	229.57	287.7	171.73	194.22	372.21	238	166.87	Gh_A01G1137	Gh_A01G1137	AT3G12010	58.88	AT3G12010	-	FUNCTIONS IN: molecular_function unknown; INVOLVED IN: biological_process unknown; EXPRESSED IN: sperm cell, cultured cell; CONTAINS InterPro DOMAIN/s: Colon cancer-associated Mic1-like (InterPro:IPR009755); Has 30201 Blast hits to 17322 proteins in /.../pecies: Archae - 12; Bacteria - 1396; Metazoa - 17338; Fungi - 3422; Plants - 5037; Viruses - 0; Other Eukaryotes - 2996 (source: NCBI BLink). […	-	-	-	AT3G12010		-
Gh_A01G1141	3.91	5.06	5.13	5	3.47	3.66	3.55	4.18	3.18	4.86	4.72	5.61	3.97	3.21	3.52	3.37	2.93	1.55	78	104	92	93.5	83	70	76	71	58	100	77	108	92	55	55	65	57	28	Gh_A01G1141	Gh_A01G1141	AT1G27700	37.43	AT1G27700	-	Syntaxin/t-SNARE family protein [Source:TAIR;Acc:AT1G27700]	-	-	-	AT1G27700		GO:0043231//intracellular membrane-bounded organelle;GO:0043226//organelle;GO:0043229//intracellular organelle;GO:0016020//membrane;GO:0005634//nucleus;GO:0044424//intracellular part;GO:0005622//intracellular;GO:0043227//membrane-bounded organelle;GO:0005623//cell;GO:0044464//cell part
Gh_A01G1144	1.31	0.77	0.88	1.68	2.41	1.64	1.96	2.16	1.15	3.06	1.61	1.63	1.58	0.92	2.35	2.44	1.89	1.16	5	3	3	6	11	6	8	7	4	12	5	6	7	3	7	9	7	4	Gh_A01G1144	Gh_A01G1144	AT3G52730	76.71	AT3G52730	-	ubiquinol-cytochrome C reductase UQCRX/QCR9-like family protein [Source:TAIR;Acc:AT3G52730]	Metabolism	Energy metabolism	ko00190//Oxidative phosphorylation	AT3G52730	K00419	GO:0032991//macromolecular complex;GO:0016020//membrane;GO:0044425//membrane part;GO:0045275//respiratory chain complex III;GO:1902495//transmembrane transporter complex;GO:0005739//mitochondrion;GO:0043229//intracellular organelle;GO:0019866//organelle inner membrane;GO:0070069//cytochrome complex;GO:0070469//respiratory chain;GO:1990351//transporter complex;GO:0044422//organelle part;GO:0043227…
Gh_A01G1145	27.07	24.23	24.18	20.99	27.9	22.12	17.87	21.07	23.16	33.64	35.37	36.76	31.01	35.42	34.53	28.89	31.25	29	515	475	413.47	374.42	637	404	364.46	341.49	402.46	659.87	550	675	685.42	579.34	513.84	532.01	579.88	500.41	Gh_A01G1145	Gh_A01G1145	AT2G36290	66.18	AT2G36290	-	alpha/beta-Hydrolases superfamily protein [Source:TAIR;Acc:AT2G36290]	-	-	-	AT2G36290		GO:0044444//cytoplasmic part;GO:0044424//intracellular part;GO:0043231//intracellular membrane-bounded organelle;GO:0043227//membrane-bounded organelle;GO:0005783//endoplasmic reticulum;GO:0012505//endomembrane system;GO:0005623//cell;GO:0043226//organelle;GO:0005737//cytoplasm;GO:0005622//intracellular;GO:0043229//intracellular organelle;GO:0044464//cell part
Gh_A01G1147	16.02	14.5	9.69	12.36	14.2	14.34	15.6	16.8	14.05	14.56	9.42	13.54	17.14	17.83	20.59	11.49	14.28	13.89	206	192	112	149	219	177	215	184	165	193	99	168	256	197	207	143	179	162	Gh_A01G1147	Gh_A01G1147	AT3G52760	70.66	AT3G52760	-	Integral membrane Yip1 family protein [Source:TAIR;Acc:AT3G52760]	-	-	-	AT3G52760		GO:0016021//integral component of membrane;GO:0044425//membrane part;GO:0031224//intrinsic component of membrane;GO:0016020//membrane
Gh_A01G1148	21.58	18.91	20.48	22.75	16.55	18.85	18.88	20.14	19.68	12.72	11.87	13.27	9.9	7.6	7.92	8.29	8.21	9.24	602.5	543.98	514.16	595.54	554.51	505.09	565	479	502	366	271	357.68	321	182.3	173	224	223.47	234	Gh_A01G1148	Gh_A01G1148	AT3G52870	60	AT3G52870	-	IQ calmodulin-binding motif family protein [Source:TAIR;Acc:AT3G52870]	-	-	-	AT3G52870		-
Gh_A01G1150	5.55	10.39	9.29	11.56	4.92	4.21	2.11	3.07	3.55	1.72	2.93	2.99	1.87	1.39	0.74	3.9	2.05	2.35	125	241	188	244	133	91	51	59	73	40	54	65	49	27	13	85	45	48	Gh_A01G1150	Gh_A01G1150	AT5G03670	37.31	AT5G03670	-	unknown protein; BEST Arabidopsis thaliana protein match is: unknown protein (TAIR:AT2G36420.1); Has 700 Blast hits to 624 proteins in 104 species: Archae - 0; Bacteria - 18; Metazoa - 333; Fungi - 60; Plants - 73; Viruses - 24; Other Eukaryotes - 1 /.../urce: NCBI BLink). [Source:TAIR;Acc:AT5G03670]	-	-	-	AT5G03670		-
Gh_A01G1155	41.67	40.67	32.4	33.61	39.19	34.81	34.69	32.95	31.98	51.77	48.36	44.88	44.15	29.9	23.99	38.04	44.23	40.28	377.14	379.23	263.61	285.19	425.7	302.38	336.46	254.06	264.33	482.95	357.72	391.97	464.17	232.61	169.84	333.23	390.42	330.68	Gh_A01G1155	Gh_A01G1155	AT1G24050	54.02	AT1G24050	-	RNA-processing, Lsm domain [Source:TAIR;Acc:AT1G24050]	-	-	-	AT1G24050		-
Gh_A01G1157	0	0	0.14	0.62	0.16	0.14	0.06	0.15	0.5	0.13	0.16	0	0.28	0.15	0.5	0.07	0.2	0.14	0	0	2	9	3	2	1	2	7	2	2	0	5	2	6	1	3	2	Gh_A01G1157	Gh_A01G1157	AT2G27770	44.72	AT2G27770	-	-	-	-	-	AT2G27770		-
Gh_A01G1160	21	19.06	26.73	16.64	17.27	14.85	13.13	11.03	8.67	23.12	18.97	22.45	18.37	14.6	15.6	10.76	15.74	12.32	506.55	473.49	579.47	376.22	499.97	343.78	339.42	226.59	190.94	574.79	373.97	522.51	514.83	302.77	294.26	251.27	370.22	269.51	Gh_A01G1160	Gh_A01G1160	AT2G36630	71.13	AT2G36630	-	Sulfite exporter TauE/SafE family protein [Source:TAIR;Acc:AT2G36630]	-	-	-	AT2G36630		GO:0016021//integral component of membrane;GO:0044425//membrane part;GO:0031224//intrinsic component of membrane;GO:0016020//membrane
Gh_A01G1162	7.8	10.49	8.35	9.77	9.7	7.32	8.64	8.88	9.15	6.99	7.55	6.88	8.47	5.1	4.91	10.23	6.93	8.36	296.78	411.15	285.74	348.55	443.12	267.47	352.22	288.03	317.94	274.08	234.93	252.59	374.54	166.96	146.21	376.93	257.37	288.6	Gh_A01G1162	Gh_A01G1162	AT1G09600	56.76	AT1G09600	-	Probable serine/threonine-protein kinase At1g09600 [Source:UniProtKB/Swiss-Prot;Acc:F4I114]	-	-	-	AT1G09600		-
Gh_A01G1164	8.95	10.44	12.52	9.37	7.17	6.56	8.44	8.39	9.11	10.76	7.47	8.88	6.53	8.28	7.4	3.99	3.73	3.28	283	340	356	277.71	272	199	286	226	263	350.88	193	271	239.99	225	182.91	122	115	94	Gh_A01G1164	Gh_A01G1164	AT5G08670	72.22	AT5G08670	-	ATP synthase alpha/beta family protein [Source:TAIR;Acc:AT5G08670]	Metabolism	Energy metabolism	ko00190//Oxidative phosphorylation	AT5G08670	K02133	GO:0000275//mitochondrial proton-transporting ATP synthase complex, catalytic core F(1);GO:0032991//macromolecular complex;GO:0031967//organelle envelope;GO:0043227//membrane-bounded organelle;GO:0031975//envelope;GO:0044464//cell part;GO:0005739//mitochondrion;GO:0044425//membrane part;GO:0005753//mitochondrial proton-transporting ATP synthase complex;GO:0033178//proton-transporting two-sector A…
Gh_A01G1165	11.9	18.24	15.93	14.53	11.87	7.76	6.45	7.95	9.14	13.95	15.01	11.56	11.72	15.12	15.37	14.8	9.82	10.72	343.4	542.06	413.03	393.05	410.99	214.85	199.49	195.47	240.73	414.95	353.83	321.88	392.67	374.92	346.83	413.39	276.43	280.6	Gh_A01G1165	Gh_A01G1165	AT5G13260	62.19	AT5G13260	-	unknown protein; BEST Arabidopsis thaliana protein match is: unknown protein (TAIR:AT3G48860.2); Has 30201 Blast hits to 17322 proteins in 780 species: Archae - 12; Bacteria - 1396; Metazoa - 17338; Fungi - 3422; Plants - 5037; Viruses - 0; Other Eu /.../es - 2996 (source: NCBI BLink). [Source:TAIR;Acc:AT5G13260]	-	-	-	AT5G13260		-
Gh_A01G1166	7.45	7.37	8.04	5.95	6.04	4.98	6.11	5.94	6.01	6.35	5.18	6.76	5.7	6.7	5.53	5.78	4.9	5.22	211.45	215.41	205.19	158.47	205.71	135.69	185.77	143.62	155.74	185.87	120.24	185.26	188	163.56	122.86	158.95	135.66	134.38	Gh_A01G1166	Gh_A01G1166	AT1G52310	68.91	AT1G52310	-	C-type lectin receptor-like tyrosine-protein kinase At1g52310 [Source:UniProtKB/Swiss-Prot;Acc:Q9C823]	-	-	-	AT1G52310		GO:0044464//cell part;GO:0005886//plasma membrane;GO:0009506//plasmodesma;GO:0016021//integral component of membrane;GO:0005911//cell-cell junction;GO:0031224//intrinsic component of membrane;GO:0005623//cell;GO:0071944//cell periphery;GO:0055044//symplast;GO:0016020//membrane;GO:0030054//cell junction;GO:0044425//membrane part
Gh_A01G1167	0.16	0	0.12	0	0.07	0	0.08	0	0	0.16	0	0.08	0.19	0.19	0	0	0	0	2	0	1.33	0	1	0	1	0	0	2	0	1	2.67	2	0	0	0	0	Gh_A01G1167	Gh_A01G1167	AT3G23255	54.17	AT3G23255	-	-	-	-	-	AT3G23255		-
Gh_A01G1168	1.99	5.2	8.82	8.38	2.38	2.11	2.73	1.74	2.26	2.83	2.35	2.39	2.37	2.11	3.13	3.54	1.82	1.12	55	148	219.06	217	79	56	80.72	41	57	80.55	53	63.72	76	50	67.58	94.64	49	28	Gh_A01G1168	Gh_A01G1168	AT1G10520	67.4	AT1G10520	-	DNA polymerase lambda (POLL) [Source:TAIR;Acc:AT1G10520]	Genetic Information Processing	Replication and repair	ko03410//Base excision repair;ko03450//Non-homologous end-joining	AT1G10520	K03512	GO:0043231//intracellular membrane-bounded organelle;GO:0043226//organelle;GO:0005622//intracellular;GO:0005634//nucleus;GO:0043227//membrane-bounded organelle;GO:0005623//cell;GO:0043229//intracellular organelle;GO:0044424//intracellular part;GO:0044464//cell part
Gh_A01G1169	7.78	8.21	7.28	8.72	8.03	8.56	5.75	6.34	7.55	6.47	6.82	8.25	7.05	5.2	5.33	6.9	6.15	5.56	128.04	139.15	107.7	134.47	158.5	135.18	101.48	88.86	113.43	109.81	91.67	130.98	134.68	73.51	68.61	109.86	98.76	83	Gh_A01G1169	Gh_A01G1169	AT5G40240	41.83	AT5G40240	-	WAT1-related protein At5g40240 [Source:UniProtKB/Swiss-Prot;Acc:Q9FL08]	-	-	-	AT5G40240		GO:0016021//integral component of membrane;GO:0044425//membrane part;GO:0031224//intrinsic component of membrane;GO:0016020//membrane
Gh_A01G1170	22.53	29.17	35.88	35.48	23.19	19.94	20.95	19.68	20.47	18.91	20.6	17.87	22.18	16.7	17.95	24.32	21.92	19.56	1017.43	1356.98	1456	1501.96	1256.29	864.24	1013.51	757.06	843.97	880.14	760.35	778.77	1163.55	648.23	633.91	1062.95	965.23	800.92	Gh_A01G1170	Gh_A01G1170	AT1G60070	76.45	AT1G60070	-	AP-1 complex subunit gamma-2 [Source:UniProtKB/Swiss-Prot;Acc:Q9ZUI6]	-	-	-	AT1G60070		GO:0012506//vesicle membrane;GO:0030135//coated vesicle;GO:0032991//macromolecular complex;GO:0044446//intracellular organelle part;GO:0044433//cytoplasmic vesicle part;GO:0030659//cytoplasmic vesicle membrane;GO:0043231//intracellular membrane-bounded organelle;GO:0005737//cytoplasm;GO:0031410//cytoplasmic vesicle;GO:0005622//intracellular;GO:0016020//membrane;GO:0030662//coated vesicle membrane…
Gh_A01G1171	0.07	0	0	0.12	0	0.06	0	0	0	0.11	0.09	0.29	0.05	0	0.22	0.06	0	0	1.22	0	0	2	0	1	0	0	0	2	1.24	5	1	0	3	1	0	0	Gh_A01G1171	Gh_A01G1171	AT1G59710	47.45	AT1G59710	-	-	-	-	-	AT1G59710		-
Gh_A01G1174	3.98	4.93	4.35	4.63	4.55	3.94	3.94	6.12	4.88	6.11	4.45	4.88	4.32	4.54	3.6	6.24	5.61	5.48	48.26	61.6	47.41	52.71	66.33	45.95	51.24	63.31	54.07	76.47	44.14	57.17	60.92	47.39	34.16	73.28	66.45	60.35	Gh_A01G1174	Gh_A01G1174	AT2G36895	66.67	AT2G36895	-	unknown protein; FUNCTIONS IN: molecular_function unknown; INVOLVED IN: biological_process unknown; LOCATED IN: chloroplast; Has 32 Blast hits to 32 proteins in 14 species: Archae - 0; Bacteria - 0; Metazoa - 0; Fungi - 0; Plants - 32; Viruses - 0; /.../Eukaryotes - 0 (source: NCBI BLink). [Source:TAIR;Acc:AT2G36895]	-	-	-	AT2G36895		-
Gh_A01G1175	0.37	0	0	0	0	0	0	0	0	0	0	0	0	0	0	0	0	0	2	0	0	0	0	0	0	0	0	0	0	0	0	0	0	0	0	0	Gh_A01G1175	Gh_A01G1175	AT3G09870	48.05	AT3G09870	-	SAUR-like auxin-responsive protein family [Source:TAIR;Acc:AT3G09870]	Environmental Information Processing	Signal transduction	ko04075//Plant hormone signal transduction	AT3G09870	K14488	-
Gh_A01G1179	13.81	19.82	19.31	20.31	12.75	13.1	11.42	12.81	11.83	10.95	11.56	10.15	10.16	8.45	9.16	12.07	9.8	7.24	332.48	491.38	417.81	458.19	368.22	302.7	294.63	262.63	259.98	271.56	227.38	235.67	284.01	174.78	172.46	281.17	229.93	158.01	Gh_A01G1179	Gh_A01G1179	AT1G27150	64.35	AT1G27150	-	Tetratricopeptide repeat (TPR)-like superfamily protein [Source:TAIR;Acc:AT1G27150]	-	-	-	AT1G27150		-
Gh_A01G1180	0	0	0	0.05	0	0.05	0.04	0	0	0	0	0	0	0	0	0	0	0	0	0	0	1	0	1	1	0	0	0	0	0	0	0	0	0	0	0	Gh_A01G1180	Gh_A01G1180	AT5G27730	57.76	AT5G27730	-	Protein of unknown function (DUF1624) [Source:TAIR;Acc:AT5G27730]	Metabolism	Glycan biosynthesis and metabolism	ko00531//Glycosaminoglycan degradation	AT5G27730	K10532	GO:0005575//cellular_component
Gh_A01G1182	0	0	0	0	0	0	0	0	0	0	0	0	0	0	0	0	0	0	0	0	0	0	0	0	0	0	0	0	0	0	0	0	0	0	0	0	Gh_A01G1182	Gh_A01G1182	AT3G53180	49.37	AT3G53180	-	glutamate-ammonia ligases;catalytics;glutamate-ammonia ligases [Source:TAIR;Acc:AT3G53180]	-	-	-	AT3G53180		GO:0044424//intracellular part;GO:0005737//cytoplasm;GO:0044464//cell part;GO:0005829//cytosol;GO:0005622//intracellular;GO:0005623//cell;GO:0044444//cytoplasmic part
Gh_A01G1183	0.49	0.58	0.39	0.5	0.4	0.48	0.5	0.53	0.46	0.42	0.37	0.5	0.61	0.42	0.39	0.45	0.49	0.7	71.62	87.59	51.04	68.52	69.94	67.78	78.11	66.33	61.94	63.85	44.39	71.07	102.84	52.7	44.94	63.01	70.15	92.97	Gh_A01G1183	Gh_A01G1183	AT5G15680	81.75	AT5G15680	-	ARM repeat superfamily protein [Source:TAIR;Acc:AT5G15680]	-	-	-	AT5G15680		GO:0005623//cell;GO:0016020//membrane;GO:0044464//cell part;GO:0005886//plasma membrane;GO:0071944//cell periphery
Gh_A01G1185	0.06	0.06	0	0.13	0.05	0.38	0.06	0.07	0	0	0	0	0	0.07	0.08	0	0.06	0.07	1	1	0	2	1	6	1	1	0	0	0	0	0	1	1	0	1	1	Gh_A01G1185	Gh_A01G1185	AT1G25240	53.95	AT1G25240	-	Putative clathrin assembly protein At1g25240 [Source:UniProtKB/Swiss-Prot;Acc:Q9FRH3]	-	-	-	AT1G25240		GO:0043231//intracellular membrane-bounded organelle;GO:0031988//membrane-bounded vesicle;GO:0016020//membrane;GO:0005905//coated pit;GO:0030136//clathrin-coated vesicle;GO:0031410//cytoplasmic vesicle;GO:0043226//organelle;GO:0043229//intracellular organelle;GO:0005794//Golgi apparatus;GO:0044464//cell part;GO:0044424//intracellular part;GO:0030135//coated vesicle;GO:0043227//membrane-bounded or…
Gh_A01G1188	3.34	3.83	4.39	1.89	1.78	2.17	1.68	1.45	1.25	4.67	2.96	4.07	1.57	0.88	1.4	0.73	1.56	1.29	52.69	62.22	62.23	28.02	33.74	32.93	28.48	19.52	18.03	75.96	38.22	61.98	28.85	11.96	17.27	11.21	24	18.42	Gh_A01G1188	Gh_A01G1188	AT2G35640	35.41	AT2G35640	-	Homeodomain-like superfamily protein [Source:TAIR;Acc:AT2G35640]	-	-	-	AT2G35640		-
Gh_A01G1189	0	0	0	0	0	0	0	0	0	0	0	0	0	0	0	0	0	0	0	0	0	0	0	0	0	0	0	0	0	0	0	0	0	0	0	0	Gh_A01G1189	Gh_A01G1189	AT2G02050	47.57	AT2G02050	-	NADH dehydrogenase [ubiquinone] 1 beta subcomplex subunit 7 [Source:UniProtKB/Swiss-Prot;Acc:Q9SKC9]	Metabolism	Energy metabolism	ko00190//Oxidative phosphorylation	AT2G02050	K03963	GO:0005739//mitochondrion;GO:0016020//membrane;GO:0005740//mitochondrial envelope;GO:0005746//mitochondrial respiratory chain;GO:0031974//membrane-enclosed lumen;GO:0043231//intracellular membrane-bounded organelle;GO:0005747//mitochondrial respiratory chain complex I;GO:0044464//cell part;GO:1990204//oxidoreductase complex;GO:0044422//organelle part;GO:0044424//intracellular part;GO:0005743//mit…
Gh_A01G1193	17.69	20.46	19.03	21.91	26.41	23.5	24.02	17.03	23.96	17.59	16.33	19.96	22.94	23.88	31.04	20.63	33.71	30.85	111	132.26	107.32	128.84	198.87	141.52	161.5	91	137.26	113.78	83.73	120.87	167.21	128.8	152.28	125.26	206.28	175.54	Gh_A01G1193	Gh_A01G1193	AT2G37870	67.54	AT2G37870	-	Bifunctional inhibitor/lipid-transfer protein/seed storage 2S albumin superfamily protein [Source:TAIR;Acc:AT2G37870]	-	-	-	AT2G37870		GO:0009506//plasmodesma;GO:0005911//cell-cell junction;GO:0055044//symplast;GO:0030054//cell junction
Gh_A01G1194	5.24	5.49	4.77	6.4	6.06	4.37	2.03	3.69	4.11	4.22	6.09	4.56	3.7	2.18	3.4	4.29	5.07	3.87	73.9	79.71	60.45	84.53	102.47	59.1	30.62	44.28	52.86	61.3	70.16	62	60.53	26.37	37.47	58.5	69.74	49.5	Gh_A01G1194	Gh_A01G1194	AT1G14630	49.62	AT1G14630	-	unknown protein; BEST Arabidopsis thaliana protein match is: unknown protein (TAIR:AT2G01990.1); Has 125 Blast hits to 123 proteins in 14 species: Archae - 0; Bacteria - 0; Metazoa - 0; Fungi - 0; Plants - 125; Viruses - 0; Other Eukaryotes - 0 (sou /.../CBI BLink). [Source:TAIR;Acc:AT1G14630]	-	-	-	AT1G14630		-
Gh_A01G1196	0	0	0	0	0	0	0	0	0	0	0	0	0	0	0	0	0	0	0	0	0	0	0	0	0	0	0	0	0	0	0	0	0	0	0	0	Gh_A01G1196	Gh_A01G1196	AT1G48570	62.5	AT1G48570	-	zinc finger (Ran-binding) family protein [Source:TAIR;Acc:AT1G48570]	-	-	-	AT1G48570		-
Gh_A01G1199	1.26	1.25	1.65	0.63	1.64	0.54	1.36	0.58	0.66	2.52	1.41	1.89	1.93	0.75	0.51	1.5	0.9	0.38	22.12	22.61	26.02	10.34	34.7	9.18	25.59	8.71	10.6	45.68	20.31	32	39.41	11.35	7	25.57	15.44	6	Gh_A01G1199	Gh_A01G1199	AT1G59960	54.13	AT1G59960	-	NAD(P)-linked oxidoreductase superfamily protein [Source:TAIR;Acc:AT1G59960]	-	-	-	AT1G59960		GO:0005829//cytosol;GO:0005737//cytoplasm;GO:0005623//cell;GO:0044444//cytoplasmic part;GO:0044424//intracellular part;GO:0044464//cell part;GO:0005622//intracellular
Gh_A01G1200	0	0	0	0	0	0	0	0	0	0	0	0	0	0	0	0	0	0	0	0	0	0	0	0	0	0	0	0	0	0	0	0	0	0	0	0	Gh_A01G1200	Gh_A01G1200	AT1G59960	56.36	AT1G59960	-	NAD(P)-linked oxidoreductase superfamily protein [Source:TAIR;Acc:AT1G59960]	-	-	-	AT1G59960		GO:0005829//cytosol;GO:0005737//cytoplasm;GO:0005623//cell;GO:0044444//cytoplasmic part;GO:0044424//intracellular part;GO:0044464//cell part;GO:0005622//intracellular
Gh_A01G1203	3.57	6.02	3.51	4.44	6.36	11.91	10.63	9.2	9.81	3.83	3.17	4.1	3.89	6.2	5.55	6.64	3.99	4.16	73.33	127.21	64.72	85.49	156.5	234.54	233.7	160.89	183.9	81.04	53.12	81.26	92.79	109.29	89.07	131.93	79.94	77.35	Gh_A01G1203	Gh_A01G1203	AT1G70740	64.78	AT1G70740	-	Protein kinase superfamily protein [Source:TAIR;Acc:AT1G70740]	-	-	-	AT1G70740		GO:0009506//plasmodesma;GO:0005623//cell;GO:0071944//cell periphery;GO:0055044//symplast;GO:0016020//membrane;GO:0005886//plasma membrane;GO:0044464//cell part;GO:0030054//cell junction;GO:0005911//cell-cell junction
Gh_A01G1204	15.57	15.87	15.97	15.35	12.74	14.33	13.12	12.35	14.01	14.49	12.13	13.97	11.96	15.68	15.58	14.36	13.81	12.16	417.86	438.82	385.3	386.25	410.5	369.09	377.39	282.45	343.46	400.82	266.17	361.93	372.96	361.68	327.02	373.2	361.55	296.08	Gh_A01G1204	Gh_A01G1204	AT2G02170	62.36	AT2G02170	-	Remorin family protein [Source:TAIR;Acc:AT2G02170]	-	-	-	AT2G02170		GO:0071944//cell periphery;GO:0005886//plasma membrane;GO:0005623//cell;GO:0016020//membrane;GO:0044464//cell part
Gh_A01G1205	7.89	7.17	7.5	6.44	8.97	8.91	6.94	6.66	6.68	12.35	11.81	11.85	9.62	14.67	13.08	7.17	13.78	7.85	93.7	87.7	80.08	71.74	127.83	101.55	88.34	67.41	72.44	151.26	114.66	135.9	132.71	149.82	121.55	82.42	159.61	84.53	Gh_A01G1205	Gh_A01G1205	AT3G19900	61.21	AT3G19900	-	unknown protein; FUNCTIONS IN: molecular_function unknown; INVOLVED IN: biological_process unknown; LOCATED IN: chloroplast; EXPRESSED IN: 23 plant structures; EXPRESSED DURING: 13 growth stages; CONTAINS InterPro DOMAIN/s: Protein of unknown functi /.../3067 (InterPro:IPR021420); Has 276 Blast hits to 276 proteins in 83 species: Archae - 0; Bacteria - 112; Metazoa - 0; Fungi - 2; Plants - 59; Vi…	-	-	-	AT3G19900		GO:0009536//plastid;GO:0044444//cytoplasmic part;GO:0043227//membrane-bounded organelle;GO:0009507//chloroplast;GO:0044464//cell part;GO:0043231//intracellular membrane-bounded organelle;GO:0044424//intracellular part;GO:0005623//cell;GO:0043229//intracellular organelle;GO:0005737//cytoplasm;GO:0043226//organelle;GO:0005622//intracellular
Gh_A01G1207	15.3	13.43	13.84	11.73	12.92	11.56	13.96	11.48	11.48	13.22	13.18	12.85	10.21	11.53	12.1	11.95	9.93	9	452.36	409.17	367.77	325.23	458.44	328.06	442.53	289.11	309.94	402.95	318.47	366.54	350.8	292.94	279.83	342.08	286.45	241.36	Gh_A01G1207	Gh_A01G1207	AT3G19895	68.4	AT3G19895	-	RING/U-box superfamily protein [Source:TAIR;Acc:AT3G19895]	-	-	-	AT3G19895		-
Gh_A01G1208	0	0.03	0.04	0	0	0.04	0	0.13	0	0	0.04	0	0	0	0	0	0.04	0	0	1	1	0	0	1	0	3	0	0	1	0	0	0	0	0	1	0	Gh_A01G1208	Gh_A01G1208	AT3G19850	49.47	AT3G19850	-	BTB/POZ domain-containing protein At3g19850 [Source:UniProtKB/Swiss-Prot;Acc:Q9LT24]	-	-	-	AT3G19850		-
Gh_A01G1215	1.03	1.86	2.41	1.81	0.93	0.92	0.5	0.59	0.64	0.65	1.33	0.62	0.54	0.6	0.17	1.43	0.39	0.54	31	57.66	65.12	51	33.45	26.54	16	15	17.68	20	32.73	18	19	15.43	4	41.63	11.5	14.82	Gh_A01G1215	Gh_A01G1215	AT2G01740	52.91	AT2G01740	-	Pentatricopeptide repeat-containing protein At2g01740 [Source:UniProtKB/Swiss-Prot;Acc:Q9ZUA2]	-	-	-	AT2G01740		-
Gh_A01G1218	1.31	1.49	0.89	0.62	1.4	1.94	1.53	1.03	1.48	1.13	1.16	0.87	1.1	1.32	1.17	1.17	1.5	1.17	36	42	22	16	46	51	45	24	37	32	26	23	35	31	25	31	40	29	Gh_A01G1218	Gh_A01G1218	AT2G01680	66.92	AT2G01680	-	Ankyrin repeat-containing protein At2g01680 [Source:UniProtKB/Swiss-Prot;Acc:Q9ZU96]	-	-	-	AT2G01680		GO:0016020//membrane;GO:0005886//plasma membrane;GO:0044464//cell part;GO:0005623//cell;GO:0044425//membrane part;GO:0031224//intrinsic component of membrane;GO:0016021//integral component of membrane;GO:0071944//cell periphery
Gh_A01G1220	0	0	0	0.13	0	0.25	0.45	0	0.13	0	0	0	0	0	0.31	0	0.12	0	0	0	0	0.5	0	1	2	0	0.5	0	0	0	0	0	1	0	0.5	0	Gh_A01G1220	Gh_A01G1220	AT1G67920	66.18	AT1G67920	-	unknown protein; BEST Arabidopsis thaliana protein match is: unknown protein (TAIR:AT1G24600.1); Has 22 Blast hits to 22 proteins in 5 species: Archae - 0; Bacteria - 0; Metazoa - 0; Fungi - 0; Plants - 22; Viruses - 0; Other Eukaryotes - 0 (source: /.../BLink). [Source:TAIR;Acc:AT1G67920]	-	-	-	AT1G67920		-
Gh_A01G1226	2.04	1.11	1.91	1.39	1.11	0.68	1.91	0.67	1.61	1.74	1.2	2.67	1.01	1.64	2.09	1.43	0.79	1.26	25	14	21	16	16.37	8	25	7	18	22	12	31.49	14.37	17.29	20	17	9.41	14	Gh_A01G1226	Gh_A01G1226	AT3G18570	42.96	AT3G18570	-	Oleosin family protein [Source:TAIR;Acc:AT3G18570]	-	-	-	AT3G18570		GO:0043229//intracellular organelle;GO:0016020//membrane;GO:0016021//integral component of membrane;GO:0043228//non-membrane-bounded organelle;GO:0044425//membrane part;GO:0005623//cell;GO:0044424//intracellular part;GO:0012511//monolayer-surrounded lipid storage body;GO:0043226//organelle;GO:0044464//cell part;GO:0031224//intrinsic component of membrane;GO:0043232//intracellular non-membrane-bou…
Gh_A01G1227	3.63	2.57	3.11	2.36	2.7	1.51	1.67	1.6	1.78	6.41	5.1	6.26	3.13	3.22	3.73	1.97	1.87	1.92	93.1	68	71.65	56.66	83.16	37.19	46	35	41.71	169.43	107	155.01	93.21	71	74.78	48.91	46.68	44.8	Gh_A01G1227	Gh_A01G1227	AT2G01630	77.01	AT2G01630	-	Glucan endo-1,3-beta-glucosidase 3 [Source:UniProtKB/Swiss-Prot;Acc:Q9ZU91]	-	-	-	AT2G01630		GO:0031225//anchored component of membrane;GO:0044459//plasma membrane part;GO:0044464//cell part;GO:0046658//anchored component of plasma membrane;GO:0016020//membrane;GO:0031224//intrinsic component of membrane;GO:0005886//plasma membrane;GO:0044425//membrane part;GO:0031226//intrinsic component of plasma membrane;GO:0071944//cell periphery;GO:0005623//cell
Gh_A01G1231	3.17	4.54	3.35	2.65	2.84	2.34	3	3.72	4.52	4.53	4.43	4.84	4.67	6.49	5.2	4.36	4.95	5.32	21	31	20	16.46	22.62	14.88	21.31	21	27.41	31	24	31	36	37	27	28	32	32	Gh_A01G1231	Gh_A01G1231	AT1G23220	76.56	AT1G23220	-	Dynein light chain type 1 family protein [Source:TAIR;Acc:AT1G23220]	-	-	-	AT1G23220		GO:0044430//cytoskeletal part;GO:0044424//intracellular part;GO:0005623//cell;GO:0005622//intracellular;GO:0044422//organelle part;GO:0044446//intracellular organelle part;GO:0032991//macromolecular complex;GO:0005856//cytoskeleton;GO:0005875//microtubule associated complex;GO:0031514//motile cilium;GO:0042995//cell projection;GO:0043229//intracellular organelle;GO:0043234//protein complex;GO:000…
Gh_A01G1241	30.69	24.69	20.69	21.52	29.52	33.11	35.08	30.44	29.66	29.72	27.33	26.08	26.28	32.84	30.14	30.29	28.78	30.11	915.42	758.64	554.67	601.8	1056.46	947.81	1121.38	773.31	807.97	913.87	666.27	750.75	910.71	842	703.07	874.41	837.23	814.59	Gh_A01G1241	Gh_A01G1241	AT1G23170	57.8	AT1G23170	-	-	-	-	-	AT1G23170		-
Gh_A01G1243	42.51	51.14	41.55	53.64	70.54	66.9	86.44	60.35	58.6	48.67	38.31	41.8	68.39	82.62	72.52	74.74	73.77	89.75	301.67	373.91	265.04	356.88	600.74	455.68	657.39	364.83	379.78	356.03	222.17	286.24	563.84	504	402.49	513.38	510.55	577.69	Gh_A01G1243	Gh_A01G1243	AT1G70780	67.86	AT1G70780	-	unknown protein; FUNCTIONS IN: molecular_function unknown; INVOLVED IN: biological_process unknown; LOCATED IN: mitochondrion; EXPRESSED IN: sperm cell, male gametophyte, pollen tube; EXPRESSED DURING: L mature pollen stage, M germinated pollen stag /.../T Arabidopsis thaliana protein match is: unknown protein (TAIR:AT1G23150.1); Has 143 Blast hits to 143 proteins in 17 species: Archae - 0; Bacte…	-	-	-	AT1G70780		-
Gh_A01G1245	0.22	0.15	0.14	0.22	0.47	0.23	0.38	0.52	0.82	0.6	1.34	1.02	0.74	0.86	0.51	1.36	0.99	1.03	7	4.8	4	6.5	18	7	13	14.06	23.8	19.62	34.94	31.33	27.43	23.48	12.71	41.85	30.62	29.68	Gh_A01G1245	Gh_A01G1245	AT1G70820	74.68	AT1G70820	-	phosphoglucomutase, putative / glucose phosphomutase, putative [Source:TAIR;Acc:AT1G70820]	-	-	-	AT1G70820		GO:0009532//plastid stroma;GO:0043226//organelle;GO:0009507//chloroplast;GO:0005622//intracellular;GO:0005737//cytoplasm;GO:0043231//intracellular membrane-bounded organelle;GO:0009536//plastid;GO:0044444//cytoplasmic part;GO:0044434//chloroplast part;GO:0005829//cytosol;GO:0044464//cell part;GO:0044446//intracellular organelle part;GO:0044422//organelle part;GO:0009570//chloroplast stroma;GO:004…
Gh_A01G1249	5.73	6.32	8.15	8.74	5.43	4.93	4.93	5.9	5.2	6.04	5.57	4.8	5.54	5.44	7.15	6.7	4.99	4.59	165.35	187.97	211.44	236.44	188.13	136.62	152.44	145.01	137.09	179.5	131.23	133.71	185.76	135.02	161.39	187.21	140.35	120.16	Gh_A01G1249	Gh_A01G1249	AT2G01480	81.11	AT2G01480	-	O-fucosyltransferase family protein [Source:TAIR;Acc:AT2G01480]	-	-	-	AT2G01480		-
Gh_A01G1253	0	0.18	0	0	0	0.06	0	0	0	0	0	0	0.16	0	0	0	0	0	0	3	0	0	0	1	0	0	0	0	0	0	3	0	0	0	0	0	Gh_A01G1253	Gh_A01G1253	AT2G01050	32.67	AT2G01050	-	zinc ion binding;nucleic acid binding [Source:TAIR;Acc:AT2G01050]	-	-	-	AT2G01050		-
Gh_A01G1255	0	0	0	0	0	0	0	0	0	0	0	0	0	0	0	0	0	0	0	0	0	0	0	0	0	0	0	0	0	0	0	0	0	0	0	0	Gh_A01G1255	Gh_A01G1255	AT1G80510	80.1	AT1G80510	-	Transmembrane amino acid transporter family protein [Source:TAIR;Acc:AT1G80510]	-	-	-	AT1G80510		GO:0005737//cytoplasm;GO:0043227//membrane-bounded organelle;GO:0031090//organelle membrane;GO:0043231//intracellular membrane-bounded organelle;GO:0044464//cell part;GO:0005623//cell;GO:0044446//intracellular organelle part;GO:0098588//bounding membrane of organelle;GO:0043226//organelle;GO:0043229//intracellular organelle;GO:0016021//integral component of membrane;GO:0005622//intracellular;GO:0…
Gh_A01G1257	0.67	1.04	1.34	0.86	0.78	1.68	2.5	2.52	1.76	3.12	3.12	2.92	1.96	3.43	3.26	3.05	1.93	4.29	5	8	9	6	7	12	20	16	12	24	19	21	17	22	19	22	14	29	Gh_A01G1257	Gh_A01G1257	AT1G23040	44.74	AT1G23040	-	hydroxyproline-rich glycoprotein family protein [Source:TAIR;Acc:AT1G23040]	-	-	-	AT1G23040		GO:0031224//intrinsic component of membrane;GO:0016020//membrane;GO:0031225//anchored component of membrane;GO:0044425//membrane part
Gh_A01G1258	21.94	18.96	18.87	24.09	23.62	22.79	23.08	25.28	28.38	27.56	25.11	24.13	23.57	30.61	26.81	20.25	27.39	30.46	418.69	372.64	323.6	430.96	540.76	417.23	471.88	410.87	494.43	541.99	391.49	444.31	522.47	501.93	399.95	373.89	509.65	527.08	Gh_A01G1258	Gh_A01G1258	AT2G01410	61.5	AT2G01410	-	NHL domain-containing protein [Source:TAIR;Acc:AT2G01410]	-	-	-	AT2G01410		GO:0044444//cytoplasmic part;GO:0012505//endomembrane system;GO:0044446//intracellular organelle part;GO:0044422//organelle part;GO:0043231//intracellular membrane-bounded organelle;GO:0005773//vacuole;GO:0016020//membrane;GO:0005623//cell;GO:0005783//endoplasmic reticulum;GO:0043227//membrane-bounded organelle;GO:0043229//intracellular organelle;GO:0005774//vacuolar membrane;GO:0044464//cell par…
Gh_A01G1264	0.77	0.56	0.43	0.41	0	0	0.54	0	0.21	1.49	0.94	0.2	0.33	0.45	1.48	0.2	0	0.21	4	3	2	2	0	0	3	0	1	8	4	1	2.01	2	6	1	0	1	Gh_A01G1264	Gh_A01G1264	AT2G46220	45.12	AT2G46220	-	Uncharacterized conserved protein (DUF2358) [Source:TAIR;Acc:AT2G46220]	-	-	-	AT2G46220		-
Gh_A01G1266	1.31	1.29	0.97	1.16	0.62	0.52	0.59	0.6	0.16	1.36	1.58	1.82	0.32	0.9	1.01	0.8	0.9	0.9	44.09	44.68	29.49	36.64	24.96	16.79	21.39	17.11	5.01	47.45	43.63	59.36	12.5	26.06	26.67	26.23	29.68	27.42	Gh_A01G1266	Gh_A01G1266	AT3G18060	71.33	AT3G18060	-	transducin family protein / WD-40 repeat family protein [Source:TAIR;Acc:AT3G18060]	-	-	-	AT3G18060		GO:0005623//cell;GO:0032991//macromolecular complex;GO:0044424//intracellular part;GO:0044444//cytoplasmic part;GO:0005829//cytosol;GO:0044464//cell part;GO:1902494//catalytic complex;GO:0000151//ubiquitin ligase complex;GO:1990234//transferase complex;GO:0031461//cullin-RING ubiquitin ligase complex;GO:0043234//protein complex;GO:0005737//cytoplasm;GO:0080008//Cul4-RING E3 ubiquitin ligase compl…
Gh_A01G1267	6	6.47	6.35	7.52	5.24	5.61	4.87	4.03	4.8	4.29	5.13	6.03	4.6	4.94	4.7	4.93	4.67	4.76	122.44	136.12	116.57	143.92	128.36	109.83	106.52	70.05	89.43	90.27	85.55	118.79	109.14	86.75	75.04	97.45	92.96	88.15	Gh_A01G1267	Gh_A01G1267	AT1G71070	72.91	AT1G71070	-	Core-2/I-branching beta-1,6-N-acetylglucosaminyltransferase family protein [Source:TAIR;Acc:AT1G71070]	-	-	-	AT1G71070		GO:0012505//endomembrane system;GO:0043231//intracellular membrane-bounded organelle;GO:0043227//membrane-bounded organelle;GO:0016020//membrane;GO:0044464//cell part;GO:0005623//cell;GO:0005794//Golgi apparatus;GO:0005737//cytoplasm;GO:0043229//intracellular organelle;GO:0043226//organelle;GO:0044444//cytoplasmic part;GO:0044424//intracellular part;GO:0005622//intracellular
Gh_A01G1269	3.97	7.7	5.98	6.41	10.34	14.26	9.43	6.16	5.74	2.85	2.35	1.86	5.84	9.08	10.31	12.56	6.17	9.87	31	62	42	47	97	107	79	41	41	23	15	14	53	61	63	95	47	70	Gh_A01G1269	Gh_A01G1269	AT2G01300	42.65	AT2G01300	-	unknown protein; BEST Arabidopsis thaliana protein match is: unknown protein (TAIR:AT1G15010.1); Has 73 Blast hits to 73 proteins in 12 species: Archae - 0; Bacteria - 0; Metazoa - 0; Fungi - 0; Plants - 73; Viruses - 0; Other Eukaryotes - 0 (source /.../ BLink). [Source:TAIR;Acc:AT2G01300]	-	-	-	AT2G01300		-
Gh_A01G1271	0.89	1.1	0.44	1.21	0.78	1.96	1.15	1.97	1.9	0.72	0.54	0.46	1.24	0.75	1.08	1.12	1.01	0.49	18	23	8	23	19	38	25	34	35	15	9	9	29	13	17	22	20	9	Gh_A01G1271	Gh_A01G1271	AT2G01275	53.18	AT2G01275	-	RING/FYVE/PHD zinc finger superfamily protein [Source:TAIR;Acc:AT2G01275]	-	-	-	AT2G01275		-
Gh_A01G1276	0.52	0.3	0.23	0.22	0.69	0.11	0.39	0.49	0.34	1.72	0.76	1.08	0.63	0.36	0.93	0.54	0.43	0.11	5	3	2	2	8	1	4	4	3	17	6	10	7	3	7	5	4	1	Gh_A01G1276	Gh_A01G1276	AT1G27290	50.68	AT1G27290	-	unknown protein; Has 44 Blast hits to 44 proteins in 12 species: Archae - 0; Bacteria - 0; Metazoa - 0; Fungi - 0; Plants - 44; Viruses - 0; Other Eukaryotes - 0 (source: NCBI BLink). [Source:TAIR;Acc:AT1G27290]	-	-	-	AT1G27290		-
Gh_A01G1279	0.58	0	2.91	2.79	0.24	1.51	0.54	0.68	0	0.56	0	0	0	0	0	0.9	0	0.32	2	0	9	9	1	5	2	2	0	2	0	0	0	0	0	3	0	1	Gh_A01G1279	Gh_A01G1279	AT1G27350	85.29	AT1G27350	-	Ribosome associated membrane protein RAMP4 [Source:TAIR;Acc:AT1G27350]	-	-	-	AT1G27350		GO:0044444//cytoplasmic part;GO:0005737//cytoplasm;GO:0005623//cell;GO:0043227//membrane-bounded organelle;GO:0044424//intracellular part;GO:0043226//organelle;GO:0044464//cell part;GO:0043231//intracellular membrane-bounded organelle;GO:0005622//intracellular;GO:0012505//endomembrane system;GO:0005783//endoplasmic reticulum;GO:0043229//intracellular organelle
Gh_A01G1285	3.43	2.58	4.06	0.93	0.77	0.68	0.1	0.45	0.12	10.82	10.08	11.77	2.16	5.41	5.42	1.01	1.01	0.84	62.99	48.8	67.03	16	17	12	2	7	2	204.84	151.18	208.47	46.06	85.35	77.84	18	18.14	14	Gh_A01G1285	Gh_A01G1285	AT1G67590	53.37	AT1G67590	-	Remorin family protein [Source:TAIR;Acc:AT1G67590]	-	-	-	AT1G67590		GO:0005634//nucleus;GO:0043227//membrane-bounded organelle;GO:0005623//cell;GO:0043231//intracellular membrane-bounded organelle;GO:0043226//organelle;GO:0043229//intracellular organelle;GO:0044464//cell part;GO:0005622//intracellular;GO:0044424//intracellular part
Gh_A01G1291	0.45	0.43	0.81	0.26	0.18	0.1	0.03	0.09	0.15	0.56	0.53	0.57	0.21	0.27	0.27	0.32	0.16	0.03	53.84	53.65	87.83	29	25.37	11	4.05	9.29	17	69.97	52	65.99	29.34	28.19	25.03	37	18.68	3	Gh_A01G1291	Gh_A01G1291	AT3G48460	36.44	AT3G48460	-	GDSL esterase/lipase At3g48460 [Source:UniProtKB/Swiss-Prot;Acc:Q9STM6]	-	-	-	AT3G48460		GO:0005576//extracellular region
Gh_A01G1292	0.15	0.64	0.43	0.57	0.13	0.24	0.23	0.16	0.19	0.25	0.11	0.3	0.2	0.13	0.16	0.3	0.1	0.15	10	43	25	35	10	15	16	9	11	17	6	19	15.46	7	8	19	6.3	9	Gh_A01G1292	Gh_A01G1292	AT1G24460	34.88	AT1G24460	-	-	-	-	-	AT1G24460		-
Gh_A01G1293	0.12	0.42	0.31	0.08	0.36	0.46	0.51	0.18	0.43	0.11	0.14	0.49	0.41	0.46	0.3	0.61	0.32	0.35	3.01	11	7	2	11	11.35	14	4	10	3	3	12	12	10	6	15	8	8	Gh_A01G1293	Gh_A01G1293	AT1G24460	29.16	AT1G24460	-	-	-	-	-	AT1G24460		-
Gh_A01G1295	0.81	1.06	0.21	1.73	1.51	1.69	1.07	1.62	0.89	1.66	1.69	1.98	3.12	2.33	3.23	1.08	4.11	3.84	17	23	4	34	38	34	24	29	17	36	29	40	76	42	53	22	84	73	Gh_A01G1295	Gh_A01G1295	AT1G67750	82.1	AT1G67750	-	Probable pectate lyase 5 [Source:UniProtKB/Swiss-Prot;Acc:Q9FXD8]	Metabolism	Carbohydrate metabolism	ko00040//Pentose and glucuronate interconversions	AT1G67750	K01728	-
Gh_A01G1297	0	0	0	0	0	0	0.29	0	0.34	0	0.37	0	0	0	0	0	0	0	0	0	0	0	0	0	2	0	2	0	2	0	0	0	0	0	0	0	Gh_A01G1297	Gh_A01G1297	AT2G23890	40.71	AT2G23890	-	HAD-superfamily hydrolase, subfamily IG, 5'-nucleotidase [Source:TAIR;Acc:AT2G23890]	-	-	-	AT2G23890		-
Gh_A01G1303	8.37	8.96	5.11	7.78	13.42	19.81	26.28	25.71	18.32	3.67	2.59	2.19	3.1	11.21	6.45	8.09	5.2	4.27	186	205	102	162	357.66	422.3	625.67	486.65	371.63	84	47	47	80	214	112	174	112.75	86	Gh_A01G1303	Gh_A01G1303	AT1G24530	66.08	AT1G24530	-	Transducin/WD40 repeat-like superfamily protein [Source:TAIR;Acc:AT1G24530]	-	-	-	AT1G24530		GO:0071944//cell periphery;GO:0016020//membrane;GO:0005623//cell;GO:0005886//plasma membrane;GO:0044464//cell part
Gh_A01G1305	7.42	7.2	5.55	11.71	9.42	10.74	5.39	9.2	8.71	7.37	7.04	7.21	10.6	7.36	7.04	10.96	11.69	8.29	215.33	215.25	144.81	318.28	327.79	299.04	167.58	227.41	230.81	220.24	166.76	201.86	357.18	183.51	159.6	307.66	330.78	218.12	Gh_A01G1305	Gh_A01G1305	AT1G13130	60.04	AT1G13130	-	Cellulase (glycosyl hydrolase family 5) protein [Source:TAIR;Acc:AT1G13130]	-	-	-	AT1G13130		-
Gh_A01G1310	6.46	5.39	5.88	6.02	4.75	3.65	3.11	3.62	3.63	4.55	6.57	5.41	5.04	4.16	3.8	5.54	3.98	3.45	209.6	180.15	171.53	183	184.88	113.7	108.18	100.19	107.44	152.25	174.21	169.56	189.93	116.04	96.45	174.01	125.87	101.58	Gh_A01G1310	Gh_A01G1310	AT1G13030	41.11	AT1G13030	-	sphere organelles protein-related [Source:TAIR;Acc:AT1G13030]	-	-	-	AT1G13030		-
Gh_A01G1311	4.6	3.77	4.02	3.8	5.95	5.04	8.03	7.43	4.27	4.48	4.18	3	4.59	5.2	5.81	4.73	3	3.78	37.89	31.95	29.71	29.35	58.76	39.8	70.85	52.09	32.05	37.97	28.11	23.85	43.86	36.78	37.4	37.71	24.05	28.23	Gh_A01G1311	Gh_A01G1311	AT1G67856	48.43	AT1G67856	-	RING/U-box superfamily protein [Source:TAIR;Acc:AT1G67856]	-	-	-	AT1G67856		-
Gh_A01G1312	3.86	4.51	6.41	6.98	3.37	3.95	5.24	4.53	3.89	4.06	5.57	2.41	5.25	2.96	2.74	3.99	4.75	4.57	77.78	93.73	116.23	131.87	81.52	76.4	113.11	77.8	71.64	84.4	91.69	46.82	122.85	51.23	43.12	77.78	93.4	83.48	Gh_A01G1312	Gh_A01G1312	AT1G12990	82.91	AT1G12990	-	beta-1,4-N-acetylglucosaminyltransferase family protein [Source:TAIR;Acc:AT1G12990]	Metabolism	Glycan biosynthesis and metabolism	ko00510//N-Glycan biosynthesis	AT1G12990	K00737	GO:0016020//membrane
Gh_A01G1313	38.88	31.61	32.56	35.74	38.93	33.51	31.75	36.04	33.83	38.23	37.89	34.86	42.38	37.3	43.48	40.58	36.27	40.3	1259.62	1055.06	948.06	1085.42	1513.56	1042.02	1102.25	994.61	1001.08	1276.75	1003.28	1090.04	1594.88	1038.6	1101.67	1272.42	1146.14	1184.19	Gh_A01G1313	Gh_A01G1313	AT1G67900	76.21	AT1G67900	-	BTB/POZ domain-containing protein At1g67900 [Source:UniProtKB/Swiss-Prot;Acc:Q9C9V6]	-	-	-	AT1G67900		-
Gh_A01G1315	0	0.12	0.05	0.23	0.05	0.09	0	0	0	0	0	0.04	0	0.1	0.11	0	0.09	0	0	3	1	5	1.5	2	0	0	0	0	0	1	0	2	2	0	2	0	Gh_A01G1315	Gh_A01G1315	AT1G10740	78.77	AT1G10740	-	alpha/beta-Hydrolases superfamily protein [Source:TAIR;Acc:AT1G10740]	-	-	-	AT1G10740		-
Gh_A01G1316	14.49	12.6	11.37	10.47	12.51	13.76	14.51	14.49	14.84	9.15	7.81	9.54	9.02	10.07	9.72	6.48	9.38	8.23	249.55	223.62	176.1	169.11	258.63	227.56	267.98	212.6	233.52	162.45	109.98	158.53	180.53	149.16	131	108	157.59	128.54	Gh_A01G1316	Gh_A01G1316	AT1G70590	61.25	AT1G70590	-	F-box protein At1g70590 [Source:UniProtKB/Swiss-Prot;Acc:Q94C27]	-	-	-	AT1G70590		-
Gh_A01G1318	3.58	2.82	2.87	2.19	2.45	3.43	3.47	3.99	3.72	2.05	2.17	2.75	1.82	2	1.75	1.88	2.24	1.42	136.8	111.33	98.87	78.5	112.43	125.8	142.31	130.04	129.95	80.92	67.88	101.63	80.94	65.67	52.5	69.44	83.63	49.2	Gh_A01G1318	Gh_A01G1318	AT2G42490	77.18	AT2G42490	-	Copper amine oxidase family protein [Source:TAIR;Acc:AT2G42490]	Metabolism	Amino acid metabolism;Metabolism of other amino acids;Biosynthesis of other secondary metabolites	ko00260//Glycine, serine and threonine metabolism;ko00360//Phenylalanine metabolism;ko00410//beta-Alanine metabolism;ko00350//Tyrosine metabolism;ko00960//Tropane, piperidine and pyridine alkaloid biosynthesis;ko00950//Isoquinoline alkaloid biosynthesis	AT2G42490	K00276	GO:0044424//intracellular part;GO:0042579//microbody;GO:0043226//organelle;GO:0044464//cell part;GO:0043227//membrane-bounded organelle;GO:0005622//intracellular;GO:0043229//intracellular organelle;GO:0044444//cytoplasmic part;GO:0005623//cell;GO:0005777//peroxisome;GO:0043231//intracellular membrane-bounded organelle;GO:0005737//cytoplasm
Gh_A01G1321	59.59	56.16	46.77	52.28	64.31	73.81	79.75	78.81	72.9	69.15	60	60.17	55.89	68.71	74.79	50.22	67.19	58.77	1081.82	1050.19	763.11	889.66	1400.9	1285.97	1551.42	1218.8	1208.66	1293.92	890.15	1054.1	1178.54	1072.09	1061.76	882.35	1189.57	967.72	Gh_A01G1321	Gh_A01G1321	AT3G26580	66.85	AT3G26580	-	Tetratricopeptide repeat (TPR)-like superfamily protein [Source:TAIR;Acc:AT3G26580]	-	-	-	AT3G26580		GO:0009534//chloroplast thylakoid;GO:0009579//thylakoid;GO:0005623//cell;GO:0044446//intracellular organelle part;GO:0043231//intracellular membrane-bounded organelle;GO:0031976//plastid thylakoid;GO:0043227//membrane-bounded organelle;GO:0044434//chloroplast part;GO:0005737//cytoplasm;GO:0044444//cytoplasmic part;GO:0031984//organelle subcompartment;GO:0009507//chloroplast;GO:0055035//plastid th…
Gh_A01G1323	2.61	0.82	1.13	0.69	1.98	1.3	0.79	1.45	1.64	1.77	2.52	1.8	1.55	1.78	1.52	1.05	1.28	1.66	57.91	18.64	22.42	14.31	52.69	27.72	18.71	27.38	33.26	40.42	45.63	38.43	39.97	33.89	26.43	22.42	27.63	33.41	Gh_A01G1323	Gh_A01G1323	AT1G10750	75	AT1G10750	-	-	-	-	-	AT1G10750		-
Gh_A01G1326	4.02	3.02	5.35	2.41	3.01	2.99	3.19	2.93	3.54	5.56	3.43	5.94	3.27	3.12	3.2	2.46	2.75	3.83	66	51	78.96	37	59.27	47	56	41	53	94	46	94	62.29	44	41	39	44	57	Gh_A01G1326	Gh_A01G1326	AT1G23390	47.17	AT1G23390	-	F-box/kelch-repeat protein At1g23390 [Source:UniProtKB/Swiss-Prot;Acc:Q9LDE3]	-	-	-	AT1G23390		-
Gh_A01G1328	16.67	13.14	13.75	16.43	15.68	17.89	13.31	17.06	13.93	23.89	21.9	27.68	17.29	23.79	21.61	16.52	22.36	18.83	183.43	149	136	169.46	207.08	189	157	159.91	140	271	197	294	221	225	186	176	240	188	Gh_A01G1328	Gh_A01G1328	AT1G27385	59.82	AT1G27385	-	-	-	-	-	AT1G27385		-
Gh_A01G1329	0.13	0.13	0.37	0.07	0	0.07	0.06	0.08	0	0.32	0.73	0.62	0.23	0.31	0.77	0.48	0.2	0.15	2	2	5	1	0	1	1	1	0	5	9	9	4	4	9	7	3	2	Gh_A01G1329	Gh_A01G1329	AT1G67330	64.71	AT1G67330	-	Protein of unknown function (DUF579) [Source:TAIR;Acc:AT1G67330]	-	-	-	AT1G67330		GO:0005794//Golgi apparatus;GO:0043229//intracellular organelle;GO:0043227//membrane-bounded organelle;GO:0005737//cytoplasm;GO:0012505//endomembrane system;GO:0044422//organelle part;GO:0044444//cytoplasmic part;GO:0044424//intracellular part;GO:0044431//Golgi apparatus part;GO:0005623//cell;GO:0005802//trans-Golgi network;GO:0043231//intracellular membrane-bounded organelle;GO:0031984//organell…
Gh_A01G1331	7.24	8.42	8.89	7.72	10.65	10.4	9.04	7.46	9.06	6.89	7.81	7.44	7.46	7.65	7.01	11.19	8.81	9.32	161.14	193.22	177.85	161.23	284.59	222.24	215.73	141.58	184.31	158.18	142.15	159.98	192.92	146.48	122.08	241.28	191.23	188.31	Gh_A01G1331	Gh_A01G1331	AT1G67410	70.37	AT1G67410	-	Exostosin family protein [Source:TAIR;Acc:AT1G67410]	-	-	-	AT1G67410		-
Gh_A01G1332	0.58	0.54	0.5	0.76	0.5	0.7	0.64	0.44	0.66	0.45	0.49	0.21	0.35	0.29	0.2	0.37	0.57	0.79	26	25	20	32	27	30	31	17	27	21	18	9	18	11	7	16	25	32	Gh_A01G1332	Gh_A01G1332	AT1G67420	62.18	AT1G67420	-	Zn-dependent exopeptidases superfamily protein [Source:TAIR;Acc:AT1G67420]	-	-	-	AT1G67420		-
Gh_A01G1333	0.08	0.05	0	0.03	0	0.11	0.12	0.06	0.14	0.02	0.19	0.03	0.09	0.09	0	0.03	0	0.03	3	2	0	1	0	4	5	2	5	1	6	1	4.26	3	0	1	0	1	Gh_A01G1333	Gh_A01G1333	AT5G14230	57.2	AT5G14230	-	CONTAINS InterPro DOMAIN/s: Ankyrin repeat-containing domain (InterPro:IPR020683), Ankyrin repeat (InterPro:IPR002110); BEST Arabidopsis thaliana protein match is: XB3 ortholog 2 in Arabidopsis thaliana (TAIR:AT5G57740.1); Has 66374 Blast hits to 25 /.../oteins in 1201 species: Archae - 121; Bacteria - 8133; Metazoa - 29530; Fungi - 5885; Plants - 3349; Viruses - 785; Other Eukaryotes - 18571 (so…	-	-	-	AT5G14230		-
Gh_A01G1334	6.76	6.71	8.99	7.94	6.13	5.66	4.44	5.09	4.61	5.03	6.15	5.48	5.34	4.49	3.6	6.05	5.37	4.74	352.17	359.85	420.81	387.59	383.49	283.15	247.87	225.82	219.31	270.08	261.84	275.44	323.34	201.19	146.73	304.87	273.05	223.88	Gh_A01G1334	Gh_A01G1334	AT5G43230	59.21	AT5G43230	-	unknown protein; BEST Arabidopsis thaliana protein match is: unknown protein (TAIR:AT3G01810.3); Has 30201 Blast hits to 17322 proteins in 780 species: Archae - 12; Bacteria - 1396; Metazoa - 17338; Fungi - 3422; Plants - 5037; Viruses - 0; Other Eu /.../es - 2996 (source: NCBI BLink). [Source:TAIR;Acc:AT5G43230]	-	-	-	AT5G43230		GO:0005575//cellular_component
Gh_A01G1335	1.63	1.17	1.95	1.87	0.63	0.78	1.17	0.74	1.37	0.73	0.46	0.13	1.88	1.17	1.6	1.15	0.8	2.2	13	9.6	14	14	6	6	10	5	10	6	3	1	17.39	8	10	8.84	6.24	15.94	Gh_A01G1335	Gh_A01G1335	AT3G57810	67.33	AT3G57810	-	-	-	-	-	AT3G57810		GO:0005623//cell;GO:0043226//organelle;GO:0009536//plastid;GO:0009507//chloroplast;GO:0044464//cell part;GO:0043229//intracellular organelle;GO:0044424//intracellular part;GO:0044444//cytoplasmic part;GO:0043231//intracellular membrane-bounded organelle;GO:0005737//cytoplasm;GO:0043227//membrane-bounded organelle;GO:0005622//intracellular
Gh_A01G1336	0	0	0	0	0	0	0	0	0	0	0	0	0	0	0	0	0	0	0	0	0	0	0	0	0	0	0	0	0	0	0	0	0	0	0	0	Gh_A01G1336	Gh_A01G1336	AT3G50940	55.56	AT3G50940	-	P-loop containing nucleoside triphosphate hydrolases superfamily protein [Source:TAIR;Acc:AT3G50940]	-	-	-	AT3G50940		-
Gh_A01G1339	9.18	9.8	9.65	8.95	8.27	8.37	9.68	12.84	9.71	8.48	6.73	7.72	7.66	5.5	6.04	8.87	7.35	6.7	157.29	172.81	148.58	143.76	169.96	137.49	177.68	187.27	151.9	149.73	94.25	127.53	152.33	81	80.84	147.06	122.74	104	Gh_A01G1339	Gh_A01G1339	AT1G70480	61.39	AT1G70480	-	-	-	-	-	AT1G70480		-
Gh_A01G1342	0	0	0	0	0	0	0	0	0	0	0	0	0	0	0	0	0	0	0	0	0	0	0	0	0	0	0	0	0	0	0	0	0	0	0	0	Gh_A01G1342	Gh_A01G1342	AT1G10640	56.82	AT1G10640	-	Pectin lyase-like superfamily protein [Source:TAIR;Acc:AT1G10640]	-	-	-	AT1G10640		GO:0005576//extracellular region
Gh_A01G1343	7	4.67	5.58	5.3	4.67	4.59	4.31	6.96	4.88	4.91	6.05	5.22	5.81	4.46	2.98	4.8	5.1	3.63	165.67	113.89	118.58	117.47	132.6	104.24	109.3	140.29	105.43	119.78	116.96	119.1	159.72	90.61	55.14	109.97	117.57	77.84	Gh_A01G1343	Gh_A01G1343	AT1G23460	71.88	AT1G23460	-	Pectin lyase-like superfamily protein [Source:TAIR;Acc:AT1G23460]	-	-	-	AT1G23460		GO:0005576//extracellular region
Gh_A01G1345	0.29	0.34	1.1	0.35	0.45	0.11	0.61	1.02	0.36	0.42	0.41	0.34	0.37	0.76	0.42	0.56	0.14	0.24	2.71	3.25	9.07	3	5	1	6	8	3	4	3.1	3	4	6	3	5	1.27	2	Gh_A01G1345	Gh_A01G1345	AT2G27790	53.75	AT2G27790	-	RNA-binding (RRM/RBD/RNP motifs) family protein [Source:TAIR;Acc:AT2G27790]	-	-	-	AT2G27790		-
Gh_A01G1347	11.78	15.32	12.6	14.64	13.59	15.26	15.37	16.58	19.16	7.6	10.92	9.15	10.14	8.05	5.41	11.34	13.25	12.86	206	276	198	240	285.11	256	288	247	306	137	156	154.42	206	121	74	192	226	204	Gh_A01G1347	Gh_A01G1347	AT1G10650	56.16	AT1G10650	-	SBP (S-ribonuclease binding protein) family protein [Source:TAIR;Acc:AT1G10650]	-	-	-	AT1G10650		GO:0044464//cell part;GO:0005634//nucleus;GO:0005622//intracellular;GO:0043227//membrane-bounded organelle;GO:0043229//intracellular organelle;GO:0044424//intracellular part;GO:0043226//organelle;GO:0005623//cell;GO:0043231//intracellular membrane-bounded organelle
Gh_A01G1352	21.64	18.52	26.51	25.76	19.57	15.93	16.75	18.48	20.2	22.25	19.59	22.13	19.25	23.78	22.86	21.56	18.84	19.08	303.85	267.89	334.5	339	329.68	214.62	252	221	259	322	224.74	299.88	313.9	287	250.93	293	258	243	Gh_A01G1352	Gh_A01G1352	AT2G21190	88.06	AT2G21190	-	ER lumen protein retaining receptor family protein [Source:TAIR;Acc:AT2G21190]	-	-	-	AT2G21190		GO:0016021//integral component of membrane;GO:0031224//intrinsic component of membrane;GO:0044425//membrane part;GO:0016020//membrane
Gh_A01G1353	1.12	1.93	3.82	2.33	1.12	0.97	0.97	0.94	0.84	1.21	1.75	1.29	1.31	0.88	1.15	1.1	0.85	0.84	118	208.99	360.97	229.55	141.4	98.19	109.39	84.67	80.6	130.83	150.19	130.76	159.67	79.28	94.89	111.93	87.49	79.92	Gh_A01G1353	Gh_A01G1353	AT4G30150	42.57	AT4G30150	-	-	-	-	-	AT4G30150		-
Gh_A01G1354	0.89	0.29	1.16	0.16	2.1	0.31	0.97	1.22	1.63	0.58	0.18	1.38	0.26	1.04	0	0	0	0.16	6	2	7	1	17	2	7	7	10	4	1	9	2	6	0	0	0	1	Gh_A01G1354	Gh_A01G1354	AT2G21180	54.4	AT2G21180	-	unknown protein; BEST Arabidopsis thaliana protein match is: unknown protein (TAIR:AT5G19875.1); Has 124 Blast hits to 124 proteins in 12 species: Archae - 0; Bacteria - 0; Metazoa - 0; Fungi - 0; Plants - 124; Viruses - 0; Other Eukaryotes - 0 (sou /.../CBI BLink). [Source:TAIR;Acc:AT2G21180]	-	-	-	AT2G21180		GO:0005575//cellular_component
Gh_A01G1356	0.89	4.53	9.38	6.11	0.62	0.63	0.35	0.22	0.71	0.86	1.43	0.58	0.52	0.71	0.66	1.59	0.24	1.03	19	100	180.88	122.88	16	13	8	4	14	19	25	12	13	13	11	33	5	20	Gh_A01G1356	Gh_A01G1356	AT5G07900	40.18	AT5G07900	-	Mitochondrial transcription termination factor family protein [Source:TAIR;Acc:AT5G07900]	-	-	-	AT5G07900		GO:0043231//intracellular membrane-bounded organelle;GO:0005622//intracellular;GO:0044424//intracellular part;GO:0043229//intracellular organelle;GO:0005739//mitochondrion;GO:0005737//cytoplasm;GO:0044444//cytoplasmic part;GO:0043226//organelle;GO:0005623//cell;GO:0044464//cell part;GO:0016020//membrane;GO:0043227//membrane-bounded organelle
Gh_A01G1358	0.43	0.28	0.48	0.31	0.42	0.15	0.4	0.25	0.08	0.21	0.17	0.37	0.25	0.67	0.37	0.44	0.29	0.16	6	4	6	4	7	2	6	3	1	3	2	5	4	8	4	6	4	2	Gh_A01G1358	Gh_A01G1358	AT5G14230	40.43	AT5G14230	-	CONTAINS InterPro DOMAIN/s: Ankyrin repeat-containing domain (InterPro:IPR020683), Ankyrin repeat (InterPro:IPR002110); BEST Arabidopsis thaliana protein match is: XB3 ortholog 2 in Arabidopsis thaliana (TAIR:AT5G57740.1); Has 66374 Blast hits to 25 /.../oteins in 1201 species: Archae - 121; Bacteria - 8133; Metazoa - 29530; Fungi - 5885; Plants - 3349; Viruses - 785; Other Eukaryotes - 18571 (so…	-	-	-	AT5G14230		-
Gh_A01G1359	0.24	0.46	0.35	1.17	0.66	0.25	0.07	0.46	0.17	0.23	0.19	0.25	0.34	0.37	0.4	0.98	0.32	0.26	3	6	4	13.85	10	3	1	5	2	3	2	3	5	4	4	12	4	3	Gh_A01G1359	Gh_A01G1359	AT2G16595	54.27	AT2G16595	-	Translocon-associated protein (TRAP), alpha subunit [Source:TAIR;Acc:AT2G16595]	Genetic Information Processing	Folding, sorting and degradation	ko04141//Protein processing in endoplasmic reticulum	AT2G16595	K13249	GO:0016020//membrane;GO:0044432//endoplasmic reticulum part;GO:0044422//organelle part;GO:0005789//endoplasmic reticulum membrane;GO:0098588//bounding membrane of organelle;GO:0043231//intracellular membrane-bounded organelle;GO:0031090//organelle membrane;GO:0042175//nuclear outer membrane-endoplasmic reticulum membrane network;GO:0005783//endoplasmic reticulum;GO:0005623//cell;GO:0043226//organ…
Gh_A01G1362	5.01	5	5.8	2.74	5.46	4.97	3.9	2.83	3.63	5.05	3.09	5.06	5.24	4.72	4.58	4.24	19.24	9.67	87.26	89.86	90.86	44.84	114.12	83.1	72.85	42.02	57.87	90.77	43.97	85.17	106.21	70.69	62.44	71.6	327.16	152.97	Gh_A01G1362	Gh_A01G1362	AT2G16630	48.48	AT2G16630	-	-	-	-	-	AT2G16630		-
Gh_A01G1363	0	0	0.06	0	0	0	0	0	0	0	0	0	0	0	0	0	0	0	0	0	1	0	0	0	0	0	0	0	0	0	0	0	0	0	0	0	Gh_A01G1363	Gh_A01G1363	AT4G34880	58.42	AT4G34880	-	Amidase family protein [Source:TAIR;Acc:AT4G34880]	Metabolism	Amino acid metabolism	ko00330//Arginine and proline metabolism;ko00380//Tryptophan metabolism;ko00360//Phenylalanine metabolism	AT4G34880	K01426	-
Gh_A01G1375	0.73	0.32	0.85	0.7	0.18	0.08	0.06	0.08	0.43	0.82	0.24	0.21	0.18	0.15	0.33	0.63	0.13	0.29	11.26	5	11.7	10	3.31	1.14	1	1	6	13	3	3.16	3.26	2	4	9.29	2	4	Gh_A01G1375	Gh_A01G1375	AT4G02210	35.94	AT4G02210	-	unknown protein; BEST Arabidopsis thaliana protein match is: unknown protein (TAIR:AT2G24960.2); Has 791 Blast hits to 465 proteins in 19 species: Archae - 0; Bacteria - 0; Metazoa - 0; Fungi - 17; Plants - 748; Viruses - 0; Other Eukaryotes - 26 (s /.../ NCBI BLink). [Source:TAIR;Acc:AT4G02210]	-	-	-	AT4G02210		-
Gh_A01G1376	5.19	5.54	3.85	4.81	7.51	8.43	10.86	8.46	8.15	5.75	4.68	4.8	7.17	7.97	9.43	6.44	6.99	9.33	84.1	92.49	56	72.99	146	131.03	188.46	116.72	120.54	96	62	75	135	111	119.52	101	110.47	137.13	Gh_A01G1376	Gh_A01G1376	AT4G38670	70.07	AT4G38670	-	-	-	-	-	AT4G38670		-
Gh_A01G1377	30.09	23.25	19.16	17.86	20.47	20.66	11.68	13.81	16.19	57.36	46.05	51.09	39.71	50.26	63.9	34.4	35.47	37.93	549.35	437.35	314.47	305.62	448.34	362.06	228.51	214.72	269.97	1079.4	687.09	900.07	842.18	788.69	912.27	607.82	631.46	628.04	Gh_A01G1377	Gh_A01G1377	AT4G38660	66.57	AT4G38660	-	-	-	-	-	AT4G38660		GO:0016020//membrane;GO:0044425//membrane part;GO:0031225//anchored component of membrane;GO:0031224//intrinsic component of membrane
Gh_A01G1378	1.47	1.43	1.69	0.96	0.79	0.39	0.33	0.24	0.49	2.08	1.89	2.11	1.5	0.9	0.72	0.64	0.63	1.31	37.65	37.71	38.97	23.14	24.38	9.57	9	5.14	11.55	54.85	39.63	52.21	44.56	19.88	14.48	15.85	15.74	30.42	Gh_A01G1378	Gh_A01G1378	AT4G38650	65.41	AT4G38650	-	Glycosyl hydrolase family 10 protein [Source:TAIR;Acc:AT4G38650]	-	-	-	AT4G38650		-
Gh_A01G1379	4.51	2.95	3.29	2.18	1.61	1.84	1.33	1.26	1.18	11.07	5.63	10.43	2.98	7.81	5.47	3.91	2.04	1.5	128.46	86.46	84.26	58.15	55.12	50.31	40.62	30.67	30.67	325.06	131.04	286.7	98.6	191.36	121.97	107.85	56.58	38.86	Gh_A01G1379	Gh_A01G1379	AT4G34950	73.02	AT4G34950	-	Major facilitator superfamily protein [Source:TAIR;Acc:AT4G34950]	-	-	-	AT4G34950		-
Gh_A01G1380	0	1.06	1.37	1.31	0.34	0.57	0.38	0	0.45	0.66	0.5	0.71	0.24	0.96	0	1.98	0.84	0.3	0	8	9	9	3	4	3	0	3	5	3	5	2	6	0	14	6	2	Gh_A01G1380	Gh_A01G1380	AT2G33793	53.75	AT2G33793	-	unknown protein; Has 35333 Blast hits to 34131 proteins in 2444 species: Archae - 798; Bacteria - 22429; Metazoa - 974; Fungi - 991; Plants - 531; Viruses - 0; Other Eukaryotes - 9610 (source: NCBI BLink). [Source:TAIR;Acc:AT2G33793]	-	-	-	AT2G33793		GO:0005575//cellular_component
Gh_A01G1381	20.31	17.78	16.8	21.15	19.64	17.61	14.52	15.57	16.2	18.02	21.63	20.26	19.54	17.53	14.39	19.41	16.63	17.73	585	527.61	435	571	678.67	486.66	448	382	426	535	509	563	653.64	434	324	541	467	463	Gh_A01G1381	Gh_A01G1381	AT4G38640	67.39	AT4G38640	-	Plasma-membrane choline transporter family protein [Source:TAIR;Acc:AT4G38640]	-	-	-	AT4G38640		GO:0044425//membrane part;GO:0016020//membrane;GO:0031224//intrinsic component of membrane;GO:0016021//integral component of membrane
Gh_A01G1390	0.06	0.27	0	0.2	0.1	0.58	0.29	0.08	0.08	0	0.08	0.06	0	0	0	0.26	0	0.14	1	4.55	0	3	2	8.89	5.03	1.03	1.12	0	1	1	0	0	0	4.07	0	2	Gh_A01G1390	Gh_A01G1390	AT3G21000	24.19	AT3G21000	-	Gag-Pol-related retrotransposon family protein [Source:TAIR;Acc:AT3G21000]	-	-	-	AT3G21000		-
Gh_A01G1394	0.05	0	0	0	0	0.1	0	0.05	0.05	0	0	0.05	0	0	0	0	0	0	1	0	0	0	0	2	0	1	1	0	0	1	0	0	0	0	0	0	Gh_A01G1394	Gh_A01G1394	AT1G48120	52.13	AT1G48120	-	Serine/threonine-protein phosphatase 7 long form homolog [Source:UniProtKB/Swiss-Prot;Acc:Q9LNG5]	-	-	-	AT1G48120		-
Gh_A01G1395	0	0	0	0	0	0	0	0	0	0	0	0	0	0	0	0	0	0	0	0	0	0	0	0	0	0	0	0	0	0	0	0	0	0	0	0	Gh_A01G1395	Gh_A01G1395	AT1G49920	25.65	AT1G49920	-	MuDR family transposase [Source:TAIR;Acc:AT1G49920]	-	-	-	AT1G49920		-
Gh_A01G1397	3.55	3.49	3.38	4.25	3.32	2.43	3.05	3.32	3.69	1.61	1.82	1.96	1.97	1.75	1.99	2.34	2.02	2.08	125	126.51	106.86	140.27	140.1	82.07	115.06	99.48	118.66	58.5	52.18	66.66	80.46	52.76	54.64	79.6	69.34	66.25	Gh_A01G1397	Gh_A01G1397	AT2G16750	48.04	AT2G16750	-	Protein kinase protein with adenine nucleotide alpha hydrolases-like domain [Source:TAIR;Acc:AT2G16750]	-	-	-	AT2G16750		GO:0071944//cell periphery;GO:0005623//cell;GO:0005911//cell-cell junction;GO:0016020//membrane;GO:0044464//cell part;GO:0009506//plasmodesma;GO:0005886//plasma membrane;GO:0030054//cell junction;GO:0055044//symplast
Gh_A01G1400	15.55	23.62	11.99	12.66	20.21	28.54	20.34	12	11.89	4.89	4.38	4.53	5.25	4.56	1.43	14.37	4.61	8.18	224.77	351.57	155.76	171.56	350.48	395.8	314.93	147.77	156.87	72.9	51.77	63.2	88.15	56.7	16.2	200.98	64.97	107.25	Gh_A01G1400	Gh_A01G1400	AT4G35070	44.67	AT4G35070	-	SBP (S-ribonuclease binding protein) family protein [Source:TAIR;Acc:AT4G35070]	-	-	-	AT4G35070		GO:0005623//cell;GO:0005622//intracellular;GO:0044464//cell part;GO:0043226//organelle;GO:0005634//nucleus;GO:0043229//intracellular organelle;GO:0043227//membrane-bounded organelle;GO:0044424//intracellular part;GO:0043231//intracellular membrane-bounded organelle
Gh_A01G1402	37.66	45.46	31.53	29.76	54.6	78.89	96.71	65.58	60.8	25.81	26.23	27.04	36.97	47.18	56.96	57.86	31.82	46.93	747.63	929.65	562.58	553.85	1300.51	1502.93	2057.24	1108.9	1102.19	528	425.54	518	852.42	805	884.23	1111.73	616	844.94	Gh_A01G1402	Gh_A01G1402	AT2G16800	66.92	AT2G16800	-	high-affinity nickel-transport family protein [Source:TAIR;Acc:AT2G16800]	-	-	-	AT2G16800		GO:0031224//intrinsic component of membrane;GO:0016020//membrane;GO:0016021//integral component of membrane;GO:0044425//membrane part
Gh_A01G1407	9.96	9.78	14.9	12.68	8.89	8.16	6.83	9.11	7.87	9.23	7.8	8.68	8.18	8.59	8.88	5.73	7.05	6.88	157.73	159.52	212.08	188.29	168.9	124	116	122.95	113.9	150.69	101	132.62	150.56	117	110	87.8	108.92	98.89	Gh_A01G1407	Gh_A01G1407	AT2G16860	74.11	AT2G16860	-	GCIP-interacting family protein [Source:TAIR;Acc:AT2G16860]	Genetic Information Processing	Transcription	ko03040//Spliceosome	AT2G16860	K12868	-
Gh_A01G1408	0.24	0.69	0.26	0.63	1.18	1.11	0.22	0.69	1.81	0.34	1.15	0.85	2.23	1.37	0.45	2.68	1.09	2.34	2	6	2	5	12	9	2	5	14	3	8	7	22	10	3	22	9	18	Gh_A01G1408	Gh_A01G1408	AT5G26330	33.61	AT5G26330	-	Cupredoxin superfamily protein [Source:TAIR;Acc:AT5G26330]	-	-	-	AT5G26330		GO:0044425//membrane part;GO:0016020//membrane;GO:0031224//intrinsic component of membrane;GO:0031225//anchored component of membrane
Gh_A01G1410	0.2	0.46	0.16	1.33	1.07	0.93	0.76	1.01	1.78	0.05	0.23	0	0.82	0.39	0.51	1.77	1.56	1.79	4.2	10	3	26	27	18.76	17	18	34	1	4	0	20	7	8.33	35.76	31.82	34	Gh_A01G1410	Gh_A01G1410	AT5G05320	54.9	AT5G05320	-	FAD/NAD(P)-binding oxidoreductase family protein [Source:TAIR;Acc:AT5G05320]	-	-	-	AT5G05320		GO:0005575//cellular_component
Gh_A01G1411	0.11	0.52	0	0.17	0.32	0.62	0.81	1.59	1.89	0	0	0	0	0	0	0	0	0.24	2	10	0	3	7	11	16	25	32	0	0	0	0	0	0	0	0	4	Gh_A01G1411	Gh_A01G1411	AT5G05320	47.3	AT5G05320	-	FAD/NAD(P)-binding oxidoreductase family protein [Source:TAIR;Acc:AT5G05320]	-	-	-	AT5G05320		GO:0005575//cellular_component
Gh_A01G1412	16.68	10.52	10.33	15.58	14.78	18.14	19.6	22.66	24.47	11.06	10.23	10.25	14.24	11.31	12.43	11.02	14.85	16.65	337.2	219.07	187.66	295.14	358.41	351.84	424.54	390.05	451.7	230.45	169	199.96	334.4	196.46	196.49	215.58	292.77	305.14	Gh_A01G1412	Gh_A01G1412	AT4G38520	75.45	AT4G38520	-	Probable protein phosphatase 2C 64 [Source:UniProtKB/Swiss-Prot;Acc:Q5PNS9]	-	-	-	AT4G38520		-
Gh_A01G1413	0.68	0.43	0.69	0.29	0.1	0.09	0.05	0	0.06	0.76	0.53	0.68	0.14	0.03	0.08	0.19	0.03	0.16	26	16.73	23.62	10.5	4.8	3.3	2	0	2	30	16.43	24.86	6	1	2.5	7	1	5.46	Gh_A01G1413	Gh_A01G1413	AT4G30130	32.58	AT4G30130	-	Protein of unknown function (DUF630 and DUF632) [Source:TAIR;Acc:AT4G30130]	-	-	-	AT4G30130		-
Gh_A01G1414	2.33	2.16	3.02	2.27	2.41	2.52	2.57	3.13	2.36	1.87	2.14	2.48	2.96	2.38	3.72	2.34	2.19	2.74	34.57	33	40.28	31.67	43.02	36	41	39.62	32	28.61	26	35.62	51.19	30.38	43.24	33.7	31.8	37	Gh_A01G1414	Gh_A01G1414	AT2G20920	64.85	AT2G20920	-	Protein of unknown function (DUF3353) [Source:TAIR;Acc:AT2G20920]	-	-	-	AT2G20920		GO:0016020//membrane
Gh_A01G1415	0.31	0.6	3	3.58	0.19	0.2	0.18	0.32	0.46	0.34	0.09	0.2	0.33	0.13	0.2	0.48	0.04	0	8	16	70.12	87.13	6	5	5	7	11	9	2	5	10.01	3	4	12.02	1	0	Gh_A01G1415	Gh_A01G1415	AT4G38500	69.44	AT4G38500	-	Protein of unknown function (DUF616) [Source:TAIR;Acc:AT4G38500]	-	-	-	AT4G38500		GO:0044444//cytoplasmic part;GO:0044431//Golgi apparatus part;GO:0043227//membrane-bounded organelle;GO:0005737//cytoplasm;GO:0044424//intracellular part;GO:0043226//organelle;GO:0044446//intracellular organelle part;GO:0031984//organelle subcompartment;GO:0005622//intracellular;GO:0005802//trans-Golgi network;GO:0044464//cell part;GO:0098791//Golgi subcompartment;GO:0005768//endosome;GO:0043231/…
Gh_A01G1416	8.82	12.23	10.51	11.61	9.47	11.83	13.34	12.14	10.87	8.97	9.13	8.09	5.3	9.32	8.49	7.92	6.63	6.11	128.76	184	138	159	166	165.79	208.81	151	145	135	109	114	90	117	97	112	94.37	81	Gh_A01G1416	Gh_A01G1416	AT5G23590	61.65	AT5G23590	-	DNAJ heat shock N-terminal domain-containing protein [Source:TAIR;Acc:AT5G23590]	-	-	-	AT5G23590		-
Gh_A01G1417	0.1	0	0	0	0	0	0	0	0	0	0	0	0	0	0	0	0	0	1	0	0	0	0	0	0	0	0	0	0	0	0	0	0	0	0	0	Gh_A01G1417	Gh_A01G1417	AT1G27870	26.81	AT1G27870	-	Polynucleotidyl transferase, ribonuclease H-like superfamily protein [Source:TAIR;Acc:AT1G27870]	-	-	-	AT1G27870		GO:0005575//cellular_component
Gh_A01G1422	9.79	7.17	7.18	7.46	6.68	7.77	4.69	5.17	7.53	7.01	7.7	6.41	4.55	4.87	6.35	5.05	6.13	3.42	223.65	168.61	147.32	159.62	183	170.37	114.74	100.64	157.01	164.89	143.75	141.34	120.7	95.65	113.4	111.56	136.56	70.77	Gh_A01G1422	Gh_A01G1422	AT2G16980	50.57	AT2G16980	-	Major facilitator superfamily protein [Source:TAIR;Acc:AT2G16980]	-	-	-	AT2G16980		GO:0016020//membrane;GO:0044464//cell part;GO:0044425//membrane part;GO:0071944//cell periphery;GO:0016021//integral component of membrane;GO:0005886//plasma membrane;GO:0005623//cell;GO:0031224//intrinsic component of membrane
Gh_A01G1423	10.06	10.04	9.47	10.01	9.1	9.53	8.44	8.36	8.13	8.53	9.34	9.03	5.97	8.44	6.51	6.85	6.1	5.35	255.15	262.25	215.75	237.99	276.85	232	229.45	180.48	188.13	223	193.58	221	175.76	183.94	129	168	150.71	123	Gh_A01G1423	Gh_A01G1423	AT4G35140	65.42	AT4G35140	-	Transducin/WD40 repeat-like superfamily protein [Source:TAIR;Acc:AT4G35140]	-	-	-	AT4G35140		-
Gh_A01G1425	2.26	2.24	2.49	7.13	2.98	2.82	4.37	4.67	4.43	1.29	1.75	1.99	3.09	1.96	2.16	5.44	3.92	4.33	67	68.49	66.35	197.94	105.98	80.09	138.58	117.81	119.89	39.52	42.46	57	106.47	50	49.93	156.07	113.32	116.22	Gh_A01G1425	Gh_A01G1425	AT4G38470	73.25	AT4G38470	-	ACT-like protein tyrosine kinase family protein [Source:TAIR;Acc:AT4G38470]	-	-	-	AT4G38470		GO:0044444//cytoplasmic part;GO:0005623//cell;GO:0005829//cytosol;GO:0044464//cell part;GO:0005737//cytoplasm;GO:0044424//intracellular part;GO:0005622//intracellular
Gh_A01G1427	5.08	3.77	5.24	4.87	4.08	3.74	3.66	3.84	3.11	3.71	4.56	3.99	4.7	3.34	3.53	3.42	3.91	3.19	422.57	323.22	391.56	379.62	407.53	298.46	326.51	271.96	236.29	318.37	310	320.46	454.08	238.47	229.46	275.03	316.97	240.52	Gh_A01G1427	Gh_A01G1427	AT4G38440	51.17	AT4G38440	-	LOCATED IN: chloroplast; EXPRESSED IN: 21 plant structures; EXPRESSED DURING: 12 growth stages; CONTAINS InterPro DOMAIN/s: RNA polymerase II-associated protein 1, C-terminal (InterPro:IPR013929), RNA polymerase II-associated protein 1, N-terminal ( /.../ro:IPR013930); Has 276 Blast hits to 220 proteins in 102 species: Archae - 0; Bacteria - 2; Metazoa - 151; Fungi - 65; Plants - 41; Viruses - 0;…	-	-	-	AT4G38440		GO:0043231//intracellular membrane-bounded organelle;GO:0005622//intracellular;GO:0043227//membrane-bounded organelle;GO:0043226//organelle;GO:0043229//intracellular organelle;GO:0005623//cell;GO:0044424//intracellular part;GO:0005634//nucleus;GO:0044464//cell part
Gh_A01G1432	0	0	0	0	0.21	0	0	0	0	0	0	0.26	0	0	0	0	0	0	0	0	0	0	1	0	0	0	0	0	0	1	0	0	0	0	0	0	Gh_A01G1432	Gh_A01G1432	AT1G16210	79.03	AT1G16210	-	unknown protein; CONTAINS InterPro DOMAIN/s: Protein of unknown function DUF1014 (InterPro:IPR010422); Has 16107 Blast hits to 8386 proteins in 1107 species: Archae - 26; Bacteria - 3370; Metazoa - 4013; Fungi - 1516; Plants - 526; Viruses - 120; Ot /.../karyotes - 6536 (source: NCBI BLink). [Source:TAIR;Acc:AT1G16210]	-	-	-	AT1G16210		-
Gh_A01G1433	0	0.11	0	0	0	0	0	0	0.06	0.16	0.13	0.06	0	0	0	0	0	0	0	2	0	0	0	0	0	0	1	3	2	1	0	0	0	0	0	0	Gh_A01G1433	Gh_A01G1433	AT5G55050	37.5	AT5G55050	-	GDSL esterase/lipase At5g55050 [Source:UniProtKB/Swiss-Prot;Acc:Q9FIA1]	-	-	-	AT5G55050		GO:0005576//extracellular region
Gh_A01G1435	4.19	4.49	5.12	2.01	3.92	4.07	1.47	1.31	1.76	4.58	6.02	4.43	2.86	2.21	3.05	4.71	1.87	2.52	65.9	72.79	72.4	29.63	74.05	61.45	24.81	17.5	25.25	74.23	77.37	67.2	52.35	29.89	37.55	71.75	28.63	35.91	Gh_A01G1435	Gh_A01G1435	AT2G41990	58.44	AT2G41990	-	CONTAINS InterPro DOMAIN/s: Late embryogenesis abundant protein, group 2 (InterPro:IPR004864); BEST Arabidopsis thaliana protein match is: Late embryogenesis abundant (LEA) hydroxyproline-rich glycoprotein family (TAIR:AT4G35170.1); Has 172 Blast hi /.../168 proteins in 15 species: Archae - 0; Bacteria - 0; Metazoa - 0; Fungi - 0; Plants - 172; Viruses - 0; Other Eukaryotes - 0 (source: NCBI BLin…	-	-	-	AT2G41990		GO:0005575//cellular_component
Gh_A01G1444	0	0	0	0	0	0	0	0	0	0	0	0	0	0	0	0	0	0	0	0	0	0	0	0	0	0	0	0	0	0	0	0	0	0	0	0	Gh_A01G1444	Gh_A01G1444	AT4G35200	37.33	AT4G35200	-	Arabidopsis protein of unknown function (DUF241) [Source:TAIR;Acc:AT4G35200]	-	-	-	AT4G35200		-
Gh_A01G1445	0	0	0	0	0	0	0	0	0	0	0	0	0	0	0	0	0	0	0	0	0	0	0	0	0	0	0	0	0	0	0	0	0	0	0	0	Gh_A01G1445	Gh_A01G1445	AT2G17080	43.37	AT2G17080	-	-	-	-	-	AT2G17080		-
Gh_A01G1447	0	0	0	0	0	0	0	0	0	0	0	0	0	0	0	0	0	0	0	0	0	0	0	0	0	0	0	0	0	0	0	0	0	0	0	0	Gh_A01G1447	Gh_A01G1447	AT2G17080	44.04	AT2G17080	-	-	-	-	-	AT2G17080		-
Gh_A01G1448	0	0	0	0	0	0	0	0	0	0	0	0	0	0	0	0	0	0	0	0	0	0	0	0	0	0	0	0	0	0	0	0	0	0	0	0	Gh_A01G1448	Gh_A01G1448	AT2G17080	42.74	AT2G17080	-	-	-	-	-	AT2G17080		-
Gh_A01G1449	0	0	0	0	0	0	0.19	0	0	0	0	0	0	0	0	0	0	0	0	0	0	0	0	0	3	0	0	0	0	0	0	0	0	0	0	0	Gh_A01G1449	Gh_A01G1449	AT2G17080	43.93	AT2G17080	-	-	-	-	-	AT2G17080		-
Gh_A01G1452	0	0	0	0	0	0	0	0	0	0	0	0	0	0	0	0	0	0	0	0	0	0	0	0	0	0	0	0	0	0	0	0	0	0	0	0	Gh_A01G1452	Gh_A01G1452	AT4G35200	41.86	AT4G35200	-	Arabidopsis protein of unknown function (DUF241) [Source:TAIR;Acc:AT4G35200]	-	-	-	AT4G35200		-
Gh_A01G1453	0	0	0	0	0	0	0	0	0	0	0	0	0	0	0	0	0	0	0	0	0	0	0	0	0	0	0	0	0	0	0	0	0	0	0	0	Gh_A01G1453	Gh_A01G1453	AT2G17070	41.29	AT2G17070	-	-	-	-	-	AT2G17070		-
Gh_A01G1455	6.76	9.03	8.92	10.31	7.88	7.68	6.13	6.72	6.54	6	6.46	5.2	6.87	5.31	4.17	6.76	6.17	6.65	274	377.11	324.97	391.56	383.4	298.58	266	232	242.12	250.52	214	203.44	323.47	185	132	265	244	244.56	Gh_A01G1455	Gh_A01G1455	AT4G35240	52.9	AT4G35240	-	-	-	-	-	AT4G35240		-
Gh_A01G1456	1.2	0.74	1.14	1.44	1.03	1.02	1.46	1.44	1.67	0.9	1.08	0.63	0.73	0.52	0.91	0.79	0.95	1.34	36.88	23.25	31.36	41.5	38	30	48	37.56	46.84	28.59	27	18.64	26.02	13.59	21.7	23.29	28.47	37.29	Gh_A01G1456	Gh_A01G1456	AT1G20550	64.34	AT1G20550	-	O-fucosyltransferase family protein [Source:TAIR;Acc:AT1G20550]	-	-	-	AT1G20550		-
Gh_A01G1466	2.92	4.67	4.84	4.01	2.47	2.27	1.35	2.63	2.09	3.39	3.06	2.32	1.25	2.61	3.5	3.06	1.96	1.53	44.24	73	66	57	45	33	22	34	29	53	38	34	22	34	41.54	45	29	21	Gh_A01G1466	Gh_A01G1466	AT4G38280	35.43	AT4G38280	-	BEST Arabidopsis thaliana protein match is: Integral membrane protein hemolysin-III homolog (TAIR:AT2G45250.1); Has 65 Blast hits to 65 proteins in 13 species: Archae - 0; Bacteria - 0; Metazoa - 0; Fungi - 2; Plants - 63; Viruses - 0; Other Eukaryo /.../0 (source: NCBI BLink). [Source:TAIR;Acc:AT4G38280]	-	-	-	AT4G38280		-
Gh_A01G1469	14.02	17.04	18.93	16.3	12.72	12.26	11.24	10.73	12.19	11.02	12.72	11.27	11.06	8.89	7.99	12.68	11	8.7	895.27	1121.55	1086.95	975.72	975	751.32	769.66	584.07	711.14	725.65	663.73	694.34	820.91	487.88	399	783.75	684.97	504.22	Gh_A01G1469	Gh_A01G1469	AT4G38350	75.34	AT4G38350	-	Patched family protein [Source:TAIR;Acc:AT4G38350]	-	-	-	AT4G38350		GO:0044425//membrane part;GO:0016021//integral component of membrane;GO:0031224//intrinsic component of membrane;GO:0016020//membrane
Gh_A01G1470	3.24	2.41	5.28	3.22	1.63	1.49	0.49	2.03	1.16	4.68	3.6	3.44	3.57	3.68	5.11	4.13	3.09	2.99	43	33	62.97	40	26	19	7	23	14	64	39	44	55	42	53	53	40	36	Gh_A01G1470	Gh_A01G1470	AT1G76010	71.92	AT1G76010	-	Alba DNA/RNA-binding protein [Source:TAIR;Acc:AT1G76010]	-	-	-	AT1G76010		GO:0044444//cytoplasmic part;GO:0044424//intracellular part;GO:0044464//cell part;GO:0005829//cytosol;GO:0005623//cell;GO:0005622//intracellular;GO:0005737//cytoplasm
Gh_A01G1472	3.59	4.18	3.13	3.5	4.42	5.87	8.05	9.12	10.3	2.76	1.93	1.84	3.02	2.24	2.82	2.33	2.45	2.96	54.66	65.6	42.77	50	80.67	85.73	131.28	118.32	143.23	43.23	24	27	53.36	29.29	33.55	34.35	36.3	40.81	Gh_A01G1472	Gh_A01G1472	AT5G44080	40.88	AT5G44080	-	Basic-leucine zipper (bZIP) transcription factor family protein [Source:TAIR;Acc:AT5G44080]	Environmental Information Processing	Signal transduction	ko04075//Plant hormone signal transduction	AT5G44080	K14432	-
Gh_A01G1474	0	0	0	0	0	0	0	0	0	0	0	0	0	0	0	0	0	0	0	0	0	0	0	0	0	0	0	0	0	0	0	0	0	0	0	0	Gh_A01G1474	Gh_A01G1474	AT1G25270	43.98	AT1G25270	-	WAT1-related protein At1g25270 [Source:UniProtKB/Swiss-Prot;Acc:Q4PT23]	-	-	-	AT1G25270		GO:0031224//intrinsic component of membrane;GO:0016020//membrane;GO:0016021//integral component of membrane;GO:0044425//membrane part
Gh_A01G1478	7.02	5.73	5.24	5.26	5.58	6.91	6.89	7.36	6.88	5.66	5.01	5.48	5.43	4.23	4.07	4.4	4.06	5	226.92	191	152.39	159.4	216.76	214.62	239	202.77	203.36	188.84	132.37	171	204.17	117.72	103	137.8	128.05	146.79	Gh_A01G1478	Gh_A01G1478	AT1G36990	37.54	AT1G36990	-	-	-	-	-	AT1G36990		-
Gh_A01G1479	2.36	1.3	2.25	1.66	0.74	0.71	0.36	0.24	0.27	2.66	2.52	2.03	2.09	1.56	0.92	1.96	1.54	1.03	68.16	38.78	58.3	44.93	25.7	19.67	11	6	7	79.07	59.3	56.64	70.09	38.79	20.66	54.79	43.28	27	Gh_A01G1479	Gh_A01G1479	AT3G54630	48.52	AT3G54630	-	CONTAINS InterPro DOMAIN/s: Kinetochore protein Ndc80 (InterPro:IPR005550); Has 24780 Blast hits to 15608 proteins in 1321 species: Archae - 545; Bacteria - 2969; Metazoa - 12597; Fungi - 2181; Plants - 1581; Viruses - 39; Other Eukaryotes - 4868 (s /.../ NCBI BLink). [Source:TAIR;Acc:AT3G54630]	-	-	-	AT3G54630		GO:0043231//intracellular membrane-bounded organelle;GO:0005694//chromosome;GO:0070013//intracellular organelle lumen;GO:0005623//cell;GO:0005622//intracellular;GO:0043228//non-membrane-bounded organelle;GO:0031262//Ndc80 complex;GO:0031981//nuclear lumen;GO:0000775//chromosome, centromeric region;GO:0043229//intracellular organelle;GO:0043232//intracellular non-membrane-bounded organelle;GO:0005…
Gh_A01G1481	6.01	4.2	4.77	3.88	4.63	3.5	2.79	4	2.42	6.57	6.48	5.85	4.77	3.69	5.84	2.85	4.6	4.51	109.09	78.57	77.87	66.08	100.96	60.97	54.19	61.8	40.04	122.91	96.08	102.54	100.49	57.62	82.86	50.11	81.44	74.24	Gh_A01G1481	Gh_A01G1481	AT1G68140	47.94	AT1G68140	-	-	-	-	-	AT1G68140		-
Gh_A01G1482	9.91	9.08	6.69	13.27	8.7	8.4	6.18	6.63	7.53	23.72	17.23	16.38	14.44	27.98	20.88	15.32	18.62	14.1	95.29	90	57.8	119.59	100.45	77.52	63.65	54.3	66.15	235.14	135.45	152	161.35	231.28	157	142.56	174.59	123	Gh_A01G1482	Gh_A01G1482	AT5G64650	74.19	AT5G64650	-	Ribosomal protein L17 family protein [Source:TAIR;Acc:AT5G64650]	Genetic Information Processing	Translation	ko03010//Ribosome	AT5G64650	K02879	GO:0043232//intracellular non-membrane-bounded organelle;GO:0005737//cytoplasm;GO:0044444//cytoplasmic part;GO:0005840//ribosome;GO:0005623//cell;GO:0044464//cell part;GO:0043228//non-membrane-bounded organelle;GO:0044424//intracellular part;GO:0043226//organelle;GO:0032991//macromolecular complex;GO:0043229//intracellular organelle;GO:0005622//intracellular;GO:0030529//ribonucleoprotein complex
Gh_A01G1483	12.98	14.38	15.61	13.94	10.75	11.16	5.18	8.22	5.16	17.81	23.56	20.03	20.01	16.32	14.75	16.92	14.01	13.1	149.56	170.67	161.59	150.57	148.55	123.34	63.9	80.66	54.29	211.47	221.85	222.67	267.81	161.58	132.88	188.61	157.37	136.89	Gh_A01G1483	Gh_A01G1483	AT1G25260	74.64	AT1G25260	-	Ribosomal protein L10 family protein [Source:TAIR;Acc:AT1G25260]	-	-	-	AT1G25260		GO:0022626//cytosolic ribosome;GO:0030529//ribonucleoprotein complex;GO:0005840//ribosome;GO:0044464//cell part;GO:0043226//organelle;GO:0043229//intracellular organelle;GO:0005829//cytosol;GO:0043228//non-membrane-bounded organelle;GO:0005737//cytoplasm;GO:0032991//macromolecular complex;GO:0005623//cell;GO:0043232//intracellular non-membrane-bounded organelle;GO:0044444//cytoplasmic part;GO:004…
Gh_A01G1485	7.62	15.14	13.1	19.64	10.07	8.92	3.81	3	3.65	7.1	9.67	6.96	8.55	7.06	8.03	29.88	11.53	15.91	200.58	410.61	310.06	484.77	318.04	225.44	107.47	67.34	87.75	192.62	208.03	176.75	261.53	159.74	165.34	761.38	296.05	379.92	Gh_A01G1485	Gh_A01G1485	AT2G01070	67.44	AT2G01070	-	Lung seven transmembrane receptor family protein [Source:TAIR;Acc:AT2G01070]	-	-	-	AT2G01070		GO:0043227//membrane-bounded organelle;GO:0044464//cell part;GO:0005622//intracellular;GO:0043226//organelle;GO:0016021//integral component of membrane;GO:0005737//cytoplasm;GO:0044444//cytoplasmic part;GO:0005623//cell;GO:0043229//intracellular organelle;GO:0043231//intracellular membrane-bounded organelle;GO:0031224//intrinsic component of membrane;GO:0016020//membrane;GO:0044425//membrane part…
Gh_A01G1491	0	0	0	0	0	0	0	0	0	0	0	0	0	0	0	0	0	0	0	0	0	0	0	0	0	0	0	0	0	0	0	0	0	0	0	0	Gh_A01G1491	Gh_A01G1491	AT4G15930	55.67	AT4G15930	-	Dynein light chain type 1 family protein [Source:TAIR;Acc:AT4G15930]	-	-	-	AT4G15930		GO:0043229//intracellular organelle;GO:0005875//microtubule associated complex;GO:0043232//intracellular non-membrane-bounded organelle;GO:0043234//protein complex;GO:0043226//organelle;GO:0005622//intracellular;GO:0032991//macromolecular complex;GO:0044446//intracellular organelle part;GO:0044424//intracellular part;GO:0043228//non-membrane-bounded organelle;GO:0044422//organelle part;GO:0005623…
Gh_A01G1494	2.08	2.67	3.14	3.32	2.08	2.25	2.44	2.65	2.51	1.42	1.3	2.02	0.86	1.12	0.8	1.61	1.73	1.13	81.66	107.99	110.62	122.13	98.06	84.63	102.55	88.43	89.96	57.27	41.83	76.46	39.35	37.65	24.7	61.31	66.29	40.31	Gh_A01G1494	Gh_A01G1494	AT1G71240	58.54	AT1G71240	-	Plant protein of unknown function (DUF639) [Source:TAIR;Acc:AT1G71240]	-	-	-	AT1G71240		-
Gh_A01G1495	2.19	3.84	2.83	1.78	3.06	2.06	2.24	2.24	2.17	1.92	1.82	2.42	1.58	2.39	3.44	0.73	1.67	1.79	31	56	36	23.64	52	28	34	27	28	28	21	33	26	29	38	10	23	23	Gh_A01G1495	Gh_A01G1495	AT3G06470	65.31	AT3G06470	-	GNS1/SUR4 membrane protein family [Source:TAIR;Acc:AT3G06470]	-	-	-	AT3G06470		GO:0044425//membrane part;GO:0016021//integral component of membrane;GO:0031224//intrinsic component of membrane;GO:0016020//membrane
Gh_A01G1497	0	0	0	0	0	0	0	0	0	0	0	0	0	0	0	0	0	0	0	0	0	0	0	0	0	0	0	0	0	0	0	0	0	0	0	0	Gh_A01G1497	Gh_A01G1497	AT2G37980	75.9	AT2G37980	-	O-fucosyltransferase family protein [Source:TAIR;Acc:AT2G37980]	-	-	-	AT2G37980		-
Gh_A01G1506	14.54	16.43	17.05	18.61	12.24	12.37	9.56	10.14	8.94	11.68	15	14.26	14.2	6.74	3.38	17.65	14.32	11.38	335	389.88	353.06	401.86	338.41	273.41	236	198.92	188	277.28	282.37	317	380.02	133.44	60.85	393.64	321.81	237.79	Gh_A01G1506	Gh_A01G1506	AT5G27470	78.05	AT5G27470	-	Serine--tRNA ligase [Source:UniProtKB/Swiss-Prot;Acc:Q39230]	Genetic Information Processing	Translation	ko00970//Aminoacyl-tRNA biosynthesis	AT5G27470	K01875	GO:0005622//intracellular;GO:0044424//intracellular part;GO:0044464//cell part;GO:0044444//cytoplasmic part;GO:0005737//cytoplasm;GO:0005829//cytosol;GO:0005623//cell
Gh_A01G1509	0	0	0	0	0	0	0	0	0	0	0	0	0	0	0	0	0	0	0	0	0	0	0	0	0	0	0	0	0	0	0	0	0	0	0	0	Gh_A01G1509	Gh_A01G1509	AT4G33690	72.55	AT4G33690	-	unknown protein; FUNCTIONS IN: molecular_function unknown; INVOLVED IN: biological_process unknown; LOCATED IN: chloroplast; EXPRESSED IN: pollen tube; Has 543 Blast hits to 512 proteins in 106 species: Archae - 0; Bacteria - 0; Metazoa - 281; Fungi /.../ Plants - 72; Viruses - 0; Other Eukaryotes - 136 (source: NCBI BLink). [Source:TAIR;Acc:AT4G33690]	-	-	-	AT4G33690		GO:0005622//intracellular;GO:0009507//chloroplast;GO:0043231//intracellular membrane-bounded organelle;GO:0044424//intracellular part;GO:0043229//intracellular organelle;GO:0043227//membrane-bounded organelle;GO:0005737//cytoplasm;GO:0043226//organelle;GO:0005623//cell;GO:0044464//cell part;GO:0009536//plastid;GO:0044444//cytoplasmic part
Gh_A01G1511	10.87	13.02	15.45	16.26	13.43	11.16	11.7	10.9	12.25	14.71	15.54	15.13	15.78	17.36	11.67	13.53	17.01	15.84	137	169	175	192	203	135	158	117	141	191	160	184	231	188	115	165	209	181	Gh_A01G1511	Gh_A01G1511	AT3G49720	67.94	AT3G49720	-	Uncharacterized protein At3g49720 [Source:UniProtKB/Swiss-Prot;Acc:Q9M2Y6]	-	-	-	AT3G49720		GO:0005768//endosome;GO:0044464//cell part;GO:0005623//cell;GO:0000139//Golgi membrane;GO:0098588//bounding membrane of organelle;GO:0031976//plastid thylakoid;GO:0009534//chloroplast thylakoid;GO:0043226//organelle;GO:0043231//intracellular membrane-bounded organelle;GO:0009579//thylakoid;GO:0005773//vacuole;GO:0043229//intracellular organelle;GO:0016021//integral component of membrane;GO:000953…
Gh_A01G1514	0.12	0.12	0.27	0.26	0.2	0.5	1.57	0.85	0.39	0	0	0	0	0	0	0	0	0.53	1	1	2	2	2	4	14	6	3	0	0	0	0	0	0	0	0	4	Gh_A01G1514	Gh_A01G1514	AT4G33720	51.28	AT4G33720	-	CAP (Cysteine-rich secretory proteins, Antigen 5, and Pathogenesis-related 1 protein) superfamily protein [Source:TAIR;Acc:AT4G33720]	Organismal Systems;Environmental Information Processing	Signal transduction;Environmental adaptation	ko04075//Plant hormone signal transduction;ko04626//Plant-pathogen interaction	AT4G33720	K13449	GO:0005576//extracellular region
Gh_A01G1519	50.29	76.39	42.17	43.16	129.53	155.21	209.24	107.23	78.32	21.52	18.16	16.61	35.64	55.96	61	83.19	41.36	59.9	1202.62	1881.86	906.4	967.5	3716.89	3562.25	5362.32	2184.39	1710.38	530.33	355	383.33	990.14	1150.29	1140.7	1925.41	964.51	1299.26	Gh_A01G1519	Gh_A01G1519	AT3G19680	58.99	AT3G19680	-	Protein of unknown function (DUF1005) [Source:TAIR;Acc:AT3G19680]	-	-	-	AT3G19680		GO:0016020//membrane;GO:0044444//cytoplasmic part;GO:0005622//intracellular;GO:0005623//cell;GO:0043227//membrane-bounded organelle;GO:0005737//cytoplasm;GO:0044424//intracellular part;GO:0043231//intracellular membrane-bounded organelle;GO:0044464//cell part;GO:0071944//cell periphery;GO:0005886//plasma membrane;GO:0009536//plastid;GO:0043226//organelle;GO:0043229//intracellular organelle
Gh_A01G1521	7.1	8.71	12.6	9.11	5.89	4.96	4.37	4.72	4.07	4.65	6.72	5.01	4.15	1.56	1.94	6.39	3.67	2.51	219.1	276.79	349.39	263.38	218.15	146.87	144.62	123.98	114.66	147.96	169.56	149.03	148.74	41.28	46.7	190.74	110.48	70.38	Gh_A01G1521	Gh_A01G1521	AT4G33760	78.82	AT4G33760	-	tRNA synthetase class II (D, K and N) family protein [Source:TAIR;Acc:AT4G33760]	Genetic Information Processing	Translation	ko00970//Aminoacyl-tRNA biosynthesis	AT4G33760	K01876	GO:0043231//intracellular membrane-bounded organelle;GO:0043227//membrane-bounded organelle;GO:0043226//organelle;GO:0016020//membrane;GO:0043229//intracellular organelle;GO:0044424//intracellular part;GO:0005623//cell;GO:0005739//mitochondrion;GO:0009507//chloroplast;GO:0005622//intracellular;GO:0044444//cytoplasmic part;GO:0009536//plastid;GO:0044464//cell part;GO:0005737//cytoplasm
Gh_A01G1522	0.98	1.57	2.36	2.44	0.99	0.57	0.56	0.6	0.52	0.85	1.16	0.9	0.64	0.28	0.64	1.71	0.58	0.6	31	50.93	66.93	72.09	37.44	17.4	18.96	16.13	14.93	27.73	30.01	27.55	23.47	7.7	15.91	52.35	17.95	17.1	Gh_A01G1522	Gh_A01G1522	AT5G66600	49.11	AT5G66600	-	-	-	-	-	AT5G66600		-
Gh_A01G1524	0.74	2.14	1.87	1.35	1.23	1.64	1.32	0.9	0.69	2.55	2.57	1.69	1.13	2.08	1.95	1.41	1.51	0.7	7	21	15.99	12	14	15	13.47	7.26	6	25	20	15.51	12.5	17	14.52	13	14	6	Gh_A01G1524	Gh_A01G1524	AT2G15980	56.38	AT2G15980	-	-	-	-	-	AT2G15980		-
Gh_A01G1525	0	0	0.14	0	0	0	0	0	0	0	0	0	0	0	0	0	0	0	0	0	1	0	0	0	0	0	0	0	0	0	0	0	0	0	0	0	Gh_A01G1525	Gh_A01G1525	AT3G50810	53.64	AT3G50810	-	CASP-like protein 5C2 [Source:UniProtKB/Swiss-Prot;Acc:P0CB17]	-	-	-	AT3G50810		GO:0016021//integral component of membrane;GO:0044425//membrane part;GO:0044464//cell part;GO:0071944//cell periphery;GO:0005886//plasma membrane;GO:0005623//cell;GO:0016020//membrane;GO:0031224//intrinsic component of membrane
Gh_A01G1529	0.39	0.13	0	0	0.32	0	0.48	0	0.14	0	0.16	0.4	0	0	0	0	0	0	1.5	0.5	0	0	1.5	0	2	0	0.5	0	0.5	1.5	0	0	0	0	0	0	Gh_A01G1529	Gh_A01G1529	AT2G15960	37.5	AT2G15960	-	unknown protein; Has 14 Blast hits to 14 proteins in 5 species: Archae - 0; Bacteria - 0; Metazoa - 0; Fungi - 0; Plants - 14; Viruses - 0; Other Eukaryotes - 0 (source: NCBI BLink). [Source:TAIR;Acc:AT2G15960]	-	-	-	AT2G15960		GO:0005575//cellular_component
Gh_A01G1531	0.62	0	1.38	0.66	0.65	0.81	1.45	0.55	0.34	1.66	1.52	1.77	3.21	3.44	1.79	1.61	4.94	5.32	4	0	8	4	5	5	10	3	2	11	8	11	24	19	9	10	31	31	Gh_A01G1531	Gh_A01G1531	AT2G26500	65.09	AT2G26500	-	-	-	-	-	AT2G26500		GO:0032991//macromolecular complex;GO:0043227//membrane-bounded organelle;GO:0044436//thylakoid part;GO:0005737//cytoplasm;GO:0044434//chloroplast part;GO:0044444//cytoplasmic part;GO:0009579//thylakoid;GO:0016020//membrane;GO:0044422//organelle part;GO:0005623//cell;GO:0009507//chloroplast;GO:0043234//protein complex;GO:0005622//intracellular;GO:0034357//photosynthetic membrane;GO:0044424//intra…
Gh_A01G1532	10.04	13.22	13.04	14.32	9.44	7.35	8.17	8.68	8.8	8.82	11.25	9.89	6.76	7.08	8.62	10.13	9.32	6.38	193.02	261.88	225.38	258.25	217.81	135.66	168.39	142.18	154.54	174.81	176.8	183.55	150.95	117.04	129.72	188.62	174.82	111.25	Gh_A01G1532	Gh_A01G1532	AT4G06634	70.91	AT4G06634	-	Uncharacterized zinc finger protein At4g06634 [Source:UniProtKB/Swiss-Prot;Acc:Q2V3L3]	-	-	-	AT4G06634		-
Gh_A01G1533	1.46	1.1	1.57	1.96	2.21	1.81	1.47	1.91	1.07	3.63	3.11	2.34	3.08	3.4	3.46	2.07	2.05	3.11	27	21	26	34	49	32	29	30	18	69	47	41.77	66	54	50	37	37	52	Gh_A01G1533	Gh_A01G1533	AT5G23170	50.79	AT5G23170	-	Serine/threonine-protein kinase-like protein At5g23170 [Source:UniProtKB/Swiss-Prot;Acc:Q9FMY3]	-	-	-	AT5G23170		GO:0030054//cell junction;GO:0009506//plasmodesma;GO:0005623//cell;GO:0044464//cell part;GO:0005886//plasma membrane;GO:0055044//symplast;GO:0071944//cell periphery;GO:0005911//cell-cell junction;GO:0016020//membrane
Gh_A01G1535	3.43	4.17	6.51	6.96	3.99	4.4	5.28	4.2	3.49	3.65	4.08	4.42	4.47	2.74	3.67	3.24	5.02	3.57	60.2	75.33	102.57	114.47	83.91	74.12	99.19	62.73	55.93	66.03	58.49	74.73	91.08	41.3	50.35	54.99	85.85	56.72	Gh_A01G1535	Gh_A01G1535	AT1G71900	79.23	AT1G71900	-	Probable magnesium transporter NIPA4 [Source:UniProtKB/Swiss-Prot;Acc:Q94AH3]	-	-	-	AT1G71900		GO:0005768//endosome;GO:0005622//intracellular;GO:0005623//cell;GO:0044464//cell part;GO:0043226//organelle;GO:0043229//intracellular organelle;GO:0005737//cytoplasm;GO:0012505//endomembrane system;GO:0071944//cell periphery;GO:0005769//early endosome;GO:0005886//plasma membrane;GO:0016020//membrane;GO:0044424//intracellular part;GO:0043227//membrane-bounded organelle;GO:0016021//integral compone…
Gh_A01G1540	1.99	2.66	1.29	1.77	2.84	3.12	8.99	9.85	9.37	1.45	1.42	1.98	2.72	3.05	2.87	2.92	3.49	6.23	24	33	14	20	41	36	115.97	101	103	18	14	23	38	31.58	27	34	41	68	Gh_A01G1540	Gh_A01G1540	AT1G58070	49.17	AT1G58070	-	unknown protein; Has 286 Blast hits to 266 proteins in 81 species: Archae - 2; Bacteria - 25; Metazoa - 90; Fungi - 19; Plants - 78; Viruses - 4; Other Eukaryotes - 68 (source: NCBI BLink). [Source:TAIR;Acc:AT1G58070]	-	-	-	AT1G58070		-
Gh_A01G1541	5.81	6.48	7.91	5.67	6.01	6.11	6.9	5.41	5.5	3.38	3.55	3.75	3.62	2.44	2.6	3.41	2.97	2.02	439.5	505.33	537.6	401.83	545.49	443.47	559.46	348.83	380.01	263.43	219.19	273.91	317.95	158.97	153.9	249.85	219.45	138.39	Gh_A01G1541	Gh_A01G1541	AT1G58060	67.87	AT1G58060	-	RNA helicase family protein [Source:TAIR;Acc:AT1G58060]	-	-	-	AT1G58060		GO:0043229//intracellular organelle;GO:0044424//intracellular part;GO:0005737//cytoplasm;GO:0044464//cell part;GO:0043227//membrane-bounded organelle;GO:0005634//nucleus;GO:0043226//organelle;GO:0043231//intracellular membrane-bounded organelle;GO:0005622//intracellular;GO:0005623//cell
Gh_A01G1542	62.56	46.94	51.99	48.68	55.87	50.25	55.85	62.62	58.39	81.32	73.83	72.51	73.73	82.47	89.3	57.4	68.68	72.73	1528.28	1181.15	1141.61	1114.84	1637.74	1178	1462.17	1303.12	1302.68	2047.54	1473.83	1709.14	2092.11	1731.48	1705.93	1357.26	1636.14	1611.35	Gh_A01G1542	Gh_A01G1542	AT4G24330	67.51	AT4G24330	-	Protein of unknown function (DUF1682) [Source:TAIR;Acc:AT4G24330]	-	-	-	AT4G24330		GO:0005783//endoplasmic reticulum;GO:0043227//membrane-bounded organelle;GO:0005737//cytoplasm;GO:0043229//intracellular organelle;GO:0044464//cell part;GO:0044444//cytoplasmic part;GO:0044424//intracellular part;GO:0012505//endomembrane system;GO:0005794//Golgi apparatus;GO:0043226//organelle;GO:0043231//intracellular membrane-bounded organelle;GO:0005622//intracellular;GO:0005623//cell
Gh_A01G1543	8.05	9.28	11.58	11.93	7.32	7.02	5.1	5.61	6.25	8.86	8.59	9.23	7.93	7.47	7.56	10.34	8.48	6.71	238.45	283.1	308.4	331.2	260.26	199.58	161.92	141.67	169.15	270.4	207.93	263.82	272.92	190.3	175.18	296.57	245.02	180.23	Gh_A01G1543	Gh_A01G1543	AT5G49950	60.76	AT5G49950	-	alpha/beta-Hydrolases superfamily protein [Source:TAIR;Acc:AT5G49950]	-	-	-	AT5G49950		-
Gh_A01G1544	1	1.01	1.5	1.6	0.84	0.88	0.76	0.58	1.09	1.35	1.22	0.87	0.84	0.79	0.66	1.05	1.14	0.62	25	26	33.93	37.65	25.19	21.17	20.51	12.42	25	35	25	21	24.41	17	13	25.45	28	14	Gh_A01G1544	Gh_A01G1544	AT4G24320	48.91	AT4G24320	-	Ubiquitin carboxyl-terminal hydrolase family protein [Source:TAIR;Acc:AT4G24320]	-	-	-	AT4G24320		-
Gh_A01G1546	0.26	0.42	0.19	0.74	0.44	0.18	0.65	1.98	0.67	0.17	0.32	0.36	0.32	0.41	1.45	0.54	0.54	1.8	3	5	2	8	6	2	8	19.38	7	2	3	4	4.27	4	13	6	6	18.69	Gh_A01G1546	Gh_A01G1546	AT3G02430	66.67	AT3G02430	-	-	-	-	-	AT3G02430		-
Gh_A01G1547	11.53	12.57	14.19	14.28	8.28	8.75	7.06	8.48	7.92	9.72	10.95	9.94	6.82	6.74	3.88	9.41	6.96	6.06	342.77	384.98	379.04	397.94	295.2	249.66	224.77	214.8	214.98	297.87	266	285.07	235.47	172.09	90.24	270.73	201.86	163.31	Gh_A01G1547	Gh_A01G1547	AT1G58025	44.17	AT1G58025	-	DNA-binding bromodomain-containing protein [Source:TAIR;Acc:AT1G58025]	-	-	-	AT1G58025		-
Gh_A01G1548	6.07	4.67	3.03	4.27	4.03	4.95	4.34	5.17	5.26	4.46	6.41	5.37	5.47	4.41	4.99	3.48	4.16	3.36	113.58	90	51	75	90.44	89	87	82.37	90	86	98	97	119	71	73	63	76	57	Gh_A01G1548	Gh_A01G1548	AT1G09800	69.27	AT1G09800	-	Pseudouridine synthase family protein [Source:TAIR;Acc:AT1G09800]	-	-	-	AT1G09800		-
Gh_A01G1551	6.32	7.08	6.42	10.47	5.14	4.84	1.81	3.66	2.05	3.11	3.41	5.75	4.94	2.64	2.99	11.68	6.17	6.33	46.46	53.67	42.47	72.2	45.35	34.15	14.29	22.95	13.76	23.6	20.5	40.77	42.2	16.66	17.2	83.16	44.26	42.21	Gh_A01G1551	Gh_A01G1551	AT1G09812	53.44	AT1G09812	-	unknown protein; BEST Arabidopsis thaliana protein match is: unknown protein (TAIR:AT1G58007.2); Has 93 Blast hits to 93 proteins in 13 species: Archae - 0; Bacteria - 0; Metazoa - 0; Fungi - 0; Plants - 93; Viruses - 0; Other Eukaryotes - 0 (source /.../ BLink). [Source:TAIR;Acc:AT1G09812]	-	-	-	AT1G09812		-
Gh_A01G1552	9.04	8.11	8.57	8.48	9.48	8.36	6.99	7.82	8.25	7.77	6.7	7.46	6.22	6.2	7.47	8.32	7.53	6.39	280.68	259.51	239.25	247.01	353.52	249.15	232.8	206.81	233.9	248.64	169.99	223.52	224.42	165.65	181.36	250.1	228.1	180.08	Gh_A01G1552	Gh_A01G1552	AT4G24290	78.6	AT4G24290	-	-	-	-	-	AT4G24290		GO:0071944//cell periphery;GO:0005886//plasma membrane;GO:0044464//cell part;GO:0005623//cell;GO:0016020//membrane
Gh_A01G1553	0.67	0.4	0.79	0.86	1.07	1.68	1.13	1.38	1.03	0.07	0.04	0.24	0.17	0.59	0.22	2.12	0.45	0.64	20	12.12	21	24	38	48	36	35	28	2	1	7	6	15	5	61	13	17.3	Gh_A01G1553	Gh_A01G1553	AT4G24290	59.6	AT4G24290	-	-	-	-	-	AT4G24290		GO:0071944//cell periphery;GO:0005886//plasma membrane;GO:0044464//cell part;GO:0005623//cell;GO:0016020//membrane
Gh_A01G1556	0.19	0.19	0.21	0.2	0.64	0.2	0.36	0	0.21	0.18	0	0.79	0	0	0.24	0.2	0	0.63	1	1	1	1	4	1	2	0	1	1	0	4	0	0	1	1	0	3	Gh_A01G1556	Gh_A01G1556	AT1G68500	61.36	AT1G68500	-	-	-	-	-	AT1G68500		-
Gh_A01G1557	6.3	7.57	5.64	8.61	6.03	4.67	5.23	5.77	5.39	8.89	9.1	8.37	6.79	6.11	6.85	6.77	8.81	6.88	186.91	231.44	150.45	239.46	214.69	133.1	166.32	145.84	146.18	271.77	220.59	239.77	234.13	155.92	158.99	194.43	254.81	185.29	Gh_A01G1557	Gh_A01G1557	AT1G57770	83.68	AT1G57770	-	FAD/NAD(P)-binding oxidoreductase family protein [Source:TAIR;Acc:AT1G57770]	-	-	-	AT1G57770		GO:0043229//intracellular organelle;GO:0009536//plastid;GO:0044444//cytoplasmic part;GO:0009507//chloroplast;GO:0043226//organelle;GO:0044464//cell part;GO:0044424//intracellular part;GO:0005737//cytoplasm;GO:0005623//cell;GO:0005622//intracellular;GO:0043231//intracellular membrane-bounded organelle;GO:0043227//membrane-bounded organelle
Gh_A01G1560	0.34	0.05	0.07	0.18	0.19	0.65	0	0.13	0.78	0.22	0.16	0.13	0.19	0.53	0	0.08	0.75	0.41	6	1	1.13	3	4	10.96	0	2	12.56	4	2.26	2.14	4	8.12	0	1.37	13	6.5	Gh_A01G1560	Gh_A01G1560	AT5G49920	54.27	AT5G49920	-	Octicosapeptide/Phox/Bem1p family protein [Source:TAIR;Acc:AT5G49920]	-	-	-	AT5G49920		-
Gh_A01G1567	2.57	2.56	2.32	3.34	1.95	2.12	3.16	1.59	1.98	2.27	2.31	2.86	3.4	2.28	3.66	1.43	2.63	3.04	34.12	35	27.69	41.59	31	27	45	18	24	31	25	36.63	52.35	26	38	18.35	34	36.62	Gh_A01G1567	Gh_A01G1567	AT1G68330	42.96	AT1G68330	-	unknown protein; BEST Arabidopsis thaliana protein match is: unknown protein (TAIR:AT1G48780.1); Has 155 Blast hits to 147 proteins in 23 species: Archae - 0; Bacteria - 0; Metazoa - 19; Fungi - 3; Plants - 126; Viruses - 0; Other Eukaryotes - 7 (so /.../NCBI BLink). [Source:TAIR;Acc:AT1G68330]	-	-	-	AT1G68330		-
Gh_A01G1568	0	0	0	0	0	0	0	0	0	0	0	0	0	0	0	0	0	0	0	0	0	0	0	0	0	0	0	0	0	0	0	0	0	0	0	0	Gh_A01G1568	Gh_A01G1568	AT5G64950	36.32	AT5G64950	-	Mitochondrial transcription termination factor family protein [Source:TAIR;Acc:AT5G64950]	-	-	-	AT5G64950		GO:0043231//intracellular membrane-bounded organelle;GO:0043226//organelle;GO:0044464//cell part;GO:0044424//intracellular part;GO:0043229//intracellular organelle;GO:0005622//intracellular;GO:0005623//cell;GO:0005739//mitochondrion;GO:0005737//cytoplasm;GO:0043227//membrane-bounded organelle;GO:0044444//cytoplasmic part
Gh_A01G1569	0	0	0	0	0	0	0	0	0	0	0	0	0	0	0	0	0	0	0	0	0	0	0	0	0	0	0	0	0	0	0	0	0	0	0	0	Gh_A01G1569	Gh_A01G1569	AT5G42905	46.67	AT5G42905	-	Polynucleotidyl transferase, ribonuclease H-like superfamily protein [Source:TAIR;Acc:AT5G42905]	-	-	-	AT5G42905		GO:0005575//cellular_component
Gh_A01G1575	0.2	0	0.14	0.2	0.05	0.13	0.69	0.4	0.6	0.06	0	0.19	0.11	0.18	0.24	0.13	0.25	0.07	6.58	0	4	6	2	4	24	11	18	2	0	6	4	5	6	4	8	2	Gh_A01G1575	Gh_A01G1575	AT5G20950	69.38	AT5G20950	-	Glycosyl hydrolase family protein [Source:TAIR;Acc:AT5G20950]	Metabolism	Carbohydrate metabolism;Metabolism of other amino acids;Biosynthesis of other secondary metabolites	ko00500//Starch and sucrose metabolism;ko00940//Phenylpropanoid biosynthesis;ko00460//Cyanoamino acid metabolism	AT5G20950	K05349	GO:0030054//cell junction;GO:0071944//cell periphery;GO:0016020//membrane;GO:0055044//symplast;GO:0005618//cell wall;GO:0005623//cell;GO:0009505//plant-type cell wall;GO:0005911//cell-cell junction;GO:0009506//plasmodesma;GO:0030312//external encapsulating structure;GO:0044464//cell part
Gh_A01G1576	4.03	5.57	3.17	9.05	6.76	16.62	27.43	34.88	30.27	6.74	4.19	4.22	7.46	8.18	6.46	6.66	14.03	17.04	31.29	44.53	22.1	65.88	62.99	123.87	228.24	230.7	214.65	53.93	26.59	31.61	67.28	54.62	39.2	50.09	106.23	120	Gh_A01G1576	Gh_A01G1576	AT4G08570	74.17	AT4G08570	-	Heavy metal transport/detoxification superfamily protein [Source:TAIR;Acc:AT4G08570]	-	-	-	AT4G08570		GO:0005575//cellular_component
Gh_A01G1577	0.38	0.89	1.15	0.96	0.34	0.14	0.03	0	0.06	0.33	0.7	0.19	0.23	0.32	0.1	0.8	0.09	0.18	14	33.88	38.11	33.31	14.85	5	1	0	2	12.57	21	6.86	10	10	3	28.46	3.33	6	Gh_A01G1577	Gh_A01G1577	AT4G08550	55.73	AT4G08550	-	electron carriers;protein disulfide oxidoreductases [Source:TAIR;Acc:AT4G08550]	-	-	-	AT4G08550		-
Gh_A01G1579	2.67	3.66	3.06	3	1.99	3.11	2.29	2.77	2.41	1.96	1.25	2.24	3.08	2.53	3.28	2.7	2.32	2.52	37.7	53.38	38.84	39.72	33.81	42.2	34.72	33.33	31.09	28.64	14.39	30.63	50.53	30.75	36.24	36.99	31.94	32.26	Gh_A01G1579	Gh_A01G1579	AT1G77930	74.81	AT1G77930	-	Chaperone DnaJ-domain superfamily protein [Source:TAIR;Acc:AT1G77930]	-	-	-	AT1G77930		GO:0044424//intracellular part;GO:0009536//plastid;GO:0005622//intracellular;GO:0043231//intracellular membrane-bounded organelle;GO:0044464//cell part;GO:0005737//cytoplasm;GO:0044444//cytoplasmic part;GO:0009507//chloroplast;GO:0043229//intracellular organelle;GO:0043226//organelle;GO:0043227//membrane-bounded organelle;GO:0005623//cell
Gh_A01G1581	23.28	22.69	23.73	25.41	21.82	15.11	15.85	19.03	20.15	30.3	32.25	31.32	23.74	26.21	27.78	20.45	29.08	23.27	536.46	538.55	491.5	548.81	603.26	334.15	391.26	373.55	424.06	719.6	607.28	696.24	635.32	519.01	500.59	456.06	653.48	486.26	Gh_A01G1581	Gh_A01G1581	AT1G36730	70.33	AT1G36730	-	Probable eukaryotic translation initiation factor 5-1 [Source:UniProtKB/Swiss-Prot;Acc:Q9C8F1]	Genetic Information Processing	Translation	ko03013//RNA transport	AT1G36730	K03262	GO:0005829//cytosol;GO:0044464//cell part;GO:0005622//intracellular;GO:0005623//cell;GO:0044444//cytoplasmic part;GO:0005737//cytoplasm;GO:0044424//intracellular part
Gh_A01G1582	15.05	17.01	20.64	16.89	14.29	14.97	14.89	14.86	12.73	9.98	14.71	12.06	12.94	8.87	8.23	13.07	9.62	9.78	1197.67	1393.77	1475.96	1259.66	1363.84	1142.86	1269.65	1006.77	924.56	818.65	956.56	925.76	1196.18	606.67	511.75	1006.27	746.07	706.01	Gh_A01G1582	Gh_A01G1582	AT1G77800	50.87	AT1G77800	-	PHD finger family protein [Source:TAIR;Acc:AT1G77800]	-	-	-	AT1G77800		-
Gh_A01G1584	0.07	0	0	0.07	0.11	0	0.19	0	0.07	0	0	0	0.06	0	0	0.14	0	0	1	0	0	1	2	0	3	0	1	0	0	0	1	0	0	2	0	0	Gh_A01G1584	Gh_A01G1584	AT1G36990	36.52	AT1G36990	-	-	-	-	-	AT1G36990		-
Gh_A01G1587	0.93	0.8	0.76	1.66	1.26	1.22	0.73	1.2	1.33	1.18	0.89	1.67	1.85	1.19	1.56	2.42	1.85	1.72	19	17	14	32	31	24	16	21	25	25	15	33	44	21	25	48	37	32	Gh_A01G1587	Gh_A01G1587	AT1G60360	43.54	AT1G60360	-	RING/U-box superfamily protein [Source:TAIR;Acc:AT1G60360]	-	-	-	AT1G60360		-
Gh_A01G1589	4.74	5.59	6.27	9.58	8.68	10.25	13.6	12.94	9.53	3.16	4.31	4.39	11.97	7.1	6.82	11.95	13.34	11.94	105	127.64	125	199	231	218	323	244.4	193	72.13	78	94	308.31	135.26	118.26	256.33	288.37	240.03	Gh_A01G1589	Gh_A01G1589	AT1G44820	73.49	AT1G44820	-	Peptidase M20/M25/M40 family protein [Source:TAIR;Acc:AT1G44820]	Metabolism	Amino acid metabolism;Overview	ko01230//Biosynthesis of amino acids;ko01210//2-Oxocarboxylic acid metabolism;ko00220//Arginine biosynthesis	AT1G44820	K14677	GO:0044444//cytoplasmic part;GO:0043231//intracellular membrane-bounded organelle;GO:0012505//endomembrane system;GO:0005622//intracellular;GO:0043229//intracellular organelle;GO:0005623//cell;GO:0043227//membrane-bounded organelle;GO:0005737//cytoplasm;GO:0005783//endoplasmic reticulum;GO:0044464//cell part;GO:0044424//intracellular part;GO:0043226//organelle
Gh_A01G1590	8.3	6.79	8.47	4.91	4.19	5.45	2.27	3.67	3.22	1.23	2.55	2.2	1.22	1.42	1.23	1.26	1.35	2.39	163.46	137.82	149.95	90.68	98.93	103	47.87	61.59	58	25	41	41.81	28	24	19	24	25.91	42.7	Gh_A01G1590	Gh_A01G1590	AT4G08300	64.49	AT4G08300	-	WAT1-related protein At4g08300 [Source:UniProtKB/Swiss-Prot;Acc:Q501F8]	-	-	-	AT4G08300		GO:0031224//intrinsic component of membrane;GO:0016021//integral component of membrane;GO:0044425//membrane part;GO:0016020//membrane
Gh_A01G1591	0	0	0	0	0	0	0	0	0	0	0	0	0	0	0	0	0	0	0	0	0	0	0	0	0	0	0	0	0	0	0	0	0	0	0	0	Gh_A01G1591	Gh_A01G1591	AT4G08300	57.92	AT4G08300	-	WAT1-related protein At4g08300 [Source:UniProtKB/Swiss-Prot;Acc:Q501F8]	-	-	-	AT4G08300		GO:0031224//intrinsic component of membrane;GO:0016021//integral component of membrane;GO:0044425//membrane part;GO:0016020//membrane
Gh_A01G1592	1.33	4.64	5.22	5.55	2.29	2.66	2.39	2.08	2.86	0.98	1.97	1.61	1.65	0.67	2.77	3.52	1.4	1.03	18.25	65.35	64.2	71.23	37.53	34.86	35.1	24.26	35.77	13.81	21.98	21.29	26.23	7.88	29.62	46.63	18.7	12.81	Gh_A01G1592	Gh_A01G1592	AT1G44770	57.2	AT1G44770	-	-	-	-	-	AT1G44770		-
Gh_A01G1595	1.2	1.77	2.66	1.77	1.3	0.85	0.37	0.35	0.46	1.23	1.77	1.58	1.08	1.03	0.88	1.65	1.01	0.51	85	129.18	169.97	117.5	111.05	58	28	21	30	90.32	102.79	108	89.34	62.69	49	113.31	70	33	Gh_A01G1595	Gh_A01G1595	AT1G77600	47.64	AT1G77600	-	ARM repeat superfamily protein [Source:TAIR;Acc:AT1G77600]	-	-	-	AT1G77600		-
Gh_A01G1596	1.78	2.4	2.31	3.16	1.81	1.54	0.64	1.04	0.86	1.44	2.54	1.94	2.29	0.69	1.39	1.73	0.91	0.87	18	25	21	29.97	22	15	7	9	8	15	21	19	27	6	11	17	9	8	Gh_A01G1596	Gh_A01G1596	AT1G21830	45.75	AT1G21830	-	unknown protein; CONTAINS InterPro DOMAIN/s: Protein of unknown function DUF740 (InterPro:IPR008004); BEST Arabidopsis thaliana protein match is: unknown protein (TAIR:AT1G44608.1); Has 49 Blast hits to 49 proteins in 12 species: Archae - 0; Bacteri /.../ Metazoa - 0; Fungi - 0; Plants - 49; Viruses - 0; Other Eukaryotes - 0 (source: NCBI BLink). [Source:TAIR;Acc:AT1G21830]	-	-	-	AT1G21830		-
Gh_A01G1597	2.13	4.26	3.03	1.26	2.07	1.61	1.55	3.2	2.99	1.61	1.74	2.95	2.35	2.76	1.82	1.35	2.19	1.44	18	37	23	10	21	13	14	23	23	14	12	24	23	20	12	11	18	11	Gh_A01G1597	Gh_A01G1597	AT4G08330	68.94	AT4G08330	-	-	-	-	-	AT4G08330		GO:0044444//cytoplasmic part;GO:0043229//intracellular organelle;GO:0005623//cell;GO:0009507//chloroplast;GO:0071944//cell periphery;GO:0043226//organelle;GO:0005886//plasma membrane;GO:0005737//cytoplasm;GO:0016020//membrane;GO:0044424//intracellular part;GO:0044464//cell part;GO:0043227//membrane-bounded organelle;GO:0009536//plastid;GO:0043231//intracellular membrane-bounded organelle;GO:00056…
Gh_A01G1599	1.04	0.67	0.44	1.36	1.46	2.53	2.59	1.64	1.95	3.1	1.91	4.5	1.21	3.87	2.69	1.43	3.03	3.11	6	4	2.29	7.35	10.06	14	16	8.07	10.25	18.43	9	25	8.07	19.15	12.1	8	17	16.24	Gh_A01G1599	Gh_A01G1599	AT1G21770	64.15	AT1G21770	-	Acyl-CoA N-acyltransferases (NAT) superfamily protein [Source:TAIR;Acc:AT1G21770]	-	-	-	AT1G21770		GO:0005777//peroxisome;GO:0043227//membrane-bounded organelle;GO:0005623//cell;GO:0044464//cell part;GO:0044444//cytoplasmic part;GO:0042579//microbody;GO:0043231//intracellular membrane-bounded organelle;GO:0043226//organelle;GO:0005737//cytoplasm;GO:0044424//intracellular part;GO:0005622//intracellular;GO:0043229//intracellular organelle
Gh_A01G1603	8.15	7.68	8.79	9.21	8.37	7.92	7.78	8.23	7.66	6.31	6.45	6.07	6.09	5.54	3.47	8.59	4.96	5.47	177.69	172.61	172.28	188.24	219.11	165.75	181.79	152.86	152.51	141.79	115.01	127.73	154.38	103.84	59.23	181.24	105.51	108.11	Gh_A01G1603	Gh_A01G1603	AT3G56840	62.38	AT3G56840	-	FAD-dependent oxidoreductase family protein [Source:TAIR;Acc:AT3G56840]	-	-	-	AT3G56840		-
Gh_A01G1604	2.14	2.51	2.81	2.1	1.87	1.41	1.42	2.05	1.42	3.76	3.58	3.73	1.98	1.83	2.08	3.43	2.88	2.11	38	46	45	35	40	24	27	31	23	69	52	64	41	28	29	59	50	34	Gh_A01G1604	Gh_A01G1604	AT5G44600	64.09	AT5G44600	-	S-adenosyl-L-methionine-dependent methyltransferases superfamily protein [Source:TAIR;Acc:AT5G44600]	-	-	-	AT5G44600		-
Gh_A01G1614	0	0.09	0	0.09	0	0.09	0	0	0	0	0	0	0	0	0	0	0	0	0	1	0	1	0	1	0	0	0	0	0	0	0	0	0	0	0	0	Gh_A01G1614	Gh_A01G1614	AT2G42040	36.59	AT2G42040	-	CONTAINS InterPro DOMAIN/s: WRC (InterPro:IPR014977); Has 219 Blast hits to 219 proteins in 19 species: Archae - 0; Bacteria - 0; Metazoa - 3; Fungi - 0; Plants - 215; Viruses - 0; Other Eukaryotes - 1 (source: NCBI BLink). [Source:TAIR;Acc:AT2G42040]	-	-	-	AT2G42040		-
Gh_A01G1617	0.27	0.27	0.71	0.78	0.68	0.67	0.43	0.64	0.1	0.89	0.56	0.47	0.86	0.42	0.93	1.13	0.28	0.81	3	3	7	8	9	7	5	6	1.03	10	5	5	11	4	8	12	3	8	Gh_A01G1617	Gh_A01G1617	AT2G32580	46.82	AT2G32580	-	-	-	-	-	AT2G32580		GO:0044424//intracellular part;GO:0012505//endomembrane system;GO:0005622//intracellular;GO:0043227//membrane-bounded organelle;GO:0005623//cell;GO:0043231//intracellular membrane-bounded organelle;GO:0043229//intracellular organelle;GO:0044444//cytoplasmic part;GO:0005794//Golgi apparatus;GO:0044464//cell part;GO:0005737//cytoplasm;GO:0043226//organelle
Gh_A01G1622	12.46	11.21	9.31	6.14	10.88	9.41	2.59	2.91	4.39	27.33	23.04	25.57	17.71	28.97	25.67	16.33	11.18	14.73	100.61	93.23	67.53	46.49	105.46	72.94	22.42	20	32.4	227.42	152	199.21	166.09	201.04	162.05	127.6	88.01	107.88	Gh_A01G1622	Gh_A01G1622	AT2G42110	52.05	AT2G42110	-	unknown protein; Has 27 Blast hits to 27 proteins in 11 species: Archae - 0; Bacteria - 0; Metazoa - 0; Fungi - 0; Plants - 25; Viruses - 0; Other Eukaryotes - 2 (source: NCBI BLink). [Source:TAIR;Acc:AT2G42110]	-	-	-	AT2G42110		-
Gh_A01G1627	42.44	35.21	40.37	28.17	33.65	28.2	32.05	29.87	30.57	56.9	53.56	51.97	45.17	54.13	62.73	30.02	38.88	38.96	645.99	552.08	552.34	401.95	614.61	412	522.87	387.33	425	892.78	666.29	763.46	798.81	708.26	746.78	442.3	577.15	537.96	Gh_A01G1627	Gh_A01G1627	AT5G06770	55.93	AT5G06770	-	Zinc finger CCCH domain-containing protein 52 [Source:UniProtKB/Swiss-Prot;Acc:Q9FG30]	-	-	-	AT5G06770		-
Gh_A01G1630	2.82	6.8	6.98	10.61	3.36	4.4	1.97	5.95	2.93	4.94	4.77	2.42	5.06	3.77	4.86	4.51	3.41	2.49	20	49.68	44.55	70.56	28.6	30	15	36	19	36.15	27.65	16.56	41.74	23	27	31	23.63	16	Gh_A01G1630	Gh_A01G1630	AT3G57930	53.47	AT3G57930	-	unknown protein; BEST Arabidopsis thaliana protein match is: unknown protein (TAIR:AT2G42190.1); Has 1519 Blast hits to 1241 proteins in 182 species: Archae - 0; Bacteria - 60; Metazoa - 576; Fungi - 133; Plants - 127; Viruses - 30; Other Eukaryotes /.../ (source: NCBI BLink). [Source:TAIR;Acc:AT3G57930]	-	-	-	AT3G57930		-
Gh_A01G1631	0.03	0.62	0.79	0.41	0.55	0.17	0.31	0.12	0.11	0.26	0.21	0.35	0.19	0	0.13	0.17	0.36	0.2	1	19	21.17	11.48	19.51	5	10	3	3	8	5	10	6.67	0	3	5	10.59	5.45	Gh_A01G1631	Gh_A01G1631	AT5G06810	43.87	AT5G06810	-	Mitochondrial transcription termination factor family protein [Source:TAIR;Acc:AT5G06810]	-	-	-	AT5G06810		GO:0043226//organelle;GO:0044464//cell part;GO:0044424//intracellular part;GO:0005737//cytoplasm;GO:0043227//membrane-bounded organelle;GO:0009536//plastid;GO:0005739//mitochondrion;GO:0043231//intracellular membrane-bounded organelle;GO:0005622//intracellular;GO:0005623//cell;GO:0043229//intracellular organelle;GO:0044444//cytoplasmic part
Gh_A01G1632	0.11	0	0	0.18	0.09	0.23	0.05	0.33	0	0	0.07	0	0	0	0	0	0	0.06	2	0	0	3	2	4	1	5	0	0	1	0	0	0	0	0	0	1	Gh_A01G1632	Gh_A01G1632	AT5G06800	48.06	AT5G06800	-	myb-like HTH transcriptional regulator family protein [Source:TAIR;Acc:AT5G06800]	-	-	-	AT5G06800		-
Gh_A01G1633	0.7	1.7	4.41	3.52	0.55	0.59	0.35	0.22	0.41	0.37	0.92	0.49	0.57	0.88	0.24	1	0	0.21	7.44	18.53	42	35	7	6	4	2	4	4	8	5	7	8	2	10.29	0	2	Gh_A01G1633	Gh_A01G1633	AT5G06790	46.45	AT5G06790	-	unknown protein; FUNCTIONS IN: molecular_function unknown; INVOLVED IN: biological_process unknown; LOCATED IN: chloroplast; EXPRESSED IN: 9 plant structures; EXPRESSED DURING: LP.04 four leaves visible, LP.02 two leaves visible, petal differentiati /.../ expansion stage, D bilateral stage; BEST Arabidopsis thaliana protein match is: unknown protein (TAIR:AT3G57950.1); Has 1807 Blast hits to 1807…	-	-	-	AT5G06790		-
Gh_A01G1637	3.47	3.91	5.69	4.08	2.82	1.79	1.12	0.8	0.86	4.49	5.58	5.53	3.56	2.9	4.32	4.23	2.61	2.01	254.97	296	376	281	249	126	88	50	58	340.05	335	392	304	183	248	301	187	134	Gh_A01G1637	Gh_A01G1637	AT3G10310	56.26	AT3G10310	-	P-loop nucleoside triphosphate hydrolases superfamily protein with CH (Calponin Homology) domain [Source:TAIR;Acc:AT3G10310]	-	-	-	AT3G10310		GO:0044422//organelle part;GO:0044424//intracellular part;GO:0005871//kinesin complex;GO:0043228//non-membrane-bounded organelle;GO:0005875//microtubule associated complex;GO:0015630//microtubule cytoskeleton;GO:0044446//intracellular organelle part;GO:0044430//cytoskeletal part;GO:0005623//cell;GO:0005622//intracellular;GO:0005856//cytoskeleton;GO:0005874//microtubule;GO:0032991//macromolecular …
Gh_A01G1651	1.58	3.26	2.72	2.77	1.23	0.95	0.81	0.66	1.17	0.89	1.81	1.32	1.31	0.36	0.65	2.05	0.89	0.51	31	66	48	51	29	18	17	11	21	18	29	25	30	6	10	39	17	9	Gh_A01G1651	Gh_A01G1651	AT3G57360	47.53	AT3G57360	-	unknown protein; BEST Arabidopsis thaliana protein match is: unknown protein (TAIR:AT3G02370.2); Has 122 Blast hits to 122 proteins in 54 species: Archae - 0; Bacteria - 0; Metazoa - 74; Fungi - 4; Plants - 41; Viruses - 0; Other Eukaryotes - 3 (sou /.../CBI BLink). [Source:TAIR;Acc:AT3G57360]	-	-	-	AT3G57360		GO:0032991//macromolecular complex;GO:0043234//protein complex;GO:0043231//intracellular membrane-bounded organelle;GO:0044424//intracellular part;GO:0044464//cell part;GO:0005623//cell;GO:0000214//tRNA-intron endonuclease complex;GO:1902494//catalytic complex;GO:0044428//nuclear part;GO:0043226//organelle;GO:0043227//membrane-bounded organelle;GO:1902555//endoribonuclease complex;GO:0044422//org…
Gh_A01G1654	14.95	14.29	13.44	12.7	14.47	13.81	15.77	14.58	14	14.69	15.73	17.13	15.88	15.69	14.23	14.19	16.08	14.22	438.87	432.41	354.87	349.67	509.89	389.28	496.12	364.73	375.53	444.68	377.44	485.47	541.58	395.94	326.86	403.33	460.35	378.84	Gh_A01G1654	Gh_A01G1654	AT3G57890	72.8	AT3G57890	-	Tubulin binding cofactor C domain-containing protein [Source:TAIR;Acc:AT3G57890]	-	-	-	AT3G57890		-
Gh_A01G1657	2.82	3.2	2.53	2.73	2.7	2.3	3.35	3.45	3.16	3.31	2.18	4.21	2.95	4.63	3.3	2.69	3.69	2.97	52.31	61.27	42.29	47.53	60.24	41	66.69	54.61	53.57	63.42	33.07	75.4	63.67	73.94	47.93	48.33	66.73	50	Gh_A01G1657	Gh_A01G1657	AT3G12150	83.01	AT3G12150	-	-	-	-	-	AT3G12150		-
Gh_A01G1662	6.01	5.17	6.36	4.53	4.61	4.62	2.88	2.75	2.52	9.68	12.04	10.89	7.76	7.85	9	6.47	5.98	6.04	198.5	175.82	188.72	140.36	182.47	146.31	102.05	77.41	76.01	329.31	324.87	346.97	297.61	222.74	232.31	206.67	192.61	180.95	Gh_A01G1662	Gh_A01G1662	AT3G57830	63.65	AT3G57830	-	Leucine-rich repeat protein kinase family protein [Source:TAIR;Acc:AT3G57830]	-	-	-	AT3G57830		GO:0016020//membrane;GO:0009506//plasmodesma;GO:0030054//cell junction;GO:0005911//cell-cell junction;GO:0055044//symplast;GO:0044425//membrane part;GO:0031224//intrinsic component of membrane;GO:0044464//cell part;GO:0005623//cell;GO:0005886//plasma membrane;GO:0071944//cell periphery;GO:0016021//integral component of membrane
Gh_A01G1665	9	12.76	12.45	14.84	9.69	7.35	3.75	3.17	3.94	6.18	11.52	9.8	6.79	6.04	4.69	8.22	6.95	6.18	130	190	161.76	201	168	102	58	39	52	92	136	136.64	114	75	53	114.99	98	81	Gh_A01G1665	Gh_A01G1665	AT3G12170	73.31	AT3G12170	-	Chaperone DnaJ-domain superfamily protein [Source:TAIR;Acc:AT3G12170]	-	-	-	AT3G12170		-
Gh_A01G1667	0	0	0	0	0	0	0	0	0	0	0	0	0	0	0	0	0	0	0	0	0	0	0	0	0	0	0	0	0	0	0	0	0	0	0	0	Gh_A01G1667	Gh_A01G1667	AT2G41905	43.75	AT2G41905	-	BEST Arabidopsis thaliana protein match is: arabinogalactan protein 23 (TAIR:AT3G57690.1); Has 35333 Blast hits to 34131 proteins in 2444 species: Archae - 798; Bacteria - 22429; Metazoa - 974; Fungi - 991; Plants - 531; Viruses - 0; Other Eukaryote /.../10 (source: NCBI BLink). [Source:TAIR;Acc:AT2G41905]	-	-	-	AT2G41905		-
Gh_A01G1668	0	0	0	0	0	0	0	0	0	0	0	0	0	0	0	0	0	0	0	0	0	0	0	0	0	0	0	0	0	0	0	0	0	0	0	0	Gh_A01G1668	Gh_A01G1668	AT2G41905	46.15	AT2G41905	-	BEST Arabidopsis thaliana protein match is: arabinogalactan protein 23 (TAIR:AT3G57690.1); Has 35333 Blast hits to 34131 proteins in 2444 species: Archae - 798; Bacteria - 22429; Metazoa - 974; Fungi - 991; Plants - 531; Viruses - 0; Other Eukaryote /.../10 (source: NCBI BLink). [Source:TAIR;Acc:AT2G41905]	-	-	-	AT2G41905		-
Gh_A01G1669	0	0	0	0	0	0	0	0	0	0	0	0	0	0	0	0	0	0	0	0	0	0	0	0	0	0	0	0	0	0	0	0	0	0	0	0	Gh_A01G1669	Gh_A01G1669	AT2G41905	50	AT2G41905	-	BEST Arabidopsis thaliana protein match is: arabinogalactan protein 23 (TAIR:AT3G57690.1); Has 35333 Blast hits to 34131 proteins in 2444 species: Archae - 798; Bacteria - 22429; Metazoa - 974; Fungi - 991; Plants - 531; Viruses - 0; Other Eukaryote /.../10 (source: NCBI BLink). [Source:TAIR;Acc:AT2G41905]	-	-	-	AT2G41905		-
Gh_A01G1671	25.83	29.71	30	29.89	23.49	24.11	19.81	23.74	18.51	18.59	20.62	19.54	22.42	11.93	12.23	32.78	19.49	19.61	421.06	498.91	439.59	456.81	459.48	377.16	346.08	329.68	275.56	312.46	274.77	307.37	424.66	167.11	155.91	517.29	309.82	290	Gh_A01G1671	Gh_A01G1671	AT3G18140	86.73	AT3G18140	-	Transducin/WD40 repeat-like superfamily protein [Source:TAIR;Acc:AT3G18140]	-	-	-	AT3G18140		GO:0043227//membrane-bounded organelle;GO:0043226//organelle;GO:0043229//intracellular organelle;GO:0044444//cytoplasmic part;GO:0012505//endomembrane system;GO:0005768//endosome;GO:0044424//intracellular part;GO:0005737//cytoplasm;GO:0005623//cell;GO:0043231//intracellular membrane-bounded organelle;GO:0005622//intracellular;GO:0016020//membrane;GO:0044464//cell part
Gh_A01G1673	2.89	3.37	4.67	3.22	1.94	2.18	2.57	2.08	1.83	1.82	2.51	2.07	1.56	1.07	0.87	2.34	1.59	1.22	175.38	210.42	254.65	183.1	141.32	127.16	167.39	107.71	101.35	114	124.49	121	109.95	56	41.36	137.26	94.25	67	Gh_A01G1673	Gh_A01G1673	AT3G57570	52.96	AT3G57570	-	ARM repeat superfamily protein [Source:TAIR;Acc:AT3G57570]	-	-	-	AT3G57570		-
Gh_A01G1677	0.61	0.84	1.43	1.19	0.6	0.31	0.45	0.57	0.22	0.35	0.61	0.52	0.33	0.37	0.28	1	0.33	0.42	31.63	44.8	66.4	57.73	37.41	15.24	24.87	25.16	10.18	18.68	25.9	26.04	19.57	16.33	11.13	49.73	16.41	19.65	Gh_A01G1677	Gh_A01G1677	AT2G41830	58.03	AT2G41830	-	Uncharacterized protein [Source:TAIR;Acc:AT2G41830]	-	-	-	AT2G41830		GO:0016020//membrane;GO:0005623//cell;GO:0005886//plasma membrane;GO:0044464//cell part;GO:0071944//cell periphery
Gh_A01G1678	0.24	0.47	1.34	0	0.6	0.5	0.9	0	0.48	2.77	2.06	1.49	1.24	2.2	1.44	2.98	2.46	2.12	1	2	5	0	3	2	4	0	1.81	11.89	7	6	6	7.89	4.69	12	10	8	Gh_A01G1678	Gh_A01G1678	AT1G01170	74.03	AT1G01170	-	Protein of unknown function (DUF1138) [Source:TAIR;Acc:AT1G01170]	-	-	-	AT1G01170		GO:0044424//intracellular part;GO:0016020//membrane;GO:0043226//organelle;GO:0005739//mitochondrion;GO:0043227//membrane-bounded organelle;GO:0005623//cell;GO:0043229//intracellular organelle;GO:0005737//cytoplasm;GO:0044444//cytoplasmic part;GO:0043231//intracellular membrane-bounded organelle;GO:0005622//intracellular;GO:0044464//cell part
Gh_A01G1680	16.66	12.74	12.66	13.84	14.92	13.56	14.55	13.08	14.77	20.04	15.73	16.84	15.5	17.35	17.51	13.07	16.05	15.2	268.22	211.25	183.12	208.8	288.28	209.45	251.05	179.3	217.13	332.42	206.96	261.58	289.74	240.05	220.46	203.65	251.95	221.89	Gh_A01G1680	Gh_A01G1680	AT3G10760	57.83	AT3G10760	-	Homeodomain-like superfamily protein [Source:TAIR;Acc:AT3G10760]	-	-	-	AT3G10760		-
Gh_A01G1682	0.08	0	0.18	0.37	0.2	0	0.15	0.36	0.85	0.29	0.29	0.16	0.26	0.7	0.53	0.42	0.47	0.43	1	0	2.14	4.57	3.24	0	2.06	4	10.23	4	3.09	2	4.05	8	5.48	5.37	6.11	5.13	Gh_A01G1682	Gh_A01G1682	AT2G41120	62.09	AT2G41120	-	unknown protein; INVOLVED IN: biological_process unknown; LOCATED IN: chloroplast; EXPRESSED IN: 19 plant structures; EXPRESSED DURING: 10 growth stages; CONTAINS InterPro DOMAIN/s: Protein of unknown function DUF309 (InterPro:IPR005500); Has 349 Bl /.../ts to 349 proteins in 112 species: Archae - 2; Bacteria - 189; Metazoa - 0; Fungi - 0; Plants - 31; Viruses - 0; Other Eukaryotes - 127 (source:…	-	-	-	AT2G41120		-
Gh_A01G1684	81.86	86.62	99.36	76.14	50.87	39.95	15.61	13.47	18.47	51.34	60.88	58.32	38.37	36.41	39.92	47.81	41.94	28.49	1313.51	1431.82	1432.93	1145.35	979.45	615.18	268.42	184.09	270.64	849.14	798.32	902.95	715.14	502.12	500.87	742.5	656.22	414.6	Gh_A01G1684	Gh_A01G1684	AT4G24380	43.05	AT4G24380	-	-	-	-	-	AT4G24380		-
Gh_A01G1686	4.18	2.49	4.91	4.66	3.61	4.37	4.4	3.74	3.83	3.05	3.1	2.76	2.6	3.36	2.74	4.15	4.17	4.53	95.71	58.61	101	100	99	96	108	73	80	72	58	61	69	66	49	92	93	94	Gh_A01G1686	Gh_A01G1686	AT1G21200	65.93	AT1G21200	-	sequence-specific DNA binding transcription factors [Source:TAIR;Acc:AT1G21200]	-	-	-	AT1G21200		-
Gh_A01G1687	3.19	2.01	2.36	2.94	1.93	1.65	1.03	2.49	2.69	2.22	2.83	3.07	2.46	1.97	1.48	1.39	1.01	1.53	78	50.81	52.02	67.46	56.75	38.83	27	52	60.07	56.03	56.67	72.46	70.03	41.5	28.36	32.84	24	34	Gh_A01G1687	Gh_A01G1687	AT1G76880	51.67	AT1G76880	-	Duplicated homeodomain-like superfamily protein [Source:TAIR;Acc:AT1G76880]	-	-	-	AT1G76880		-
Gh_A01G1691	0	0	0	0	0	0	0	0	0	0	0	0	0	0	0.17	0	0	0	0	0	0	0	0	0	0	0	0	0	0	0	0	0	1	0	0	0	Gh_A01G1691	Gh_A01G1691	AT2G44310	75.36	AT2G44310	-	Calcium-binding EF-hand family protein [Source:TAIR;Acc:AT2G44310]	-	-	-	AT2G44310		GO:0005623//cell;GO:0005622//intracellular;GO:0044464//cell part;GO:0044424//intracellular part;GO:0005829//cytosol;GO:0005737//cytoplasm;GO:0044444//cytoplasmic part
Gh_A01G1692	0	0	0	0	0	0	0	0	0	0	0	0	0	0	0	0	0	0	0	0	0	0	0	0	0	0	0	0	0	0	0	0	0	0	0	0	Gh_A01G1692	Gh_A01G1692	AT3G58480	63.12	AT3G58480	-	calmodulin-binding family protein [Source:TAIR;Acc:AT3G58480]	-	-	-	AT3G58480		-
Gh_A01G1696	11.21	10.16	16.13	13.36	10.85	12.45	11.92	11.12	8.57	9.43	8.67	8.86	8.09	7.67	7.16	10.93	7.4	8.45	136	127	176	152	158	145	155	115	95	118	86	103.71	114	80	68	128.37	87.62	93	Gh_A01G1696	Gh_A01G1696	AT3G11890	50	AT3G11890	-	Sterile alpha motif (SAM) domain-containing protein [Source:TAIR;Acc:AT3G11890]	-	-	-	AT3G11890		-
Gh_A01G1699	3.41	4.62	5.83	5.54	2.75	2.46	0.96	0.88	1.03	2.98	4.11	3.17	3.32	2.06	2.04	3.86	2.39	1.69	109	152.28	167.53	166.19	105.69	75.39	33	24	29.96	98.38	107.44	97.91	123.45	56.55	51	119.39	74.64	49	Gh_A01G1699	Gh_A01G1699	AT3G54750	52.39	AT3G54750	-	-	-	-	-	AT3G54750		-
Gh_A01G1702	0	0	0	0	0	0	0.1	0	0	0	0.14	0	0	0	0.14	0	0	0.12	0	0	0	0	0	0	1	0	0	0	1	0	0	0	1	0	0	1	Gh_A01G1702	Gh_A01G1702	AT3G11690	42.86	AT3G11690	-	unknown protein; FUNCTIONS IN: molecular_function unknown; INVOLVED IN: biological_process unknown; LOCATED IN: chloroplast; EXPRESSED IN: 24 plant structures; EXPRESSED DURING: 15 growth stages; BEST Arabidopsis thaliana protein match is: unknown p /.../ (TAIR:AT5G06380.1); Has 84 Blast hits to 84 proteins in 12 species: Archae - 0; Bacteria - 0; Metazoa - 0; Fungi - 0; Plants - 84; Viruses - 0;…	-	-	-	AT3G11690		-
Gh_A01G1703	22.51	18.88	17.63	30.73	29.74	22.49	21.2	20.84	21.44	22.98	24.26	25.54	28.73	26.01	21.11	28.43	28.95	28.93	543.98	470.03	383.11	696.21	862.48	521.78	549.2	429	473.36	572.6	479.14	595.75	806.65	540.33	399.08	665.1	682.52	634.13	Gh_A01G1703	Gh_A01G1703	AT2G35880	41.91	AT2G35880	-	TPX2 (targeting protein for Xklp2) protein family [Source:TAIR;Acc:AT2G35880]	-	-	-	AT2G35880		-
Gh_A01G1704	19.2	19.16	14.45	22.08	22.23	23.51	20.88	24.22	22.05	22.25	21.29	24.26	19.15	21.17	16.25	16.76	20.24	23.57	178.75	183.7	120.88	192.7	248.32	210.05	208.32	192.07	187.43	213.49	161.94	217.9	207.1	169.39	118.29	151.04	183.75	198.98	Gh_A01G1704	Gh_A01G1704	AT2G35900	49.75	AT2G35900	-	unknown protein; FUNCTIONS IN: molecular_function unknown; INVOLVED IN: biological_process unknown; LOCATED IN: nucleus; EXPRESSED IN: 20 plant structures; EXPRESSED DURING: 13 growth stages; Has 32 Blast hits to 32 proteins in 12 species: Archae - /.../teria - 0; Metazoa - 0; Fungi - 0; Plants - 32; Viruses - 0; Other Eukaryotes - 0 (source: NCBI BLink). [Source:TAIR;Acc:AT2G35900]	-	-	-	AT2G35900		GO:0005634//nucleus;GO:0043226//organelle;GO:0043231//intracellular membrane-bounded organelle;GO:0043229//intracellular organelle;GO:0005623//cell;GO:0043227//membrane-bounded organelle;GO:0044464//cell part;GO:0005622//intracellular;GO:0044424//intracellular part
Gh_A01G1705	3.73	3.83	1.94	1.72	2.36	2.57	1.51	3.29	1.57	3.27	2.81	2.6	1.49	1.81	1.48	1.91	2.13	1.9	52	55	24.28	22.42	39.41	34.41	22.61	39	20	47	32	35	24.05	21.67	16.13	25.7	29	24	Gh_A01G1705	Gh_A01G1705	AT5G06410	56	AT5G06410	-	DNAJ heat shock N-terminal domain-containing protein [Source:TAIR;Acc:AT5G06410]	-	-	-	AT5G06410		-
Gh_A01G1706	10.28	6.31	11.05	9.55	8.16	6.71	7.44	6.9	5.9	11.26	8.9	9.57	8.07	7.81	5.1	8.53	7.89	6.94	147	93	142	128	140	92	114	84	77	166	104	132	134	96	57	118	110	90	Gh_A01G1706	Gh_A01G1706	AT4G28360	66.54	AT4G28360	-	Ribosomal protein L22p/L17e family protein [Source:TAIR;Acc:AT4G28360]	Genetic Information Processing	Translation	ko03010//Ribosome	AT4G28360	K02890	GO:0043228//non-membrane-bounded organelle;GO:0044446//intracellular organelle part;GO:0005840//ribosome;GO:0043229//intracellular organelle;GO:0043232//intracellular non-membrane-bounded organelle;GO:0005737//cytoplasm;GO:0044444//cytoplasmic part;GO:0043227//membrane-bounded organelle;GO:0044424//intracellular part;GO:0043226//organelle;GO:0005739//mitochondrion;GO:0015934//large ribosomal subu…
Gh_A01G1707	10	12.55	9.45	9.05	13.5	13.97	11.6	9.34	9.03	9.2	7.85	7.79	8.87	12.79	12.05	18.37	8.74	12.36	384.75	497.34	326.72	326.49	623.2	515.9	478.36	306.21	317.08	364.7	246.8	289.23	396.43	422.78	362.4	684.04	327.86	431.27	Gh_A01G1707	Gh_A01G1707	AT3G11760	62.93	AT3G11760	-	unknown protein; FUNCTIONS IN: molecular_function unknown; INVOLVED IN: biological_process unknown; LOCATED IN: cellular_component unknown; EXPRESSED IN: 23 plant structures; EXPRESSED DURING: 14 growth stages; BEST Arabidopsis thaliana protein matc /.../unknown protein (TAIR:AT5G04860.1); Has 84 Blast hits to 73 proteins in 13 species: Archae - 0; Bacteria - 0; Metazoa - 0; Fungi - 0; Plants - 8…	-	-	-	AT3G11760		-
Gh_A01G1708	33.51	36.09	34.64	42.1	40.37	36.51	35.42	38.69	33.97	50.67	48.28	47.61	53.78	57.94	62.75	56.67	68.69	69.01	420.54	466.59	390.7	495.19	607.95	439.72	476.33	413.57	389.23	655.33	495.08	576.46	783.99	624.89	615.73	688.24	840.55	785.41	Gh_A01G1708	Gh_A01G1708	AT3G44150	74.43	AT3G44150	-	unknown protein; FUNCTIONS IN: molecular_function unknown; INVOLVED IN: biological_process unknown; LOCATED IN: plasma membrane; EXPRESSED IN: cultured cell; BEST Arabidopsis thaliana protein match is: unknown protein (TAIR:AT3G11800.1); Has 76 Blas /.../ to 75 proteins in 19 species: Archae - 0; Bacteria - 0; Metazoa - 0; Fungi - 0; Plants - 74; Viruses - 0; Other Eukaryotes - 2 (source: NCBI BL…	-	-	-	AT3G44150		GO:0005623//cell;GO:0044464//cell part;GO:0016020//membrane;GO:0071944//cell periphery;GO:0005886//plasma membrane
Gh_A01G1711	0.23	0.24	0.69	0.42	0.25	0.46	0.52	0.74	0.62	0.17	0.18	0.1	0.11	0.26	0.03	0.18	0.08	0.25	9.5	10	25.03	16	12	18	22.43	25.64	23	7	6	4	5	9	1	7	3	9	Gh_A01G1711	Gh_A01G1711	AT1G74360	62.63	AT1G74360	-	Probable LRR receptor-like serine/threonine-protein kinase At1g74360 [Source:UniProtKB/Swiss-Prot;Acc:C0LGJ1]	-	-	-	AT1G74360		GO:0005739//mitochondrion;GO:0031966//mitochondrial membrane;GO:0031967//organelle envelope;GO:0055044//symplast;GO:0031975//envelope;GO:0005737//cytoplasm;GO:0005911//cell-cell junction;GO:0005886//plasma membrane;GO:0009506//plasmodesma;GO:0044446//intracellular organelle part;GO:0030054//cell junction;GO:0044444//cytoplasmic part;GO:0044424//intracellular part;GO:0043226//organelle;GO:0005623/…
Gh_A01G1718	18.92	19.82	13.9	13.8	13.05	11.09	14.94	12.29	16.09	18.69	16.36	22.16	16.36	18.22	15.86	15.7	11.91	16.3	215	232	142	147	178.01	121	182	119	167	219	152	243	216	178	141	172.68	132	168	Gh_A01G1718	Gh_A01G1718	AT5G06360	85.97	AT5G06360	-	Ribosomal protein S8e family protein [Source:TAIR;Acc:AT5G06360]	-	-	-	AT5G06360		GO:0005737//cytoplasm;GO:0043228//non-membrane-bounded organelle;GO:0044444//cytoplasmic part;GO:0043226//organelle;GO:0044424//intracellular part;GO:0030529//ribonucleoprotein complex;GO:0005622//intracellular;GO:0043229//intracellular organelle;GO:0005623//cell;GO:0044464//cell part;GO:0032991//macromolecular complex;GO:0005840//ribosome;GO:0043232//intracellular non-membrane-bounded organelle
Gh_A01G1719	17.5	18.35	18.87	18.92	17.37	15.32	14.55	15.04	13.2	15.16	15.94	16.04	20.16	14.84	16.05	14.9	15.64	16.86	858.4	927.67	832.3	870.24	1022.4	721.19	765.18	628.43	591.46	766.48	639	759.62	1148.88	625.73	615.64	707.69	748.35	750.18	Gh_A01G1719	Gh_A01G1719	AT2G01820	49.46	AT2G01820	-	Leucine-rich repeat protein kinase family protein [Source:TAIR;Acc:AT2G01820]	-	-	-	AT2G01820		GO:0009505//plant-type cell wall;GO:0031224//intrinsic component of membrane;GO:0005911//cell-cell junction;GO:0044425//membrane part;GO:0016020//membrane;GO:0030312//external encapsulating structure;GO:0071944//cell periphery;GO:0044464//cell part;GO:0009506//plasmodesma;GO:0055044//symplast;GO:0030054//cell junction;GO:0005623//cell;GO:0005886//plasma membrane;GO:0005618//cell wall;GO:0016021//…
Gh_A01G1723	0	0	0	0	0	0	0	0	0	0	0	0	0	0	0	0	0	0	0	0	0	0	0	0	0	0	0	0	0	0	0	0	0	0	0	0	Gh_A01G1723	Gh_A01G1723	AT3G52460	20.6	AT3G52460	-	hydroxyproline-rich glycoprotein family protein [Source:TAIR;Acc:AT3G52460]	-	-	-	AT3G52460		-
Gh_A01G1727	12	10.89	12.28	16.08	13.66	14.56	17.48	18.8	21.13	13.26	15.52	14.27	22.33	17.17	22.98	17.06	24.94	30.21	289.5	270.5	266.26	363.63	395.48	337.05	451.72	386.28	465.48	329.69	306.01	332.05	625.6	355.98	433.43	398.28	586.64	660.86	Gh_A01G1727	Gh_A01G1727	AT3G52500	56.51	AT3G52500	-	Eukaryotic aspartyl protease family protein [Source:TAIR;Acc:AT3G52500]	-	-	-	AT3G52500		GO:0044464//cell part;GO:0005886//plasma membrane;GO:0005623//cell;GO:0009505//plant-type cell wall;GO:0031226//intrinsic component of plasma membrane;GO:0044425//membrane part;GO:0046658//anchored component of plasma membrane;GO:0071944//cell periphery;GO:0005576//extracellular region;GO:0030312//external encapsulating structure;GO:0031224//intrinsic component of membrane;GO:0031225//anchored co…
Gh_A01G1729	4.69	5.75	3.61	2.98	6.24	8.73	13.24	11.54	12.66	4.34	2.32	4.52	3.46	3.25	4.14	1.85	2.29	2.22	42	53	29	25	67	75	127	88	103.48	40	17	39	36	25	29	16	20	18	Gh_A01G1729	Gh_A01G1729	AT5G06280	42.78	AT5G06280	-	unknown protein; BEST Arabidopsis thaliana protein match is: unknown protein (TAIR:AT3G52520.1); Has 1807 Blast hits to 1807 proteins in 277 species: Archae - 0; Bacteria - 0; Metazoa - 736; Fungi - 347; Plants - 385; Viruses - 0; Other Eukaryotes - /.../source: NCBI BLink). [Source:TAIR;Acc:AT5G06280]	-	-	-	AT5G06280		-
Gh_A01G1731	1.04	0.83	1.48	1.32	0.95	1.19	2.48	1.78	2.91	3.04	1.74	2.06	1.06	1.32	0.61	0.69	0.39	0.52	11	9	14	13	12	12	28	16	28	33	15	21	13	12	5	7	4	5	Gh_A01G1731	Gh_A01G1731	AT2G36026	46.15	AT2G36026	-	Ovate family protein [Source:TAIR;Acc:AT2G36026]	-	-	-	AT2G36026		-
Gh_A01G1734	0.84	0	0.75	0.36	0	0	0	0	0	1.95	0.62	2.08	0	0.98	0.43	0	0.69	0	5	0	4	2	0	0	0	0	0	12	3	12	0	5	2	0	4	0	Gh_A01G1734	Gh_A01G1734	AT3G11600	62.26	AT3G11600	-	unknown protein; FUNCTIONS IN: molecular_function unknown; INVOLVED IN: response to karrikin; EXPRESSED IN: 21 plant structures; EXPRESSED DURING: 12 growth stages; BEST Arabidopsis thaliana protein match is: unknown protein (TAIR:AT5G06270.1); Has /.../ast hits to 171 proteins in 15 species: Archae - 0; Bacteria - 0; Metazoa - 0; Fungi - 0; Plants - 171; Viruses - 0; Other Eukaryotes - 0 (source…	-	-	-	AT3G11600		-
Gh_A01G1737	7.69	6.21	6.32	4.75	6.82	1.93	1	1.94	0.45	34.11	32.49	27.52	14.88	24.46	23.22	8.33	9.85	10.39	132.11	109.81	97.52	76.51	140.59	31.81	18.46	28.41	7.01	603.98	456.06	456.23	296.92	361.1	311.91	138.43	164.96	161.85	Gh_A01G1737	Gh_A01G1737	AT3G26770	47.2	AT3G26770	-	NAD(P)-binding Rossmann-fold superfamily protein [Source:TAIR;Acc:AT3G26770]	-	-	-	AT3G26770		-
Gh_A01G1744	12.25	10.59	8.39	15.54	15.32	16.69	17.43	18.23	16.47	9.63	10.26	9.09	13.27	13.62	13.9	15.05	20.12	16.22	248.79	221.51	153.11	295.92	373.35	325.46	379.5	315.48	305.61	201.57	170.34	178.23	313.13	237.72	220.81	295.86	398.51	298.8	Gh_A01G1744	Gh_A01G1744	AT2G24280	57.51	AT2G24280	-	alpha/beta-Hydrolases superfamily protein [Source:TAIR;Acc:AT2G24280]	-	-	-	AT2G24280		-
Gh_A01G1752	4.7	4.72	6.59	5.18	4.32	3.11	1.16	0.95	1.26	6.08	6.94	5.5	5.89	4.74	4.8	7.06	3.63	3.65	398.1	412.03	501.85	411.56	439.26	252.78	105.66	68.78	97.24	531.41	480.35	449.54	579.43	345.64	318.01	578.93	299.77	280.87	Gh_A01G1752	Gh_A01G1752	AT2G36200	70.11	AT2G36200	-	Probable 125 kDa kinesin-related protein [Source:UniProtKB/Swiss-Prot;Acc:P82266]	-	-	-	AT2G36200		GO:0043234//protein complex;GO:0005875//microtubule associated complex;GO:0005623//cell;GO:0015630//microtubule cytoskeleton;GO:0043226//organelle;GO:0044430//cytoskeletal part;GO:0043229//intracellular organelle;GO:0044422//organelle part;GO:0044424//intracellular part;GO:0005737//cytoplasm;GO:0005871//kinesin complex;GO:0043228//non-membrane-bounded organelle;GO:0005622//intracellular;GO:004444…
Gh_A01G1755	1.67	0.96	0.89	1.45	1.13	1.48	0.69	0.87	0.81	1.32	1.51	0.51	1.38	2.08	0.71	1.21	0.89	1.57	27	16	13	22	22	23	12	12	12	22	20	8	26	29	9	19	14	23	Gh_A01G1755	Gh_A01G1755	AT3G11470	58.09	AT3G11470	-	4'-phosphopantetheinyl transferase superfamily [Source:TAIR;Acc:AT3G11470]	Metabolism	Metabolism of cofactors and vitamins	ko00770//Pantothenate and CoA biosynthesis	AT3G11470	K06133	-
Gh_A01G1756	10.63	12.28	15.57	14.68	7.77	6.68	6.87	5.98	7.64	10.43	12.58	11.59	10.26	10.22	7.92	9.98	8.74	6.82	258.51	307.65	340.39	334.66	226.94	155.89	179.14	124	169.7	261.49	250	272	290	213.78	150.58	234.87	207.42	150.51	Gh_A01G1756	Gh_A01G1756	AT3G52660	65.06	AT3G52660	-	RNA-binding (RRM/RBD/RNP motifs) family protein [Source:TAIR;Acc:AT3G52660]	-	-	-	AT3G52660		GO:0005623//cell;GO:0005737//cytoplasm;GO:0044464//cell part;GO:0005829//cytosol;GO:0044424//intracellular part;GO:0005622//intracellular;GO:0044444//cytoplasmic part
Gh_A01G1758	12.91	10.25	10.78	9.71	10.24	9.19	8.78	9.71	8.21	13.25	11.29	11.34	11.51	12.56	14.88	11.49	11.61	12.97	249.57	204.18	187.43	176	237.55	170.5	182	160	145.04	264.03	178.34	211.54	258.48	208.83	225	215	219	227.55	Gh_A01G1758	Gh_A01G1758	AT1G57790	46.63	AT1G57790	-	F-box/kelch-repeat protein At1g57790 [Source:UniProtKB/Swiss-Prot;Acc:Q9FVS1]	-	-	-	AT1G57790		GO:0044464//cell part;GO:0005623//cell;GO:0005622//intracellular;GO:0031461//cullin-RING ubiquitin ligase complex;GO:1902494//catalytic complex;GO:0043234//protein complex;GO:0019005//SCF ubiquitin ligase complex;GO:1990234//transferase complex;GO:0032991//macromolecular complex;GO:0000151//ubiquitin ligase complex;GO:0044424//intracellular part
Gh_A01G1759	9.04	8.6	6.9	8.62	9.53	5.45	6.52	9.87	9.01	8.93	8.65	11.22	8.75	6.97	5.33	6.09	7.81	11.42	130.21	127.57	89.33	116.4	164.67	75.37	100.55	121.07	118.5	132.49	101.85	155.91	146.44	86.23	60	84.84	109.64	149.2	Gh_A01G1759	Gh_A01G1759	AT3G52710	46.71	AT3G52710	-	unknown protein; FUNCTIONS IN: molecular_function unknown; INVOLVED IN: biological_process unknown; LOCATED IN: plasma membrane; EXPRESSED IN: 19 plant structures; EXPRESSED DURING: 9 growth stages; BEST Arabidopsis thaliana protein match is: unknow /.../ein (TAIR:AT2G36220.1); Has 64 Blast hits to 64 proteins in 10 species: Archae - 0; Bacteria - 0; Metazoa - 0; Fungi - 0; Plants - 64; Viruses -…	-	-	-	AT3G52710		GO:0044464//cell part;GO:0005623//cell;GO:0071944//cell periphery;GO:0016020//membrane;GO:0005886//plasma membrane
Gh_A01G1760	40.15	34.55	36.8	31.63	39.65	34.7	37.11	37.56	34.12	48.35	47.05	44.23	36.83	33.51	37.49	28.32	34.17	23.99	710.21	629.57	585.23	524.57	841.81	589.14	703.63	566	551.17	881.63	680.19	755	756.92	509.61	518.65	485	589.57	385	Gh_A01G1760	Gh_A01G1760	AT5G03880	77.24	AT5G03880	-	Thioredoxin family protein [Source:TAIR;Acc:AT5G03880]	-	-	-	AT5G03880		GO:0009507//chloroplast;GO:0031984//organelle subcompartment;GO:0009579//thylakoid;GO:0005622//intracellular;GO:0055035//plastid thylakoid membrane;GO:0005737//cytoplasm;GO:0031976//plastid thylakoid;GO:0044422//organelle part;GO:0044435//plastid part;GO:0031967//organelle envelope;GO:0009535//chloroplast thylakoid membrane;GO:0034357//photosynthetic membrane;GO:0044446//intracellular organelle p…
Gh_A01G1761	0	0	0	0	0	0	0	0	0	0	0	0	0	0	0	0	0	0	0	0	0	0	0	0	0	0	0	0	0	0	0	0	0	0	0	0	Gh_A01G1761	Gh_A01G1761	AT3G10120	44.02	AT3G10120	-	unknown protein; BEST Arabidopsis thaliana protein match is: unknown protein (TAIR:AT5G03890.1); Has 57 Blast hits to 57 proteins in 10 species: Archae - 0; Bacteria - 0; Metazoa - 0; Fungi - 0; Plants - 57; Viruses - 0; Other Eukaryotes - 0 (source /.../ BLink). [Source:TAIR;Acc:AT3G10120]	-	-	-	AT3G10120		-
Gh_A01G1762	6.81	5.54	6.08	5.19	6.68	4.69	7.71	6.28	6.25	6.96	4.02	5.04	5.96	4.24	3.11	4.77	7.48	4.96	56	47	45	40	66	37	68	44	47	59	27	40	57	30	20	38	60	37	Gh_A01G1762	Gh_A01G1762	AT5G03905	61.64	AT5G03905	-	Iron-sulfur assembly protein IscA-like 2, mitochondrial [Source:UniProtKB/Swiss-Prot;Acc:Q8LCY2]	-	-	-	AT5G03905		GO:0043229//intracellular organelle;GO:0043226//organelle;GO:0043231//intracellular membrane-bounded organelle;GO:0005622//intracellular;GO:0044424//intracellular part;GO:0044444//cytoplasmic part;GO:0005623//cell;GO:0043227//membrane-bounded organelle;GO:0044464//cell part;GO:0005737//cytoplasm;GO:0005739//mitochondrion
Gh_A01G1763	3.73	3.1	0.89	1.42	2	1.94	2.73	1.56	1.75	4.91	3.26	2.76	7.34	3.1	6.13	3.3	2.19	2.35	14	12	3	5	9	7	11	5	6	19	10	10	32	10	18	12	8	8	Gh_A01G1763	Gh_A01G1763	AT3G52730	81.94	AT3G52730	-	ubiquinol-cytochrome C reductase UQCRX/QCR9-like family protein [Source:TAIR;Acc:AT3G52730]	Metabolism	Energy metabolism	ko00190//Oxidative phosphorylation	AT3G52730	K00419	GO:0032991//macromolecular complex;GO:0016020//membrane;GO:0044425//membrane part;GO:0045275//respiratory chain complex III;GO:1902495//transmembrane transporter complex;GO:0005739//mitochondrion;GO:0043229//intracellular organelle;GO:0019866//organelle inner membrane;GO:0070069//cytochrome complex;GO:0070469//respiratory chain;GO:1990351//transporter complex;GO:0044422//organelle part;GO:0043227…
Gh_A01G1765	0	0.28	0.48	1.83	0.6	0.45	2	2.85	1.72	0.14	0.52	0.3	1.48	0.67	0	2.95	0.73	2.68	0	2	3	12	5	3	15	17	11	1	3	2	12	4	0	20	5	17	Gh_A01G1765	Gh_A01G1765	AT3G52740	47.1	AT3G52740	-	unknown protein; BEST Arabidopsis thaliana protein match is: unknown protein (TAIR:AT3G44450.1); Has 65 Blast hits to 65 proteins in 13 species: Archae - 0; Bacteria - 0; Metazoa - 0; Fungi - 0; Plants - 65; Viruses - 0; Other Eukaryotes - 0 (source /.../ BLink). [Source:TAIR;Acc:AT3G52740]	-	-	-	AT3G52740		-
Gh_A01G1769	0	0	0	0	0	0	0	0	0	0	0	0	0	0	0	0	0	0	0	0	0	0	0	0	0	0	0	0	0	0	0	0	0	0	0	0	Gh_A01G1769	Gh_A01G1769	AT2G36295	45.61	AT2G36295	-	unknown protein; Has 35333 Blast hits to 34131 proteins in 2444 species: Archae - 798; Bacteria - 22429; Metazoa - 974; Fungi - 991; Plants - 531; Viruses - 0; Other Eukaryotes - 9610 (source: NCBI BLink). [Source:TAIR;Acc:AT2G36295]	-	-	-	AT2G36295		-
Gh_A01G1770	16.33	13.35	13.48	12.27	14.86	13.54	17.78	19.84	18.58	16.08	17.28	18.8	20.81	18.66	23.4	16.33	16.98	21.47	213.32	179.64	158.22	150.24	232.86	169.71	248.93	220.76	221.61	216.5	184.52	236.94	315.74	209.51	239.07	206.44	216.29	254.37	Gh_A01G1770	Gh_A01G1770	AT3G52760	72.87	AT3G52760	-	Integral membrane Yip1 family protein [Source:TAIR;Acc:AT3G52760]	-	-	-	AT3G52760		GO:0016021//integral component of membrane;GO:0044425//membrane part;GO:0031224//intrinsic component of membrane;GO:0016020//membrane
Gh_A01G1774	1.28	1.7	0.92	6.1	2.51	3.87	3.71	3.54	2.75	0.3	1.3	0.96	1.74	0.13	0.14	4.01	4.86	6.06	23.64	32.17	15.15	105.24	55.35	68.31	73.15	55.58	46.23	5.66	19.5	16.98	37.24	2.05	2	71.5	87.18	101.19	Gh_A01G1774	Gh_A01G1774	AT5G03610	56.37	AT5G03610	-	GDSL esterase/lipase At5g03610 [Source:UniProtKB/Swiss-Prot;Acc:Q9LZS7]	-	-	-	AT5G03610		GO:0005576//extracellular region
Gh_A01G1779	13.06	24.51	20.82	21.03	11.88	13.38	5.96	8.44	10.39	11.18	11.24	8.93	5.41	4.34	4.71	13.47	5.94	6.24	126.25	244.09	180.92	190.65	137.81	124.14	61.73	69.48	91.72	111.38	88.78	83.35	60.79	36.04	35.58	126.02	56	54.73	Gh_A01G1779	Gh_A01G1779	AT2G36410	76	AT2G36410	-	-	-	-	-	AT2G36410		GO:0071944//cell periphery;GO:0005886//plasma membrane;GO:0016020//membrane;GO:0044464//cell part;GO:0005623//cell
Gh_A01G1780	10.31	10.52	10.11	7.03	8.83	6.34	4.41	5.09	5.16	12.71	8.09	10.95	6.76	9.03	10.22	6.38	6.79	6.25	268.3	281.95	236.57	171.39	275.6	158.35	123	112.73	122.66	340.89	171.98	274.9	204.46	201.86	207.96	160.66	172.23	147.5	Gh_A01G1780	Gh_A01G1780	AT5G03670	45.37	AT5G03670	-	unknown protein; BEST Arabidopsis thaliana protein match is: unknown protein (TAIR:AT2G36420.1); Has 700 Blast hits to 624 proteins in 104 species: Archae - 0; Bacteria - 18; Metazoa - 333; Fungi - 60; Plants - 73; Viruses - 24; Other Eukaryotes - 1 /.../urce: NCBI BLink). [Source:TAIR;Acc:AT5G03670]	-	-	-	AT5G03670		-
Gh_A01G1785	0.49	0.71	0.66	0.58	0.63	0.51	0.51	0.25	0.47	1.2	1.26	1.74	1.03	0.95	1.32	0.78	0.5	0.48	9	13.47	11	10	14	9	10	4	8	22.79	19	31	22	15	19	14	9	8	Gh_A01G1785	Gh_A01G1785	AT2G36460	85.47	AT2G36460	-	Aldolase superfamily protein [Source:TAIR;Acc:AT2G36460]	Metabolism	Energy metabolism;Carbohydrate metabolism;Overview	ko01200//Carbon metabolism;ko01230//Biosynthesis of amino acids;ko00010//Glycolysis / Gluconeogenesis;ko00710//Carbon fixation in photosynthetic organisms;ko00051//Fructose and mannose metabolism;ko00030//Pentose phosphate pathway	AT2G36460	K01623	GO:0043226//organelle;GO:0055044//symplast;GO:0005911//cell-cell junction;GO:0005829//cytosol;GO:0005622//intracellular;GO:0043231//intracellular membrane-bounded organelle;GO:0005737//cytoplasm;GO:0043227//membrane-bounded organelle;GO:0071944//cell periphery;GO:0005739//mitochondrion;GO:0009506//plasmodesma;GO:0030054//cell junction;GO:0044464//cell part;GO:0044424//intracellular part;GO:000562…
Gh_A01G1786	0.61	0.78	0.22	0.79	0.62	0.7	0.25	0.75	0.37	0.13	0.41	0.56	0.19	0	0.09	1.04	0.14	0.37	9	12	3	11	11	10	4	9.45	5	2	5	8	3.33	0	1	15	2	5	Gh_A01G1786	Gh_A01G1786	AT2G27770	44.14	AT2G27770	-	-	-	-	-	AT2G27770		-
Gh_A01G1789	9.2	7.25	12.64	11.46	8.08	4.5	5.36	6.16	6.22	12.4	13.14	11.07	9.73	8.62	12.63	9.76	8.8	8	149	121	184	174	157	70	93	85	92	207	174	173	183.03	120	160	153	139	117.48	Gh_A01G1789	Gh_A01G1789	AT3G23620	73.25	AT3G23620	-	Ribosome production factor 2 homolog [Source:UniProtKB/Swiss-Prot;Acc:Q9LUG5]	-	-	-	AT3G23620		GO:0031981//nuclear lumen;GO:0044428//nuclear part;GO:0043233//organelle lumen;GO:0005730//nucleolus;GO:0043227//membrane-bounded organelle;GO:0043228//non-membrane-bounded organelle;GO:0044464//cell part;GO:0031974//membrane-enclosed lumen;GO:0043226//organelle;GO:0070013//intracellular organelle lumen;GO:0044446//intracellular organelle part;GO:0044422//organelle part;GO:0044424//intracellular …
Gh_A01G1794	0.69	1.85	1.96	1.5	0.93	0.9	0.62	0.64	0.52	0.6	0.38	0.63	0.23	0.22	0.36	0.93	0.51	0.57	29	80	74	59	47	36.38	28	23	20	26	13	25.54	11.28	8	12	38	21	21.6	Gh_A01G1794	Gh_A01G1794	AT5G12100	50.31	AT5G12100	-	Pentatricopeptide repeat-containing protein At5g12100, mitochondrial [Source:UniProtKB/Swiss-Prot;Acc:Q9FMQ1]	-	-	-	AT5G12100		GO:0043227//membrane-bounded organelle;GO:0044444//cytoplasmic part;GO:0044424//intracellular part;GO:0005737//cytoplasm;GO:0043226//organelle;GO:0005623//cell;GO:0044464//cell part;GO:0043229//intracellular organelle;GO:0005622//intracellular;GO:0043231//intracellular membrane-bounded organelle;GO:0005739//mitochondrion
Gh_A01G1796	9.47	7.36	8.86	9.33	8.71	7.44	7.46	5.94	7.41	9.52	9.64	8.79	10.56	6.84	6.55	7.63	10.09	10.85	277	222	233.01	256	306	209	234	148	198.13	287	230.59	248.09	358.97	172	150	216	288	288	Gh_A01G1796	Gh_A01G1796	AT5G04550	42.6	AT5G04550	-	Protein of unknown function (DUF668) [Source:TAIR;Acc:AT5G04550]	-	-	-	AT5G04550		-
Gh_A01G1798	69.18	65.4	65.39	69.53	70.55	56.19	32.55	40.28	42.56	74.52	96.11	79.54	86.11	76.13	84.66	93.33	102.65	98.37	1878.56	1829.3	1596.01	1769.96	2298.64	1464.2	947.22	931.66	1055.5	2085.69	2132.9	2084.23	2716.06	1776.89	1797.73	2452.96	2718.24	2422.54	Gh_A01G1798	Gh_A01G1798	AT3G52990	89.94	AT3G52990	-	Pyruvate kinase family protein [Source:TAIR;Acc:AT3G52990]	Metabolism	Nucleotide metabolism;Carbohydrate metabolism;Overview	ko01200//Carbon metabolism;ko01230//Biosynthesis of amino acids;ko00230//Purine metabolism;ko00010//Glycolysis / Gluconeogenesis;ko00620//Pyruvate metabolism	AT3G52990	K00873	GO:0005829//cytosol;GO:0044444//cytoplasmic part;GO:0005737//cytoplasm;GO:0044424//intracellular part;GO:0005622//intracellular;GO:0005623//cell;GO:0016020//membrane;GO:0044464//cell part
Gh_A01G1799	43.08	42.9	40.17	43.42	42.1	39.38	29.42	34.45	32.8	45.6	52.65	49.53	46.16	44.18	41.73	50.38	48.51	50.77	1169.79	1199.89	980.36	1105.33	1371.81	1026.11	856.01	796.84	813.29	1276.24	1168.34	1297.93	1456.19	1031.07	886.14	1324.2	1284.58	1250.37	Gh_A01G1799	Gh_A01G1799	AT3G52990	89.75	AT3G52990	-	Pyruvate kinase family protein [Source:TAIR;Acc:AT3G52990]	Metabolism	Nucleotide metabolism;Carbohydrate metabolism;Overview	ko01200//Carbon metabolism;ko01230//Biosynthesis of amino acids;ko00230//Purine metabolism;ko00010//Glycolysis / Gluconeogenesis;ko00620//Pyruvate metabolism	AT3G52990	K00873	GO:0005829//cytosol;GO:0044444//cytoplasmic part;GO:0005737//cytoplasm;GO:0044424//intracellular part;GO:0005622//intracellular;GO:0005623//cell;GO:0016020//membrane;GO:0044464//cell part
Gh_A01G1800	0	0	0	0	0.04	0	0	0.05	0	0	0	0	0	0	0	0	0	0	0	0	0	0	1	0	0	1	0	0	0	0	0	0	0	0	0	0	Gh_A01G1800	Gh_A01G1800	AT3G10040	46.71	AT3G10040	-	sequence-specific DNA binding transcription factors [Source:TAIR;Acc:AT3G10040]	-	-	-	AT3G10040		GO:0005623//cell;GO:0044464//cell part;GO:0043226//organelle;GO:0043231//intracellular membrane-bounded organelle;GO:0005634//nucleus;GO:0044424//intracellular part;GO:0043229//intracellular organelle;GO:0043227//membrane-bounded organelle;GO:0005622//intracellular
Gh_A01G1805	3.46	3.16	3.63	1.8	2.88	2.21	2.53	1.8	1.42	3.13	2.45	2.44	0.81	0.69	0.8	0.53	0.68	0.65	88	83	83	43	88	54	69	39	33	82	51	60	24	15	16	13	17	15	Gh_A01G1805	Gh_A01G1805	AT5G03795	61.71	AT5G03795	-	Probable glycosyltransferase At5g03795 [Source:UniProtKB/Swiss-Prot;Acc:Q9FFN2]	-	-	-	AT5G03795		GO:0044422//organelle part;GO:0005623//cell;GO:0098588//bounding membrane of organelle;GO:0044446//intracellular organelle part;GO:0044431//Golgi apparatus part;GO:0044464//cell part;GO:0043231//intracellular membrane-bounded organelle;GO:0043226//organelle;GO:0012505//endomembrane system;GO:0000139//Golgi membrane;GO:0016021//integral component of membrane;GO:0043227//membrane-bounded organelle;…
Gh_A01G1806	0.42	0.45	0.19	0.49	0.54	1.15	0.65	0.38	0.97	0.58	0.27	0.59	0.4	0.36	0.46	0.44	0.55	0.83	11.63	13	4.82	12.87	18	30.64	19.33	9	24.57	16.7	6.06	16	13	8.56	10	12	15	21	Gh_A01G1806	Gh_A01G1806	AT5G03795	59.77	AT5G03795	-	Probable glycosyltransferase At5g03795 [Source:UniProtKB/Swiss-Prot;Acc:Q9FFN2]	-	-	-	AT5G03795		GO:0044422//organelle part;GO:0005623//cell;GO:0098588//bounding membrane of organelle;GO:0044446//intracellular organelle part;GO:0044431//Golgi apparatus part;GO:0044464//cell part;GO:0043231//intracellular membrane-bounded organelle;GO:0043226//organelle;GO:0012505//endomembrane system;GO:0000139//Golgi membrane;GO:0016021//integral component of membrane;GO:0043227//membrane-bounded organelle;…
Gh_A01G1810	0	0	0	0	0	0	0	0	0.23	0	0.09	0	0	0	0	0	0.07	0	0	0	0	0	0	0	0	0	3	0	1	0	0	0	0	0	1	0	Gh_A01G1810	Gh_A01G1810	AT1G23740	63.37	AT1G23740	-	Quinone oxidoreductase-like protein At1g23740, chloroplastic [Source:UniProtKB/Swiss-Prot;Acc:Q9ZUC1]	-	-	-	AT1G23740		GO:0044464//cell part;GO:0044422//organelle part;GO:0043226//organelle;GO:0043227//membrane-bounded organelle;GO:0005576//extracellular region;GO:0009570//chloroplast stroma;GO:0031975//envelope;GO:0031967//organelle envelope;GO:0009507//chloroplast;GO:0009526//plastid envelope;GO:0005737//cytoplasm;GO:0009532//plastid stroma;GO:0009941//chloroplast envelope;GO:0044435//plastid part;GO:0009579//t…
Gh_A01G1812	0.33	0.37	0.97	0.12	0.18	0.11	0.41	0.06	0.52	0.32	0.07	0.34	0.19	0.44	0.07	0.11	0	0.18	6	7	16	2	4	2	8	1	8.66	6	1	6	4	7	1	2	0	3	Gh_A01G1812	Gh_A01G1812	AT5G03820	67.51	AT5G03820	-	GDSL esterase/lipase At5g03820 [Source:UniProtKB/Swiss-Prot;Acc:Q9LZC5]	-	-	-	AT5G03820		GO:0005576//extracellular region
Gh_A01G1814	9.46	10.12	10.07	10.96	9.74	9.47	6.21	6.93	6.99	6.84	10.17	7.47	8	6.36	8.18	11.81	8.75	8.89	230.2	253.56	220.21	250.03	284.34	221.12	161.87	143.63	155.25	171.62	202.17	175.23	225.93	133.07	155.54	278.07	207.47	196.05	Gh_A01G1814	Gh_A01G1814	AT2G36670	71.26	AT2G36670	-	Eukaryotic aspartyl protease family protein [Source:TAIR;Acc:AT2G36670]	-	-	-	AT2G36670		GO:0005623//cell;GO:0009505//plant-type cell wall;GO:0005886//plasma membrane;GO:0031225//anchored component of membrane;GO:0030312//external encapsulating structure;GO:0005576//extracellular region;GO:0046658//anchored component of plasma membrane;GO:0031224//intrinsic component of membrane;GO:0044425//membrane part;GO:0031226//intrinsic component of plasma membrane;GO:0005618//cell wall;GO:0071…
Gh_A01G1815	7.26	9.77	11.8	12.08	7.01	7.76	6.33	6.2	6.05	4.98	5.91	4.65	4.73	3.57	3.21	7.03	4.68	3.49	385.42	534.31	563.12	601.01	446.51	395.47	359.81	280.18	293.04	272.29	256.51	238	291.41	162.93	133.09	361.2	242.3	167.96	Gh_A01G1815	Gh_A01G1815	AT2G36720	47.78	AT2G36720	-	Acyl-CoA N-acyltransferase with RING/FYVE/PHD-type zinc finger domain [Source:TAIR;Acc:AT2G36720]	-	-	-	AT2G36720		-
Gh_A01G1816	10.05	14.77	16.88	17.08	8.82	9.87	7.08	6.91	7.42	6.66	7.68	6.41	6.8	4.88	5.14	10.78	5.17	4.53	533.09	806.56	804.27	849.03	561.48	502.04	402.54	312	359.52	363.73	333	328.02	418.98	222.53	213	553.11	267.46	218	Gh_A01G1816	Gh_A01G1816	AT2G36720	49	AT2G36720	-	Acyl-CoA N-acyltransferase with RING/FYVE/PHD-type zinc finger domain [Source:TAIR;Acc:AT2G36720]	-	-	-	AT2G36720		-
Gh_A01G1818	24.88	21.44	17.96	20.64	19.67	16.13	14.93	20.39	17.47	34.25	26.68	28.76	26.81	33.39	26.73	24.93	24.49	24.98	263.6	234	171	205	250	164	169.52	184	169	374	231	294	329.98	304	221.48	255.59	253	240	Gh_A01G1818	Gh_A01G1818	AT3G09890	65.83	AT3G09890	-	Ankyrin repeat family protein [Source:TAIR;Acc:AT3G09890]	-	-	-	AT3G09890		GO:0005737//cytoplasm;GO:0005623//cell;GO:0005622//intracellular;GO:0044444//cytoplasmic part;GO:0044464//cell part;GO:0044424//intracellular part;GO:0005829//cytosol
Gh_A01G1819	0.47	0.26	0.22	0.57	0.22	0.49	0.5	0.24	0.37	0.45	0.16	0.28	0.69	0.7	0.6	0.41	0.34	0.52	7	4	3	8	4	7	8	3	5	7	2	4	12	9	7	6	5	7	Gh_A01G1819	Gh_A01G1819	AT5G03510	41.02	AT5G03510	-	C2H2-type zinc finger family protein [Source:TAIR;Acc:AT5G03510]	-	-	-	AT5G03510		-
Gh_A01G1823	8.44	8.65	8.44	7.41	7.66	4.44	2.31	3.95	4.56	14.27	12.68	11.89	8.26	8.73	10.78	9.6	6.25	8.04	198	209	178	163	215.58	100	58	79	97.62	344.89	243.04	269.01	225	176	197.62	218	143	171	Gh_A01G1823	Gh_A01G1823	AT3G53190	77.4	AT3G53190	-	Probable pectate lyase 12 [Source:UniProtKB/Swiss-Prot;Acc:Q9SCP2]	Metabolism	Carbohydrate metabolism	ko00040//Pentose and glucuronate interconversions	AT3G53190	K01728	GO:0031224//intrinsic component of membrane;GO:0044425//membrane part;GO:0016020//membrane;GO:0031225//anchored component of membrane
Gh_A01G1826	4.08	3.82	3.63	3.17	2.91	2.47	1.39	1.57	2.68	6.41	5.99	4.31	4.15	5.44	6.07	5.83	4.19	3.27	55	53	44	40	47	32	20	18	33	89	66	56	65	63	64	76	55	40	Gh_A01G1826	Gh_A01G1826	AT2G36885	62.96	AT2G36885	-	unknown protein; FUNCTIONS IN: molecular_function unknown; LOCATED IN: chloroplast; EXPRESSED IN: 22 plant structures; EXPRESSED DURING: 13 growth stages; Has 172 Blast hits to 172 proteins in 58 species: Archae - 0; Bacteria - 116; Metazoa - 0; Fun /.../; Plants - 32; Viruses - 0; Other Eukaryotes - 24 (source: NCBI BLink). [Source:TAIR;Acc:AT2G36885]	-	-	-	AT2G36885		GO:0071944//cell periphery;GO:0005623//cell;GO:0044464//cell part;GO:0005886//plasma membrane;GO:0016020//membrane
Gh_A01G1827	4.13	9.68	12.84	10.74	4.37	4.23	2.72	1.9	2.4	2.2	3.3	3.05	2.01	0.79	1.86	6.76	2.3	1.86	115	277.44	321.13	280.04	146	113	81	45	61	63	75	82	65	19	40.56	182	62.53	46.94	Gh_A01G1827	Gh_A01G1827	AT5G03420	43.75	AT5G03420	-	5'-AMP-activated protein kinase-related [Source:TAIR;Acc:AT5G03420]	-	-	-	AT5G03420		-
Gh_A01G1830	2.28	2.38	2.73	2.43	2.19	1.28	3.43	3.5	2.69	3.74	3	3.45	4.37	6.11	3.14	2.17	1.98	2.51	13	14	14	13	15	7	21	17	14	22	14	19	29	30	14	12	11	13	Gh_A01G1830	Gh_A01G1830	AT2G36930	69.7	AT2G36930	-	zinc finger (C2H2 type) family protein [Source:TAIR;Acc:AT2G36930]	-	-	-	AT2G36930		-
Gh_A01G1845	1.6	3.7	13.88	13	1.13	0.74	0.59	0.98	0.86	1.09	0.89	0.94	1.41	0.58	1.08	1.43	0.42	1.06	35.1	83.61	273.97	267.6	29.79	15.54	14	18.27	17.29	24.59	16.04	19.9	36.09	11	18.53	30.39	9	21.11	Gh_A01G1845	Gh_A01G1845	AT3G53400	46.22	AT3G53400	-	BEST Arabidopsis thaliana protein match is: conserved peptide upstream open reading frame 47 (TAIR:AT5G03190.1); Has 285 Blast hits to 285 proteins in 23 species: Archae - 0; Bacteria - 0; Metazoa - 1; Fungi - 0; Plants - 279; Viruses - 0; Other Euk /.../s - 5 (source: NCBI BLink). [Source:TAIR;Acc:AT3G53400]	-	-	-	AT3G53400		GO:0005622//intracellular;GO:0005737//cytoplasm;GO:0005623//cell;GO:0044424//intracellular part;GO:0044464//cell part
Gh_A01G1846	12.23	9.27	9.16	10.39	10.04	9.8	12.19	13.13	14.84	8.13	7.95	8.41	8.06	8.17	7.77	5.19	9.33	6.49	324	253	218	258	319	249	346	296.24	359	222	171.99	215	248	186	161	133	241	156	Gh_A01G1846	Gh_A01G1846	AT3G09760	53.12	AT3G09760	-	RING/U-box superfamily protein [Source:TAIR;Acc:AT3G09760]	-	-	-	AT3G09760		-
Gh_A01G1850	0	0.07	0.23	0.15	0.06	0.07	0	0.16	0.08	0.2	0	0.07	0.36	0.49	0	0.14	0.07	0	0	1	3	2	1	1	0	2	1	3	0	1	6	6	0	2	1	0	Gh_A01G1850	Gh_A01G1850	AT3G23620	57.23	AT3G23620	-	Ribosome production factor 2 homolog [Source:UniProtKB/Swiss-Prot;Acc:Q9LUG5]	-	-	-	AT3G23620		GO:0031981//nuclear lumen;GO:0044428//nuclear part;GO:0043233//organelle lumen;GO:0005730//nucleolus;GO:0043227//membrane-bounded organelle;GO:0043228//non-membrane-bounded organelle;GO:0044464//cell part;GO:0031974//membrane-enclosed lumen;GO:0043226//organelle;GO:0070013//intracellular organelle lumen;GO:0044446//intracellular organelle part;GO:0044422//organelle part;GO:0044424//intracellular …
Gh_A01G1851	0.47	0.93	1.36	0.9	0.53	0.37	0.42	0.4	0.45	0.36	0.64	0.23	0.4	0.24	0.24	0.56	0.33	0.21	25	51	65	45	34	19	24	18	21.95	20	28	12	25	11	10	29	17	10	Gh_A01G1851	Gh_A01G1851	AT5G14770	47.34	AT5G14770	-	Tetratricopeptide repeat (TPR)-like superfamily protein [Source:TAIR;Acc:AT5G14770]	-	-	-	AT5G14770		GO:0043231//intracellular membrane-bounded organelle;GO:0043229//intracellular organelle;GO:0044464//cell part;GO:0044424//intracellular part;GO:0005737//cytoplasm;GO:0005623//cell;GO:0005622//intracellular;GO:0043226//organelle;GO:0044444//cytoplasmic part;GO:0005739//mitochondrion;GO:0043227//membrane-bounded organelle
Gh_A01G1854	79.22	68.61	60.95	77.29	97.7	80.24	83.45	91.31	101.77	96.9	88.79	104.12	102.05	118.66	128.11	90.21	125	131.48	1014.42	905.02	701.58	927.81	1501.35	986.11	1145.2	996.02	1190.09	1278.93	929.2	1286.63	1517.98	1306.06	1282.88	1118.06	1561.04	1526.99	Gh_A01G1854	Gh_A01G1854	AT2G37110	64.56	AT2G37110	-	PLAC8 family protein [Source:TAIR;Acc:AT2G37110]	-	-	-	AT2G37110		-
Gh_A01G1855	1.04	1.52	1.74	1.85	2.6	1.81	4.05	4.28	4.37	2.7	1.06	0.72	3.44	3.23	2.89	2.33	3.38	1.72	6	9	9	10	18	10	25	21	23	16	5	4	23	16	13	13	19	9	Gh_A01G1855	Gh_A01G1855	AT5G03120	48.44	AT5G03120	-	unknown protein; FUNCTIONS IN: molecular_function unknown; INVOLVED IN: biological_process unknown; LOCATED IN: endomembrane system; EXPRESSED IN: 21 plant structures; EXPRESSED DURING: 13 growth stages; Has 14 Blast hits to 14 proteins in 4 species /.../ae - 0; Bacteria - 0; Metazoa - 0; Fungi - 0; Plants - 14; Viruses - 0; Other Eukaryotes - 0 (source: NCBI BLink). [Source:TAIR;Acc:AT5G03120]	-	-	-	AT5G03120		-
[truncated: 64,758 more rows]
[truncated: 2 more columns]
