# Supplementary material for: Transcriptome analysis and identification of genes associated with fruiting branch internode elongation in upland cotton
Source: BMC Plant Biol. 2019 Oct 7;19:415. doi: 10.1186/s12870-019-2011-8 (PMC6781417; doi:10.1186/s12870-019-2011-8)
Supplement: Supplementary file 4 — List of KEGG pathways enriched in each comparison. (XLS 163 kb) [file 12870_2019_2011_MOESM4_ESM.xls]

## Sheet: X-1-vs-L-1.path
KEGG_A_class	KEGG_B_class	Pathway	X-1-vs-L-1 (1205)	All (14614)	Pvalue	Qvalue	Pathway ID	Genes	K_IDs
Metabolism	Metabolism of other amino acids	Glutathione metabolism	37	257	0.000602389	0.0562054	ko00480	Gh_D11G2311;Gh_D10G1846;Gh_D12G2260;Gh_D12G2262;Gh_D02G0329;Gh_D08G0775;Gh_D11G2829;Gh_A13G1314;Gh_A07G0716;Gh_A08G0673;Gh_D09G1520;Gh_D13G1618;Gh_D13G1615;Gh_D03G1156;Gh_A04G0412;Gh_A04G0409;Gh_A08G0633;Gh_D04G0849;Gh_A03G0384;Gh_D05G3222;Gh_D07G0326;Gh_D08G1956;Gh_A09G1509;Gh_A11G2032;Gh_A09G0329;Gh_D11G0667;Gh_D04G0580;Gh_A12G2086;Gh_A12G2084;Gh_A04G0830;Gh_D10G2161;Gh_A07G2106;Gh_A11G1244;Gh_…	K00799+K00799+K00432+K00432+K00799+K00432+K00036+K00799+K21888+K00432+K00799+K00799+K00799+K00799+K00799+K00799+K00432+K00799+K00799+K00799+K00432+K00432+K00799+K00799+K00036+K00799+K21888+K00432+K00432+K00799+K21888+K10808+K00799+K00799+K00432+K00799+K00799
Metabolism	Lipid metabolism	Arachidonic acid metabolism	11	46	0.0010309	0.0562054	ko00590	Gh_D12G2260;Gh_D12G2262;Gh_D08G0775;Gh_A08G0673;Gh_A08G0633;Gh_D07G0326;Gh_D08G1956;Gh_A12G2086;Gh_A12G2084;Gh_A08G2385;XLOC_039188	K00432+K00432+K00432+K00432+K00432+K00432+K00432+K00432+K00432+K00432+K01254
Organismal Systems	Environmental adaptation	Plant-pathogen interaction	69	593	0.00213873	0.0562054	ko04626	Gh_D05G3719;Gh_A11G0416;Gh_A02G0920;Gh_A08G0052;Gh_D03G0609;Gh_A02G1635;Gh_A03G0108;Gh_D09G2132;Gh_A07G0514;Gh_A03G0210;Gh_A03G0164;Gh_D06G2026;Gh_D07G0377;Gh_A06G1191;Gh_D02G1973;Gh_D13G0936;Gh_A09G0371;Gh_A07G0697;Gh_A10G1231;Gh_D11G0391;Gh_A03G0291;Gh_D01G0349;Gh_D01G0348;Gh_D05G2973;Gh_A11G1615;Gh_D05G2284;Gh_D11G1887;Gh_D05G2471;Gh_A11G0335;Gh_A10G1198;Gh_A05G0864;Gh_A03G1505;Gh_D09G0393;Gh_…	K13448+K13429+K13448+K13448+K13412+K13412+K13457+K13448+K13459+K13424+K04079+K13460+K13448+K13420+K13412+K13448+K13430+K13448+K13448+K13448+K20536+K13459+K13459+K13448+K13412+K13412+K13448+K13447+K13448+K13436+K20536+K13412+K13430+K13447+K13448+K04368+K13430+K13460+K09487+K04079+K13457+K13412+K13448+K13420+K20536+K13448+K04368+K05391+K13448+K13459+K13424+K05391+K05391+K09422+K13457+K13424+K13448+…
Environmental Information Processing	Signal transduction	Plant hormone signal transduction	110	1026	0.00227858	0.0562054	ko04075	Gh_A01G0991;Gh_D08G1765;Gh_D02G0992;Gh_D10G1909;Gh_D11G2149;Gh_D03G0483;Gh_D12G0291;Gh_D12G0686;Gh_D09G2153;Gh_D12G0872;Gh_D04G0015;Gh_A11G0725;Gh_A05G2473;Gh_A12G0052;Gh_A08G1120;Gh_A08G1117;Gh_A11G1858;Gh_A05G3589;Gh_D01G1500;Gh_A01G1278;Gh_D06G0810;Gh_D01G1042;Gh_D08G0272;Gh_A03G0015;Gh_D05G3030;Gh_A09G1745;Gh_A06G0382;Gh_A02G1332;Gh_A05G1155;Gh_D11G1209;Gh_D11G1233;Gh_D11G1242;Gh_A13G0392;Gh_…	K14505+K14498+K14504+K14492+K14498+K14504+K14488+K14505+K14484+K14431+K14497+K14488+K14510+K14493+K14506+K14496+K14498+K14497+K14489+K14489+K13464+K14505+K14504+K14496+K14504+K14488+K14492+K14487+K13464+K14487+K14486+K14493+K14487+K14505+K14487+K14496+K14484+K14504+K14487+K14488+K14488+K14493+K14487+K14491+K14509+K14487+K14488+K14488+K14494+K14494+K14484+K14432+K14488+K14431+K14493+K13464+K14491+…
Genetic Information Processing	Folding, sorting and degradation	Ubiquitin mediated proteolysis	50	403	0.00232254	0.0562054	ko04120	Gh_A11G0412;Gh_D13G1131;Gh_D12G2275;Gh_A03G0794;Gh_D08G0782;Gh_D12G0587;Gh_D03G1070;Gh_D04G1115;Gh_D04G1053;Gh_A03G0143;Gh_A13G0032;Gh_A05G1771;Gh_D09G1617;Gh_D11G0474;Gh_A06G1357;Gh_A10G0820;Gh_D12G1650;Gh_A03G0469;Gh_A05G1500;Gh_D11G1882;Gh_D02G1212;Gh_A04G0592;Gh_A11G1724;Gh_A12G0392;Gh_A12G1527;Gh_A13G0891;Gh_A12G2103;Gh_D10G0484;Gh_A01G0121;Gh_A11G2595;Gh_D06G1563;Gh_D01G2049;Gh_D03G1436;Gh_…	K10579+K03347+K10576+K10143+K03347+K10688+K10684+K10590+K10144+K10576+K04506+K10577+K10576+K10579+K10591+K03347+K10573+K10684+K10591+K10579+K10143+K10144+K10579+K10685+K10573+K03347+K10576+K04554+K10581+K10580+K04554+K10588+K10576+K10685+K10684+K04506+K10580+K04554+K03363+K03363+K10588+K10581+K10143+K10144+K10685+K10580+K03363+K03363+K03363+K03364
Metabolism	Carbohydrate metabolism	Inositol phosphate metabolism	29	214	0.00541622	0.109227	ko00562	Gh_D10G1864;Gh_A02G1699;Gh_A05G1099;Gh_A04G0786;Gh_D02G1471;Gh_D05G2063;Gh_A03G0477;Gh_A04G1392;Gh_A11G2991;Gh_A04G1086;Gh_A10G0562;Gh_D04G1693;Gh_A10G0891;Gh_D05G2358;Gh_A05G2111;Gh_A06G0608;Gh_D10G0858;Gh_D12G1930;Gh_D04G1277;Gh_Sca013347G01;Gh_Sca009545G01;Gh_D05G3859;Gh_D07G0510;Gh_A07G0446;XLOC_007054;XLOC_004921;Gh_A06G1440;Gh_D04G0653;Gh_D06G2356	K00888+K21797+K00469+K21797+K00921+K00913+K00915+K00889+K00913+K00889+K00469+K00889+K21797+K00921+K00921+K00469+K21797+K00915+K21797+K00469+K00469+K00469+K01114+K01114+K15422+K00921+K05857+K05857+K05857
Environmental Information Processing	Signal transduction	Phosphatidylinositol signaling system	27	199	0.00699709	0.12095	ko04070	Gh_D10G1864;Gh_A02G1699;Gh_D06G2224;Gh_D10G0092;Gh_A04G0786;Gh_A06G1753;Gh_D02G1471;Gh_D05G2063;Gh_A03G0477;Gh_A05G1496;Gh_A04G1392;Gh_A11G2991;Gh_A04G1086;Gh_D04G1693;Gh_A10G0891;Gh_D05G2358;Gh_A05G2111;Gh_D05G1667;Gh_D10G0858;Gh_D12G1930;Gh_D04G1277;Gh_A10G0089;XLOC_007054;XLOC_004921;Gh_A06G1440;Gh_D04G0653;Gh_D06G2356	K00888+K21797+K00981+K00981+K21797+K00981+K00921+K00913+K00915+K00981+K00889+K00913+K00889+K00889+K21797+K00921+K00921+K00981+K21797+K00915+K21797+K00981+K15422+K00921+K05857+K05857+K05857
Metabolism	Glycan biosynthesis and metabolism	Glycosylphosphatidylinositol(GPI)-anchor biosynthesis	11	61	0.0103826	0.157037	ko00563	Gh_D08G1709;Gh_A08G1417;Gh_A07G0708;Gh_A11G2269;Gh_A09G0310;Gh_D09G1917;Gh_A12G1881;Gh_D07G2414;Gh_A09G1795;XLOC_053968;XLOC_048088	K03861+K03861+K05284+K05290+K05283+K03860+K07541+K05284+K03860+K05285+K05285
Metabolism	Glycan biosynthesis and metabolism	N-Glycan biosynthesis	20	146	0.0167654	0.225402	ko00510	Gh_D11G1974;Gh_D07G0373;Gh_A12G1339;Gh_A10G2289;Gh_D08G1543;Gh_D09G0674;Gh_A09G0295;Gh_A01G0822;Gh_D09G0299;Gh_D12G1465;Gh_A09G1123;Gh_D01G0850;Gh_A08G1256;Gh_D09G1127;Gh_D07G1937;Gh_A09G0750;Gh_A10G0028;Gh_D08G1271;Gh_A01G2121;XLOC_047001	K03842+K00737+K00737+K03846+K03847+K12669+K00737+K12666+K00737+K00737+K01001+K12666+K03847+K01001+K00736+K07441+K01230+K03844+K01228+K00737
Metabolism	Metabolism of cofactors and vitamins	Vitamin B6 metabolism	8	46	0.0327238	0.395957	ko00750	Gh_D05G1276;Gh_D05G1277;Gh_A10G0576;Gh_A10G0539;Gh_D10G0579;Gh_D10G0577;Gh_A05G3820;XLOC_083508	K13248+K13248+K13248+K13248+K13248+K13248+K13248+K13248

## Sheet: X-2-vs-L-2.path
KEGG_A_class	KEGG_B_class	Pathway	X-2-vs-L-2 (1907)	All (14614)	Pvalue	Qvalue	Pathway ID	Genes	K_IDs
Genetic Information Processing	Translation	Ribosome	327	1063	2.96847e-56	3.82933e-54	ko03010	Gh_A05G1290;Gh_A07G0832;Gh_A13G1056;Gh_A11G0449;Gh_D07G1734;Gh_D10G1850;Gh_D13G1102;Gh_A01G1482;Gh_D12G2147;Gh_D08G0032;Gh_D03G1734;Gh_D11G2171;Gh_A02G0589;Gh_A02G0647;Gh_D05G2856;Gh_A03G1973;Gh_D03G1600;Gh_D10G1490;Gh_A08G0042;Gh_A05G2374;Gh_D08G0804;Gh_D11G1372;Gh_D11G1422;Gh_A07G1356;Gh_D10G1507;Gh_A10G0918;Gh_D10G2364;Gh_D09G1236;Gh_D01G1201;Gh_D09G0374;Gh_A06G1474;Gh_D11G2623;Gh_D11G2756;Gh_…	K02868+K02912+K02966+K02898+K02867+K02976+K02974+K02879+K02877+K02893+K02896+K02904+K02906+K02964+K02864+K02897+K02884+K02984+K02943+K02866+K02891+K02894+K02872+K02953+K02958+K02962+K02941+K02989+K02989+K02896+K02896+K02974+K02891+K02868+K02882+K02984+K02958+K02891+K02940+K02981+K02867+K02969+K02901+K02995+K02981+K02947+K02975+K02960+K02866+K02922+K02984+K02880+K02918+K02942+K02872+K02934+K02902+…
Genetic Information Processing	Folding, sorting and degradation	Ubiquitin mediated proteolysis	76	403	0.000522212	0.0336827	ko04120	Gh_A11G2066;Gh_D11G2370;Gh_A11G0412;Gh_D12G2275;Gh_A03G0794;Gh_A05G1632;Gh_D13G2144;Gh_D08G0764;Gh_D12G0587;Gh_A04G0651;Gh_D05G1814;Gh_D03G1070;Gh_A01G1078;Gh_D04G1115;Gh_D04G1053;Gh_A03G0143;Gh_A13G0032;Gh_A13G0038;Gh_A05G1771;Gh_D09G1617;Gh_D11G0474;Gh_D08G0303;Gh_A06G1357;Gh_A03G0238;Gh_A10G0820;Gh_D12G1650;Gh_A03G0469;Gh_A05G1500;Gh_D11G1882;Gh_D11G2962;Gh_D02G1212;Gh_A04G0592;Gh_A11G0350;Gh_…	K10573+K10573+K10579+K10576+K10143+K10688+K10144+K10144+K10688+K10590+K10688+K10684+K03347+K10590+K10144+K10576+K04506+K04506+K10577+K10576+K10579+K06689+K10591+K10144+K03347+K10573+K10684+K10591+K10579+K10580+K10143+K10144+K04649+K10581+K10579+K10580+K10685+K10573+K03347+K03869+K10580+K10688+K03347+K10576+K04554+K10580+K04554+K10581+K10576+K10685+K10684+K03350+K10580+K10144+K10581+K10580+K04554+…
Metabolism	Energy metabolism	Photosynthesis	28	128	0.00378462	0.122229	ko00195	Gh_D05G3725;Gh_A01G0275;Gh_D01G0247;Gh_D13G0354;Gh_D01G0287;Gh_A05G1426;Gh_A05G1564;Gh_A13G0316;Gh_D02G2366;Gh_D07G2129;Gh_A07G1906;Gh_A01G1294;Gh_A03G1927;Gh_A11G1168;Gh_D01G1575;Gh_D02G0359;Gh_D07G1090;Gh_D02G2126;Gh_A04G0007;Gh_A11G1245;Gh_Sca148721G01;Gh_Sca118043G01;Gh_Sca117816G01;Gh_Sca104033G01;Gh_Sca035444G01;Gh_A12G2521;Gh_A03G1705;Gh_A03G1706	K08905+K02113+K03541+K02639+K02113+K08901+K02638+K02639+K02698+K02721+K02721+K02723+K02698+K02721+K02723+K02692+K14332+K02639+K08905+K02693+K02717+K02692+K02113+K02723+K02115+K02692+K02639+K02639
Metabolism	Metabolism of other amino acids	Glutathione metabolism	49	257	0.00379006	0.122229	ko00480	Gh_D11G2311;Gh_D10G1846;Gh_D12G2260;Gh_D12G2262;Gh_D02G0329;Gh_A08G0862;Gh_D08G0734;Gh_D11G2829;Gh_A11G1459;Gh_D07G0778;Gh_A12G2275;Gh_A08G0477;Gh_A13G1314;Gh_A07G0716;Gh_D09G1520;Gh_A10G1891;Gh_D13G1618;Gh_D03G1156;Gh_A04G0409;Gh_A08G0633;Gh_D04G0849;Gh_A03G0384;Gh_D07G0326;Gh_D09G0331;Gh_D08G1956;Gh_A09G1509;Gh_A11G2032;Gh_D02G1105;Gh_A07G0538;Gh_A09G0329;Gh_D11G0667;Gh_D04G0580;Gh_A12G2086;Gh_…	K00799+K00799+K00432+K00432+K00799+K00797+K00432+K00036+K00799+K21888+K00797+K00033+K00799+K21888+K00799+K21888+K00799+K00799+K00799+K00432+K00799+K00799+K00432+K00036+K00432+K00799+K00799+K00799+K00797+K00036+K00799+K21888+K00432+K00432+K21888+K00799+K00799+K00432+K21888+K00799+K00799+K01256+K00432+K00797+K00434+K01255+K00383+K00799+K00799
Metabolism	Metabolism of cofactors and vitamins	Vitamin B6 metabolism	13	46	0.00478126	0.123356	ko00750	Gh_D05G1276;Gh_D05G1277;Gh_A10G0576;Gh_A10G0539;Gh_A10G0538;Gh_D10G0579;Gh_D10G0577;Gh_D11G1654;Gh_Sca039832G01;Gh_A05G3818;Gh_A05G3819;Gh_A05G3820;XLOC_083508	K13248+K13248+K13248+K13248+K13248+K13248+K13248+K00868+K06215+K13248+K13248+K13248+K13248
Metabolism	Lipid metabolism	Fatty acid elongation	21	93	0.0077255	0.14559	ko00062	Gh_D11G2117;Gh_D12G0957;Gh_A07G1227;Gh_D02G1726;Gh_D10G2242;Gh_D08G1533;Gh_A10G1904;Gh_A03G0326;Gh_D07G1331;Gh_A08G1244;Gh_A05G3069;Gh_D10G2187;Gh_A10G1960;Gh_A12G1044;Gh_A03G1286;Gh_D01G0045;Gh_D08G1373;Gh_Sca032732G01;Gh_A11G3137;Gh_A06G1558;Gh_A09G1935	K10703+K01074+K15397+K15397+K10258+K01074+K15397+K10703+K15397+K01074+K15397+K15397+K10258+K15397+K15397+K15397+K15397+K15397+K10703+K15397+K15397
Metabolism	Lipid metabolism	Cutin, suberine and wax biosynthesis	18	76	0.00790023	0.14559	ko00073	Gh_A08G0044;Gh_D06G1736;Gh_D05G1294;Gh_A10G2254;Gh_A06G1390;Gh_A04G0930;Gh_D04G1855;Gh_D10G0552;Gh_A09G0573;Gh_D07G1069;Gh_A11G0806;Gh_D11G0944;Gh_D04G1447;Gh_A05G3652;Gh_D08G0086;Gh_A04G1232;Gh_A08G1178;XLOC_080693	K13356+K15404+K15403+K15403+K15404+K15402+K17991+K15403+K17991+K13356+K15398+K15398+K15402+K15404+K13356+K17991+K15398+K15404
Metabolism	Lipid metabolism	Arachidonic acid metabolism	11	46	0.0314693	0.487565	ko00590	Gh_D12G2260;Gh_D12G2262;Gh_D08G0734;Gh_A08G0633;Gh_D07G0326;Gh_D08G1956;Gh_A12G2086;Gh_A12G2084;Gh_A07G0269;Gh_A08G2385;XLOC_039188	K00432+K00432+K00432+K00432+K00432+K00432+K00432+K00432+K00432+K00432+K01254
Metabolism	Glycan biosynthesis and metabolism	Glycosaminoglycan degradation	6	20	0.0374738	0.487565	ko00531	Gh_A08G1291;Gh_D11G2750;Gh_D05G1288;Gh_A10G1896;Gh_A11G2433;Gh_D10G2164	K01205+K10532+K12309+K12373+K10532+K12373
Metabolism	Lipid metabolism	Sphingolipid metabolism	17	83	0.0377957	0.487565	ko00600	Gh_A03G0871;Gh_D05G1288;Gh_D02G1950;Gh_A01G1272;Gh_D12G1957;Gh_D10G1388;Gh_A06G1548;Gh_D02G1252;Gh_D02G1253;Gh_D02G1254;Gh_A05G1408;Gh_D02G0269;Gh_D05G1573;Gh_A10G1592;Gh_A12G1791;Gh_Sca004916G01;Gh_D10G2628	K04713+K12309+K07407+K01634+K04715+K04711+K01190+K04713+K04713+K04713+K04718+K04711+K04718+K07407+K04715+K04711+K04718

## Sheet: X-3-vs-L-3.path
KEGG_A_class	KEGG_B_class	Pathway	X-3-vs-L-3 (1554)	All (14614)	Pvalue	Qvalue	Pathway ID	Genes	K_IDs
Genetic Information Processing	Translation	Ribosome	235	1063	7.11109e-30	8.81775e-28	ko03010	Gh_A07G0832;Gh_A02G0493;Gh_D07G1715;Gh_A10G1295;Gh_D08G1758;Gh_D13G1102;Gh_A01G1482;Gh_D08G0032;Gh_D03G1734;Gh_D07G1599;Gh_A09G0401;Gh_D05G2841;Gh_A03G1973;Gh_D03G1600;Gh_A07G1079;Gh_D10G1490;Gh_A07G1356;Gh_D07G0944;Gh_D12G0855;Gh_D01G1202;Gh_A06G1474;Gh_D11G2765;Gh_A08G0732;Gh_A10G0372;Gh_D09G2112;Gh_D09G2158;Gh_A02G1231;Gh_D03G1802;Gh_A09G0436;Gh_D07G1852;Gh_A13G1144;Gh_D13G0409;Gh_D08G2097;Gh_…	K02912+K02885+K02873+K02932+K02921+K02974+K02879+K02893+K02896+K02995+K02920+K02973+K02897+K02884+K02937+K02984+K02953+K02957+K02897+K02979+K02896+K02883+K02881+K02882+K02984+K02958+K02991+K02981+K02969+K02882+K02995+K02960+K02908+K02984+K02880+K02995+K02872+K02914+K02974+K02946+K02888+K02955+K02977+K02966+K02895+K02871+K02957+K02893+K02987+K02925+K02964+K02894+K02882+K02912+K02949+K02940+K02933+…
Metabolism	Biosynthesis of other secondary metabolites	Flavonoid biosynthesis	34	132	6.86661e-07	4.2573e-05	ko00941	Gh_D02G0304;Gh_D11G1389;Gh_D12G0566;Gh_D05G1836;Gh_D06G2058;Gh_D06G2062;Gh_D06G2071;Gh_A02G0236;Gh_A05G1647;Gh_D08G1902;Gh_D06G0790;Gh_A06G0066;Gh_D10G1431;Gh_D09G1969;Gh_A11G1616;Gh_D05G2212;Gh_D11G1775;Gh_D01G0495;Gh_D07G0638;Gh_D06G0041;Gh_D05G0541;Gh_A13G2057;Gh_D05G1596;Gh_A10G1080;Gh_A10G1079;Gh_A08G1593;Gh_A13G0215;Gh_A13G0197;Gh_Sca006253G01;Gh_A05G3743;Gh_D10G1429;Gh_A04G1207;Gh_D07G1197…	K00660+K05280+K00475+K13082+K13065+K13065+K13065+K00660+K13082+K05277+K05280+K13082+K00660+K05280+K00475+K05278+K00475+K05280+K05278+K13082+K13065+K00487+K08695+K00660+K00660+K05277+K05280+K01859+K00660+K05278+K00660+K00588+K05280+K05280
Metabolism	Lipid metabolism	Cutin, suberine and wax biosynthesis	22	76	8.3399e-06	0.000344716	ko00073	Gh_A08G0044;Gh_A01G1223;Gh_A07G0935;Gh_D05G1294;Gh_A06G1390;Gh_A03G0465;Gh_D04G1855;Gh_D08G1972;Gh_A09G0573;Gh_D04G0694;Gh_D10G0775;Gh_D07G1069;Gh_A11G0806;Gh_D05G0879;Gh_D08G1463;Gh_A05G0748;Gh_D07G1013;Gh_D11G0944;Gh_A08G2377;Gh_D08G0086;Gh_A03G0424;XLOC_016796	K13356+K17991+K15401+K15403+K15404+K15400+K17991+K15398+K17991+K15404+K15400+K13356+K15398+K15401+K15398+K15401+K15401+K15398+K15398+K13356+K15401+K15400
Metabolism	Metabolism of terpenoids and polyketides	Sesquiterpenoid and triterpenoid biosynthesis	20	86	0.000563522	0.0174692	ko00909	Gh_A04G0198;Gh_D06G0220;Gh_A04G1093;Gh_D04G1701;Gh_D05G3508;Gh_D05G3507;Gh_D05G3506;Gh_D05G3504;Gh_D11G2904;Gh_D05G1100;Gh_A01G0555;Gh_D04G2022;Gh_D04G2023;Gh_D04G2024;Gh_A06G1861;Gh_D11G3403;Gh_D11G3404;Gh_A05G0989;Gh_D06G1975;XLOC_078511	K14184+K00511+K00511+K00511+K14184+K14184+K14184+K14184+K14184+K15813+K14184+K00511+K00511+K00511+K00511+K14184+K14184+K15813+K15822+K00511
Metabolism	Glycan biosynthesis and metabolism	Glycosphingolipid biosynthesis - globo series	9	29	0.00235716	0.0584575	ko00603	Gh_D02G1950;Gh_A06G1107;Gh_D06G1364;Gh_A01G1016;Gh_D09G1550;Gh_A10G1896;Gh_A04G0771;Gh_D10G2164;XLOC_026697	K07407+K01988+K01988+K12373+K01988+K12373+K01988+K12373+K07407
Metabolism	Metabolism of terpenoids and polyketides	Brassinosteroid biosynthesis	11	41	0.00293894	0.0607381	ko00905	Gh_A02G1611;Gh_A07G1623;Gh_A07G0725;Gh_A11G1658;Gh_D07G0783;Gh_D11G1862;Gh_D11G1818;Gh_D06G0548;Gh_A06G1918;Gh_D10G2490;XLOC_036124	K12637+K12640+K12640+K12637+K12640+K09587+K12637+K15639+K15639+K09588+K15639
Environmental Information Processing	Signal transduction	Plant hormone signal transduction	136	1026	0.00345229	0.0611548	ko04075	Gh_A05G1337;Gh_A05G1332;Gh_A09G2341;Gh_D13G2503;Gh_A01G0908;Gh_A10G1302;Gh_D08G1765;Gh_A01G1472;Gh_A05G1607;Gh_A11G1993;Gh_D12G0289;Gh_D05G1792;Gh_D11G2553;Gh_D02G1776;Gh_D04G0015;Gh_A12G0919;Gh_A05G0085;Gh_D06G2010;Gh_D06G2039;Gh_D07G0364;Gh_A12G0052;Gh_A05G1068;Gh_A05G3590;Gh_A05G3589;Gh_A08G1469;Gh_A01G1278;Gh_A13G0149;Gh_D13G2404;Gh_D05G0148;Gh_D06G0810;Gh_A05G1738;Gh_D08G0272;Gh_A09G0903;Gh_…	K14486+K14517+K13422+K14488+K14486+K14512+K14498+K14432+K14486+K14487+K14488+K14486+K14484+K13464+K14497+K14488+K14515+K14484+K14484+K14515+K14493+K14484+K14497+K14497+K14498+K14489+K13946+K14514+K14515+K13464+K14499+K14504+K14431+K14496+K14484+K14484+K14488+K14493+K13946+K14484+K13464+K14487+K14487+K14516+K14487+K14486+K14493+K14516+K14494+K14505+K14505+K14493+K14484+K14484+K14488+K13449+K14491+…
Metabolism	Metabolism of terpenoids and polyketides	Diterpenoid biosynthesis	18	89	0.00531324	0.0823552	ko00904	Gh_D09G0042;Gh_A09G0044;Gh_D06G2009;Gh_A08G0353;Gh_A13G1308;Gh_A07G0841;Gh_D02G1357;Gh_D07G1456;Gh_A05G1382;Gh_D10G0389;Gh_D05G1604;Gh_D10G0687;Gh_D07G0910;Gh_D08G0705;Gh_Sca006732G01;Gh_D09G0746;XLOC_081548;XLOC_010722	K05282+K05282+K04124+K04125+K04125+K17961+K04125+K05282+K17982+K04125+K04125+K04124+K17961+K04120+K04120+K04125+K04123+K04125
Metabolism	Energy metabolism	Nitrogen metabolism	20	104	0.00617406	0.0850648	ko00910	Gh_D12G2120;Gh_D02G0311;Gh_A08G0860;Gh_A02G0242;Gh_D05G2114;Gh_D04G0953;Gh_D04G0951;Gh_D09G1909;Gh_A05G3122;Gh_D01G2059;Gh_A01G1821;Gh_A05G0919;Gh_A05G0909;Gh_D02G1653;Gh_A07G2041;Gh_D12G2606;Gh_A09G2216;Gh_A09G1788;Gh_A05G1879;XLOC_017445	K00261+K01915+K00264+K01915+K01673+K01674+K01674+K01915+K01673+K01674+K01674+K02575+K01674+K01673+K02575+K01673+K01725+K01915+K01673+K00264
Metabolism	Carbohydrate metabolism	Starch and sucrose metabolism	58	402	0.00976151	0.116573	ko00500	Gh_D12G2172;Gh_D12G2112;Gh_A11G2716;Gh_A01G1575;Gh_D10G0145;Gh_A06G0897;Gh_D08G0563;Gh_A07G1597;Gh_A03G1035;Gh_D04G0069;Gh_A05G3538;Gh_D05G3263;Gh_A06G0716;Gh_A12G2277;Gh_A08G0480;Gh_A08G0337;Gh_A08G0957;Gh_D07G1636;Gh_D12G1979;Gh_D02G1427;Gh_D01G1411;Gh_D06G0825;Gh_A10G0953;Gh_D11G0279;Gh_D01G1030;Gh_A09G1747;Gh_A08G0782;Gh_D05G2423;Gh_D08G0434;Gh_D08G0936;Gh_A07G1487;Gh_D09G0990;Gh_A08G1031;Gh_…	K01193+K01177+K01188+K05349+K05350+K00696+K19891+K19891+K19891+K19893+K19893+K16055+K00695+K01087+K19891+K00963+K13679+K00975+K01193+K19891+K19891+K00695+K01177+K01177+K01176+K01193+K16055+K01176+K00963+K16055+K00975+K05349+K00695+K00695+K00844+K01177+K00700+K13679+K01193+K01087+K05349+K01188+K05349+K16055+K00975+K05350+K05349+K00695+K00696+K00695+K16055+K01087+K01835+K00975+K05350+K01087+K00963+…
Metabolism	Glycan biosynthesis and metabolism	Glycosphingolipid biosynthesis - lacto and neolacto series	4	9	0.0103411	0.116573	ko00601	Gh_A06G1107;Gh_D06G1364;Gh_D09G1550;Gh_A04G0771	K01988+K01988+K01988+K01988
Metabolism	Metabolism of terpenoids and polyketides	Polyketide sugar unit biosynthesis	2	2	0.0113009	0.116776	ko00523	Gh_D03G1491;Gh_A03G2023	K12451+K12451
Environmental Information Processing	Signal transduction	MAPK signaling pathway - plant	69	501	0.0145768	0.13904	ko04016	Gh_A09G2341;Gh_A08G2388;Gh_A10G1302;Gh_D08G1765;Gh_D07G1608;Gh_D03G0678;Gh_D05G1864;Gh_D03G1062;Gh_A03G0210;Gh_D04G0015;Gh_A05G0085;Gh_D07G0364;Gh_D07G0463;Gh_A05G3590;Gh_A05G3589;Gh_A08G1469;Gh_D13G2404;Gh_D05G0148;Gh_A05G2316;Gh_A03G0015;Gh_D11G1357;Gh_D02G0430;Gh_A05G1539;Gh_A12G0274;Gh_A09G1399;Gh_D01G1682;Gh_D05G2577;Gh_D05G0562;Gh_A09G1649;Gh_A05G0434;Gh_A08G1254;Gh_A08G0989;Gh_A13G2005;Gh_…	K13422+K17686+K14512+K14498+K20714+K20772+K13447+K13447+K13424+K14497+K14515+K14515+K13447+K14497+K14497+K14498+K14514+K14515+K20557+K14496+K14516+K14516+K03781+K13449+K14513+K20547+K20557+K14515+K14497+K14515+K00940+K20772+K14514+K14498+K14515+K20606+K14515+K20718+K14498+K20536+K14515+K14515+K14515+K14516+K14497+K13416+K13424+K20772+K20557+K13447+K13447+K13449+K00940+K14496+K14497+K20725+K14496+…
Metabolism	Metabolism of terpenoids and polyketides	Carotenoid biosynthesis	20	114	0.016747	0.148331	ko00906	Gh_D08G1639;Gh_D05G1407;Gh_D11G3263;Gh_A11G2878;Gh_A13G0351;Gh_D12G2002;Gh_D12G2009;Gh_A01G1736;Gh_A01G1740;Gh_D07G2115;Gh_D01G1989;Gh_D01G1988;Gh_D01G1986;Gh_D01G1984;Gh_D01G1983;Gh_D10G0402;Gh_A05G1244;Gh_D07G0979;Gh_D08G2674;Gh_A09G1804	K09843+K09840+K09837+K09837+K09843+K09843+K09840+K09841+K09841+K17911+K09841+K09841+K09841+K09841+K09841+K09840+K09840+K09843+K09840+K09840
Environmental Information Processing	Membrane transport	ABC transporters	14	73	0.0203684	0.168379	ko02010	Gh_A07G1988;Gh_A07G1987;Gh_D06G0658;Gh_D09G0227;Gh_D09G0181;Gh_A06G0580;Gh_D11G1094;Gh_D07G2181;Gh_A12G1886;Gh_A12G1091;Gh_D10G0298;Gh_D12G1215;Gh_D04G0484;XLOC_081711	K05658+K05658+K05658+K05658+K05658+K05658+K05658+K05658+K05658+K05658+K05658+K05658+K05658+K05643
Metabolism	Metabolism of terpenoids and polyketides	Limonene and pinene degradation	6	22	0.0239314	0.180141	ko00903	Gh_A07G2011;Gh_A12G1314;Gh_A05G0568;Gh_D12G1438;Gh_D05G0697;Gh_A05G3716	K00128+K00128+K00128+K00128+K00128+K00128
Metabolism	Biosynthesis of other secondary metabolites	Phenylpropanoid biosynthesis	66	489	0.0246968	0.180141	ko00940	Gh_D10G1881;Gh_A01G1487;Gh_A02G0927;Gh_D11G2151;Gh_A11G2716;Gh_D03G0479;Gh_A01G1575;Gh_A02G1663;Gh_A04G0639;Gh_A12G0795;Gh_D10G0145;Gh_A03G0200;Gh_A03G0199;Gh_D04G0130;Gh_D06G2058;Gh_D06G2062;Gh_D06G2071;Gh_D05G3256;Gh_D04G1101;Gh_A11G1859;Gh_D12G0788;Gh_A04G1453;Gh_A02G1398;Gh_D11G3277;Gh_D06G0580;Gh_A13G0773;Gh_A13G0774;Gh_A02G1203;Gh_D03G0324;Gh_A02G1344;Gh_D04G1506;Gh_D04G1593;Gh_A05G3239;Gh_…	K00430+K00430+K00430+K00430+K01188+K01904+K05349+K00430+K00430+K00430+K05350+K00430+K00430+K00430+K13065+K13065+K13065+K00430+K00430+K00430+K00430+K00430+K00083+K10775+K12355+K00430+K00430+K00430+K00083+K01904+K00430+K00430+K00430+K05349+K00430+K10775+K00430+K13065+K00430+K00430+K00487+K00083+K10775+K05349+K01188+K05349+K00430+K00430+K00430+K00430+K00430+K00430+K05350+K05349+K00430+K00430+K09755+…
Metabolism	Lipid metabolism	Steroid biosynthesis	18	105	0.0277491	0.188673	ko00100	Gh_D12G1040;Gh_D05G1416;Gh_D06G0220;Gh_D03G1168;Gh_A03G0374;Gh_A04G1093;Gh_D04G1701;Gh_A07G0648;Gh_D02G0145;Gh_A12G2024;Gh_A13G0239;Gh_A01G1790;Gh_D04G2022;Gh_D04G2023;Gh_D04G2024;Gh_A06G1861;XLOC_078511;XLOC_002436	K14423+K09832+K00511+K14424+K14424+K00511+K00511+K00227+K07748+K14423+K09828+K00222+K00511+K00511+K00511+K00511+K00511+K07748
Metabolism	Energy metabolism	Photosynthesis	21	128	0.0289095	0.188673	ko00195	Gh_A07G0818;Gh_A01G0275;Gh_A01G1598;Gh_D10G0167;Gh_A07G1431;Gh_A12G1258;Gh_D01G0287;Gh_A05G2586;Gh_D12G1385;Gh_A11G1168;Gh_D05G1774;Gh_D05G1742;Gh_D02G0359;Gh_D07G1090;Gh_Sca148721G01;Gh_Sca035444G01;Gh_D05G3787;Gh_Sca004987G01;Gh_A05G3730;Gh_A05G3805;Gh_A09G1890	K02699+K02113+K03542+K08901+K08903+K08902+K02113+K02717+K08902+K02721+K02641+K02638+K02692+K14332+K02717+K02115+K02717+K03542+K03542+K02641+K02639
Metabolism	Carbohydrate metabolism	Pentose and glucuronate interconversions	41	288	0.0320467	0.19869	ko00040	Gh_D11G2444;Gh_A07G1143;Gh_D08G2729;Gh_D11G1400;Gh_D12G0580;Gh_D06G0865;Gh_D12G0814;Gh_A05G3634;Gh_A08G0337;Gh_A10G1881;Gh_D10G1437;Gh_A06G1324;Gh_D05G3049;Gh_A06G1481;Gh_D08G0434;Gh_D07G1240;Gh_D09G1925;Gh_D12G1238;Gh_D12G1295;Gh_A10G0667;Gh_A05G0274;Gh_D08G2205;Gh_D07G2253;Gh_A01G1295;Gh_A01G1823;Gh_A10G1075;Gh_D12G2500;Gh_D02G1579;Gh_D12G1856;Gh_A09G0125;Gh_A10G0111;Gh_A13G2159;Gh_A12G2616;Gh_…	K01728+K01051+K01051+K01728+K01051+K01051+K00012+K01728+K00963+K01728+K01728+K01728+K01728+K01728+K00963+K01051+K01728+K01051+K01051+K01184+K01051+K01051+K01184+K01728+K01728+K01728+K00008+K01728+K01728+K01051+K01728+K00012+K01051+K01728+K01728+K00008+K00008+K00008+K01728+K00963+K01728
Metabolism	Lipid metabolism	alpha-Linolenic acid metabolism	22	138	0.0344329	0.203318	ko00592	Gh_D02G0989;Gh_A01G1605;Gh_D05G0339;Gh_D09G0704;Gh_D05G2484;Gh_D07G1557;Gh_D08G0414;Gh_A12G1551;Gh_A05G2224;Gh_D01G0905;Gh_D01G1853;Gh_D05G0683;Gh_A10G0763;Gh_D01G0187;Gh_A10G0504;Gh_A02G0682;Gh_Sca055190G01;Gh_D10G2577;Gh_A09G2434;Gh_D10G2595;Gh_D07G0067;Gh_A11G0521	K10526+K18857+K05894+K00454+K01723+K07513+K10525+K10525+K01723+K10526+K18857+K00454+K00232+K00232+K00454+K18857+K01723+K00232+K00232+K00454+K10527+K18857
Organismal Systems	Environmental adaptation	Circadian rhythm - plant	21	135	0.0478664	0.269793	ko04712	Gh_A03G0794;Gh_D02G0304;Gh_A12G1407;Gh_A02G0236;Gh_D10G1431;Gh_D02G1212;Gh_A11G0142;Gh_A11G0926;Gh_D11G1149;Gh_D08G2407;Gh_A10G1080;Gh_A10G1079;Gh_A08G2015;Gh_D11G0156;Gh_D11G1068;Gh_Sca013634G01;Gh_Sca006253G01;Gh_D05G3856;Gh_A09G2385;Gh_A09G2012;Gh_D10G1429	K10143+K00660+K12116+K00660+K00660+K10143+K12130+K12133+K12127+K16223+K00660+K00660+K16223+K12130+K12133+K12130+K00660+K12125+K10143+K12119+K00660

## Sheet: L-1-vs-L-2.path
KEGG_A_class	KEGG_B_class	Pathway	L-1-vs-L-2 (462)	All (14614)	Pvalue	Qvalue	Pathway ID	Genes	K_IDs
Environmental Information Processing	Signal transduction	MAPK signaling pathway - plant	40	501	7.12432e-08	7.76551e-06	ko04016	Gh_A09G2341;Gh_A08G2387;Gh_D07G1608;Gh_D06G0879;Gh_D10G0119;Gh_A03G0210;Gh_A03G0163;Gh_A12G2673;Gh_A12G0575;Gh_A03G0291;Gh_A06G0747;Gh_D05G2471;Gh_A05G0864;Gh_D08G1950;Gh_D01G1682;Gh_A05G2211;Gh_A12G2448;Gh_D08G1474;Gh_D03G1283;Gh_D08G2557;Gh_D03G1371;Gh_A01G1990;Gh_D09G1743;Gh_D11G0238;Gh_D11G0073;Gh_D04G1318;Gh_A10G0115;Gh_D08G1262;Gh_Sca042593G01;Gh_Sca005978G01;Gh_D12G2689;Gh_D03G1860;Gh_D12G…	K13422+K17686+K20714+K20718+K20716+K13424+K20600+K20772+K20537+K20536+K20718+K13447+K20536+K17686+K20547+K13447+K20604+K13425+K20536+K14497+K13424+K14496+K14497+K14496+K20718+K13424+K20716+K20772+K13447+K13424+K20558+K14496+K20772+K20536+K14497+K20718+K13425+K17686+K13422+K14498
Metabolism	Energy metabolism	Nitrogen metabolism	14	104	4.82471e-06	0.000262947	ko00910	Gh_A09G0259;Gh_D04G0953;Gh_D12G1457;Gh_D09G1909;Gh_A10G0543;Gh_D01G1872;Gh_D09G1136;Gh_A02G0769;Gh_A07G2024;Gh_D12G2605;Gh_D12G2606;Gh_D05G1003;Gh_A12G2478;Gh_A12G2477	K01673+K01674+K02575+K01915+K00262+K10534+K01674+K10534+K01673+K01673+K01673+K02575+K01673+K01673
Metabolism	Metabolism of terpenoids and polyketides	Carotenoid biosynthesis	12	114	0.000257371	0.00732826	ko00906	Gh_A01G0280;Gh_D08G1639;Gh_A07G0908;Gh_D01G0291;Gh_D12G2002;Gh_A01G1736;Gh_A09G1283;Gh_A08G2060;Gh_A12G1830;Gh_A01G2141;Gh_D08G2674;Gh_A08G1344	K09840+K09843+K09843+K09840+K09843+K09841+K09841+K09840+K09843+K09841+K09840+K09843
Environmental Information Processing	Signal transduction	Plant hormone signal transduction	53	1026	0.000268927	0.00732826	ko04075	Gh_A09G2341;Gh_D13G2503;Gh_D02G0992;Gh_D10G1858;Gh_A05G1607;Gh_A13G2198;Gh_D03G0483;Gh_D12G0291;Gh_D11G2553;Gh_D06G2039;Gh_A11G0725;Gh_D13G2405;Gh_D08G0272;Gh_D05G3030;Gh_A10G0797;Gh_D01G0557;Gh_D01G0559;Gh_D11G1242;Gh_A02G0849;Gh_A13G0392;Gh_A05G2724;Gh_A12G0375;Gh_D13G0434;Gh_A06G0705;Gh_A08G1074;Gh_D05G3387;Gh_D11G0844;Gh_A11G1082;Gh_A11G1091;Gh_A11G1164;Gh_D09G1378;Gh_A08G2199;Gh_A03G1628;Gh_…	K13422+K14488+K14504+K14492+K14486+K14488+K14504+K14488+K14484+K14484+K14488+K14432+K14504+K14504+K14484+K14487+K14487+K14493+K14505+K14487+K14504+K14488+K14487+K13464+K14484+K14487+K14488+K14486+K14493+K14484+K14488+K13464+K14487+K14505+K14497+K14496+K14497+K14490+K14496+K14506+K14484+K14487+K14484+K14484+K14496+K14504+K14484+K14504+K14487+K14497+K14504+K13422+K14498
Metabolism	Lipid metabolism	Cutin, suberine and wax biosynthesis	9	76	0.000635208	0.0138475	ko00073	Gh_D12G2271;Gh_A07G0991;Gh_D05G1294;Gh_A06G1389;Gh_A03G0465;Gh_D10G0552;Gh_A12G2100;Gh_D07G1069;XLOC_080693	K15398+K13356+K15403+K15404+K15400+K15403+K15398+K13356+K15404
Metabolism	Metabolism of terpenoids and polyketides	Biosynthesis of siderophore group nonribosomal peptides	2	4	0.0057357	0.104199	ko01053	Gh_D12G1731;Gh_A12G2643	K02552+K02552
Metabolism	Metabolism of cofactors and vitamins	Ubiquinone and other terpenoid-quinone biosynthesis	9	112	0.00906994	0.141232	ko00130	Gh_D03G0532;Gh_A13G2352;Gh_D12G1731;Gh_A03G1375;Gh_A13G2028;Gh_D13G2216;Gh_A12G2643;Gh_A10G0167;Gh_D07G0223	K05928+K09833+K02552+K00815+K01904+K09833+K02552+K03809+K09834
Metabolism	Metabolism of terpenoids and polyketides	Sesquiterpenoid and triterpenoid biosynthesis	7	86	0.0190035	0.246796	ko00909	Gh_A04G0198;Gh_A04G1295;Gh_D06G1973;Gh_D05G3508;Gh_D05G3506;Gh_D05G1100;Gh_D06G1975	K14184+K14184+K15813+K14184+K14184+K15813+K15822
Metabolism	Metabolism of terpenoids and polyketides	Diterpenoid biosynthesis	7	89	0.0225037	0.246796	ko00904	Gh_D06G2009;Gh_A06G1386;Gh_D07G1284;Gh_A09G1601;Gh_A09G2349;XLOC_081548;XLOC_010722	K04124+K04123+K04125+K05282+K04123+K04123+K04125
Organismal Systems	Environmental adaptation	Plant-pathogen interaction	28	593	0.0226419	0.246796	ko04626	Gh_A11G3105;Gh_A03G0210;Gh_A03G0163;Gh_A07G0697;Gh_D05G0985;Gh_A03G0291;Gh_A11G1615;Gh_D05G2471;Gh_A05G0864;Gh_A09G1157;Gh_D02G1099;Gh_A05G2211;Gh_A11G0581;Gh_A05G0903;Gh_D08G1474;Gh_D03G1283;Gh_D12G2552;Gh_D03G1371;Gh_D13G0548;Gh_D04G1318;Gh_Sca042593G01;Gh_Sca005978G01;Gh_A12G2722;Gh_D03G1708;Gh_D07G2423;Gh_D05G3876;Gh_A11G0323;Gh_A08G1191	K13448+K13424+K20600+K13448+K05391+K20536+K13412+K13447+K20536+K13412+K13448+K13447+K13430+K05391+K13425+K20536+K13448+K13424+K13417+K13424+K13447+K13424+K13448+K13448+K13448+K20536+K13448+K13425
Metabolism	Lipid metabolism	alpha-Linolenic acid metabolism	9	138	0.0311496	0.308664	ko00592	Gh_D05G1831;Gh_D05G2484;Gh_A12G1551;Gh_A05G2224;Gh_A10G0504;Gh_Sca055190G01;Gh_Sca016044G01;Gh_A05G3948;Gh_D10G2595	K08241+K01723+K10525+K01723+K00454+K01723+K01723+K05894+K00454

## Sheet: L-1-vs-L-3.path
KEGG_A_class	KEGG_B_class	Pathway	L-1-vs-L-3 (1079)	All (14614)	Pvalue	Qvalue	Pathway ID	Genes	K_IDs
Metabolism	Lipid metabolism	Cutin, suberine and wax biosynthesis	29	76	2.95946e-14	3.61055e-12	ko00073	Gh_D12G2271;Gh_A01G1223;Gh_D03G1120;Gh_A07G0999;Gh_A07G0991;Gh_A07G0935;Gh_D05G1294;Gh_A10G2254;Gh_A06G1390;Gh_A06G1389;Gh_A09G0895;Gh_A03G0465;Gh_D04G1855;Gh_D10G0552;Gh_A09G0573;Gh_A12G2100;Gh_A01G0715;Gh_D10G0775;Gh_D07G1069;Gh_A11G0806;Gh_D05G0879;Gh_A05G0748;Gh_D07G1013;Gh_D11G0944;Gh_A05G3652;Gh_A08G2377;Gh_D08G0086;Gh_A04G1232;Gh_A08G1178	K15398+K17991+K15401+K15404+K13356+K15401+K15403+K15403+K15404+K15404+K13356+K15400+K17991+K15403+K17991+K15398+K15401+K15400+K13356+K15398+K15401+K15401+K15401+K15398+K15404+K15398+K13356+K17991+K15398
Metabolism	Biosynthesis of other secondary metabolites	Phenylpropanoid biosynthesis	80	489	8.68825e-12	5.29983e-10	ko00940	Gh_A13G2072;Gh_D11G1980;Gh_A01G1487;Gh_A02G1663;Gh_D05G2031;Gh_A10G1835;Gh_D13G0408;Gh_D04G0130;Gh_D01G1726;Gh_D05G3256;Gh_A08G0929;Gh_A12G1441;Gh_A12G2227;Gh_A08G0345;Gh_D04G1101;Gh_A13G1315;Gh_A11G1859;Gh_A11G1874;Gh_D06G0580;Gh_A06G1006;Gh_D06G1170;Gh_A13G0773;Gh_D02G1327;Gh_A11G1648;Gh_D03G0246;Gh_A05G1452;Gh_A05G1577;Gh_D11G1805;Gh_A13G0363;Gh_D04G1586;Gh_D04G1593;Gh_A05G1005;Gh_A13G0804;Gh_…	K09754+K00083+K00430+K00430+K09756+K10775+K00588+K00430+K00430+K00430+K13066+K00430+K13066+K00430+K00430+K06892+K00430+K00083+K12355+K00430+K00430+K00430+K00430+K09755+K00430+K00430+K00430+K09755+K00588+K00588+K00430+K13065+K05349+K00430+K00430+K00430+K00430+K00430+K00430+K00430+K00430+K00430+K00430+K09754+K00430+K00430+K00430+K00430+K13066+K01904+K01904+K00430+K00430+K09755+K12356+K00430+K00430+…
Environmental Information Processing	Signal transduction	MAPK signaling pathway - plant	68	501	6.58834e-07	2.5586e-05	ko04016	Gh_A09G2341;Gh_A08G2387;Gh_D08G1765;Gh_D12G2076;Gh_D07G1608;Gh_D06G0879;Gh_D10G0119;Gh_A03G0210;Gh_A07G2348;Gh_A05G2473;Gh_D07G0463;Gh_A12G2673;Gh_A08G1469;Gh_A07G1798;Gh_A12G0575;Gh_A03G0291;Gh_A02G1046;Gh_A06G0747;Gh_A11G1569;Gh_D11G1814;Gh_D05G2471;Gh_A05G0864;Gh_A12G1171;Gh_D12G1291;Gh_D08G1950;Gh_D05G2592;Gh_A05G2211;Gh_A09G1649;Gh_A12G1895;Gh_D03G0021;Gh_A08G0989;Gh_A12G2448;Gh_A08G2192;Gh_…	K13422+K17686+K14498+K14496+K20714+K20718+K20716+K13424+K20718+K14510+K13447+K20772+K14498+K20714+K20537+K20536+K20772+K20718+K20547+K20726+K13447+K20536+K14509+K14509+K17686+K20729+K13447+K14497+K14496+K03781+K20772+K20604+K14497+K20726+K14510+K20718+K14497+K13425+K20536+K02183+K14497+K13424+K14496+K14497+K20718+K13424+K20716+K14496+K20772+K13447+K13447+K20547+K13424+K13414+K14498+K20558+K20772+…
Metabolism	Biosynthesis of other secondary metabolites	Flavonoid biosynthesis	27	132	1.02395e-06	2.5586e-05	ko00941	Gh_A13G2072;Gh_D11G1389;Gh_D13G0408;Gh_A05G2518;Gh_D08G1902;Gh_D09G1969;Gh_D04G1957;Gh_A05G1424;Gh_D05G2212;Gh_D05G2292;Gh_A13G0363;Gh_D04G1586;Gh_A05G1005;Gh_D01G1930;Gh_A09G1849;Gh_D05G1596;Gh_A10G1080;Gh_A10G1079;Gh_A08G1593;Gh_A13G0215;Gh_D13G0211;Gh_A11G1242;Gh_D05G1123;Gh_A05G3743;Gh_A12G0204;Gh_A04G1032;XLOC_015031	K09754+K05280+K00588+K05280+K05277+K05280+K05278+K08695+K05278+K00660+K00588+K00588+K13065+K09754+K05280+K08695+K00660+K00660+K05277+K05280+K01859+K05280+K13065+K05278+K00588+K00588+K05280
Environmental Information Processing	Signal transduction	Plant hormone signal transduction	117	1026	1.04861e-06	2.5586e-05	ko04075	Gh_A09G2341;Gh_A11G0443;Gh_D08G1765;Gh_D02G0992;Gh_D10G1858;Gh_D12G2076;Gh_A05G1607;Gh_A13G2199;Gh_D03G0483;Gh_D08G0763;Gh_D12G0291;Gh_D05G1933;Gh_D05G1791;Gh_D09G2152;Gh_D11G2553;Gh_D05G1269;Gh_D05G1332;Gh_D12G0872;Gh_D13G0418;Gh_D06G2010;Gh_D06G2039;Gh_A11G0725;Gh_A05G2473;Gh_D01G0789;Gh_A08G1120;Gh_A08G1469;Gh_A13G0149;Gh_D06G0810;Gh_D01G1023;Gh_D08G0272;Gh_A11G2242;Gh_D02G1369;Gh_A06G1664;Gh_…	K13422+K14487+K14498+K14504+K14492+K14496+K14486+K14488+K14504+K14485+K14488+K14499+K14488+K14484+K14484+K14484+K13464+K14431+K14505+K14484+K14484+K14488+K14510+K14488+K14506+K14498+K13946+K13464+K14499+K14504+K14484+K14489+K14484+K14504+K14484+K14505+K13464+K14487+K14487+K14487+K14493+K14505+K14487+K14504+K14509+K14488+K14494+K14487+K14484+K14509+K14484+K13464+K14488+K14490+K14484+K14484+K14490+…
Metabolism	Energy metabolism	Nitrogen metabolism	23	104	1.55748e-06	3.16688e-05	ko00910	Gh_A03G0536;Gh_D13G0396;Gh_A09G0259;Gh_A13G0352;Gh_D04G0953;Gh_D09G0259;Gh_D12G1457;Gh_D09G1909;Gh_A09G1131;Gh_D01G1872;Gh_D07G2244;Gh_D09G1136;Gh_A05G0919;Gh_A02G0769;Gh_D02G0815;Gh_A07G2024;Gh_D12G2605;Gh_D12G2606;Gh_D05G1003;Gh_A12G2478;Gh_A12G2477;XLOC_017445;XLOC_081454	K00261+K00366+K01673+K00366+K01674+K01673+K02575+K01915+K01674+K10534+K01673+K01674+K02575+K10534+K10534+K01673+K01673+K01673+K02575+K01673+K01673+K00264+K01674
Metabolism	Lipid metabolism	Fatty acid elongation	21	93	3.08555e-06	5.37767e-05	ko00062	Gh_A07G1227;Gh_D09G2145;Gh_D02G1726;Gh_A05G0127;Gh_D05G0189;Gh_A10G1906;Gh_A10G1904;Gh_A09G0551;Gh_D02G0422;Gh_D07G1331;Gh_A05G0840;Gh_D01G1810;Gh_D04G0574;Gh_A05G3069;Gh_D10G2187;Gh_D10G2189;Gh_D13G2029;Gh_A03G1286;Gh_D08G1373;Gh_D06G2376;Gh_D05G3896	K15397+K15397+K15397+K15397+K15397+K15397+K15397+K15397+K18880+K15397+K15397+K15397+K15397+K15397+K15397+K15397+K15397+K15397+K15397+K15397+K15397
Organismal Systems	Environmental adaptation	Plant-pathogen interaction	73	593	9.68534e-06	0.000147702	ko04626	Gh_D05G3719;Gh_A02G0920;Gh_A02G0609;Gh_A11G3105;Gh_A07G1123;Gh_D03G0609;Gh_A02G1635;Gh_A07G1227;Gh_A03G0210;Gh_D07G0377;Gh_D07G0463;Gh_D02G1973;Gh_A09G0371;Gh_A07G0697;Gh_D10G1264;Gh_A10G1231;Gh_D11G0391;Gh_A13G0766;Gh_D05G0985;Gh_A03G0291;Gh_A11G1615;Gh_D12G1709;Gh_A05G0230;Gh_D02G0422;Gh_D05G2265;Gh_D05G2471;Gh_A11G0213;Gh_D07G1331;Gh_A11G0335;Gh_A05G0864;Gh_A03G1505;Gh_D09G0393;Gh_D02G1099;Gh_…	K13448+K13448+K13412+K13448+K13412+K13412+K13412+K15397+K13424+K13448+K13447+K13412+K13430+K13448+K13448+K13448+K13448+K09487+K05391+K20536+K13412+K13448+K13459+K18880+K13448+K13447+K13412+K15397+K13448+K20536+K13412+K13430+K13448+K13447+K13448+K13457+K13448+K13430+K13412+K13448+K05391+K13425+K13448+K20536+K15397+K13448+K02183+K13448+K05391+K13424+K13412+K09422+K13457+K18875+K13427+K13424+K15397+…
Metabolism	Metabolism of terpenoids and polyketides	Carotenoid biosynthesis	21	114	8.10766e-05	0.00109904	ko00906	Gh_A01G0280;Gh_D08G1639;Gh_D05G1939;Gh_A12G0869;Gh_D01G0291;Gh_A13G0351;Gh_D12G2002;Gh_A01G1736;Gh_A01G1740;Gh_A09G1283;Gh_D01G1989;Gh_D01G1988;Gh_D01G1986;Gh_D01G1984;Gh_D01G1983;Gh_A08G2060;Gh_A05G1244;Gh_A12G1830;Gh_A01G2141;Gh_D08G2674;Gh_A08G1344	K09840+K09843+K09843+K17912+K09840+K09843+K09843+K09841+K09841+K09841+K09841+K09841+K09841+K09841+K09841+K09840+K09840+K09843+K09841+K09840+K09843
Metabolism	Lipid metabolism	alpha-Linolenic acid metabolism	23	138	0.000185073	0.0022579	ko00592	Gh_D05G1831;Gh_A06G1803;Gh_D05G0339;Gh_D09G0704;Gh_D05G2484;Gh_A05G0552;Gh_A12G1551;Gh_A05G2224;Gh_D11G0606;Gh_A10G0763;Gh_A10G0504;Gh_A02G0682;Gh_D02G0730;Gh_A05G3137;Gh_Sca055190G01;Gh_Sca016044G01;Gh_A05G3948;Gh_A09G2434;Gh_D10G2595;Gh_D07G0067;XLOC_045139;XLOC_010508;XLOC_001742	K08241+K00454+K05894+K00454+K01723+K00454+K10525+K01723+K18857+K00232+K00454+K18857+K18857+K10529+K01723+K01723+K05894+K00232+K00454+K10527+K05894+K05894+K05894
Metabolism	Amino acid metabolism	Cysteine and methionine metabolism	41	311	0.000205714	0.00228156	ko00270	Gh_A07G0773;Gh_A07G0774;Gh_A07G0775;Gh_D11G2384;Gh_D11G2060;Gh_A02G0578;Gh_D12G0949;Gh_A07G1193;Gh_D09G2091;Gh_D02G1816;Gh_D07G1899;Gh_A03G0558;Gh_A12G0868;Gh_A12G2168;Gh_D07G0449;Gh_A12G2673;Gh_A10G1320;Gh_A06G1341;Gh_A07G1686;Gh_A02G1046;Gh_A11G2077;Gh_D07G0841;Gh_D07G0842;Gh_A13G0384;Gh_A02G0824;Gh_D07G2099;Gh_D02G0636;Gh_A05G2255;Gh_A03G1375;Gh_D02G0489;Gh_A08G0989;Gh_D05G1663;Gh_A01G1505;Gh_…	K05933+K05933+K05933+K00549+K01762+K00789+K00025+K00789+K01738+K00815+K05933+K01251+K00025+K01761+K00558+K20772+K14455+K05933+K05933+K20772+K00549+K05933+K05933+K00899+K00826+K01739+K00789+K00826+K00815+K01611+K20772+K05933+K00026+K01761+K05933+K01611+K20772+K20772+K00549+K05933+K00826
Metabolism	Carbohydrate metabolism	Amino sugar and nucleotide sugar metabolism	49	407	0.000466152	0.00473921	ko00520	Gh_A07G1357;Gh_D12G1004;Gh_A10G1271;Gh_D07G1799;Gh_A10G1134;Gh_D09G2016;Gh_D09G2017;Gh_D09G2019;Gh_A09G2319;Gh_D04G0825;Gh_A11G1471;Gh_D05G0948;Gh_A02G0188;Gh_A08G0337;Gh_A11G0650;Gh_D02G1986;Gh_D11G0363;Gh_D11G0365;Gh_D05G0021;Gh_D01G0345;Gh_A11G1569;Gh_D04G1563;Gh_D09G0300;Gh_A05G0827;Gh_A03G1516;Gh_A05G3665;Gh_D07G0692;Gh_A10G0879;Gh_A07G0195;Gh_A07G0625;Gh_D02G0251;Gh_D11G0528;Gh_D11G0761;Gh_…	K08679+K00820+K01183+K13648+K08679+K01183+K01183+K01183+K01183+K08679+K13379+K08678+K08679+K00963+K00012+K15920+K13379+K13648+K18677+K12450+K20547+K15920+K16190+K08678+K15920+K08679+K00012+K01711+K01183+K00012+K08679+K00844+K00012+K01784+K12450+K12450+K01809+K08678+K08678+K01183+K01784+K20547+K08678+K00975+K13379+K15920+K01183+K00963+K01784
Metabolism	Biosynthesis of other secondary metabolites	Flavone and flavonol biosynthesis	10	43	0.000936012	0.00878412	ko00944	Gh_D03G0476;Gh_D11G1389;Gh_A05G3537;Gh_A05G2518;Gh_D09G1969;Gh_A02G1341;Gh_A09G1849;Gh_A13G0215;Gh_A11G1242;XLOC_015031	K10757+K05280+K10757+K05280+K05280+K10757+K05280+K05280+K05280+K05280
Metabolism	Amino acid metabolism	Phenylalanine metabolism	20	131	0.0014708	0.012817	ko00360	Gh_D08G1868;Gh_D11G2709;Gh_A10G1835;Gh_D02G1816;Gh_D13G0408;Gh_A10G1320;Gh_A13G0363;Gh_D04G1586;Gh_A03G1375;Gh_A13G2028;Gh_D10G0473;Gh_D02G0361;Gh_D02G0360;Gh_A11G2394;Gh_A08G1562;Gh_Sca008083G01;Gh_D10G2528;Gh_A10G0456;Gh_A12G0204;Gh_A04G1032	K00276+K01426+K10775+K00815+K00588+K14455+K00588+K00588+K00815+K01904+K01904+K00276+K00276+K01426+K00276+K01904+K10775+K01904+K00588+K00588
Metabolism	Biosynthesis of other secondary metabolites	Glucosinolate biosynthesis	13	71	0.00187854	0.0152788	ko00966	Gh_D10G1865;Gh_A02G1243;Gh_A02G1244;Gh_D03G0377;Gh_A02G0824;Gh_A07G1744;Gh_A10G1726;Gh_A05G2255;Gh_D05G3613;Gh_D10G2555;Gh_A01G2104;Gh_A05G1855;XLOC_059833	K12153+K11821+K11821+K11821+K00826+K11812+K11818+K00826+K11821+K11818+K11820+K00826+K12153
Metabolism	Carbohydrate metabolism	Pentose and glucuronate interconversions	35	288	0.00243859	0.0185943	ko00040	Gh_A07G1143;Gh_D08G2729;Gh_D12G0580;Gh_A11G0727;Gh_A08G0337;Gh_A11G0650;Gh_D06G0668;Gh_A10G1881;Gh_A12G0564;Gh_D10G1437;Gh_D09G0300;Gh_A12G1177;Gh_D12G1238;Gh_D12G1297;Gh_D12G1295;Gh_D07G0692;Gh_A07G0625;Gh_A06G0590;Gh_D05G0375;Gh_D11G0761;Gh_D11G0846;Gh_A11G1031;Gh_A10G1075;Gh_D07G0145;Gh_D12G2500;Gh_D12G1856;Gh_A10G0111;Gh_A12G2658;Gh_A12G2616;Gh_A08G2482;Gh_A07G0082;Gh_A12G2365;Gh_A12G2364;Gh_…	K01051+K01051+K01051+K01051+K00963+K00012+K01051+K01728+K01051+K01728+K16190+K01051+K01051+K01051+K01051+K00012+K00012+K01051+K01051+K00012+K01051+K01051+K01728+K01051+K00008+K01728+K01728+K01728+K01051+K01051+K01051+K00008+K00008+K00008+K00963
Metabolism	Metabolism of cofactors and vitamins	Ubiquinone and other terpenoid-quinone biosynthesis	17	112	0.00342987	0.0246144	ko00130	Gh_D10G0182;Gh_D02G1816;Gh_A04G0202;Gh_D01G1537;Gh_D05G3502;Gh_D12G1731;Gh_A03G1375;Gh_A13G2028;Gh_D10G0473;Gh_D05G1049;Gh_A01G0543;Gh_Sca008083G01;Gh_Sca005011G01;Gh_A12G2643;Gh_A10G0456;Gh_A10G0167;Gh_D07G0223	K03809+K00815+K03809+K03183+K03809+K02552+K00815+K01904+K01904+K14760+K03809+K01904+K03809+K02552+K01904+K03809+K09834
Metabolism	Carbohydrate metabolism	Galactose metabolism	23	189	0.0122345	0.0829228	ko00052	Gh_D06G0902;Gh_D01G1177;Gh_A08G1811;Gh_D03G1020;Gh_A08G0792;Gh_A08G0337;Gh_D13G1186;Gh_D13G1187;Gh_A13G0935;Gh_A10G0521;Gh_D07G0625;Gh_A05G1380;Gh_D09G1856;Gh_D08G2171;Gh_D13G0583;Gh_D11G0528;Gh_A11G0980;Gh_D08G1205;Gh_D12G1848;Gh_D13G1354;Gh_A05G3413;XLOC_056351;XLOC_004913	K01193+K06617+K18819+K01193+K06617+K00963+K18819+K18819+K18819+K01193+K06617+K07407+K01193+K18819+K07407+K00844+K18819+K01784+K06617+K06617+K01784+K00963+K01784
Metabolism	Biosynthesis of other secondary metabolites	Stilbenoid, diarylheptanoid and gingerol biosynthesis	9	57	0.0229141	0.144798	ko00945	Gh_A13G2072;Gh_D13G0408;Gh_A13G0363;Gh_D04G1586;Gh_A05G1005;Gh_D01G1930;Gh_D05G1123;Gh_A12G0204;Gh_A04G1032	K09754+K00588+K00588+K00588+K13065+K09754+K13065+K00588+K00588
Metabolism	Metabolism of terpenoids and polyketides	Sesquiterpenoid and triterpenoid biosynthesis	12	86	0.0237373	0.144798	ko00909	Gh_A04G0198;Gh_A11G2271;Gh_D06G1973;Gh_A04G1095;Gh_D05G3504;Gh_D11G2902;Gh_D05G1100;Gh_A01G0555;Gh_A05G0989;Gh_A05G1850;Gh_D06G1975;XLOC_078511	K14184+K14184+K15813+K00511+K14184+K14184+K15813+K14184+K15813+K00511+K15822+K00511
Metabolism	Biosynthesis of other secondary metabolites	Isoquinoline alkaloid biosynthesis	10	68	0.0268305	0.155872	ko00950	Gh_D08G1868;Gh_D02G1816;Gh_A10G1320;Gh_D07G0720;Gh_A03G1375;Gh_A07G0645;Gh_D02G0361;Gh_D02G0360;Gh_A08G1562;Gh_A01G2034	K00276+K00815+K14455+K01592+K00815+K01592+K00276+K00276+K00276+K01592
Metabolism	Metabolism of terpenoids and polyketides	Biosynthesis of siderophore group nonribosomal peptides	2	4	0.0295571	0.163908	ko01053	Gh_D12G1731;Gh_A12G2643	K02552+K02552
Metabolism	Metabolism of terpenoids and polyketides	Zeatin biosynthesis	9	62	0.037312	0.197916	ko00908	Gh_D08G1604;Gh_A05G1631;Gh_D04G1038;Gh_D13G1652;Gh_A09G1128;Gh_D06G0027;Gh_D05G0391;Gh_A13G1349;Gh_D04G1341	K13496+K00279+K13496+K13496+K00279+K00279+K00279+K13496+K10760
Metabolism	Metabolism of other amino acids	Glutathione metabolism	27	257	0.0401649	0.204172	ko00480	Gh_A12G2695;Gh_D02G0329;Gh_D02G1757;Gh_A02G0259;Gh_D12G2290;Gh_A12G0077;Gh_D09G1520;Gh_D13G1635;Gh_A04G0409;Gh_A01G0161;Gh_A03G0384;Gh_A10G0640;Gh_D08G1956;Gh_A09G1509;Gh_D07G0745;Gh_A07G0667;Gh_A08G1024;Gh_D07G2317;Gh_D11G0667;Gh_D01G0208;Gh_A03G1316;Gh_A07G2106;Gh_A08G2385;Gh_A09G2408;Gh_A11G0495;XLOC_037401;XLOC_037402	K00033+K00799+K00036+K00799+K00033+K00799+K00799+K00799+K00799+K00036+K00799+K10808+K00432+K00799+K00799+K00799+K00799+K10808+K00799+K00036+K00036+K10808+K00432+K00432+K18592+K00799+K00799
Metabolism	Lipid metabolism	Glycerolipid metabolism	22	205	0.0491026	0.239621	ko00561	Gh_A02G1616;Gh_A06G0884;Gh_A08G1816;Gh_A05G0067;Gh_D08G0166;Gh_A09G1528;Gh_A05G1380;Gh_A07G0541;Gh_A07G0624;Gh_A08G1054;Gh_D01G1922;Gh_D13G0583;Gh_A05G3037;Gh_A03G1851;Gh_D06G0355;Gh_D08G1336;Gh_A05G3716;Gh_D13G2474;Gh_A05G3973;Gh_A08G0121;Gh_A11G0515;XLOC_034086	K00128+K00655+K13508+K03715+K13523+K13508+K07407+K00863+K00901+K13508+K13523+K07407+K13508+K13506+K13508+K13508+K00128+K03715+K00901+K13523+K14457+K13523

## Sheet: X-1-vs-X-2.path
KEGG_A_class	KEGG_B_class	Pathway	X-1-vs-X-2 (161)	All (14614)	Pvalue	Qvalue	Pathway ID	Genes	K_IDs
Environmental Information Processing	Signal transduction	MAPK signaling pathway - plant	20	501	6.3942e-07	4.15623e-05	ko04016	Gh_A01G1443;Gh_D10G0119;Gh_A07G2348;Gh_A03G0291;Gh_A06G0747;Gh_D05G2471;Gh_D01G1683;Gh_A05G2211;Gh_A08G0989;Gh_D08G1474;Gh_D03G1283;Gh_D11G0073;Gh_A10G0115;Gh_D08G1262;Gh_D12G2689;Gh_D05G3876;Gh_D12G2424;Gh_A11G0071;Gh_D09G0971;Gh_A08G1191	K20547+K20716+K20718+K20536+K20718+K13447+K20547+K13447+K20772+K13425+K20536+K20718+K20716+K20772+K20558+K20536+K14497+K20718+K13449+K13425
Metabolism	Biosynthesis of other secondary metabolites	Phenylpropanoid biosynthesis	19	489	1.86058e-06	6.04688e-05	ko00940	Gh_A02G1663;Gh_A03G0199;Gh_A08G0929;Gh_D06G0580;Gh_D03G0246;Gh_A02G1344;Gh_A05G1452;Gh_A05G1577;Gh_D07G0331;Gh_A06G0019;Gh_A09G1202;Gh_D05G0626;Gh_D03G0059;Gh_D08G1135;Gh_A07G0275;Gh_A02G1466;Gh_D08G2680;Gh_A12G2370;XLOC_069891	K00430+K00430+K13066+K12355+K00430+K01904+K00430+K00430+K00430+K00430+K00430+K00430+K00430+K13066+K00430+K00430+K06892+K00430+K00430
Metabolism	Metabolism of terpenoids and polyketides	Carotenoid biosynthesis	9	114	4.61471e-06	9.99855e-05	ko00906	Gh_A01G0280;Gh_D08G1639;Gh_D01G0291;Gh_D12G2002;Gh_D09G1926;Gh_A01G1736;Gh_D01G1984;Gh_A12G1830;Gh_A08G1344	K09840+K09843+K09840+K09843+K09840+K09841+K09841+K09843+K09843
Metabolism	Lipid metabolism	Cutin, suberine and wax biosynthesis	7	76	1.99732e-05	0.000324564	ko00073	Gh_A07G0991;Gh_D05G1294;Gh_A10G2254;Gh_D10G0552;Gh_A12G2100;Gh_A05G3652;Gh_A04G1232	K13356+K15403+K15403+K15403+K15398+K15404+K17991
Organismal Systems	Environmental adaptation	Plant-pathogen interaction	19	593	2.89078e-05	0.000375801	ko04626	Gh_D05G3719;Gh_A02G1635;Gh_A07G1227;Gh_A03G0291;Gh_D05G2471;Gh_A11G0335;Gh_A05G2211;Gh_A08G2107;Gh_D03G0087;Gh_A05G0903;Gh_D08G1474;Gh_D03G1283;Gh_D13G2029;Gh_D08G2479;Gh_D08G1373;Gh_D07G2423;Gh_D05G3876;Gh_D09G0971;Gh_A08G1191	K13448+K13412+K15397+K20536+K13447+K13448+K13447+K13448+K13412+K05391+K13425+K20536+K15397+K13448+K15397+K13448+K20536+K13449+K13425
Metabolism	Lipid metabolism	Fatty acid elongation	7	93	7.40236e-05	0.000801923	ko00062	Gh_A07G1227;Gh_D02G1726;Gh_A10G1904;Gh_D01G1810;Gh_D13G2029;Gh_A03G1286;Gh_D08G1373	K15397+K15397+K15397+K15397+K15397+K15397+K15397
Metabolism	Lipid metabolism	alpha-Linolenic acid metabolism	7	138	0.000838166	0.00778297	ko00592	Gh_D09G0704;Gh_D05G2484;Gh_A12G1551;Gh_A05G2224;Gh_D02G0730;Gh_D02G0732;Gh_Sca055190G01	K00454+K01723+K10525+K01723+K18857+K18857+K01723
Metabolism	Metabolism of terpenoids and polyketides	Sesquiterpenoid and triterpenoid biosynthesis	4	86	0.0149885	0.111258	ko00909	Gh_A04G0198;Gh_D06G1973;Gh_D05G1100;Gh_D06G1975	K14184+K15813+K15813+K15822
Metabolism	Biosynthesis of other secondary metabolites	Flavonoid biosynthesis	5	132	0.0154049	0.111258	ko00941	Gh_D09G1969;Gh_D04G1957;Gh_D05G2212;Gh_D05G2292;XLOC_070989	K05280+K05278+K05278+K00660+K01859
Metabolism	Carbohydrate metabolism	Pentose and glucuronate interconversions	7	288	0.0404141	0.256152	ko00040	Gh_D12G1238;Gh_D12G1297;Gh_D12G2500;Gh_D12G1856;Gh_A08G2482;Gh_A12G2365;Gh_A12G2363	K01051+K01051+K00008+K01728+K01051+K00008+K00008
Metabolism	Metabolism of terpenoids and polyketides	Biosynthesis of siderophore group nonribosomal peptides	1	4	0.0433488	0.256152	ko01053	Gh_D12G1731	K02552

## Sheet: X-1-vs-X-3.path
KEGG_A_class	KEGG_B_class	Pathway	X-1-vs-X-3 (2218)	All (14614)	Pvalue	Qvalue	Pathway ID	Genes	K_IDs
Genetic Information Processing	Replication and repair	DNA replication	69	149	1.33534e-19	1.70924e-17	ko03030	Gh_A11G2057;Gh_D11G2362;Gh_D09G0023;Gh_D10G1835;Gh_D05G3563;Gh_A09G0025;Gh_D05G0040;Gh_A10G0368;Gh_A13G1176;Gh_A03G2037;Gh_D03G0910;Gh_A04G0152;Gh_A04G1365;Gh_A03G0625;Gh_A05G4010;Gh_A12G2128;Gh_D02G1057;Gh_A05G2470;Gh_D12G2307;Gh_D05G1424;Gh_D13G2358;Gh_D02G1498;Gh_D11G3224;Gh_A11G2852;Gh_A05G2701;Gh_D13G1722;Gh_D05G3000;Gh_A11G1779;Gh_D04G0166;Gh_A03G0403;Gh_D12G2010;Gh_D12G2014;Gh_D02G2379;Gh_…	K10756+K10756+K02540+K04799+K10745+K02540+K02325+K02541+K02327+K10755+K07466+K10745+K02328+K07466+K02325+K02684+K02540+K10743+K02684+K02541+K04802+K02685+K10740+K10740+K02321+K10756+K02321+K02320+K10754+K04802+K10744+K07466+K02542+K10742+K03504+K02540+K02320+K02328+K02210+K10756+K02542+K10742+K04802+K02541+K10743+K02324+K10756+K02541+K03504+K10739+K02209+K04799+K02209+K10739+K03504+K02212+K02327+…
Metabolism	Biosynthesis of other secondary metabolites	Flavonoid biosynthesis	59	132	4.55595e-16	2.91581e-14	ko00941	Gh_A13G2072;Gh_A01G0481;Gh_D02G0304;Gh_D11G1389;Gh_D12G0566;Gh_D12G0206;Gh_D05G1836;Gh_D13G0408;Gh_A05G3491;Gh_D06G2058;Gh_D06G2062;Gh_A02G0236;Gh_A05G1647;Gh_D08G1902;Gh_D13G2458;Gh_D06G0790;Gh_A12G0549;Gh_A06G0066;Gh_D10G1431;Gh_D10G1166;Gh_D09G1969;Gh_A11G1616;Gh_D04G1957;Gh_A05G1424;Gh_D05G2212;Gh_D05G2280;Gh_D05G2292;Gh_D11G1775;Gh_A13G0363;Gh_D04G1586;Gh_A05G1005;Gh_D01G0495;Gh_D01G0496;Gh_…	K09754+K05280+K00660+K05280+K00475+K00588+K13082+K00588+K01859+K13065+K13065+K00660+K13082+K05277+K00487+K05280+K00475+K13082+K00660+K13065+K05280+K00475+K05278+K08695+K05278+K00660+K00660+K00475+K00588+K00588+K13065+K05280+K05280+K00588+K05278+K13082+K09754+K13065+K05280+K00487+K08695+K00660+K00660+K05277+K01859+K05280+K01859+K05280+K13065+K00660+K00487+K01859+K05278+K00660+K00588+K00588+K05280+…
Genetic Information Processing	Replication and repair	Homologous recombination	59	136	2.44205e-15	1.04194e-13	ko03440	Gh_A01G0899;Gh_D01G1125;Gh_D03G1746;Gh_D06G0868;Gh_D13G0905;Gh_A06G1417;Gh_D11G2802;Gh_A13G1176;Gh_D03G0910;Gh_A04G1365;Gh_A03G0625;Gh_D13G0315;Gh_D13G0388;Gh_D13G0350;Gh_A01G1063;Gh_A03G1050;Gh_D06G1763;Gh_A04G0217;Gh_A02G0186;Gh_A07G0847;Gh_A02G1087;Gh_D02G1460;Gh_D11G3224;Gh_A11G2852;Gh_A06G0753;Gh_A11G1577;Gh_A05G1532;Gh_D11G1733;Gh_A13G0312;Gh_A13G0346;Gh_D12G2014;Gh_A12G1151;Gh_A12G0346;Gh_…	K12173+K10683+K10728+K04482+K10879+K10875+K10901+K02327+K07466+K02328+K07466+K10875+K10875+K10901+K10683+K03655+K10875+K10865+K10866+K10869+K10728+K03655+K10740+K10740+K04482+K10901+K15362+K10901+K10901+K10875+K07466+K10728+K03553+K10728+K10683+K03504+K04728+K02328+K12173+K10866+K03165+K10870+K15362+K10901+K08775+K03504+K10870+K10739+K10739+K03553+K03504+K02327+K03553+K08775+K10739+K10871+K03165+…
Genetic Information Processing	Replication and repair	Mismatch repair	41	97	1.17588e-10	3.7628e-09	ko03430	Gh_A11G2057;Gh_A13G0994;Gh_D11G2362;Gh_D09G0459;Gh_D08G1859;Gh_A09G0501;Gh_A13G1176;Gh_A03G2037;Gh_D03G0910;Gh_A04G1365;Gh_A03G0625;Gh_D13G2358;Gh_D11G3224;Gh_A09G0451;Gh_D06G0578;Gh_A11G2852;Gh_D13G1722;Gh_D04G0166;Gh_A03G0403;Gh_D12G2014;Gh_D12G1322;Gh_D05G3290;Gh_D04G0871;Gh_A13G1407;Gh_D03G0012;Gh_A13G1962;Gh_D10G0304;Gh_A10G0302;Gh_A05G2006;Gh_D01G0384;Gh_D13G1931;Gh_A13G1572;Gh_A04G0356;Gh_…	K10756+K08734+K10756+K08735+K08736+K10746+K02327+K10755+K07466+K02328+K07466+K04802+K10740+K08735+K08737+K10740+K10756+K10754+K04802+K07466+K10858+K03504+K02328+K10756+K08739+K04802+K10746+K10746+K10756+K03504+K10739+K10739+K03504+K02327+K08734+K10754+K10739+K10746+K04802+K08737+K10739
Genetic Information Processing	Replication and repair	Base excision repair	43	122	3.17588e-08	8.13026e-07	ko03410	Gh_A07G0809;Gh_D10G1835;Gh_A04G0186;Gh_D06G1030;Gh_D03G0670;Gh_A12G1408;Gh_D05G0040;Gh_A01G1168;Gh_A13G1176;Gh_A04G1365;Gh_A05G4010;Gh_A02G1804;Gh_D13G2358;Gh_D09G1553;Gh_A11G1613;Gh_D04G1888;Gh_D11G1193;Gh_A06G0880;Gh_D07G0833;Gh_D07G0870;Gh_A03G0403;Gh_A10G0612;Gh_D05G3290;Gh_D04G0871;Gh_D05G0554;Gh_A05G0443;Gh_A11G1038;Gh_A13G1962;Gh_D05G0833;Gh_D01G0384;Gh_A10G1578;Gh_A04G0356;Gh_D10G0788;Gh_…	K03575+K04799+K10798+K01246+K01142+K03648+K02325+K03512+K02327+K02328+K02325+K01142+K04802+K10802+K10772+K01246+K10798+K01246+K10569+K03575+K04802+K10563+K03504+K02328+K01246+K01246+K10798+K04802+K02324+K03504+K04799+K03504+K10563+K10802+K02327+K02324+K01246+K01246+K10773+K04802+K03648+K01246+K02325
Metabolism	Nucleotide metabolism	Pyrimidine metabolism	78	328	2.34062e-05	0.000433194	ko00240	Gh_D05G3700;Gh_A13G1097;Gh_D03G0451;Gh_D05G0040;Gh_A10G1407;Gh_A13G1176;Gh_A11G1395;Gh_D03G0938;Gh_D03G0987;Gh_A04G1365;Gh_A03G0540;Gh_D11G2238;Gh_D04G0048;Gh_A05G4010;Gh_D11G1539;Gh_A06G1384;Gh_A12G2128;Gh_D12G2307;Gh_D01G0767;Gh_D01G0830;Gh_A05G3557;Gh_A13G0108;Gh_D02G1498;Gh_D05G0295;Gh_A02G1057;Gh_A05G2701;Gh_D03G1146;Gh_A01G0261;Gh_D05G3000;Gh_D06G1263;Gh_A11G1779;Gh_A02G1313;Gh_A01G0802;Gh_…	K00876+K00876+K10807+K02325+K00876+K02327+K00857+K03027+K03013+K02328+K03013+K10807+K13800+K02325+K00857+K03012+K02684+K02684+K00876+K01937+K13800+K13800+K02685+K01489+K02999+K02321+K03020+K03016+K02321+K01431+K02320+K10807+K01937+K14641+K00609+K14641+K03020+K00876+K10808+K03024+K03504+K02320+K10807+K03012+K02328+K10808+K01956+K00940+K01489+K03027+K03012+K10808+K02324+K01493+K03504+K00876+K03013+…
Metabolism	Biosynthesis of other secondary metabolites	Phenylpropanoid biosynthesis	108	489	2.36903e-05	0.000433194	ko00940	Gh_A05G1328;Gh_A05G0598;Gh_A11G0400;Gh_A13G2072;Gh_D11G1980;Gh_D08G1670;Gh_D11G2183;Gh_D12G2095;Gh_D03G0479;Gh_A01G1575;Gh_A02G1663;Gh_A04G0639;Gh_D12G0206;Gh_D12G0195;Gh_D05G1366;Gh_A10G1835;Gh_A03G0200;Gh_A03G0199;Gh_D13G0408;Gh_A05G0157;Gh_D06G2058;Gh_D06G2062;Gh_A08G0929;Gh_A12G1441;Gh_A12G2227;Gh_A05G2401;Gh_A08G0345;Gh_D04G1101;Gh_A13G1315;Gh_D12G0788;Gh_D13G2458;Gh_A11G1874;Gh_A04G1453;Gh_…	K00430+K01188+K00430+K09754+K00083+K01904+K00430+K00430+K01904+K05349+K00430+K00430+K00588+K00083+K01904+K10775+K00430+K00430+K00588+K12355+K13065+K13065+K13066+K00430+K13066+K00430+K00430+K00430+K06892+K00430+K00487+K00083+K00430+K10775+K12355+K00430+K10775+K13066+K05350+K13065+K00430+K00430+K00430+K09755+K00430+K01904+K00430+K00083+K00430+K18368+K09755+K00588+K00588+K00430+K13065+K05349+K00430+…
Metabolism	Lipid metabolism	Cutin, suberine and wax biosynthesis	25	76	8.69044e-05	0.00139047	ko00073	Gh_A07G0991;Gh_D05G1294;Gh_A10G2254;Gh_A06G1390;Gh_A06G1389;Gh_A09G0895;Gh_A03G0465;Gh_D04G1855;Gh_A05G1124;Gh_D08G1972;Gh_D09G0904;Gh_A09G1215;Gh_D10G0552;Gh_D09G0921;Gh_D13G0612;Gh_D09G1221;Gh_A09G0573;Gh_D04G0694;Gh_A11G0806;Gh_D05G0879;Gh_D08G1463;Gh_D11G0944;Gh_A08G1178;XLOC_080693;XLOC_016796	K13356+K15403+K15403+K15404+K15404+K13356+K15400+K17991+K15403+K15398+K13356+K13356+K15403+K13356+K15402+K13356+K17991+K15404+K15398+K15401+K15398+K15398+K15398+K15404+K15400
Metabolism	Metabolism of terpenoids and polyketides	Sesquiterpenoid and triterpenoid biosynthesis	26	86	0.000297042	0.0042246	ko00909	Gh_A04G0198;Gh_A04G1295;Gh_A11G2271;Gh_A10G0383;Gh_D06G1973;Gh_A04G1095;Gh_A04G1093;Gh_D10G0394;Gh_D05G3508;Gh_D05G3507;Gh_D05G3506;Gh_D05G3504;Gh_A11G2543;Gh_D11G2902;Gh_D11G2904;Gh_D05G1100;Gh_D01G0035;Gh_A01G0555;Gh_Sca137354G01;Gh_D04G2022;Gh_Sca004907G01;Gh_D04G2023;Gh_A04G1296;Gh_A05G0989;Gh_D06G1975;XLOC_078511	K14184+K14184+K14184+K15822+K15813+K00511+K00511+K15822+K14184+K14184+K14184+K14184+K14184+K14184+K14184+K15813+K00801+K14184+K14184+K00511+K14184+K00511+K14184+K15813+K15822+K00511
Metabolism	Energy metabolism	Nitrogen metabolism	28	104	0.00137463	0.0162518	ko00910	Gh_D12G2120;Gh_A08G0860;Gh_A05G3594;Gh_A12G1331;Gh_A09G0259;Gh_D04G0951;Gh_D09G0259;Gh_D09G1909;Gh_A10G0543;Gh_D01G1872;Gh_D07G2244;Gh_D09G1136;Gh_A05G3122;Gh_D01G2059;Gh_A01G1821;Gh_A05G0919;Gh_A05G0909;Gh_A02G0769;Gh_A07G2024;Gh_D12G2605;Gh_D12G2606;Gh_D05G0991;Gh_D05G1003;Gh_A12G2478;Gh_A12G2477;XLOC_017445;XLOC_056742;XLOC_081454	K00261+K00264+K00264+K02575+K01673+K01674+K01673+K01915+K00262+K10534+K01673+K01674+K01673+K01674+K01674+K02575+K01674+K10534+K01673+K01673+K01673+K01674+K02575+K01673+K01673+K00264+K00284+K01674
Metabolism	Biosynthesis of other secondary metabolites	Stilbenoid, diarylheptanoid and gingerol biosynthesis	18	57	0.00139664	0.0162518	ko00945	Gh_A13G2072;Gh_D12G0206;Gh_D13G0408;Gh_D06G2058;Gh_D06G2062;Gh_D13G2458;Gh_D10G1166;Gh_A13G0363;Gh_D04G1586;Gh_A05G1005;Gh_D04G1818;Gh_D01G1930;Gh_D05G0541;Gh_A13G2057;Gh_D05G1123;Gh_A11G3216;Gh_A12G0204;Gh_A04G1032	K09754+K00588+K00588+K13065+K13065+K00487+K13065+K00588+K00588+K13065+K00588+K09754+K13065+K00487+K13065+K00487+K00588+K00588
Metabolism	Amino acid metabolism	Phenylalanine metabolism	33	131	0.00185222	0.019757	ko00360	Gh_D08G1670;Gh_D08G1868;Gh_D03G0479;Gh_D12G0206;Gh_D11G2709;Gh_D09G2081;Gh_D05G1366;Gh_A10G1835;Gh_D13G0408;Gh_D13G2458;Gh_D11G3277;Gh_A11G2891;Gh_A02G1344;Gh_A13G0363;Gh_D04G1586;Gh_D04G1818;Gh_A03G1375;Gh_A03G1374;Gh_A13G0469;Gh_A13G2057;Gh_D10G0473;Gh_D02G0361;Gh_D01G2080;Gh_A01G1839;Gh_A11G2394;Gh_A08G1562;Gh_Sca123822G01;Gh_A11G3216;Gh_D10G2528;Gh_A10G0456;Gh_A12G0204;Gh_A04G1032;XLOC_058486	K01904+K00276+K01904+K00588+K01426+K00276+K01904+K10775+K00588+K00487+K10775+K10775+K01904+K00588+K00588+K00588+K00815+K00815+K00815+K00487+K01904+K00276+K10775+K10775+K01426+K00276+K10775+K00487+K10775+K01904+K00588+K00588+K00276
Metabolism	Metabolism of cofactors and vitamins	Ubiquinone and other terpenoid-quinone biosynthesis	28	112	0.00440983	0.0434199	ko00130	Gh_D08G1670;Gh_D03G0479;Gh_D03G0532;Gh_D10G0182;Gh_D05G1366;Gh_A13G2352;Gh_D01G1537;Gh_D13G2458;Gh_D08G0226;Gh_A02G1344;Gh_D01G0553;Gh_A02G0336;Gh_D12G1731;Gh_A03G1375;Gh_A03G1374;Gh_A13G0469;Gh_A13G2057;Gh_D10G0473;Gh_D02G0402;Gh_A08G0167;Gh_D05G1049;Gh_A01G0543;Gh_A11G3216;Gh_A12G2643;Gh_A10G0456;Gh_A10G0167;Gh_D07G0223;XLOC_066196	K01904+K01904+K05928+K03809+K01904+K09833+K03183+K00487+K06127+K01904+K03809+K12502+K02552+K00815+K00815+K00815+K00487+K01904+K12502+K06127+K14760+K03809+K00487+K02552+K01904+K03809+K09834+K06127
Metabolism	Metabolism of terpenoids and polyketides	Carotenoid biosynthesis	28	114	0.00572777	0.0523682	ko00906	Gh_A01G0280;Gh_D08G1639;Gh_D05G1939;Gh_D05G1407;Gh_D01G0291;Gh_D11G3263;Gh_A11G2878;Gh_A13G0351;Gh_D12G2002;Gh_D12G2009;Gh_D09G1926;Gh_A01G1736;Gh_D07G2115;Gh_A09G0970;Gh_A09G1283;Gh_D01G1986;Gh_D01G1984;Gh_D01G1983;Gh_A08G2060;Gh_D10G0402;Gh_A12G1838;Gh_A12G1830;Gh_A01G2141;Gh_D08G2674;Gh_D07G2366;Gh_A09G1804;Gh_A08G1344;Gh_D09G0983	K09840+K09843+K09843+K09840+K09840+K09837+K09837+K09843+K09843+K09840+K09840+K09841+K17911+K09842+K09841+K09841+K09841+K09841+K09840+K09840+K09840+K09843+K09841+K09840+K06444+K09840+K09843+K09840
Metabolism	Metabolism of other amino acids	Glutathione metabolism	54	257	0.00711736	0.0607348	ko00480	Gh_D11G2311;Gh_A05G2978;Gh_D10G1846;Gh_D12G2262;Gh_D03G0451;Gh_D02G0326;Gh_D02G0329;Gh_D08G0775;Gh_D07G1780;Gh_D11G2829;Gh_A07G1591;Gh_D11G2238;Gh_A11G1459;Gh_A02G0263;Gh_A02G0261;Gh_A13G1314;Gh_A13G0111;Gh_A07G0716;Gh_A08G0673;Gh_D09G1520;Gh_D13G1635;Gh_D13G1618;Gh_D03G1156;Gh_A04G0412;Gh_A02G1313;Gh_A08G0633;Gh_D04G0849;Gh_A03G0384;Gh_D05G3222;Gh_A08G1661;Gh_D08G0427;Gh_A10G0640;Gh_A09G1509;Gh_…	K00799+K00036+K00799+K00432+K10807+K00799+K00799+K00432+K00799+K00036+K00799+K10807+K00799+K00799+K00799+K00799+K00799+K21888+K00432+K00799+K00799+K00799+K00799+K00799+K10807+K00432+K00799+K00799+K00799+K00432+K00799+K10808+K00799+K00797+K00432+K00799+K10807+K00799+K10808+K00799+K18592+K21888+K21888+K10808+K21888+K00799+K00799+K00432+K00432+K00036+K18592+K00799+K00799+K00799
Genetic Information Processing	Replication and repair	Nucleotide excision repair	36	169	0.0200745	0.153131	ko03420	Gh_A11G2057;Gh_D11G2362;Gh_D05G0040;Gh_D11G2733;Gh_A13G1176;Gh_A03G2037;Gh_D03G0910;Gh_A04G1365;Gh_A03G0625;Gh_A05G4010;Gh_D13G2358;Gh_D11G3224;Gh_A11G2852;Gh_D13G1722;Gh_D04G0166;Gh_A03G0403;Gh_D12G2014;Gh_D05G3290;Gh_D04G0871;Gh_A13G1407;Gh_A13G1962;Gh_A11G2416;Gh_D05G0833;Gh_A05G2006;Gh_D01G0384;Gh_D13G1931;Gh_A13G1572;Gh_D13G1858;Gh_A04G0356;Gh_D13G1470;Gh_A05G0687;Gh_A05G3424;Gh_A05G3912;Gh_…	K10756+K10756+K02325+K06634+K02327+K10755+K07466+K02328+K07466+K02325+K04802+K10740+K10740+K10756+K10754+K04802+K07466+K03504+K02328+K10756+K04802+K06634+K02324+K10756+K03504+K10739+K10739+K10849+K03504+K02327+K02324+K10754+K10739+K04802+K10739+K02325
Metabolism	Lipid metabolism	Fatty acid elongation	22	93	0.0203377	0.153131	ko00062	Gh_D12G0957;Gh_A07G1227;Gh_D09G2145;Gh_D02G1726;Gh_D08G1533;Gh_A10G1906;Gh_A10G1904;Gh_D07G1331;Gh_D01G1810;Gh_D04G0574;Gh_D04G0597;Gh_A05G3048;Gh_A05G3069;Gh_D10G2187;Gh_D13G2029;Gh_A13G1665;Gh_A03G1286;Gh_D01G0045;Gh_D08G1373;Gh_Sca032732G01;Gh_A11G3137;Gh_A09G1935	K01074+K15397+K15397+K15397+K01074+K15397+K15397+K15397+K15397+K15397+K10258+K10258+K15397+K15397+K15397+K15397+K15397+K15397+K15397+K15397+K10703+K15397
Environmental Information Processing	Signal transduction	MAPK signaling pathway - plant	92	501	0.0271762	0.184779	ko04016	Gh_A09G2341;Gh_A08G2387;Gh_A08G2388;Gh_A10G1302;Gh_D08G1765;Gh_D12G2074;Gh_D12G2076;Gh_D11G2149;Gh_D07G1608;Gh_D03G0688;Gh_D06G0879;Gh_D05G1864;Gh_D10G0119;Gh_A08G1412;Gh_D11G2718;Gh_A03G0210;Gh_D04G0015;Gh_D04G0019;Gh_A07G2348;Gh_A12G2274;Gh_D07G0463;Gh_A11G1858;Gh_A05G3590;Gh_A05G3589;Gh_A08G1469;Gh_D05G0148;Gh_D06G0657;Gh_A05G2316;Gh_A03G0291;Gh_A06G0747;Gh_A11G1569;Gh_D02G0430;Gh_D05G2471;Gh_…	K13422+K17686+K17686+K14512+K14498+K13422+K14496+K14498+K20714+K13447+K20718+K13447+K20716+K13422+K20606+K13424+K14497+K14496+K20718+K14497+K13447+K14498+K14497+K14497+K14498+K14515+K14497+K20557+K20536+K20718+K20547+K14516+K13447+K14498+K20536+K13447+K17686+K20547+K20557+K20727+K13447+K13422+K14515+K14497+K14515+K14498+K14496+K00940+K03781+K20772+K20604+K14515+K20606+K13449+K20718+K14498+K13420+…
Metabolism	Amino acid metabolism	Cysteine and methionine metabolism	60	311	0.0274281	0.184779	ko00270	Gh_A07G0773;Gh_A07G0774;Gh_A07G0775;Gh_D11G2384;Gh_D11G2064;Gh_D03G1748;Gh_A02G0578;Gh_D10G1609;Gh_D12G0949;Gh_D13G1029;Gh_D09G2034;Gh_A12G0868;Gh_A02G0974;Gh_A12G1429;Gh_D07G0449;Gh_A02G1085;Gh_D11G0345;Gh_D01G1797;Gh_A13G0863;Gh_A08G1901;Gh_A11G1911;Gh_A11G2077;Gh_D09G2239;Gh_D07G0841;Gh_D07G0842;Gh_A13G0385;Gh_D12G1473;Gh_A02G0329;Gh_A05G3224;Gh_D07G2099;Gh_D07G0606;Gh_D02G0636;Gh_A11G0966;Gh_…	K05933+K05933+K05933+K00549+K00826+K05933+K00789+K01611+K00025+K01738+K01738+K00025+K16054+K00133+K00558+K05933+K00026+K00558+K01738+K01738+K00826+K00549+K01611+K05933+K05933+K00899+K05396+K08967+K00558+K01739+K00797+K00789+K00789+K00815+K00815+K00815+K01611+K00928+K01762+K20772+K01762+K00549+K00016+K05933+K00558+K00558+K00026+K13034+K00928+K16054+K00558+K13034+K01738+K20772+K01611+K01762+K00549+…
Genetic Information Processing	Translation	Ribosome biogenesis in eukaryotes	44	220	0.0310756	0.195824	ko03008	Gh_A13G0984;Gh_A11G0445;Gh_A12G0692;Gh_D12G0982;Gh_D12G1055;Gh_D12G1053;Gh_A07G0510;Gh_D04G0136;Gh_A12G0896;Gh_A09G0411;Gh_A07G1468;Gh_A11G2939;Gh_D09G1604;Gh_D08G0199;Gh_A09G0942;Gh_D08G0484;Gh_D03G0249;Gh_A03G0452;Gh_A05G1465;Gh_A06G0481;Gh_D07G1564;Gh_A04G0589;Gh_D10G0536;Gh_D08G2257;Gh_A06G1402;Gh_D11G0516;Gh_D11G0790;Gh_D05G1639;Gh_D12G1155;Gh_A02G0702;Gh_D11G2285;Gh_D02G0747;Gh_A12G1036;Gh_…	K14545+K03097+K03097+K03115+K14568+K14561+K11129+K14553+K03115+K14563+K14538+K14553+K06943+K14554+K11108+K14549+K03097+K07178+K14557+K12845+K14538+K14556+K14572+K11128+K14561+K03097+K03115+K14557+K14568+K14570+K14570+K14570+K06943+K14568+K11129+K14545+K01164+K14546+K14563+K14572+K03539+K11108+K11130+K14554
Genetic Information Processing	Replication and repair	Non-homologous end-joining	11	40	0.0321273	0.195824	ko03450	Gh_D10G1835;Gh_A01G1168;Gh_A04G0217;Gh_A02G0186;Gh_A13G1820;Gh_D02G0249;Gh_D11G0856;Gh_A01G0357;Gh_D10G1527;Gh_D01G0387;Gh_A10G1578	K04799+K03512+K10865+K10866+K10777+K10866+K10885+K10884+K10886+K10884+K04799
Metabolism	Glycan biosynthesis and metabolism	Glycosphingolipid biosynthesis - lacto and neolacto series	4	9	0.0352386	0.203248	ko00601	Gh_A06G1107;Gh_D06G1364;Gh_A04G0771;Gh_D04G1254	K01988+K01988+K01988+K01988
Metabolism	Metabolism of terpenoids and polyketides	Brassinosteroid biosynthesis	11	41	0.0380849	0.203248	ko00905	Gh_A11G1365;Gh_A05G0122;Gh_D05G0184;Gh_D10G1401;Gh_D11G1818;Gh_D13G0628;Gh_A06G1918;Gh_D10G2490;XLOC_068671;XLOC_036124;XLOC_036123	K09587+K15639+K15639+K15639+K12637+K15639+K15639+K09588+K15639+K15639+K15639
Metabolism	Lipid metabolism	Arachidonic acid metabolism	12	46	0.0381089	0.203248	ko00590	Gh_D12G2262;Gh_D08G0775;Gh_A08G0673;Gh_A08G0633;Gh_A08G1661;Gh_D08G1994;Gh_D11G0573;Gh_A08G2385;Gh_A09G2408;Gh_A11G0495;XLOC_039188;XLOC_058008	K00432+K00432+K00432+K00432+K00432+K00432+K18592+K00432+K00432+K18592+K01254+K01254
Metabolism	Lipid metabolism	Steroid biosynthesis	23	105	0.041333	0.211625	ko00100	Gh_D12G1039;Gh_A05G2841;Gh_A06G0725;Gh_D01G0660;Gh_D13G2365;Gh_D06G0846;Gh_D06G1168;Gh_D08G0197;Gh_D03G1168;Gh_A04G1095;Gh_A04G1093;Gh_D12G1413;Gh_A07G0648;Gh_A12G2024;Gh_D06G1495;Gh_A08G0143;Gh_A05G1254;Gh_A01G1790;Gh_D01G0035;Gh_D04G2022;Gh_D04G2023;XLOC_078511;XLOC_002436	K14423+K07748+K07748+K07748+K14424+K07748+K01853+K01853+K14424+K00511+K00511+K05917+K00227+K14423+K09832+K01853+K09832+K00222+K00801+K00511+K00511+K00511+K07748
