# Supplementary material for: Transcriptome analysis and identification of genes associated with fruiting branch internode elongation in upland cotton
Source: BMC Plant Biol. 2019 Oct 7;19:415. doi: 10.1186/s12870-019-2011-8 (PMC6781417; doi:10.1186/s12870-019-2011-8)
Supplement: Supplementary file 6 — List of genes related to hormone signal transduction in Fig. 2. (XLS 305 kb) [file 12870_2019_2011_MOESM6_ESM.xls]

## Sheet: AUX1
id	X-1-1_fpkm	X-1-2_fpkm	X-1-3_fpkm	X-2-1_fpkm	X-2-2_fpkm	X-2-3_fpkm	X-3-1_fpkm	X-3-2_fpkm	X-3-3_fpkm	L-1-1_fpkm	L-1-2_fpkm	L-1-3_fpkm	L-2-1_fpkm	L-2-2_fpkm	L-2-3_fpkm	L-3-1_fpkm	L-3-2_fpkm	L-3-3_fpkm	X-1-1_count	X-1-2_count	X-1-3_count	X-2-1_count	X-2-2_count	X-2-3_count	X-3-1_count	X-3-2_count	X-3-3_count	L-1-1_count	L-1-2_count	L-1-3_count	L-2-1_count	L-2-2_count	L-2-3_count	L-3-1_count	L-3-2_count	L-3-3_count	Symbol	Query_id	Description	KEGG_A_class	KEGG_B_class	Pathway	GO Component	GO Function	GO Process
Gh_A01G1374	13.47	10.49	12.82	9.59	9.13	10.31	8.53	8.86	9.7	7.68	9.27	8.2	12.12	7.87	8.41	8.49	9.01	8.29	336.59	270.14	288.01	224.63	273.77	247.37	228.58	188.66	221.43	197.87	189.34	197.68	351.84	168.98	164.39	205.43	219.65	187.94	Gh_A01G1374	Gh_A01G1374	Auxin transporter-like protein 2 [Source:UniProtKB/Swiss-Prot;Acc:Q9S836]	Environmental Information Processing	Signal transduction	ko04075//Plant hormone signal transduction	GO:0016020//membrane;GO:0031224//intrinsic component of membrane;GO:0005886//plasma membrane;GO:0071944//cell periphery;GO:0016021//integral component of membrane;GO:0005623//cell;GO:0044425//membrane part;GO:0044464//cell part	GO:0015291//secondary active transmembrane transporter activity;GO:0008509//anion transmembrane transporter activity;GO:0022857//transmembrane transporter activity;GO:0015293//symporter activity;GO:0022891//substrate-specific transmembrane transporter activity;GO:0008514//organic anion transmembrane transporter activity;GO:0005342//organic acid transmembrane transporter activity;GO:0022892//subst…	GO:0048608//reproductive structure development;GO:0051234//establishment of localization;GO:0044767//single-organism developmental process;GO:0006810//transport;GO:0044700//single organism signaling;GO:0048316//seed development;GO:0006865//amino acid transport;GO:0048367//shoot system development;GO:0065007//biological regulation;GO:0051707//response to other organism;GO:0006820//anion transport;…
Gh_A01G1955	76.2	68.46	65.03	88.5	78.63	88.28	117.01	123.17	117.74	61.64	58.78	59.1	78.99	79.2	84.5	64.26	94.89	108.26	1892.83	1751.92	1452	2060.86	2343.67	2104.44	3114.78	2606.17	2670.9	1578.16	1193.19	1416.71	2279.33	1690.79	1641.41	1545.05	2298.53	2438.87	Gh_A01G1955	Gh_A01G1955	Auxin transporter protein 1 [Source:UniProtKB/Swiss-Prot;Acc:Q96247]	Environmental Information Processing	Signal transduction	ko04075//Plant hormone signal transduction	GO:0071944//cell periphery;GO:0043227//membrane-bounded organelle;GO:0016021//integral component of membrane;GO:0005794//Golgi apparatus;GO:0005886//plasma membrane;GO:0016020//membrane;GO:0012505//endomembrane system;GO:0044425//membrane part;GO:0044464//cell part;GO:0043229//intracellular organelle;GO:0044444//cytoplasmic part;GO:0005623//cell;GO:0043226//organelle;GO:0044424//intracellular par…	GO:0005215//transporter activity;GO:0015075//ion transmembrane transporter activity;GO:0015293//symporter activity;GO:0080161//auxin transmembrane transporter activity;GO:0005342//organic acid transmembrane transporter activity;GO:0022857//transmembrane transporter activity;GO:0022891//substrate-specific transmembrane transporter activity;GO:0022804//active transmembrane transporter activity;GO:0…	GO:0044767//single-organism developmental process;GO:0009719//response to endogenous stimulus;GO:0048646//anatomical structure formation involved in morphogenesis;GO:0048527//lateral root development;GO:0009734//auxin-activated signaling pathway;GO:0055085//transmembrane transport;GO:0071495//cellular response to endogenous stimulus;GO:0009888//tissue development;GO:0090627//plant epidermal cell …
Gh_A03G1804	4.88	3.88	6.04	6.98	3.33	2.57	1.86	1.52	2.37	5.32	5.83	5.76	5.26	4.99	6.72	5.71	5.23	5.68	124.5	101.9	138.53	166.88	102	63	50.94	33	55.16	139.91	121.52	141.88	156	109.51	134.07	140.92	130	131.4	Gh_A03G1804	Gh_A03G1804	Auxin transporter-like protein 2 [Source:UniProtKB/Swiss-Prot;Acc:Q9S836]	Environmental Information Processing	Signal transduction	ko04075//Plant hormone signal transduction	GO:0016020//membrane;GO:0031224//intrinsic component of membrane;GO:0005886//plasma membrane;GO:0071944//cell periphery;GO:0016021//integral component of membrane;GO:0005623//cell;GO:0044425//membrane part;GO:0044464//cell part	GO:0015291//secondary active transmembrane transporter activity;GO:0008509//anion transmembrane transporter activity;GO:0022857//transmembrane transporter activity;GO:0015293//symporter activity;GO:0022891//substrate-specific transmembrane transporter activity;GO:0008514//organic anion transmembrane transporter activity;GO:0005342//organic acid transmembrane transporter activity;GO:0022892//subst…	GO:0048608//reproductive structure development;GO:0051234//establishment of localization;GO:0044767//single-organism developmental process;GO:0006810//transport;GO:0044700//single organism signaling;GO:0048316//seed development;GO:0006865//amino acid transport;GO:0048367//shoot system development;GO:0065007//biological regulation;GO:0051707//response to other organism;GO:0006820//anion transport;…
Gh_A04G0767	64.7	49.55	46.91	65.82	70.73	77.08	93.28	101.22	103.62	65.66	66.73	59.88	95.07	92.95	112.36	74.84	83.03	95.28	1610.32	1270.67	1049.44	1535.87	2112.6	1841.21	2488.26	2146.25	2355.52	1684.6	1357.4	1438.26	2748.83	1988.49	2187.07	1802.95	2015.44	2150.99	Gh_A04G0767	Gh_A04G0767	Auxin transporter protein 1 [Source:UniProtKB/Swiss-Prot;Acc:Q96247]	Environmental Information Processing	Signal transduction	ko04075//Plant hormone signal transduction	GO:0071944//cell periphery;GO:0043227//membrane-bounded organelle;GO:0016021//integral component of membrane;GO:0005794//Golgi apparatus;GO:0005886//plasma membrane;GO:0016020//membrane;GO:0012505//endomembrane system;GO:0044425//membrane part;GO:0044464//cell part;GO:0043229//intracellular organelle;GO:0044444//cytoplasmic part;GO:0005623//cell;GO:0043226//organelle;GO:0044424//intracellular par…	GO:0005215//transporter activity;GO:0015075//ion transmembrane transporter activity;GO:0015293//symporter activity;GO:0080161//auxin transmembrane transporter activity;GO:0005342//organic acid transmembrane transporter activity;GO:0022857//transmembrane transporter activity;GO:0022891//substrate-specific transmembrane transporter activity;GO:0022804//active transmembrane transporter activity;GO:0…	GO:0044767//single-organism developmental process;GO:0009719//response to endogenous stimulus;GO:0048646//anatomical structure formation involved in morphogenesis;GO:0048527//lateral root development;GO:0009734//auxin-activated signaling pathway;GO:0055085//transmembrane transport;GO:0071495//cellular response to endogenous stimulus;GO:0009888//tissue development;GO:0090627//plant epidermal cell …
Gh_A05G3646	0.33	0.21	0.5	0.39	0.37	0.08	0.15	0.24	0.31	0.39	0.72	0.3	0.14	0.09	0.36	0.13	0.25	0.1	8	5.28	11	9	11	2	4	5	7	10	14.56	7	4	2	7	3	6	2.15	Gh_A05G3646	Gh_A05G3646	Auxin transporter protein 1 [Source:UniProtKB/Swiss-Prot;Acc:Q96247]	Environmental Information Processing	Signal transduction	ko04075//Plant hormone signal transduction	GO:0071944//cell periphery;GO:0043227//membrane-bounded organelle;GO:0016021//integral component of membrane;GO:0005794//Golgi apparatus;GO:0005886//plasma membrane;GO:0016020//membrane;GO:0012505//endomembrane system;GO:0044425//membrane part;GO:0044464//cell part;GO:0043229//intracellular organelle;GO:0044444//cytoplasmic part;GO:0005623//cell;GO:0043226//organelle;GO:0044424//intracellular par…	GO:0005215//transporter activity;GO:0015075//ion transmembrane transporter activity;GO:0015293//symporter activity;GO:0080161//auxin transmembrane transporter activity;GO:0005342//organic acid transmembrane transporter activity;GO:0022857//transmembrane transporter activity;GO:0022891//substrate-specific transmembrane transporter activity;GO:0022804//active transmembrane transporter activity;GO:0…	GO:0044767//single-organism developmental process;GO:0009719//response to endogenous stimulus;GO:0048646//anatomical structure formation involved in morphogenesis;GO:0048527//lateral root development;GO:0009734//auxin-activated signaling pathway;GO:0055085//transmembrane transport;GO:0071495//cellular response to endogenous stimulus;GO:0009888//tissue development;GO:0090627//plant epidermal cell …
Gh_A06G0351	2.78	6.84	8.74	8.63	3.83	4.73	2.78	3.07	4.73	3.73	5.41	4.88	4.58	1.57	1.09	11.76	4.72	6.4	68.25	173.17	193.01	198.98	113.03	111.48	73.12	64.25	106.14	94.62	108.74	115.78	130.68	33.16	20.9	279.91	113.12	142.58	Gh_A06G0351	Gh_A06G0351	Auxin transporter-like protein 3 [Source:UniProtKB/Swiss-Prot;Acc:Q9CA25]	Environmental Information Processing	Signal transduction	ko04075//Plant hormone signal transduction	GO:0016020//membrane;GO:0005623//cell;GO:0044464//cell part;GO:0005886//plasma membrane;GO:0044425//membrane part;GO:0016021//integral component of membrane;GO:0071944//cell periphery;GO:0031224//intrinsic component of membrane	GO:0005215//transporter activity;GO:0022891//substrate-specific transmembrane transporter activity;GO:0022857//transmembrane transporter activity;GO:0046943//carboxylic acid transmembrane transporter activity;GO:0005342//organic acid transmembrane transporter activity;GO:0015291//secondary active transmembrane transporter activity;GO:0008509//anion transmembrane transporter activity;GO:0010328//a…	GO:0048528//post-embryonic root development;GO:0060919//auxin influx;GO:0048645//organ formation;GO:0009719//response to endogenous stimulus;GO:0042221//response to chemical;GO:0009926//auxin polar transport;GO:0006820//anion transport;GO:0044767//single-organism developmental process;GO:0006865//amino acid transport;GO:0009653//anatomical structure morphogenesis;GO:0048513//organ development;GO:…
Gh_A09G1530	24.38	19.14	19.17	20.51	23.45	23.51	19.51	28.12	25.4	31.71	25.05	27.33	30.41	37.77	38.28	21.08	25.43	26.1	601.72	486.77	425.35	474.58	694.71	557.05	516.21	591.24	572.61	806.93	505.37	650.91	872.05	801.45	738.96	503.74	612.3	584.32	Gh_A09G1530	Gh_A09G1530	Auxin transporter protein 1 [Source:UniProtKB/Swiss-Prot;Acc:Q96247]	Environmental Information Processing	Signal transduction	ko04075//Plant hormone signal transduction	GO:0071944//cell periphery;GO:0043227//membrane-bounded organelle;GO:0016021//integral component of membrane;GO:0005794//Golgi apparatus;GO:0005886//plasma membrane;GO:0016020//membrane;GO:0012505//endomembrane system;GO:0044425//membrane part;GO:0044464//cell part;GO:0043229//intracellular organelle;GO:0044444//cytoplasmic part;GO:0005623//cell;GO:0043226//organelle;GO:0044424//intracellular par…	GO:0005215//transporter activity;GO:0015075//ion transmembrane transporter activity;GO:0015293//symporter activity;GO:0080161//auxin transmembrane transporter activity;GO:0005342//organic acid transmembrane transporter activity;GO:0022857//transmembrane transporter activity;GO:0022891//substrate-specific transmembrane transporter activity;GO:0022804//active transmembrane transporter activity;GO:0…	GO:0044767//single-organism developmental process;GO:0009719//response to endogenous stimulus;GO:0048646//anatomical structure formation involved in morphogenesis;GO:0048527//lateral root development;GO:0009734//auxin-activated signaling pathway;GO:0055085//transmembrane transport;GO:0071495//cellular response to endogenous stimulus;GO:0009888//tissue development;GO:0090627//plant epidermal cell …
Gh_A10G2096	9.69	11.22	10.23	13.39	11.27	13.56	15.64	17.02	15.38	7.46	8.12	8.09	9.89	8.01	7.23	8.66	11.09	10.05	235.62	281.15	223.61	305.43	328.98	316.67	407.75	352.71	341.71	186.99	161.33	189.8	279.53	167.37	137.62	203.84	263.19	221.77	Gh_A10G2096	Gh_A10G2096	Auxin transporter protein 1 [Source:UniProtKB/Swiss-Prot;Acc:Q96247]	Environmental Information Processing	Signal transduction	ko04075//Plant hormone signal transduction	GO:0071944//cell periphery;GO:0043227//membrane-bounded organelle;GO:0016021//integral component of membrane;GO:0005794//Golgi apparatus;GO:0005886//plasma membrane;GO:0016020//membrane;GO:0012505//endomembrane system;GO:0044425//membrane part;GO:0044464//cell part;GO:0043229//intracellular organelle;GO:0044444//cytoplasmic part;GO:0005623//cell;GO:0043226//organelle;GO:0044424//intracellular par…	GO:0005215//transporter activity;GO:0015075//ion transmembrane transporter activity;GO:0015293//symporter activity;GO:0080161//auxin transmembrane transporter activity;GO:0005342//organic acid transmembrane transporter activity;GO:0022857//transmembrane transporter activity;GO:0022891//substrate-specific transmembrane transporter activity;GO:0022804//active transmembrane transporter activity;GO:0…	GO:0044767//single-organism developmental process;GO:0009719//response to endogenous stimulus;GO:0048646//anatomical structure formation involved in morphogenesis;GO:0048527//lateral root development;GO:0009734//auxin-activated signaling pathway;GO:0055085//transmembrane transport;GO:0071495//cellular response to endogenous stimulus;GO:0009888//tissue development;GO:0090627//plant epidermal cell …
Gh_A13G0149	4.89	4.5	7.5	3.77	3.32	1.5	1.46	1.38	0.97	10.39	10.59	9.06	5.95	7.06	9.23	4.4	5.84	3.67	119	112.7	164	85.88	96.81	35	38	28.64	21.49	260.57	210.53	212.67	168.03	147.69	175.51	103.49	138.62	80.86	Gh_A13G0149	Gh_A13G0149	Auxin transporter protein 1 [Source:UniProtKB/Swiss-Prot;Acc:Q96247]	Environmental Information Processing	Signal transduction	ko04075//Plant hormone signal transduction	GO:0071944//cell periphery;GO:0043227//membrane-bounded organelle;GO:0016021//integral component of membrane;GO:0005794//Golgi apparatus;GO:0005886//plasma membrane;GO:0016020//membrane;GO:0012505//endomembrane system;GO:0044425//membrane part;GO:0044464//cell part;GO:0043229//intracellular organelle;GO:0044444//cytoplasmic part;GO:0005623//cell;GO:0043226//organelle;GO:0044424//intracellular par…	GO:0005215//transporter activity;GO:0015075//ion transmembrane transporter activity;GO:0015293//symporter activity;GO:0080161//auxin transmembrane transporter activity;GO:0005342//organic acid transmembrane transporter activity;GO:0022857//transmembrane transporter activity;GO:0022891//substrate-specific transmembrane transporter activity;GO:0022804//active transmembrane transporter activity;GO:0…	GO:0044767//single-organism developmental process;GO:0009719//response to endogenous stimulus;GO:0048646//anatomical structure formation involved in morphogenesis;GO:0048527//lateral root development;GO:0009734//auxin-activated signaling pathway;GO:0055085//transmembrane transport;GO:0071495//cellular response to endogenous stimulus;GO:0009888//tissue development;GO:0090627//plant epidermal cell …
Gh_D01G1617	18.38	17.74	19.05	12.82	13.91	11.57	6.33	7.58	10.45	18.68	16.34	15.4	13.99	14.85	17.32	12.05	12.36	14.03	459.41	456.86	427.99	300.37	417.23	277.63	169.42	161.34	238.57	481.13	333.66	371.32	406.16	319.02	338.61	291.57	301.35	318.06	Gh_D01G1617	Gh_D01G1617	Auxin transporter-like protein 2 [Source:UniProtKB/Swiss-Prot;Acc:Q9S836]	Environmental Information Processing	Signal transduction	ko04075//Plant hormone signal transduction	GO:0016020//membrane;GO:0031224//intrinsic component of membrane;GO:0005886//plasma membrane;GO:0071944//cell periphery;GO:0016021//integral component of membrane;GO:0005623//cell;GO:0044425//membrane part;GO:0044464//cell part	GO:0015291//secondary active transmembrane transporter activity;GO:0008509//anion transmembrane transporter activity;GO:0022857//transmembrane transporter activity;GO:0015293//symporter activity;GO:0022891//substrate-specific transmembrane transporter activity;GO:0008514//organic anion transmembrane transporter activity;GO:0005342//organic acid transmembrane transporter activity;GO:0022892//subst…	GO:0048608//reproductive structure development;GO:0051234//establishment of localization;GO:0044767//single-organism developmental process;GO:0006810//transport;GO:0044700//single organism signaling;GO:0048316//seed development;GO:0006865//amino acid transport;GO:0048367//shoot system development;GO:0065007//biological regulation;GO:0051707//response to other organism;GO:0006820//anion transport;…
Gh_D01G2215	99.04	88.88	86.89	105.17	109.83	101.62	121.21	116.16	128.95	113.96	102.34	113.46	128.61	133.37	161.29	104.35	135.68	149.95	2465.17	2279.08	1944	2454.14	3280.33	2427.56	3233.22	2462.83	2931.1	2923.84	2081.81	2725.29	3718.67	2853.21	3139.59	2513.95	3293.47	3385.13	Gh_D01G2215	Gh_D01G2215	Auxin transporter protein 1 [Source:UniProtKB/Swiss-Prot;Acc:Q96247]	Environmental Information Processing	Signal transduction	ko04075//Plant hormone signal transduction	GO:0071944//cell periphery;GO:0043227//membrane-bounded organelle;GO:0016021//integral component of membrane;GO:0005794//Golgi apparatus;GO:0005886//plasma membrane;GO:0016020//membrane;GO:0012505//endomembrane system;GO:0044425//membrane part;GO:0044464//cell part;GO:0043229//intracellular organelle;GO:0044444//cytoplasmic part;GO:0005623//cell;GO:0043226//organelle;GO:0044424//intracellular par…	GO:0005215//transporter activity;GO:0015075//ion transmembrane transporter activity;GO:0015293//symporter activity;GO:0080161//auxin transmembrane transporter activity;GO:0005342//organic acid transmembrane transporter activity;GO:0022857//transmembrane transporter activity;GO:0022891//substrate-specific transmembrane transporter activity;GO:0022804//active transmembrane transporter activity;GO:0…	GO:0044767//single-organism developmental process;GO:0009719//response to endogenous stimulus;GO:0048646//anatomical structure formation involved in morphogenesis;GO:0048527//lateral root development;GO:0009734//auxin-activated signaling pathway;GO:0055085//transmembrane transport;GO:0071495//cellular response to endogenous stimulus;GO:0009888//tissue development;GO:0090627//plant epidermal cell …
Gh_D02G2237	4.88	4.72	5.95	6.45	5	4.21	2.09	2.44	3.77	5.82	5.35	6.51	4.93	4.77	5.86	6.77	6.39	4.74	124.5	124.1	136.47	154.12	153	103	57.06	53	87.84	153.09	111.48	160.12	146	104.49	116.93	167.08	159	109.6	Gh_D02G2237	Gh_D02G2237	Auxin transporter-like protein 2 [Source:UniProtKB/Swiss-Prot;Acc:Q9S836]	Environmental Information Processing	Signal transduction	ko04075//Plant hormone signal transduction	GO:0016020//membrane;GO:0031224//intrinsic component of membrane;GO:0005886//plasma membrane;GO:0071944//cell periphery;GO:0016021//integral component of membrane;GO:0005623//cell;GO:0044425//membrane part;GO:0044464//cell part	GO:0015291//secondary active transmembrane transporter activity;GO:0008509//anion transmembrane transporter activity;GO:0022857//transmembrane transporter activity;GO:0015293//symporter activity;GO:0022891//substrate-specific transmembrane transporter activity;GO:0008514//organic anion transmembrane transporter activity;GO:0005342//organic acid transmembrane transporter activity;GO:0022892//subst…	GO:0048608//reproductive structure development;GO:0051234//establishment of localization;GO:0044767//single-organism developmental process;GO:0006810//transport;GO:0044700//single organism signaling;GO:0048316//seed development;GO:0006865//amino acid transport;GO:0048367//shoot system development;GO:0065007//biological regulation;GO:0051707//response to other organism;GO:0006820//anion transport;…
Gh_D04G0646	0.41	0.54	0.77	0.61	0.75	0.34	0.57	1.29	0.67	0.43	0.57	0.46	0.49	0.19	0.05	0.42	0.5	0.53	10	13.72	17	14	22	8	15	27	15	11	11.44	11	14	4	1	10	12	11.85	Gh_D04G0646	Gh_D04G0646	Auxin transporter protein 1 [Source:UniProtKB/Swiss-Prot;Acc:Q96247]	Environmental Information Processing	Signal transduction	ko04075//Plant hormone signal transduction	GO:0071944//cell periphery;GO:0043227//membrane-bounded organelle;GO:0016021//integral component of membrane;GO:0005794//Golgi apparatus;GO:0005886//plasma membrane;GO:0016020//membrane;GO:0012505//endomembrane system;GO:0044425//membrane part;GO:0044464//cell part;GO:0043229//intracellular organelle;GO:0044444//cytoplasmic part;GO:0005623//cell;GO:0043226//organelle;GO:0044424//intracellular par…	GO:0005215//transporter activity;GO:0015075//ion transmembrane transporter activity;GO:0015293//symporter activity;GO:0080161//auxin transmembrane transporter activity;GO:0005342//organic acid transmembrane transporter activity;GO:0022857//transmembrane transporter activity;GO:0022891//substrate-specific transmembrane transporter activity;GO:0022804//active transmembrane transporter activity;GO:0…	GO:0044767//single-organism developmental process;GO:0009719//response to endogenous stimulus;GO:0048646//anatomical structure formation involved in morphogenesis;GO:0048527//lateral root development;GO:0009734//auxin-activated signaling pathway;GO:0055085//transmembrane transport;GO:0071495//cellular response to endogenous stimulus;GO:0009888//tissue development;GO:0090627//plant epidermal cell …
Gh_D04G1252	39	33.05	29.29	33.02	35.6	48.2	43.73	42.68	43.57	39.11	39.52	35.06	50.88	49.33	67.62	37.7	46.73	48.85	972.68	849.33	656.56	772.13	1065.4	1153.79	1168.74	906.75	992.48	1005.4	805.6	843.74	1474.17	1057.51	1318.93	910.05	1136.56	1105.01	Gh_D04G1252	Gh_D04G1252	Auxin transporter protein 1 [Source:UniProtKB/Swiss-Prot;Acc:Q96247]	Environmental Information Processing	Signal transduction	ko04075//Plant hormone signal transduction	GO:0071944//cell periphery;GO:0043227//membrane-bounded organelle;GO:0016021//integral component of membrane;GO:0005794//Golgi apparatus;GO:0005886//plasma membrane;GO:0016020//membrane;GO:0012505//endomembrane system;GO:0044425//membrane part;GO:0044464//cell part;GO:0043229//intracellular organelle;GO:0044444//cytoplasmic part;GO:0005623//cell;GO:0043226//organelle;GO:0044424//intracellular par…	GO:0005215//transporter activity;GO:0015075//ion transmembrane transporter activity;GO:0015293//symporter activity;GO:0080161//auxin transmembrane transporter activity;GO:0005342//organic acid transmembrane transporter activity;GO:0022857//transmembrane transporter activity;GO:0022891//substrate-specific transmembrane transporter activity;GO:0022804//active transmembrane transporter activity;GO:0…	GO:0044767//single-organism developmental process;GO:0009719//response to endogenous stimulus;GO:0048646//anatomical structure formation involved in morphogenesis;GO:0048527//lateral root development;GO:0009734//auxin-activated signaling pathway;GO:0055085//transmembrane transport;GO:0071495//cellular response to endogenous stimulus;GO:0009888//tissue development;GO:0090627//plant epidermal cell …
Gh_D06G0382	4.06	5.64	8.24	12.63	6.37	5.02	3.72	4	3.96	5.03	8.62	4.98	8.91	5.06	4.11	17.19	10.09	9.21	99.75	142.83	181.99	291.02	187.97	118.52	97.88	83.75	88.86	127.38	173.26	118.22	254.32	106.84	79.1	409.09	241.88	205.42	Gh_D06G0382	Gh_D06G0382	Auxin transporter-like protein 3 [Source:UniProtKB/Swiss-Prot;Acc:Q9CA25]	Environmental Information Processing	Signal transduction	ko04075//Plant hormone signal transduction	GO:0016020//membrane;GO:0005623//cell;GO:0044464//cell part;GO:0005886//plasma membrane;GO:0044425//membrane part;GO:0016021//integral component of membrane;GO:0071944//cell periphery;GO:0031224//intrinsic component of membrane	GO:0005215//transporter activity;GO:0022891//substrate-specific transmembrane transporter activity;GO:0022857//transmembrane transporter activity;GO:0046943//carboxylic acid transmembrane transporter activity;GO:0005342//organic acid transmembrane transporter activity;GO:0015291//secondary active transmembrane transporter activity;GO:0008509//anion transmembrane transporter activity;GO:0010328//a…	GO:0048528//post-embryonic root development;GO:0060919//auxin influx;GO:0048645//organ formation;GO:0009719//response to endogenous stimulus;GO:0042221//response to chemical;GO:0009926//auxin polar transport;GO:0006820//anion transport;GO:0044767//single-organism developmental process;GO:0006865//amino acid transport;GO:0009653//anatomical structure morphogenesis;GO:0048513//organ development;GO:…
Gh_D09G1548	21.4	15.46	16.12	14.67	16.55	16.5	15.07	22.2	19.89	23.35	19.61	20.15	17.89	23.07	26.99	12.73	18.97	17.72	528.28	393.23	357.65	339.42	490.29	390.95	398.79	466.76	448.39	594.07	395.63	480.09	512.95	489.55	521.04	304.26	456.7	396.68	Gh_D09G1548	Gh_D09G1548	Auxin transporter protein 1 [Source:UniProtKB/Swiss-Prot;Acc:Q96247]	Environmental Information Processing	Signal transduction	ko04075//Plant hormone signal transduction	GO:0071944//cell periphery;GO:0043227//membrane-bounded organelle;GO:0016021//integral component of membrane;GO:0005794//Golgi apparatus;GO:0005886//plasma membrane;GO:0016020//membrane;GO:0012505//endomembrane system;GO:0044425//membrane part;GO:0044464//cell part;GO:0043229//intracellular organelle;GO:0044444//cytoplasmic part;GO:0005623//cell;GO:0043226//organelle;GO:0044424//intracellular par…	GO:0005215//transporter activity;GO:0015075//ion transmembrane transporter activity;GO:0015293//symporter activity;GO:0080161//auxin transmembrane transporter activity;GO:0005342//organic acid transmembrane transporter activity;GO:0022857//transmembrane transporter activity;GO:0022891//substrate-specific transmembrane transporter activity;GO:0022804//active transmembrane transporter activity;GO:0…	GO:0044767//single-organism developmental process;GO:0009719//response to endogenous stimulus;GO:0048646//anatomical structure formation involved in morphogenesis;GO:0048527//lateral root development;GO:0009734//auxin-activated signaling pathway;GO:0055085//transmembrane transport;GO:0071495//cellular response to endogenous stimulus;GO:0009888//tissue development;GO:0090627//plant epidermal cell …
Gh_D10G2366	7.54	7.18	5.55	7.7	6.3	8.88	7.53	8.46	9.96	4.99	5.01	7.08	5.11	5.53	3.8	5.66	6.53	6.81	183.38	179.85	121.39	175.57	184.02	207.33	196.25	175.29	221.29	125.01	99.67	166.2	144.47	115.63	72.38	133.16	154.81	150.23	Gh_D10G2366	Gh_D10G2366	Auxin transporter protein 1 [Source:UniProtKB/Swiss-Prot;Acc:Q96247]	Environmental Information Processing	Signal transduction	ko04075//Plant hormone signal transduction	GO:0071944//cell periphery;GO:0043227//membrane-bounded organelle;GO:0016021//integral component of membrane;GO:0005794//Golgi apparatus;GO:0005886//plasma membrane;GO:0016020//membrane;GO:0012505//endomembrane system;GO:0044425//membrane part;GO:0044464//cell part;GO:0043229//intracellular organelle;GO:0044444//cytoplasmic part;GO:0005623//cell;GO:0043226//organelle;GO:0044424//intracellular par…	GO:0005215//transporter activity;GO:0015075//ion transmembrane transporter activity;GO:0015293//symporter activity;GO:0080161//auxin transmembrane transporter activity;GO:0005342//organic acid transmembrane transporter activity;GO:0022857//transmembrane transporter activity;GO:0022891//substrate-specific transmembrane transporter activity;GO:0022804//active transmembrane transporter activity;GO:0…	GO:0044767//single-organism developmental process;GO:0009719//response to endogenous stimulus;GO:0048646//anatomical structure formation involved in morphogenesis;GO:0048527//lateral root development;GO:0009734//auxin-activated signaling pathway;GO:0055085//transmembrane transport;GO:0071495//cellular response to endogenous stimulus;GO:0009888//tissue development;GO:0090627//plant epidermal cell …
Gh_D13G0171	1.81	1.89	1.88	2.24	0.79	0.81	0.73	0.79	1.01	3.25	3.24	3.29	1.91	1.98	3.02	1.51	1.36	0.6	44	47.3	41	51.12	23.19	19	19	16.36	22.51	81.43	64.47	77.33	53.97	41.31	57.49	35.51	32.38	13.14	Gh_D13G0171	Gh_D13G0171	Auxin transporter protein 1 [Source:UniProtKB/Swiss-Prot;Acc:Q96247]	Environmental Information Processing	Signal transduction	ko04075//Plant hormone signal transduction	GO:0071944//cell periphery;GO:0043227//membrane-bounded organelle;GO:0016021//integral component of membrane;GO:0005794//Golgi apparatus;GO:0005886//plasma membrane;GO:0016020//membrane;GO:0012505//endomembrane system;GO:0044425//membrane part;GO:0044464//cell part;GO:0043229//intracellular organelle;GO:0044444//cytoplasmic part;GO:0005623//cell;GO:0043226//organelle;GO:0044424//intracellular par…	GO:0005215//transporter activity;GO:0015075//ion transmembrane transporter activity;GO:0015293//symporter activity;GO:0080161//auxin transmembrane transporter activity;GO:0005342//organic acid transmembrane transporter activity;GO:0022857//transmembrane transporter activity;GO:0022891//substrate-specific transmembrane transporter activity;GO:0022804//active transmembrane transporter activity;GO:0…	GO:0044767//single-organism developmental process;GO:0009719//response to endogenous stimulus;GO:0048646//anatomical structure formation involved in morphogenesis;GO:0048527//lateral root development;GO:0009734//auxin-activated signaling pathway;GO:0055085//transmembrane transport;GO:0071495//cellular response to endogenous stimulus;GO:0009888//tissue development;GO:0090627//plant epidermal cell …

## Sheet: GH3
id	X-1-1_fpkm	X-1-2_fpkm	X-1-3_fpkm	X-2-1_fpkm	X-2-2_fpkm	X-2-3_fpkm	X-3-1_fpkm	X-3-2_fpkm	X-3-3_fpkm	L-1-1_fpkm	L-1-2_fpkm	L-1-3_fpkm	L-2-1_fpkm	L-2-2_fpkm	L-2-3_fpkm	L-3-1_fpkm	L-3-2_fpkm	L-3-3_fpkm	X-1-1_count	X-1-2_count	X-1-3_count	X-2-1_count	X-2-2_count	X-2-3_count	X-3-1_count	X-3-2_count	X-3-3_count	L-1-1_count	L-1-2_count	L-1-3_count	L-2-1_count	L-2-2_count	L-2-3_count	L-3-1_count	L-3-2_count	L-3-3_count	Symbol	Query_id	Description	KEGG_A_class	KEGG_B_class	Pathway	GO Component	GO Function	GO Process
Gh_A01G0456	0	0	0	0	0	0	0	0	0	0	0	0	0	0	0	0	0	0	0	0	0	0	0	0	0	0	0	0	0	0	0	0	0	0	0	0	Gh_A01G0456	Gh_A01G0456	-	Environmental Information Processing	Signal transduction	ko04075//Plant hormone signal transduction	GO:0044424//intracellular part;GO:0043231//intracellular membrane-bounded organelle;GO:0044464//cell part;GO:0043227//membrane-bounded organelle;GO:0005634//nucleus;GO:0043226//organelle;GO:0005622//intracellular;GO:0005623//cell;GO:0043229//intracellular organelle;GO:0005737//cytoplasm	GO:0016879//ligase activity, forming carbon-nitrogen bonds;GO:0003824//catalytic activity;GO:0016881//acid-amino acid ligase activity;GO:0010279//indole-3-acetic acid amido synthetase activity;GO:0016874//ligase activity	GO:0042221//response to chemical;GO:0009733//response to auxin;GO:0050896//response to stimulus;GO:0009725//response to hormone;GO:0065008//regulation of biological quality;GO:0010252//auxin homeostasis;GO:0048878//chemical homeostasis;GO:0009719//response to endogenous stimulus;GO:0042592//homeostatic process;GO:0010033//response to organic substance;GO:0065007//biological regulation
Gh_A01G0546	8.76	6.46	6.29	8	6.35	7.39	5.04	3	5.66	5.06	7.13	8.52	4.86	3.23	2.96	3.02	3.16	3.73	276.65	210.1	178.58	236.91	240.68	223.98	170.42	80.64	163.15	164.84	184.08	259.58	178.4	87.75	72.98	92.22	97.43	106.8	Gh_A01G0546	Gh_A01G0546	Indole-3-acetic acid-amido synthetase GH3.6 [Source:UniProtKB/Swiss-Prot;Acc:Q9LSQ4]	Environmental Information Processing	Signal transduction	ko04075//Plant hormone signal transduction	GO:0043227//membrane-bounded organelle;GO:0005622//intracellular;GO:0005623//cell;GO:0043226//organelle;GO:0044464//cell part;GO:0044444//cytoplasmic part;GO:0043229//intracellular organelle;GO:0044424//intracellular part;GO:0009507//chloroplast;GO:0043231//intracellular membrane-bounded organelle;GO:0009536//plastid;GO:0005737//cytoplasm	GO:0016874//ligase activity;GO:0003824//catalytic activity;GO:0016879//ligase activity, forming carbon-nitrogen bonds;GO:0010279//indole-3-acetic acid amido synthetase activity;GO:0016881//acid-amino acid ligase activity	GO:0010033//response to organic substance;GO:0071840//cellular component organization or biogenesis;GO:0010252//auxin homeostasis;GO:0042592//homeostatic process;GO:0008152//metabolic process;GO:0016043//cellular component organization;GO:0051716//cellular response to stimulus;GO:0048856//anatomical structure development;GO:0007154//cell communication;GO:0023052//signaling;GO:0050794//regulation …
Gh_A01G0547	17.87	20.59	19.61	8.03	14.93	20.49	12.65	11.05	12.15	9.64	8.68	12.91	2.14	2.9	2.22	0.91	0.75	0.42	564.26	669.87	556.5	237.59	565.53	620.96	427.91	297.23	350.23	313.87	224.07	393.23	78.51	78.67	54.89	27.81	23.22	12	Gh_A01G0547	Gh_A01G0547	Indole-3-acetic acid-amido synthetase GH3.6 [Source:UniProtKB/Swiss-Prot;Acc:Q9LSQ4]	Environmental Information Processing	Signal transduction	ko04075//Plant hormone signal transduction	GO:0043227//membrane-bounded organelle;GO:0005622//intracellular;GO:0005623//cell;GO:0043226//organelle;GO:0044464//cell part;GO:0044444//cytoplasmic part;GO:0043229//intracellular organelle;GO:0044424//intracellular part;GO:0009507//chloroplast;GO:0043231//intracellular membrane-bounded organelle;GO:0009536//plastid;GO:0005737//cytoplasm	GO:0016874//ligase activity;GO:0003824//catalytic activity;GO:0016879//ligase activity, forming carbon-nitrogen bonds;GO:0010279//indole-3-acetic acid amido synthetase activity;GO:0016881//acid-amino acid ligase activity	GO:0010033//response to organic substance;GO:0071840//cellular component organization or biogenesis;GO:0010252//auxin homeostasis;GO:0042592//homeostatic process;GO:0008152//metabolic process;GO:0016043//cellular component organization;GO:0051716//cellular response to stimulus;GO:0048856//anatomical structure development;GO:0007154//cell communication;GO:0023052//signaling;GO:0050794//regulation …
Gh_A01G2047	0.45	0.66	0.18	0.28	0.27	0.4	0.36	0.83	0.42	0.09	0.08	0.13	0.19	0.04	0.08	0.17	0.03	0.11	14	21	5	8	10	12	12	22	12	3	2	4	7	1	2	5	1	3	Gh_A01G2047	Gh_A01G2047	Auxin-responsive GH3 family protein [Source:TAIR;Acc:AT4G03400]	Environmental Information Processing	Signal transduction	ko04075//Plant hormone signal transduction	GO:0044444//cytoplasmic part;GO:0009536//plastid;GO:0043231//intracellular membrane-bounded organelle;GO:0009507//chloroplast;GO:0043227//membrane-bounded organelle;GO:0005737//cytoplasm;GO:0044424//intracellular part;GO:0043226//organelle;GO:0005622//intracellular;GO:0043229//intracellular organelle;GO:0044464//cell part;GO:0005623//cell	-	GO:0009651//response to salt stress;GO:0009725//response to hormone;GO:0001101//response to acid chemical;GO:0009314//response to radiation;GO:0042221//response to chemical;GO:0050896//response to stimulus;GO:0009416//response to light stimulus;GO:0010033//response to organic substance;GO:1901700//response to oxygen-containing compound;GO:0009628//response to abiotic stimulus;GO:0006950//response…
Gh_A02G1331	0.14	0.35	0.52	0.37	0.09	0.14	0.06	0.08	0.11	0.23	0.08	0.2	0.19	0	0.09	0.09	0.03	0.11	4.17	10.85	14.17	10.4	3.3	4	1.88	2	3	7	2	5.82	6.59	0	2.21	2.54	1	3	Gh_A02G1331	Gh_A02G1331	-	Environmental Information Processing	Signal transduction	ko04075//Plant hormone signal transduction	GO:0044424//intracellular part;GO:0043231//intracellular membrane-bounded organelle;GO:0044464//cell part;GO:0043227//membrane-bounded organelle;GO:0005634//nucleus;GO:0043226//organelle;GO:0005622//intracellular;GO:0005623//cell;GO:0043229//intracellular organelle;GO:0005737//cytoplasm	GO:0016879//ligase activity, forming carbon-nitrogen bonds;GO:0003824//catalytic activity;GO:0016881//acid-amino acid ligase activity;GO:0010279//indole-3-acetic acid amido synthetase activity;GO:0016874//ligase activity	GO:0042221//response to chemical;GO:0009733//response to auxin;GO:0050896//response to stimulus;GO:0009725//response to hormone;GO:0065008//regulation of biological quality;GO:0010252//auxin homeostasis;GO:0048878//chemical homeostasis;GO:0009719//response to endogenous stimulus;GO:0042592//homeostatic process;GO:0010033//response to organic substance;GO:0065007//biological regulation
Gh_A02G1332	3.48	5.92	6.64	7.04	3.95	4.18	2.38	2.57	2.36	1.87	2.92	1.48	1.88	1.54	1.57	3.22	2.11	2.09	105	183.82	179.79	199	143	121	77	66	65	58	71.94	43	65.94	40	37	93.87	62	57	Gh_A02G1332	Gh_A02G1332	-	Environmental Information Processing	Signal transduction	ko04075//Plant hormone signal transduction	GO:0044424//intracellular part;GO:0043231//intracellular membrane-bounded organelle;GO:0044464//cell part;GO:0043227//membrane-bounded organelle;GO:0005634//nucleus;GO:0043226//organelle;GO:0005622//intracellular;GO:0005623//cell;GO:0043229//intracellular organelle;GO:0005737//cytoplasm	GO:0016879//ligase activity, forming carbon-nitrogen bonds;GO:0003824//catalytic activity;GO:0016881//acid-amino acid ligase activity;GO:0010279//indole-3-acetic acid amido synthetase activity;GO:0016874//ligase activity	GO:0042221//response to chemical;GO:0009733//response to auxin;GO:0050896//response to stimulus;GO:0009725//response to hormone;GO:0065008//regulation of biological quality;GO:0010252//auxin homeostasis;GO:0048878//chemical homeostasis;GO:0009719//response to endogenous stimulus;GO:0042592//homeostatic process;GO:0010033//response to organic substance;GO:0065007//biological regulation
Gh_A03G1354	0.33	0.88	0.6	1.05	0.58	0.69	0.62	0.83	0.17	0.06	0.15	0.06	0.05	0.25	0.04	0.33	0.22	0.17	11	30	17.74	32.63	23	22	22	23.56	5	2	4	2	2	7	1	10.5	7	5	Gh_A03G1354	Gh_A03G1354	-	Environmental Information Processing	Signal transduction	ko04075//Plant hormone signal transduction	GO:0044424//intracellular part;GO:0043231//intracellular membrane-bounded organelle;GO:0044464//cell part;GO:0043227//membrane-bounded organelle;GO:0005634//nucleus;GO:0043226//organelle;GO:0005622//intracellular;GO:0005623//cell;GO:0043229//intracellular organelle;GO:0005737//cytoplasm	GO:0016879//ligase activity, forming carbon-nitrogen bonds;GO:0003824//catalytic activity;GO:0016881//acid-amino acid ligase activity;GO:0010279//indole-3-acetic acid amido synthetase activity;GO:0016874//ligase activity	GO:0042221//response to chemical;GO:0009733//response to auxin;GO:0050896//response to stimulus;GO:0009725//response to hormone;GO:0065008//regulation of biological quality;GO:0010252//auxin homeostasis;GO:0048878//chemical homeostasis;GO:0009719//response to endogenous stimulus;GO:0042592//homeostatic process;GO:0010033//response to organic substance;GO:0065007//biological regulation
Gh_A03G1429	0.88	0.37	0.49	0.88	0.89	1.55	1.94	1.04	0.83	0.28	0.39	0.33	0.3	0.26	0.12	0.2	0.16	0.31	28	12	14	26	34	47	66	28	24	9	10	10	11	7	3	6	5	9	Gh_A03G1429	Gh_A03G1429	Indole-3-acetic acid-amido synthetase GH3.6 [Source:UniProtKB/Swiss-Prot;Acc:Q9LSQ4]	Environmental Information Processing	Signal transduction	ko04075//Plant hormone signal transduction	GO:0043227//membrane-bounded organelle;GO:0005622//intracellular;GO:0005623//cell;GO:0043226//organelle;GO:0044464//cell part;GO:0044444//cytoplasmic part;GO:0043229//intracellular organelle;GO:0044424//intracellular part;GO:0009507//chloroplast;GO:0043231//intracellular membrane-bounded organelle;GO:0009536//plastid;GO:0005737//cytoplasm	GO:0016874//ligase activity;GO:0003824//catalytic activity;GO:0016879//ligase activity, forming carbon-nitrogen bonds;GO:0010279//indole-3-acetic acid amido synthetase activity;GO:0016881//acid-amino acid ligase activity	GO:0010033//response to organic substance;GO:0071840//cellular component organization or biogenesis;GO:0010252//auxin homeostasis;GO:0042592//homeostatic process;GO:0008152//metabolic process;GO:0016043//cellular component organization;GO:0051716//cellular response to stimulus;GO:0048856//anatomical structure development;GO:0007154//cell communication;GO:0023052//signaling;GO:0050794//regulation …
Gh_A03G1628	70.17	75.1	40.88	38.53	97.1	126.79	101.35	84.24	108.87	29.51	16.03	18.46	35.98	86.72	79.53	91.16	45.69	60.17	2161.5	2383.24	1132	1112.63	3589.27	3748.57	3345.89	2210.48	3062.68	937.05	403.44	548.74	1287.37	2296.05	1915.85	2718.11	1372.46	1681.09	Gh_A03G1628	Gh_A03G1628	Probable indole-3-acetic acid-amido synthetase GH3.1 [Source:UniProtKB/Swiss-Prot;Acc:O82333]	Environmental Information Processing	Signal transduction	ko04075//Plant hormone signal transduction	-	GO:0003824//catalytic activity;GO:0016874//ligase activity	GO:0009725//response to hormone;GO:0042221//response to chemical;GO:0009719//response to endogenous stimulus;GO:0010033//response to organic substance;GO:0050896//response to stimulus;GO:0009733//response to auxin
Gh_A04G0280	0.4	0.06	0.44	0.18	0.11	0.07	0.09	0.08	0	0.51	0.2	0.69	0.14	0.19	0.13	0.2	0.2	0.22	12	2	12	5	4	2	3	2	0	16	5	20	5	5	3	6	6	6	Gh_A04G0280	Gh_A04G0280	-	Environmental Information Processing	Signal transduction	ko04075//Plant hormone signal transduction	GO:0044424//intracellular part;GO:0043231//intracellular membrane-bounded organelle;GO:0044464//cell part;GO:0043227//membrane-bounded organelle;GO:0005634//nucleus;GO:0043226//organelle;GO:0005622//intracellular;GO:0005623//cell;GO:0043229//intracellular organelle;GO:0005737//cytoplasm	GO:0016879//ligase activity, forming carbon-nitrogen bonds;GO:0003824//catalytic activity;GO:0016881//acid-amino acid ligase activity;GO:0010279//indole-3-acetic acid amido synthetase activity;GO:0016874//ligase activity	GO:0042221//response to chemical;GO:0009733//response to auxin;GO:0050896//response to stimulus;GO:0009725//response to hormone;GO:0065008//regulation of biological quality;GO:0010252//auxin homeostasis;GO:0048878//chemical homeostasis;GO:0009719//response to endogenous stimulus;GO:0042592//homeostatic process;GO:0010033//response to organic substance;GO:0065007//biological regulation
Gh_A04G0281	1.09	1.51	2.19	2.11	1.15	1.15	0.91	1.18	0.85	0.6	1.34	0.93	0.95	1.08	0.44	1.43	1.24	1.48	31.53	45.18	57.12	57.5	40.14	32	28.43	29.15	22.66	18	31.84	26.2	32	27	10	40.21	35.23	39	Gh_A04G0281	Gh_A04G0281	-	Environmental Information Processing	Signal transduction	ko04075//Plant hormone signal transduction	GO:0044424//intracellular part;GO:0043231//intracellular membrane-bounded organelle;GO:0044464//cell part;GO:0043227//membrane-bounded organelle;GO:0005634//nucleus;GO:0043226//organelle;GO:0005622//intracellular;GO:0005623//cell;GO:0043229//intracellular organelle;GO:0005737//cytoplasm	GO:0016879//ligase activity, forming carbon-nitrogen bonds;GO:0003824//catalytic activity;GO:0016881//acid-amino acid ligase activity;GO:0010279//indole-3-acetic acid amido synthetase activity;GO:0016874//ligase activity	GO:0042221//response to chemical;GO:0009733//response to auxin;GO:0050896//response to stimulus;GO:0009725//response to hormone;GO:0065008//regulation of biological quality;GO:0010252//auxin homeostasis;GO:0048878//chemical homeostasis;GO:0009719//response to endogenous stimulus;GO:0042592//homeostatic process;GO:0010033//response to organic substance;GO:0065007//biological regulation
Gh_A04G0874	5.01	16.51	19.8	16.12	5.55	5.67	2.44	2.9	2.78	3.23	3.24	3.38	2.81	2.12	2.61	8.62	2.68	0.91	140	475	497	422	186	152	73	69	71	93	74	91	91	51	57	233	73	23	Gh_A04G0874	Gh_A04G0874	-	Environmental Information Processing	Signal transduction	ko04075//Plant hormone signal transduction	GO:0044424//intracellular part;GO:0043231//intracellular membrane-bounded organelle;GO:0044464//cell part;GO:0043227//membrane-bounded organelle;GO:0005634//nucleus;GO:0043226//organelle;GO:0005622//intracellular;GO:0005623//cell;GO:0043229//intracellular organelle;GO:0005737//cytoplasm	GO:0016879//ligase activity, forming carbon-nitrogen bonds;GO:0003824//catalytic activity;GO:0016881//acid-amino acid ligase activity;GO:0010279//indole-3-acetic acid amido synthetase activity;GO:0016874//ligase activity	GO:0042221//response to chemical;GO:0009733//response to auxin;GO:0050896//response to stimulus;GO:0009725//response to hormone;GO:0065008//regulation of biological quality;GO:0010252//auxin homeostasis;GO:0048878//chemical homeostasis;GO:0009719//response to endogenous stimulus;GO:0042592//homeostatic process;GO:0010033//response to organic substance;GO:0065007//biological regulation
Gh_A05G3361	1.87	2.06	2.83	2.74	1.23	0.74	1.19	0.92	0.77	0.82	1.17	1.37	1.09	0.61	0.73	1.63	0.74	0.81	56.83	64.65	77.38	78.15	44.99	21.66	38.87	23.94	21.29	25.6	29	40.18	38.51	16	17.31	48.05	21.79	22.45	Gh_A05G3361	Gh_A05G3361	-	Environmental Information Processing	Signal transduction	ko04075//Plant hormone signal transduction	GO:0044424//intracellular part;GO:0043231//intracellular membrane-bounded organelle;GO:0044464//cell part;GO:0043227//membrane-bounded organelle;GO:0005634//nucleus;GO:0043226//organelle;GO:0005622//intracellular;GO:0005623//cell;GO:0043229//intracellular organelle;GO:0005737//cytoplasm	GO:0016879//ligase activity, forming carbon-nitrogen bonds;GO:0003824//catalytic activity;GO:0016881//acid-amino acid ligase activity;GO:0010279//indole-3-acetic acid amido synthetase activity;GO:0016874//ligase activity	GO:0042221//response to chemical;GO:0009733//response to auxin;GO:0050896//response to stimulus;GO:0009725//response to hormone;GO:0065008//regulation of biological quality;GO:0010252//auxin homeostasis;GO:0048878//chemical homeostasis;GO:0009719//response to endogenous stimulus;GO:0042592//homeostatic process;GO:0010033//response to organic substance;GO:0065007//biological regulation
Gh_A05G3362	0.23	0.46	0.78	0.46	0.3	0.51	0.32	0.24	0.4	0.32	0.89	0.38	0.55	0.16	0.48	0.79	0.68	0.6	7	14.23	21	13.03	10.91	14.79	10.25	6.06	10.99	10	22	11	19.41	4.07	11.4	23	20	16.39	Gh_A05G3362	Gh_A05G3362	-	Environmental Information Processing	Signal transduction	ko04075//Plant hormone signal transduction	GO:0044424//intracellular part;GO:0043231//intracellular membrane-bounded organelle;GO:0044464//cell part;GO:0043227//membrane-bounded organelle;GO:0005634//nucleus;GO:0043226//organelle;GO:0005622//intracellular;GO:0005623//cell;GO:0043229//intracellular organelle;GO:0005737//cytoplasm	GO:0016879//ligase activity, forming carbon-nitrogen bonds;GO:0003824//catalytic activity;GO:0016881//acid-amino acid ligase activity;GO:0010279//indole-3-acetic acid amido synthetase activity;GO:0016874//ligase activity	GO:0042221//response to chemical;GO:0009733//response to auxin;GO:0050896//response to stimulus;GO:0009725//response to hormone;GO:0065008//regulation of biological quality;GO:0010252//auxin homeostasis;GO:0048878//chemical homeostasis;GO:0009719//response to endogenous stimulus;GO:0042592//homeostatic process;GO:0010033//response to organic substance;GO:0065007//biological regulation
Gh_A08G0184	0.78	1.33	1.95	1.78	1.43	0.94	0.62	1.18	0.88	1.64	1.55	1.23	1.62	0.85	0.78	1.55	1.37	1.15	45	79	101	96	99	52	38	58	46	97	73	68	108	42	35	86	77	60	Gh_A08G0184	Gh_A08G0184	-	Environmental Information Processing	Signal transduction	ko04075//Plant hormone signal transduction	GO:0044424//intracellular part;GO:0043231//intracellular membrane-bounded organelle;GO:0044464//cell part;GO:0043227//membrane-bounded organelle;GO:0005634//nucleus;GO:0043226//organelle;GO:0005622//intracellular;GO:0005623//cell;GO:0043229//intracellular organelle;GO:0005737//cytoplasm	GO:0016879//ligase activity, forming carbon-nitrogen bonds;GO:0003824//catalytic activity;GO:0016881//acid-amino acid ligase activity;GO:0010279//indole-3-acetic acid amido synthetase activity;GO:0016874//ligase activity	GO:0042221//response to chemical;GO:0009733//response to auxin;GO:0050896//response to stimulus;GO:0009725//response to hormone;GO:0065008//regulation of biological quality;GO:0010252//auxin homeostasis;GO:0048878//chemical homeostasis;GO:0009719//response to endogenous stimulus;GO:0042592//homeostatic process;GO:0010033//response to organic substance;GO:0065007//biological regulation
Gh_A08G1654	0.27	0.82	0.52	0.65	0.34	0.35	0.28	0.24	0.26	0.07	0.25	0.07	0.15	0	0.04	0.35	0.17	0.22	8	25	14	18	12	10	9	6	7	2	6	2	5	0	1	10	5	6	Gh_A08G1654	Gh_A08G1654	-	Environmental Information Processing	Signal transduction	ko04075//Plant hormone signal transduction	-	-	-
Gh_A11G0443	1.31	0.19	0.77	0.17	0.63	0.1	0.15	0.12	0.04	0.22	0.16	0.54	0.11	0.36	0.08	0	0.07	0.04	39.9	6	21	5	23	3	5	3	1	7	4	16	4	9.45	2	0	2	1	Gh_A11G0443	Gh_A11G0443	Probable indole-3-acetic acid-amido synthetase GH3.1 [Source:UniProtKB/Swiss-Prot;Acc:O82333]	Environmental Information Processing	Signal transduction	ko04075//Plant hormone signal transduction	-	GO:0003824//catalytic activity;GO:0016874//ligase activity	GO:0009725//response to hormone;GO:0042221//response to chemical;GO:0009719//response to endogenous stimulus;GO:0010033//response to organic substance;GO:0050896//response to stimulus;GO:0009733//response to auxin
Gh_A11G1054	13.09	15.44	7.85	15.25	13.86	17.11	19.51	20.2	25.62	2.45	2.36	3.01	1.62	4.72	0.96	1.01	2.37	2.15	401.36	487.42	216.32	438.18	509.73	503.2	640.7	527.49	717.09	77.44	59.14	89.08	57.51	124.34	22.97	30	70.75	59.89	Gh_A11G1054	Gh_A11G1054	Putative indole-3-acetic acid-amido synthetase GH3.9 [Source:UniProtKB/Swiss-Prot;Acc:O82243]	Environmental Information Processing	Signal transduction	ko04075//Plant hormone signal transduction	GO:0009507//chloroplast;GO:0043226//organelle;GO:0005622//intracellular;GO:0043227//membrane-bounded organelle;GO:0044424//intracellular part;GO:0043231//intracellular membrane-bounded organelle;GO:0009941//chloroplast envelope;GO:0031975//envelope;GO:0044422//organelle part;GO:0044464//cell part;GO:0009536//plastid;GO:0044446//intracellular organelle part;GO:0043229//intracellular organelle;GO:0…	GO:0016874//ligase activity;GO:0003824//catalytic activity	-
Gh_A11G1993	0.06	0.09	0	0	0	0.1	0.15	0.23	0.42	0	0	0	0	0	0.04	0.02	0.03	0.04	2	3	0	0	0	3	5	6	12	0	0	0	0	0	1	0.5	1	1	Gh_A11G1993	Gh_A11G1993	Probable indole-3-acetic acid-amido synthetase GH3.1 [Source:UniProtKB/Swiss-Prot;Acc:O82333]	Environmental Information Processing	Signal transduction	ko04075//Plant hormone signal transduction	-	GO:0003824//catalytic activity;GO:0016874//ligase activity	GO:0009725//response to hormone;GO:0042221//response to chemical;GO:0009719//response to endogenous stimulus;GO:0010033//response to organic substance;GO:0050896//response to stimulus;GO:0009733//response to auxin
Gh_A11G2575	0.03	0	0	0.04	0	0	0	0.04	0	0	0	0	0	0	0	0	0.2	0.22	1	0	0	1	0	0	0	1	0	0	0	0	0	0	0	0	6	6	Gh_A11G2575	Gh_A11G2575	-	Environmental Information Processing	Signal transduction	ko04075//Plant hormone signal transduction	GO:0044424//intracellular part;GO:0043231//intracellular membrane-bounded organelle;GO:0044464//cell part;GO:0043227//membrane-bounded organelle;GO:0005634//nucleus;GO:0043226//organelle;GO:0005622//intracellular;GO:0005623//cell;GO:0043229//intracellular organelle;GO:0005737//cytoplasm	GO:0016879//ligase activity, forming carbon-nitrogen bonds;GO:0003824//catalytic activity;GO:0016881//acid-amino acid ligase activity;GO:0010279//indole-3-acetic acid amido synthetase activity;GO:0016874//ligase activity	GO:0042221//response to chemical;GO:0009733//response to auxin;GO:0050896//response to stimulus;GO:0009725//response to hormone;GO:0065008//regulation of biological quality;GO:0010252//auxin homeostasis;GO:0048878//chemical homeostasis;GO:0009719//response to endogenous stimulus;GO:0042592//homeostatic process;GO:0010033//response to organic substance;GO:0065007//biological regulation
Gh_A11G2576	0	0	0	0	0	0	0	0	0	0	0	0	0	0	0	0	0	0	0	0	0	0	0	0	0	0	0	0	0	0	0	0	0	0	0	0	Gh_A11G2576	Gh_A11G2576	-	Environmental Information Processing	Signal transduction	ko04075//Plant hormone signal transduction	GO:0044424//intracellular part;GO:0043231//intracellular membrane-bounded organelle;GO:0044464//cell part;GO:0043227//membrane-bounded organelle;GO:0005634//nucleus;GO:0043226//organelle;GO:0005622//intracellular;GO:0005623//cell;GO:0043229//intracellular organelle;GO:0005737//cytoplasm	GO:0016879//ligase activity, forming carbon-nitrogen bonds;GO:0003824//catalytic activity;GO:0016881//acid-amino acid ligase activity;GO:0010279//indole-3-acetic acid amido synthetase activity;GO:0016874//ligase activity	GO:0042221//response to chemical;GO:0009733//response to auxin;GO:0050896//response to stimulus;GO:0009725//response to hormone;GO:0065008//regulation of biological quality;GO:0010252//auxin homeostasis;GO:0048878//chemical homeostasis;GO:0009719//response to endogenous stimulus;GO:0042592//homeostatic process;GO:0010033//response to organic substance;GO:0065007//biological regulation
Gh_A11G2578	0	0.1	0	0.11	0.11	0	0	0	0.07	0	0.04	0.03	0.06	0.04	0	0.14	0.24	0.07	0	3	0	3	4	0	0	0	2	0	1	1	2	1	0	4	7	2	Gh_A11G2578	Gh_A11G2578	-	Environmental Information Processing	Signal transduction	ko04075//Plant hormone signal transduction	GO:0044424//intracellular part;GO:0043231//intracellular membrane-bounded organelle;GO:0044464//cell part;GO:0043227//membrane-bounded organelle;GO:0005634//nucleus;GO:0043226//organelle;GO:0005622//intracellular;GO:0005623//cell;GO:0043229//intracellular organelle;GO:0005737//cytoplasm	GO:0016879//ligase activity, forming carbon-nitrogen bonds;GO:0003824//catalytic activity;GO:0016881//acid-amino acid ligase activity;GO:0010279//indole-3-acetic acid amido synthetase activity;GO:0016874//ligase activity	GO:0042221//response to chemical;GO:0009733//response to auxin;GO:0050896//response to stimulus;GO:0009725//response to hormone;GO:0065008//regulation of biological quality;GO:0010252//auxin homeostasis;GO:0048878//chemical homeostasis;GO:0009719//response to endogenous stimulus;GO:0042592//homeostatic process;GO:0010033//response to organic substance;GO:0065007//biological regulation
Gh_A11G2579	0	0	0	0	0	0	0	0	0	0	0	0	0	0	0	0	0.05	0	0	0	0	0	0	0	0	0	0	0	0	0	0	0	0	0	2	0	Gh_A11G2579	Gh_A11G2579	-	Environmental Information Processing	Signal transduction	ko04075//Plant hormone signal transduction	GO:0044424//intracellular part;GO:0043231//intracellular membrane-bounded organelle;GO:0044464//cell part;GO:0043227//membrane-bounded organelle;GO:0005634//nucleus;GO:0043226//organelle;GO:0005622//intracellular;GO:0005623//cell;GO:0043229//intracellular organelle;GO:0005737//cytoplasm	GO:0016879//ligase activity, forming carbon-nitrogen bonds;GO:0003824//catalytic activity;GO:0016881//acid-amino acid ligase activity;GO:0010279//indole-3-acetic acid amido synthetase activity;GO:0016874//ligase activity	GO:0042221//response to chemical;GO:0009733//response to auxin;GO:0050896//response to stimulus;GO:0009725//response to hormone;GO:0065008//regulation of biological quality;GO:0010252//auxin homeostasis;GO:0048878//chemical homeostasis;GO:0009719//response to endogenous stimulus;GO:0042592//homeostatic process;GO:0010033//response to organic substance;GO:0065007//biological regulation
Gh_A12G0181	0.03	0	0	0	0	0	0	0	0	0	0	0	0	0	0	0	0	0	1	0	0	0	0	0	0	0	0	0	0	0	0	0	0	0	0	0	Gh_A12G0181	Gh_A12G0181	Probable indole-3-acetic acid-amido synthetase GH3.1 [Source:UniProtKB/Swiss-Prot;Acc:O82333]	Environmental Information Processing	Signal transduction	ko04075//Plant hormone signal transduction	-	GO:0003824//catalytic activity;GO:0016874//ligase activity	GO:0009725//response to hormone;GO:0042221//response to chemical;GO:0009719//response to endogenous stimulus;GO:0010033//response to organic substance;GO:0050896//response to stimulus;GO:0009733//response to auxin
Gh_A13G0392	5.98	9.69	5.6	5.32	17.22	20.62	16.18	9.84	8.41	3.61	1.74	2.91	3.9	9.19	10.99	28.35	5.7	13.09	185.48	309.47	156	154.73	640.97	613.8	537.55	259.97	238.04	115.33	44	86.96	140.36	244.86	266.52	851.04	172.49	368.21	Gh_A13G0392	Gh_A13G0392	Probable indole-3-acetic acid-amido synthetase GH3.1 [Source:UniProtKB/Swiss-Prot;Acc:O82333]	Environmental Information Processing	Signal transduction	ko04075//Plant hormone signal transduction	-	GO:0003824//catalytic activity;GO:0016874//ligase activity	GO:0009725//response to hormone;GO:0042221//response to chemical;GO:0009719//response to endogenous stimulus;GO:0010033//response to organic substance;GO:0050896//response to stimulus;GO:0009733//response to auxin
Gh_A13G0480	7.6	8.21	9.41	5.84	4.89	4.29	1.96	1.82	2.42	9.89	10.07	10.49	8.03	9.72	7.22	5.54	5.43	3.22	233.99	260.46	260.54	168.61	180.79	126.82	64.81	47.67	68	313.97	253.46	311.81	287.34	257.27	173.97	165.19	163.16	90	Gh_A13G0480	Gh_A13G0480	Auxin-responsive GH3 family protein [Source:TAIR;Acc:AT4G03400]	Environmental Information Processing	Signal transduction	ko04075//Plant hormone signal transduction	GO:0044444//cytoplasmic part;GO:0009536//plastid;GO:0043231//intracellular membrane-bounded organelle;GO:0009507//chloroplast;GO:0043227//membrane-bounded organelle;GO:0005737//cytoplasm;GO:0044424//intracellular part;GO:0043226//organelle;GO:0005622//intracellular;GO:0043229//intracellular organelle;GO:0044464//cell part;GO:0005623//cell	-	GO:0009651//response to salt stress;GO:0009725//response to hormone;GO:0001101//response to acid chemical;GO:0009314//response to radiation;GO:0042221//response to chemical;GO:0050896//response to stimulus;GO:0009416//response to light stimulus;GO:0010033//response to organic substance;GO:1901700//response to oxygen-containing compound;GO:0009628//response to abiotic stimulus;GO:0006950//response…
Gh_D01G0162	1.85	1.8	1.08	1.8	1.62	2.4	2.42	1.98	2.45	0.6	1.19	0.91	0.67	1.21	1.37	0.54	1.07	0.86	57	57	30	52	60	71	80	52	69	19	30	27	24	32	33	16	32	24	Gh_D01G0162	Gh_D01G0162	Auxin-responsive GH3 family protein [Source:TAIR;Acc:AT4G03400]	Environmental Information Processing	Signal transduction	ko04075//Plant hormone signal transduction	GO:0044444//cytoplasmic part;GO:0009536//plastid;GO:0043231//intracellular membrane-bounded organelle;GO:0009507//chloroplast;GO:0043227//membrane-bounded organelle;GO:0005737//cytoplasm;GO:0044424//intracellular part;GO:0043226//organelle;GO:0005622//intracellular;GO:0043229//intracellular organelle;GO:0044464//cell part;GO:0005623//cell	-	GO:0009651//response to salt stress;GO:0009725//response to hormone;GO:0001101//response to acid chemical;GO:0009314//response to radiation;GO:0042221//response to chemical;GO:0050896//response to stimulus;GO:0009416//response to light stimulus;GO:0010033//response to organic substance;GO:1901700//response to oxygen-containing compound;GO:0009628//response to abiotic stimulus;GO:0006950//response…
Gh_D01G0557	23.83	24.5	22.04	18.55	20.59	19.47	10.92	7.97	10.36	13.43	14.68	19.92	9.26	6.57	5.35	8.01	7.33	5.59	752.35	796.9	625.42	549.09	780.32	590.02	369.58	214.36	298.85	437.16	378.92	606.97	339.6	178.25	132.02	244.78	225.57	160.2	Gh_D01G0557	Gh_D01G0557	Indole-3-acetic acid-amido synthetase GH3.6 [Source:UniProtKB/Swiss-Prot;Acc:Q9LSQ4]	Environmental Information Processing	Signal transduction	ko04075//Plant hormone signal transduction	GO:0043227//membrane-bounded organelle;GO:0005622//intracellular;GO:0005623//cell;GO:0043226//organelle;GO:0044464//cell part;GO:0044444//cytoplasmic part;GO:0043229//intracellular organelle;GO:0044424//intracellular part;GO:0009507//chloroplast;GO:0043231//intracellular membrane-bounded organelle;GO:0009536//plastid;GO:0005737//cytoplasm	GO:0016874//ligase activity;GO:0003824//catalytic activity;GO:0016879//ligase activity, forming carbon-nitrogen bonds;GO:0010279//indole-3-acetic acid amido synthetase activity;GO:0016881//acid-amino acid ligase activity	GO:0010033//response to organic substance;GO:0071840//cellular component organization or biogenesis;GO:0010252//auxin homeostasis;GO:0042592//homeostatic process;GO:0008152//metabolic process;GO:0016043//cellular component organization;GO:0051716//cellular response to stimulus;GO:0048856//anatomical structure development;GO:0007154//cell communication;GO:0023052//signaling;GO:0050794//regulation …
Gh_D01G0559	29.76	32.59	32.33	14.1	23.69	32.31	20.01	13.49	16.22	18.13	13.56	24.59	4.95	5.8	5.31	3.57	2.62	1.4	939.74	1060.13	917.5	417.41	897.47	979.04	677.09	362.77	467.77	590.13	349.93	749.23	181.49	157.33	131.11	109.19	80.78	40	Gh_D01G0559	Gh_D01G0559	Indole-3-acetic acid-amido synthetase GH3.6 [Source:UniProtKB/Swiss-Prot;Acc:Q9LSQ4]	Environmental Information Processing	Signal transduction	ko04075//Plant hormone signal transduction	GO:0043227//membrane-bounded organelle;GO:0005622//intracellular;GO:0005623//cell;GO:0043226//organelle;GO:0044464//cell part;GO:0044444//cytoplasmic part;GO:0043229//intracellular organelle;GO:0044424//intracellular part;GO:0009507//chloroplast;GO:0043231//intracellular membrane-bounded organelle;GO:0009536//plastid;GO:0005737//cytoplasm	GO:0016874//ligase activity;GO:0003824//catalytic activity;GO:0016879//ligase activity, forming carbon-nitrogen bonds;GO:0010279//indole-3-acetic acid amido synthetase activity;GO:0016881//acid-amino acid ligase activity	GO:0010033//response to organic substance;GO:0071840//cellular component organization or biogenesis;GO:0010252//auxin homeostasis;GO:0042592//homeostatic process;GO:0008152//metabolic process;GO:0016043//cellular component organization;GO:0051716//cellular response to stimulus;GO:0048856//anatomical structure development;GO:0007154//cell communication;GO:0023052//signaling;GO:0050794//regulation …
Gh_D02G1794	0.09	0.06	0.21	0.62	0.38	0.47	0.11	0.65	0.13	0.06	0.11	0.03	0.13	0	0.08	0.33	0.28	0.13	3	2	6.26	19.37	15	15	4	18.44	4	2	3	1	5	0	2	10.5	9	4	Gh_D02G1794	Gh_D02G1794	-	Environmental Information Processing	Signal transduction	ko04075//Plant hormone signal transduction	GO:0044424//intracellular part;GO:0043231//intracellular membrane-bounded organelle;GO:0044464//cell part;GO:0043227//membrane-bounded organelle;GO:0005634//nucleus;GO:0043226//organelle;GO:0005622//intracellular;GO:0005623//cell;GO:0043229//intracellular organelle;GO:0005737//cytoplasm	GO:0016879//ligase activity, forming carbon-nitrogen bonds;GO:0003824//catalytic activity;GO:0016881//acid-amino acid ligase activity;GO:0010279//indole-3-acetic acid amido synthetase activity;GO:0016874//ligase activity	GO:0042221//response to chemical;GO:0009733//response to auxin;GO:0050896//response to stimulus;GO:0009725//response to hormone;GO:0065008//regulation of biological quality;GO:0010252//auxin homeostasis;GO:0048878//chemical homeostasis;GO:0009719//response to endogenous stimulus;GO:0042592//homeostatic process;GO:0010033//response to organic substance;GO:0065007//biological regulation
Gh_D02G2045	69.03	76.03	33.91	41.32	104.93	132.3	108.54	108.71	121.62	26.67	17.18	22.78	38.47	83.73	87.59	105.71	50.91	74.55	2126.5	2412.76	939	1193.37	3878.73	3911.43	3583.11	2852.52	3421.32	846.95	432.56	677.26	1376.63	2216.95	2110.15	3151.89	1529.54	2082.91	Gh_D02G2045	Gh_D02G2045	Probable indole-3-acetic acid-amido synthetase GH3.1 [Source:UniProtKB/Swiss-Prot;Acc:O82333]	Environmental Information Processing	Signal transduction	ko04075//Plant hormone signal transduction	-	GO:0003824//catalytic activity;GO:0016874//ligase activity	GO:0009725//response to hormone;GO:0042221//response to chemical;GO:0009719//response to endogenous stimulus;GO:0010033//response to organic substance;GO:0050896//response to stimulus;GO:0009733//response to auxin
Gh_D03G0465	0	0.07	0.08	0	0	0.07	0	0	0	0	0.04	0.1	0.03	0	0	0.11	0	0	0	2.18	2.21	0	0	2	0	0	0	0	1.06	3	1.06	0	0	3.13	0	0	Gh_D03G0465	Gh_D03G0465	-	Environmental Information Processing	Signal transduction	ko04075//Plant hormone signal transduction	GO:0044424//intracellular part;GO:0043231//intracellular membrane-bounded organelle;GO:0044464//cell part;GO:0043227//membrane-bounded organelle;GO:0005634//nucleus;GO:0043226//organelle;GO:0005622//intracellular;GO:0005623//cell;GO:0043229//intracellular organelle;GO:0005737//cytoplasm	GO:0016879//ligase activity, forming carbon-nitrogen bonds;GO:0003824//catalytic activity;GO:0016881//acid-amino acid ligase activity;GO:0010279//indole-3-acetic acid amido synthetase activity;GO:0016874//ligase activity	GO:0042221//response to chemical;GO:0009733//response to auxin;GO:0050896//response to stimulus;GO:0009725//response to hormone;GO:0065008//regulation of biological quality;GO:0010252//auxin homeostasis;GO:0048878//chemical homeostasis;GO:0009719//response to endogenous stimulus;GO:0042592//homeostatic process;GO:0010033//response to organic substance;GO:0065007//biological regulation
Gh_D04G0260	2.81	4.1	3.99	6.46	3.8	5.72	4.9	4.69	4.12	1.29	2.02	1.34	2.29	1.8	1.09	4.77	3.71	3.9	75.88	114.19	97	163.79	123.5	148.39	142	108	101.72	36	44.61	35	72	41.93	23	125.02	97.97	95.61	Gh_D04G0260	Gh_D04G0260	-	Environmental Information Processing	Signal transduction	ko04075//Plant hormone signal transduction	GO:0044424//intracellular part;GO:0043231//intracellular membrane-bounded organelle;GO:0044464//cell part;GO:0043227//membrane-bounded organelle;GO:0005634//nucleus;GO:0043226//organelle;GO:0005622//intracellular;GO:0005623//cell;GO:0043229//intracellular organelle;GO:0005737//cytoplasm	GO:0016879//ligase activity, forming carbon-nitrogen bonds;GO:0003824//catalytic activity;GO:0016881//acid-amino acid ligase activity;GO:0010279//indole-3-acetic acid amido synthetase activity;GO:0016874//ligase activity	GO:0042221//response to chemical;GO:0009733//response to auxin;GO:0050896//response to stimulus;GO:0009725//response to hormone;GO:0065008//regulation of biological quality;GO:0010252//auxin homeostasis;GO:0048878//chemical homeostasis;GO:0009719//response to endogenous stimulus;GO:0042592//homeostatic process;GO:0010033//response to organic substance;GO:0065007//biological regulation
Gh_D04G0261	1.41	5.21	6.21	11.06	2.29	2.43	2.71	2.27	2.13	0.47	0.4	0.9	1.37	0.88	0.42	5.46	2.53	2.19	40.99	156.02	162.18	301.29	79.78	67.82	84.3	56.2	56.57	14.06	9.39	25.12	46.34	22	9.55	153.57	71.65	57.75	Gh_D04G0261	Gh_D04G0261	-	Environmental Information Processing	Signal transduction	ko04075//Plant hormone signal transduction	GO:0044424//intracellular part;GO:0043231//intracellular membrane-bounded organelle;GO:0044464//cell part;GO:0043227//membrane-bounded organelle;GO:0005634//nucleus;GO:0043226//organelle;GO:0005622//intracellular;GO:0005623//cell;GO:0043229//intracellular organelle;GO:0005737//cytoplasm	GO:0016879//ligase activity, forming carbon-nitrogen bonds;GO:0003824//catalytic activity;GO:0016881//acid-amino acid ligase activity;GO:0010279//indole-3-acetic acid amido synthetase activity;GO:0016874//ligase activity	GO:0042221//response to chemical;GO:0009733//response to auxin;GO:0050896//response to stimulus;GO:0009725//response to hormone;GO:0065008//regulation of biological quality;GO:0010252//auxin homeostasis;GO:0048878//chemical homeostasis;GO:0009719//response to endogenous stimulus;GO:0042592//homeostatic process;GO:0010033//response to organic substance;GO:0065007//biological regulation
Gh_D04G0262	0.87	0.84	1.08	1.57	1.34	1.26	1.01	0.89	1.47	0.3	0.61	0.37	0.69	0.15	0.79	2.43	0.94	1.57	26.13	26.05	29.27	44.35	48.52	36.34	32.7	22.8	40.43	9.34	15	10.88	24.15	4	18.53	70.82	27.59	42.8	Gh_D04G0262	Gh_D04G0262	-	Environmental Information Processing	Signal transduction	ko04075//Plant hormone signal transduction	GO:0044424//intracellular part;GO:0043231//intracellular membrane-bounded organelle;GO:0044464//cell part;GO:0043227//membrane-bounded organelle;GO:0005634//nucleus;GO:0043226//organelle;GO:0005622//intracellular;GO:0005623//cell;GO:0043229//intracellular organelle;GO:0005737//cytoplasm	GO:0016879//ligase activity, forming carbon-nitrogen bonds;GO:0003824//catalytic activity;GO:0016881//acid-amino acid ligase activity;GO:0010279//indole-3-acetic acid amido synthetase activity;GO:0016874//ligase activity	GO:0042221//response to chemical;GO:0009733//response to auxin;GO:0050896//response to stimulus;GO:0009725//response to hormone;GO:0065008//regulation of biological quality;GO:0010252//auxin homeostasis;GO:0048878//chemical homeostasis;GO:0009719//response to endogenous stimulus;GO:0042592//homeostatic process;GO:0010033//response to organic substance;GO:0065007//biological regulation
Gh_D04G1375	0	0	0	0	0	0	0	0	0	0	0	0	0	0	0	0	0	0	0	0	0	0	0	0	0	0	0	0	0	0	0	0	0	0	0	0	Gh_D04G1375	Gh_D04G1375	-	Environmental Information Processing	Signal transduction	ko04075//Plant hormone signal transduction	GO:0044424//intracellular part;GO:0043231//intracellular membrane-bounded organelle;GO:0044464//cell part;GO:0043227//membrane-bounded organelle;GO:0005634//nucleus;GO:0043226//organelle;GO:0005622//intracellular;GO:0005623//cell;GO:0043229//intracellular organelle;GO:0005737//cytoplasm	GO:0016879//ligase activity, forming carbon-nitrogen bonds;GO:0003824//catalytic activity;GO:0016881//acid-amino acid ligase activity;GO:0010279//indole-3-acetic acid amido synthetase activity;GO:0016874//ligase activity	GO:0042221//response to chemical;GO:0009733//response to auxin;GO:0050896//response to stimulus;GO:0009725//response to hormone;GO:0065008//regulation of biological quality;GO:0010252//auxin homeostasis;GO:0048878//chemical homeostasis;GO:0009719//response to endogenous stimulus;GO:0042592//homeostatic process;GO:0010033//response to organic substance;GO:0065007//biological regulation
Gh_D05G3386	1.85	1.93	2.22	1.76	2	1.57	0.93	1.91	1.53	1.5	1.8	1.77	1.51	1	1.09	1.55	1.75	1.48	45.47	48.82	48.88	40.5	58.86	37	24.57	39.85	34.34	38	36.16	41.8	43	21	21	36.79	41.77	33	Gh_D05G3386	Gh_D05G3386	-	Environmental Information Processing	Signal transduction	ko04075//Plant hormone signal transduction	GO:0044424//intracellular part;GO:0043231//intracellular membrane-bounded organelle;GO:0044464//cell part;GO:0043227//membrane-bounded organelle;GO:0005634//nucleus;GO:0043226//organelle;GO:0005622//intracellular;GO:0005623//cell;GO:0043229//intracellular organelle;GO:0005737//cytoplasm	GO:0016879//ligase activity, forming carbon-nitrogen bonds;GO:0003824//catalytic activity;GO:0016881//acid-amino acid ligase activity;GO:0010279//indole-3-acetic acid amido synthetase activity;GO:0016874//ligase activity	GO:0042221//response to chemical;GO:0009733//response to auxin;GO:0050896//response to stimulus;GO:0009725//response to hormone;GO:0065008//regulation of biological quality;GO:0010252//auxin homeostasis;GO:0048878//chemical homeostasis;GO:0009719//response to endogenous stimulus;GO:0042592//homeostatic process;GO:0010033//response to organic substance;GO:0065007//biological regulation
Gh_D05G3387	0.13	0.19	0.44	0.07	0.05	0	0	0	0	0.73	0.56	0.95	0.14	0.15	0.17	0	0	0	4	6	12	2	2	0	0	0	0	23	14	28	5	4	4	0	0	0	Gh_D05G3387	Gh_D05G3387	-	Environmental Information Processing	Signal transduction	ko04075//Plant hormone signal transduction	GO:0044424//intracellular part;GO:0043231//intracellular membrane-bounded organelle;GO:0044464//cell part;GO:0043227//membrane-bounded organelle;GO:0005634//nucleus;GO:0043226//organelle;GO:0005622//intracellular;GO:0005623//cell;GO:0043229//intracellular organelle;GO:0005737//cytoplasm	GO:0016879//ligase activity, forming carbon-nitrogen bonds;GO:0003824//catalytic activity;GO:0016881//acid-amino acid ligase activity;GO:0010279//indole-3-acetic acid amido synthetase activity;GO:0016874//ligase activity	GO:0042221//response to chemical;GO:0009733//response to auxin;GO:0050896//response to stimulus;GO:0009725//response to hormone;GO:0065008//regulation of biological quality;GO:0010252//auxin homeostasis;GO:0048878//chemical homeostasis;GO:0009719//response to endogenous stimulus;GO:0042592//homeostatic process;GO:0010033//response to organic substance;GO:0065007//biological regulation
Gh_D08G0262	0.03	0.03	0.04	0.05	0.07	0.02	0.19	0	0	0.02	0.02	0	0	0	0	0	0	0	2	2	2	3	5	1	12	0	0	1	1	0	0	0	0	0	0	0	Gh_D08G0262	Gh_D08G0262	-	Environmental Information Processing	Signal transduction	ko04075//Plant hormone signal transduction	GO:0044424//intracellular part;GO:0043231//intracellular membrane-bounded organelle;GO:0044464//cell part;GO:0043227//membrane-bounded organelle;GO:0005634//nucleus;GO:0043226//organelle;GO:0005622//intracellular;GO:0005623//cell;GO:0043229//intracellular organelle;GO:0005737//cytoplasm	GO:0016879//ligase activity, forming carbon-nitrogen bonds;GO:0003824//catalytic activity;GO:0016881//acid-amino acid ligase activity;GO:0010279//indole-3-acetic acid amido synthetase activity;GO:0016874//ligase activity	GO:0042221//response to chemical;GO:0009733//response to auxin;GO:0050896//response to stimulus;GO:0009725//response to hormone;GO:0065008//regulation of biological quality;GO:0010252//auxin homeostasis;GO:0048878//chemical homeostasis;GO:0009719//response to endogenous stimulus;GO:0042592//homeostatic process;GO:0010033//response to organic substance;GO:0065007//biological regulation
Gh_D08G1987	0.4	0.62	0.63	0.32	0.39	0.56	0.37	0.16	0.18	0.36	0.45	0.28	0.43	0.5	0.26	0.62	0.17	0.66	12	19	17	9	14	16	12	4	5	11	11	8	15	13	6	18	5	18	Gh_D08G1987	Gh_D08G1987	-	Environmental Information Processing	Signal transduction	ko04075//Plant hormone signal transduction	-	-	-
Gh_D11G0514	0.07	0	0.04	0	0	0	0	0	0.04	0	0	0	0	0.14	0	0	0	0	2.1	0	1	0	0	0	0	0	1	0	0	0	0	3.55	0	0	0	0	Gh_D11G0514	Gh_D11G0514	Probable indole-3-acetic acid-amido synthetase GH3.1 [Source:UniProtKB/Swiss-Prot;Acc:O82333]	Environmental Information Processing	Signal transduction	ko04075//Plant hormone signal transduction	-	GO:0003824//catalytic activity;GO:0016874//ligase activity	GO:0009725//response to hormone;GO:0042221//response to chemical;GO:0009719//response to endogenous stimulus;GO:0010033//response to organic substance;GO:0050896//response to stimulus;GO:0009733//response to auxin
Gh_D11G1209	5.86	6.19	3.33	4.69	4.9	5.33	8.53	8.25	8.75	1.57	1.79	1.42	0.52	1.47	0.5	0.13	0.34	0.26	179.64	195.58	91.68	134.82	180.27	156.8	280.3	215.51	244.91	49.56	44.86	41.92	18.49	38.66	12.03	4	10.25	7.11	Gh_D11G1209	Gh_D11G1209	Putative indole-3-acetic acid-amido synthetase GH3.9 [Source:UniProtKB/Swiss-Prot;Acc:O82243]	Environmental Information Processing	Signal transduction	ko04075//Plant hormone signal transduction	GO:0009507//chloroplast;GO:0043226//organelle;GO:0005622//intracellular;GO:0043227//membrane-bounded organelle;GO:0044424//intracellular part;GO:0043231//intracellular membrane-bounded organelle;GO:0009941//chloroplast envelope;GO:0031975//envelope;GO:0044422//organelle part;GO:0044464//cell part;GO:0009536//plastid;GO:0044446//intracellular organelle part;GO:0043229//intracellular organelle;GO:0…	GO:0016874//ligase activity;GO:0003824//catalytic activity	-
Gh_D11G1989	0.03	0	0.04	0.07	0	0	0	0	0	0	0.31	0	0.11	0.07	0	0.02	0	0	1	0	1	2	0	0	0	0	0	0	8	0	4	2	0	0.5	0	0	Gh_D11G1989	Gh_D11G1989	Probable indole-3-acetic acid-amido synthetase GH3.1 [Source:UniProtKB/Swiss-Prot;Acc:O82333]	Environmental Information Processing	Signal transduction	ko04075//Plant hormone signal transduction	-	GO:0003824//catalytic activity;GO:0016874//ligase activity	GO:0009725//response to hormone;GO:0042221//response to chemical;GO:0009719//response to endogenous stimulus;GO:0010033//response to organic substance;GO:0050896//response to stimulus;GO:0009733//response to auxin
Gh_D11G2943	0	0	0	0	0	0	0	0	0	0	0	0	0	0	0	0	0	0	0	0	0	0	0	0	0	0	0	0	0	0	0	0	0	0	0	0	Gh_D11G2943	Gh_D11G2943	-	Environmental Information Processing	Signal transduction	ko04075//Plant hormone signal transduction	GO:0044424//intracellular part;GO:0043231//intracellular membrane-bounded organelle;GO:0044464//cell part;GO:0043227//membrane-bounded organelle;GO:0005634//nucleus;GO:0043226//organelle;GO:0005622//intracellular;GO:0005623//cell;GO:0043229//intracellular organelle;GO:0005737//cytoplasm	GO:0016879//ligase activity, forming carbon-nitrogen bonds;GO:0003824//catalytic activity;GO:0016881//acid-amino acid ligase activity;GO:0010279//indole-3-acetic acid amido synthetase activity;GO:0016874//ligase activity	GO:0042221//response to chemical;GO:0009733//response to auxin;GO:0050896//response to stimulus;GO:0009725//response to hormone;GO:0065008//regulation of biological quality;GO:0010252//auxin homeostasis;GO:0048878//chemical homeostasis;GO:0009719//response to endogenous stimulus;GO:0042592//homeostatic process;GO:0010033//response to organic substance;GO:0065007//biological regulation
Gh_D11G2944	0	0	0	0.07	0	0	0.15	0	0.04	0	0	0	0	0	0	0	0	0	0	0	0	2	0	0	5	0	1	0	0	0	0	0	0	0	0	0	Gh_D11G2944	Gh_D11G2944	-	Environmental Information Processing	Signal transduction	ko04075//Plant hormone signal transduction	GO:0044424//intracellular part;GO:0043231//intracellular membrane-bounded organelle;GO:0044464//cell part;GO:0043227//membrane-bounded organelle;GO:0005634//nucleus;GO:0043226//organelle;GO:0005622//intracellular;GO:0005623//cell;GO:0043229//intracellular organelle;GO:0005737//cytoplasm	GO:0016879//ligase activity, forming carbon-nitrogen bonds;GO:0003824//catalytic activity;GO:0016881//acid-amino acid ligase activity;GO:0010279//indole-3-acetic acid amido synthetase activity;GO:0016874//ligase activity	GO:0042221//response to chemical;GO:0009733//response to auxin;GO:0050896//response to stimulus;GO:0009725//response to hormone;GO:0065008//regulation of biological quality;GO:0010252//auxin homeostasis;GO:0048878//chemical homeostasis;GO:0009719//response to endogenous stimulus;GO:0042592//homeostatic process;GO:0010033//response to organic substance;GO:0065007//biological regulation
Gh_D11G2945	0	0	0	0	0	0	0	0	0	0	0	0	0	0	0	0	0	0	0	0	0	0	0	0	0	0	0	0	0	0	0	0	0	0	0	0	Gh_D11G2945	Gh_D11G2945	-	Environmental Information Processing	Signal transduction	ko04075//Plant hormone signal transduction	GO:0044424//intracellular part;GO:0043231//intracellular membrane-bounded organelle;GO:0044464//cell part;GO:0043227//membrane-bounded organelle;GO:0005634//nucleus;GO:0043226//organelle;GO:0005622//intracellular;GO:0005623//cell;GO:0043229//intracellular organelle;GO:0005737//cytoplasm	GO:0016879//ligase activity, forming carbon-nitrogen bonds;GO:0003824//catalytic activity;GO:0016881//acid-amino acid ligase activity;GO:0010279//indole-3-acetic acid amido synthetase activity;GO:0016874//ligase activity	GO:0042221//response to chemical;GO:0009733//response to auxin;GO:0050896//response to stimulus;GO:0009725//response to hormone;GO:0065008//regulation of biological quality;GO:0010252//auxin homeostasis;GO:0048878//chemical homeostasis;GO:0009719//response to endogenous stimulus;GO:0042592//homeostatic process;GO:0010033//response to organic substance;GO:0065007//biological regulation
Gh_D12G0182	0.19	0.19	0.04	0.14	0.05	0.17	0.06	0.04	0	0.09	0.2	0.1	0.17	0.11	0.08	0.13	0.17	0.07	6	6	1	4	2	5	2	1	0	3	5	3	6	3	2	4	5	2	Gh_D12G0182	Gh_D12G0182	Probable indole-3-acetic acid-amido synthetase GH3.1 [Source:UniProtKB/Swiss-Prot;Acc:O82333]	Environmental Information Processing	Signal transduction	ko04075//Plant hormone signal transduction	-	GO:0003824//catalytic activity;GO:0016874//ligase activity	GO:0009725//response to hormone;GO:0042221//response to chemical;GO:0009719//response to endogenous stimulus;GO:0010033//response to organic substance;GO:0050896//response to stimulus;GO:0009733//response to auxin
Gh_D13G0434	3.66	4.49	2.48	2.55	5.35	5.85	6.51	6.7	5.51	1.8	1.42	1.54	2.71	4.21	3.94	3.7	2.46	5.4	113.52	143.53	69	74.27	199.03	174.2	216.45	177.03	155.96	57.67	36	46.04	97.64	112.14	95.48	110.96	74.51	151.79	Gh_D13G0434	Gh_D13G0434	Probable indole-3-acetic acid-amido synthetase GH3.1 [Source:UniProtKB/Swiss-Prot;Acc:O82333]	Environmental Information Processing	Signal transduction	ko04075//Plant hormone signal transduction	-	GO:0003824//catalytic activity;GO:0016874//ligase activity	GO:0009725//response to hormone;GO:0042221//response to chemical;GO:0009719//response to endogenous stimulus;GO:0010033//response to organic substance;GO:0050896//response to stimulus;GO:0009733//response to auxin
Gh_D13G0668	2.56	3.14	1.82	1.43	1.28	0.92	0.46	0.66	0.78	2.24	1.57	1.79	1	0.97	1.25	1.07	1.09	0.61	79.01	99.54	50.46	41.39	47.21	27.18	15.19	17.33	22	71.03	39.54	53.19	35.66	25.73	30.03	31.81	32.84	17	Gh_D13G0668	Gh_D13G0668	Auxin-responsive GH3 family protein [Source:TAIR;Acc:AT4G03400]	Environmental Information Processing	Signal transduction	ko04075//Plant hormone signal transduction	GO:0044444//cytoplasmic part;GO:0009536//plastid;GO:0043231//intracellular membrane-bounded organelle;GO:0009507//chloroplast;GO:0043227//membrane-bounded organelle;GO:0005737//cytoplasm;GO:0044424//intracellular part;GO:0043226//organelle;GO:0005622//intracellular;GO:0043229//intracellular organelle;GO:0044464//cell part;GO:0005623//cell	-	GO:0009651//response to salt stress;GO:0009725//response to hormone;GO:0001101//response to acid chemical;GO:0009314//response to radiation;GO:0042221//response to chemical;GO:0050896//response to stimulus;GO:0009416//response to light stimulus;GO:0010033//response to organic substance;GO:1901700//response to oxygen-containing compound;GO:0009628//response to abiotic stimulus;GO:0006950//response…

## Sheet: EIN2
id	X-1-1_fpkm	X-1-2_fpkm	X-1-3_fpkm	X-2-1_fpkm	X-2-2_fpkm	X-2-3_fpkm	X-3-1_fpkm	X-3-2_fpkm	X-3-3_fpkm	L-1-1_fpkm	L-1-2_fpkm	L-1-3_fpkm	L-2-1_fpkm	L-2-2_fpkm	L-2-3_fpkm	L-3-1_fpkm	L-3-2_fpkm	L-3-3_fpkm	X-1-1_count	X-1-2_count	X-1-3_count	X-2-1_count	X-2-2_count	X-2-3_count	X-3-1_count	X-3-2_count	X-3-3_count	L-1-1_count	L-1-2_count	L-1-3_count	L-2-1_count	L-2-2_count	L-2-3_count	L-3-1_count	L-3-2_count	L-3-3_count	Symbol	Query_id	Description	KEGG_A_class	KEGG_B_class	Pathway	GO Component	GO Function	GO Process
Gh_A04G0622	17.21	15.59	20.95	14.73	14.73	14.36	22.05	20.26	16.59	13.99	15.89	15.22	16.94	11.46	12.95	11.71	13.14	13.6	1143.39	1067.37	1251.11	917.59	1174.13	915.73	1569.89	1146.84	1006.38	958.05	862.9	975.77	1307.25	654.46	672.98	753.03	851.25	819.73	Gh_A04G0622	Gh_A04G0622	Ethylene-insensitive protein 2 [Source:UniProtKB/Swiss-Prot;Acc:Q9S814]	Environmental Information Processing	Signal transduction	ko04075//Plant hormone signal transduction	GO:0016020//membrane;GO:0044425//membrane part;GO:0016021//integral component of membrane;GO:0031224//intrinsic component of membrane	GO:0005215//transporter activity	GO:0052386//cell wall thickening;GO:0010054//trichoblast differentiation;GO:0009719//response to endogenous stimulus;GO:0009736//cytokinin-activated signaling pathway;GO:0022622//root system development;GO:0006810//transport;GO:0010119//regulation of stomatal movement;GO:0071365//cellular response to auxin stimulus;GO:0007275//multicellular organismal development;GO:0048513//organ development;GO:…
Gh_A09G1399	11.72	10.51	13.8	12.09	11.07	14.11	19.76	19.28	17.36	8.1	9.85	9.29	11.61	7.23	6.65	8.24	9.87	9.63	789.25	728.87	834.97	762.97	893.88	911.68	1425.2	1105.72	1067.51	562.17	542.15	603.79	908.13	418.53	350.33	536.82	647.96	588.24	Gh_A09G1399	Gh_A09G1399	Ethylene-insensitive protein 2 [Source:UniProtKB/Swiss-Prot;Acc:Q9S814]	Environmental Information Processing	Signal transduction	ko04075//Plant hormone signal transduction	GO:0016020//membrane;GO:0044425//membrane part;GO:0016021//integral component of membrane;GO:0031224//intrinsic component of membrane	GO:0005215//transporter activity	GO:0052386//cell wall thickening;GO:0010054//trichoblast differentiation;GO:0009719//response to endogenous stimulus;GO:0009736//cytokinin-activated signaling pathway;GO:0022622//root system development;GO:0006810//transport;GO:0010119//regulation of stomatal movement;GO:0071365//cellular response to auxin stimulus;GO:0007275//multicellular organismal development;GO:0048513//organ development;GO:…
Gh_A11G2892	25.02	30.25	33.26	30.17	25.86	24.56	31.64	27.95	25.91	21.96	23.9	23.77	27.98	19.72	20.12	24.14	22.02	22.12	1655	2061	1977	1870.66	2052	1558.58	2242.18	1574.6	1565	1497	1292	1517	2149.6	1121	1040.56	1545	1420	1327	Gh_A11G2892	Gh_A11G2892	Ethylene-insensitive protein 2 [Source:UniProtKB/Swiss-Prot;Acc:Q9S814]	Environmental Information Processing	Signal transduction	ko04075//Plant hormone signal transduction	GO:0016020//membrane;GO:0044425//membrane part;GO:0016021//integral component of membrane;GO:0031224//intrinsic component of membrane	GO:0005215//transporter activity	GO:0052386//cell wall thickening;GO:0010054//trichoblast differentiation;GO:0009719//response to endogenous stimulus;GO:0009736//cytokinin-activated signaling pathway;GO:0022622//root system development;GO:0006810//transport;GO:0010119//regulation of stomatal movement;GO:0071365//cellular response to auxin stimulus;GO:0007275//multicellular organismal development;GO:0048513//organ development;GO:…
Gh_D04G1080	13.78	12.73	13.78	13.05	13.85	13.1	20.33	16.82	14.08	12.61	13.26	13.74	15.44	9.68	9.82	9.62	11.97	10.4	916.13	872.34	823.89	813.41	1105.19	836.09	1448.71	952.47	854.84	864.06	720.77	881.66	1192.61	553.43	510.81	619.1	776.36	627.27	Gh_D04G1080	Gh_D04G1080	Ethylene-insensitive protein 2 [Source:UniProtKB/Swiss-Prot;Acc:Q9S814]	Environmental Information Processing	Signal transduction	ko04075//Plant hormone signal transduction	GO:0016020//membrane;GO:0044425//membrane part;GO:0016021//integral component of membrane;GO:0031224//intrinsic component of membrane	GO:0005215//transporter activity	GO:0052386//cell wall thickening;GO:0010054//trichoblast differentiation;GO:0009719//response to endogenous stimulus;GO:0009736//cytokinin-activated signaling pathway;GO:0022622//root system development;GO:0006810//transport;GO:0010119//regulation of stomatal movement;GO:0071365//cellular response to auxin stimulus;GO:0007275//multicellular organismal development;GO:0048513//organ development;GO:…
Gh_D09G0919	5.14	3.89	4.08	6.46	5.09	4.91	5.46	6.24	4.69	5.02	5.49	5.75	6.53	5.02	5.12	6.66	5.1	5.45	64.48	50.29	46	76	76.68	59.18	73.4	66.69	53.78	64.89	56.33	69.57	95.14	54.11	50.22	80.87	62.39	62	Gh_D09G0919	Gh_D09G0919	Ethylene-insensitive protein 2 [Source:UniProtKB/Swiss-Prot;Acc:Q9S814]	Environmental Information Processing	Signal transduction	ko04075//Plant hormone signal transduction	GO:0016020//membrane;GO:0044425//membrane part;GO:0016021//integral component of membrane;GO:0031224//intrinsic component of membrane	GO:0005215//transporter activity	GO:0052386//cell wall thickening;GO:0010054//trichoblast differentiation;GO:0009719//response to endogenous stimulus;GO:0009736//cytokinin-activated signaling pathway;GO:0022622//root system development;GO:0006810//transport;GO:0010119//regulation of stomatal movement;GO:0071365//cellular response to auxin stimulus;GO:0007275//multicellular organismal development;GO:0048513//organ development;GO:…
Gh_D09G1403	10.84	10.61	13.64	12.82	12.26	11.52	15.06	14.58	14.05	8	9.7	9.5	12.67	7.18	6.87	9.27	8.84	8.73	729.75	736.13	825.03	809.03	990.12	744.32	1086.8	836.28	863.49	554.83	533.85	617.21	990.87	415.47	361.67	604.18	580.04	532.76	Gh_D09G1403	Gh_D09G1403	Ethylene-insensitive protein 2 [Source:UniProtKB/Swiss-Prot;Acc:Q9S814]	Environmental Information Processing	Signal transduction	ko04075//Plant hormone signal transduction	GO:0016020//membrane;GO:0044425//membrane part;GO:0016021//integral component of membrane;GO:0031224//intrinsic component of membrane	GO:0005215//transporter activity	GO:0052386//cell wall thickening;GO:0010054//trichoblast differentiation;GO:0009719//response to endogenous stimulus;GO:0009736//cytokinin-activated signaling pathway;GO:0022622//root system development;GO:0006810//transport;GO:0010119//regulation of stomatal movement;GO:0071365//cellular response to auxin stimulus;GO:0007275//multicellular organismal development;GO:0048513//organ development;GO:…
Gh_D11G3278	17.61	16.76	18.15	15.39	16.02	17.79	21.88	18.93	18.09	14.71	16.48	15.3	18.52	12.71	15.76	14.37	15.16	15.9	1164	1141	1078	953.34	1270	1128.42	1549.82	1065.4	1092	1002	890	976	1421.4	722	814.44	919	977	953	Gh_D11G3278	Gh_D11G3278	Ethylene-insensitive protein 2 [Source:UniProtKB/Swiss-Prot;Acc:Q9S814]	Environmental Information Processing	Signal transduction	ko04075//Plant hormone signal transduction	GO:0016020//membrane;GO:0044425//membrane part;GO:0016021//integral component of membrane;GO:0031224//intrinsic component of membrane	GO:0005215//transporter activity	GO:0052386//cell wall thickening;GO:0010054//trichoblast differentiation;GO:0009719//response to endogenous stimulus;GO:0009736//cytokinin-activated signaling pathway;GO:0022622//root system development;GO:0006810//transport;GO:0010119//regulation of stomatal movement;GO:0071365//cellular response to auxin stimulus;GO:0007275//multicellular organismal development;GO:0048513//organ development;GO:…

## Sheet: EIN3
id	X-1-1_fpkm	X-1-2_fpkm	X-1-3_fpkm	X-2-1_fpkm	X-2-2_fpkm	X-2-3_fpkm	X-3-1_fpkm	X-3-2_fpkm	X-3-3_fpkm	L-1-1_fpkm	L-1-2_fpkm	L-1-3_fpkm	L-2-1_fpkm	L-2-2_fpkm	L-2-3_fpkm	L-3-1_fpkm	L-3-2_fpkm	L-3-3_fpkm	X-1-1_count	X-1-2_count	X-1-3_count	X-2-1_count	X-2-2_count	X-2-3_count	X-3-1_count	X-3-2_count	X-3-3_count	L-1-1_count	L-1-2_count	L-1-3_count	L-2-1_count	L-2-2_count	L-2-3_count	L-3-1_count	L-3-2_count	L-3-3_count	Symbol	Query_id	Description	KEGG_A_class	KEGG_B_class	Pathway	GO Component	GO Function	GO Process
Gh_A02G1256	0	0	0.04	0	0	0	0	0	0	0	0	0	0	0	0	0	0	0	0	0	1	0	0	0	0	0	0	0	0	0	0	0	0	0	0	0	Gh_A02G1256	Gh_A02G1256	Putative ETHYLENE INSENSITIVE 3-like 4 protein [Source:UniProtKB/Swiss-Prot;Acc:Q9LX16]	Environmental Information Processing	Signal transduction	ko04075//Plant hormone signal transduction	GO:0043226//organelle;GO:0005634//nucleus;GO:0044424//intracellular part;GO:0043229//intracellular organelle;GO:0043227//membrane-bounded organelle;GO:0005622//intracellular;GO:0044464//cell part;GO:0005623//cell;GO:0043231//intracellular membrane-bounded organelle	GO:0001071//nucleic acid binding transcription factor activity;GO:0003700//sequence-specific DNA binding transcription factor activity	GO:0050789//regulation of biological process;GO:1903506//regulation of nucleic acid-templated transcription;GO:0000160//phosphorelay signal transduction system;GO:0019222//regulation of metabolic process;GO:0009755//hormone-mediated signaling pathway;GO:0023052//signaling;GO:0009725//response to hormone;GO:0009058//biosynthetic process;GO:0031323//regulation of cellular metabolic process;GO:19013…
Gh_A03G2063	13.24	13.22	10.75	13.04	12.53	12.02	18.17	17.46	18.59	11.4	11.62	10.78	10.78	9.55	7.72	7.53	11.51	12.09	411.2	423.13	300.1	379.85	467	358.45	604.78	461.94	527.36	365.03	294.99	323.24	388.83	254.92	187.61	226.52	348.7	340.59	Gh_A03G2063	Gh_A03G2063	Protein ETHYLENE INSENSITIVE 3 [Source:UniProtKB/Swiss-Prot;Acc:O24606]	Environmental Information Processing	Signal transduction	ko04075//Plant hormone signal transduction	GO:0005634//nucleus;GO:0043226//organelle;GO:0005622//intracellular;GO:0044464//cell part;GO:0043227//membrane-bounded organelle;GO:0044424//intracellular part;GO:0043229//intracellular organelle;GO:0043231//intracellular membrane-bounded organelle;GO:0005623//cell	GO:0097159//organic cyclic compound binding;GO:0044212//transcription regulatory region DNA binding;GO:0000975//regulatory region DNA binding;GO:0001071//nucleic acid binding transcription factor activity;GO:0003676//nucleic acid binding;GO:0001067//regulatory region nucleic acid binding;GO:0003700//sequence-specific DNA binding transcription factor activity;GO:0003677//DNA binding;GO:0005488//bi…	GO:0044238//primary metabolic process;GO:0051252//regulation of RNA metabolic process;GO:0044249//cellular biosynthetic process;GO:0019219//regulation of nucleobase-containing compound metabolic process;GO:0019438//aromatic compound biosynthetic process;GO:0034645//cellular macromolecule biosynthetic process;GO:0006807//nitrogen compound metabolic process;GO:0050789//regulation of biological proc…
Gh_A05G0554	6.62	6.7	5.47	7.04	5.52	6.45	5.51	7.3	6.15	6.23	5.65	5.35	5.56	3.12	3.87	6.07	5.46	4.56	205.55	214.48	152.77	205	205.8	192.21	183.29	193.17	174.59	199.35	143.44	160.38	200.71	83.18	93.9	182.37	165.33	128.34	Gh_A05G0554	Gh_A05G0554	ETHYLENE INSENSITIVE 3-like 3 protein [Source:UniProtKB/Swiss-Prot;Acc:O23116]	Environmental Information Processing	Signal transduction	ko04075//Plant hormone signal transduction	GO:0044424//intracellular part;GO:0043231//intracellular membrane-bounded organelle;GO:0005622//intracellular;GO:0005623//cell;GO:0044464//cell part;GO:0043226//organelle;GO:0043227//membrane-bounded organelle;GO:0043229//intracellular organelle;GO:0005634//nucleus	GO:0003700//sequence-specific DNA binding transcription factor activity;GO:0097159//organic cyclic compound binding;GO:0003677//DNA binding;GO:1901363//heterocyclic compound binding;GO:0005488//binding;GO:0003676//nucleic acid binding;GO:0001071//nucleic acid binding transcription factor activity	GO:0050789//regulation of biological process;GO:1903506//regulation of nucleic acid-templated transcription;GO:0009719//response to endogenous stimulus;GO:2001141//regulation of RNA biosynthetic process;GO:0044700//single organism signaling;GO:0050794//regulation of cellular process;GO:0006807//nitrogen compound metabolic process;GO:0031323//regulation of cellular metabolic process;GO:0034654//nu…
Gh_A05G0871	94.7	84.34	72.87	73.61	86.97	83.81	93.64	102.05	102.14	51.78	57.56	56.77	53.57	44.27	42.44	49.98	52.35	60.08	2985.53	2739	2064.74	2175.41	3289.84	2535.76	3163.44	2740.41	2940.7	1682.69	1483.01	1727.09	1961.71	1199.66	1046.36	1524.98	1609.4	1717.95	Gh_A05G0871	Gh_A05G0871	Protein ETHYLENE INSENSITIVE 3 [Source:UniProtKB/Swiss-Prot;Acc:O24606]	Environmental Information Processing	Signal transduction	ko04075//Plant hormone signal transduction	GO:0005634//nucleus;GO:0043226//organelle;GO:0005622//intracellular;GO:0044464//cell part;GO:0043227//membrane-bounded organelle;GO:0044424//intracellular part;GO:0043229//intracellular organelle;GO:0043231//intracellular membrane-bounded organelle;GO:0005623//cell	GO:0097159//organic cyclic compound binding;GO:0044212//transcription regulatory region DNA binding;GO:0000975//regulatory region DNA binding;GO:0001071//nucleic acid binding transcription factor activity;GO:0003676//nucleic acid binding;GO:0001067//regulatory region nucleic acid binding;GO:0003700//sequence-specific DNA binding transcription factor activity;GO:0003677//DNA binding;GO:0005488//bi…	GO:0044238//primary metabolic process;GO:0051252//regulation of RNA metabolic process;GO:0044249//cellular biosynthetic process;GO:0019219//regulation of nucleobase-containing compound metabolic process;GO:0019438//aromatic compound biosynthetic process;GO:0034645//cellular macromolecule biosynthetic process;GO:0006807//nitrogen compound metabolic process;GO:0050789//regulation of biological proc…
Gh_A06G0989	0.71	0.63	0.32	0.63	0.77	0.61	0.58	0.63	0.55	0.42	0.38	0.39	0.45	0.13	0.16	0.67	0.38	0.4	25.25	22.94	10.26	21.09	33	20.74	22	19	17.93	15.4	11	13.45	18.45	4	4.33	23	13	13	Gh_A06G0989	Gh_A06G0989	ETHYLENE INSENSITIVE 3-like 3 protein [Source:UniProtKB/Swiss-Prot;Acc:O23116]	Environmental Information Processing	Signal transduction	ko04075//Plant hormone signal transduction	GO:0044424//intracellular part;GO:0043231//intracellular membrane-bounded organelle;GO:0005622//intracellular;GO:0005623//cell;GO:0044464//cell part;GO:0043226//organelle;GO:0043227//membrane-bounded organelle;GO:0043229//intracellular organelle;GO:0005634//nucleus	GO:0003700//sequence-specific DNA binding transcription factor activity;GO:0097159//organic cyclic compound binding;GO:0003677//DNA binding;GO:1901363//heterocyclic compound binding;GO:0005488//binding;GO:0003676//nucleic acid binding;GO:0001071//nucleic acid binding transcription factor activity	GO:0050789//regulation of biological process;GO:1903506//regulation of nucleic acid-templated transcription;GO:0009719//response to endogenous stimulus;GO:2001141//regulation of RNA biosynthetic process;GO:0044700//single organism signaling;GO:0050794//regulation of cellular process;GO:0006807//nitrogen compound metabolic process;GO:0031323//regulation of cellular metabolic process;GO:0034654//nu…
Gh_A08G1750	71.37	56.36	53.53	55.3	59.61	68.01	82.37	81.47	82.18	62.02	61.76	65.68	56.27	55.32	46.65	43.33	56.48	59.01	2253.59	1833.23	1519.3	1636.91	2258.55	2061.12	2787.39	2191.25	2369.9	2018.48	1593.78	2001.34	2063.86	1501.3	1151.94	1324.25	1739.22	1690.03	Gh_A08G1750	Gh_A08G1750	Protein ETHYLENE INSENSITIVE 3 [Source:UniProtKB/Swiss-Prot;Acc:O24606]	Environmental Information Processing	Signal transduction	ko04075//Plant hormone signal transduction	GO:0005634//nucleus;GO:0043226//organelle;GO:0005622//intracellular;GO:0044464//cell part;GO:0043227//membrane-bounded organelle;GO:0044424//intracellular part;GO:0043229//intracellular organelle;GO:0043231//intracellular membrane-bounded organelle;GO:0005623//cell	GO:0097159//organic cyclic compound binding;GO:0044212//transcription regulatory region DNA binding;GO:0000975//regulatory region DNA binding;GO:0001071//nucleic acid binding transcription factor activity;GO:0003676//nucleic acid binding;GO:0001067//regulatory region nucleic acid binding;GO:0003700//sequence-specific DNA binding transcription factor activity;GO:0003677//DNA binding;GO:0005488//bi…	GO:0044238//primary metabolic process;GO:0051252//regulation of RNA metabolic process;GO:0044249//cellular biosynthetic process;GO:0019219//regulation of nucleobase-containing compound metabolic process;GO:0019438//aromatic compound biosynthetic process;GO:0034645//cellular macromolecule biosynthetic process;GO:0006807//nitrogen compound metabolic process;GO:0050789//regulation of biological proc…
Gh_A13G1864	12.63	10.49	8.85	9.87	10.42	8.16	7.83	9.76	9.82	12.38	13.17	11.7	9.03	10.19	7.6	8.03	11.92	9.14	236.48	202.33	148.94	173.28	234.11	146.58	156.98	155.69	167.91	238.85	201.53	211.29	196.32	163.9	111.27	145.48	217.68	155.14	Gh_A13G1864	Gh_A13G1864	ETHYLENE INSENSITIVE 3-like 3 protein [Source:UniProtKB/Swiss-Prot;Acc:O23116]	Environmental Information Processing	Signal transduction	ko04075//Plant hormone signal transduction	GO:0044424//intracellular part;GO:0043231//intracellular membrane-bounded organelle;GO:0005622//intracellular;GO:0005623//cell;GO:0044464//cell part;GO:0043226//organelle;GO:0043227//membrane-bounded organelle;GO:0043229//intracellular organelle;GO:0005634//nucleus	GO:0003700//sequence-specific DNA binding transcription factor activity;GO:0097159//organic cyclic compound binding;GO:0003677//DNA binding;GO:1901363//heterocyclic compound binding;GO:0005488//binding;GO:0003676//nucleic acid binding;GO:0001071//nucleic acid binding transcription factor activity	GO:0050789//regulation of biological process;GO:1903506//regulation of nucleic acid-templated transcription;GO:0009719//response to endogenous stimulus;GO:2001141//regulation of RNA biosynthetic process;GO:0044700//single organism signaling;GO:0050794//regulation of cellular process;GO:0006807//nitrogen compound metabolic process;GO:0031323//regulation of cellular metabolic process;GO:0034654//nu…
Gh_A13G2005	95.03	82.93	75.48	70.32	96.52	114.74	158.81	128.24	130.75	41.27	39.97	45.74	50.75	48.62	46.94	46.34	56.48	55.63	2917.57	2623	2083	2024	3556	3381	5225	3354	3666	1306	1003	1355	1810	1283	1127	1377	1691	1549	Gh_A13G2005	Gh_A13G2005	Protein ETHYLENE INSENSITIVE 3 [Source:UniProtKB/Swiss-Prot;Acc:O24606]	Environmental Information Processing	Signal transduction	ko04075//Plant hormone signal transduction	GO:0005634//nucleus;GO:0043226//organelle;GO:0005622//intracellular;GO:0044464//cell part;GO:0043227//membrane-bounded organelle;GO:0044424//intracellular part;GO:0043229//intracellular organelle;GO:0043231//intracellular membrane-bounded organelle;GO:0005623//cell	GO:0097159//organic cyclic compound binding;GO:0044212//transcription regulatory region DNA binding;GO:0000975//regulatory region DNA binding;GO:0001071//nucleic acid binding transcription factor activity;GO:0003676//nucleic acid binding;GO:0001067//regulatory region nucleic acid binding;GO:0003700//sequence-specific DNA binding transcription factor activity;GO:0003677//DNA binding;GO:0005488//bi…	GO:0044238//primary metabolic process;GO:0051252//regulation of RNA metabolic process;GO:0044249//cellular biosynthetic process;GO:0019219//regulation of nucleobase-containing compound metabolic process;GO:0019438//aromatic compound biosynthetic process;GO:0034645//cellular macromolecule biosynthetic process;GO:0006807//nitrogen compound metabolic process;GO:0050789//regulation of biological proc…
Gh_D01G1255	0.38	0	0.72	0	0.54	0.34	0.6	0.76	0	0.63	0.4	0	0	0.38	0	0	0.33	0.71	1.18	0	2	0	2	1	2	2	0	2	1	0	0	1	0	0	1	2	Gh_D01G1255	Gh_D01G1255	Protein ETHYLENE INSENSITIVE 3 [Source:UniProtKB/Swiss-Prot;Acc:O24606]	Environmental Information Processing	Signal transduction	ko04075//Plant hormone signal transduction	GO:0005634//nucleus;GO:0043226//organelle;GO:0005622//intracellular;GO:0044464//cell part;GO:0043227//membrane-bounded organelle;GO:0044424//intracellular part;GO:0043229//intracellular organelle;GO:0043231//intracellular membrane-bounded organelle;GO:0005623//cell	GO:0097159//organic cyclic compound binding;GO:0044212//transcription regulatory region DNA binding;GO:0000975//regulatory region DNA binding;GO:0001071//nucleic acid binding transcription factor activity;GO:0003676//nucleic acid binding;GO:0001067//regulatory region nucleic acid binding;GO:0003700//sequence-specific DNA binding transcription factor activity;GO:0003677//DNA binding;GO:0005488//bi…	GO:0044238//primary metabolic process;GO:0051252//regulation of RNA metabolic process;GO:0044249//cellular biosynthetic process;GO:0019219//regulation of nucleobase-containing compound metabolic process;GO:0019438//aromatic compound biosynthetic process;GO:0034645//cellular macromolecule biosynthetic process;GO:0006807//nitrogen compound metabolic process;GO:0050789//regulation of biological proc…
Gh_D03G0396	0	0	0	0	0	0	0	0	0	0	0	0	0	0	0	0	0	0	0	0	0	0	0	0	0	0	0	0	0	0	0	0	0	0	0	0	Gh_D03G0396	Gh_D03G0396	Putative ETHYLENE INSENSITIVE 3-like 4 protein [Source:UniProtKB/Swiss-Prot;Acc:Q9LX16]	Environmental Information Processing	Signal transduction	ko04075//Plant hormone signal transduction	GO:0043226//organelle;GO:0005634//nucleus;GO:0044424//intracellular part;GO:0043229//intracellular organelle;GO:0043227//membrane-bounded organelle;GO:0005622//intracellular;GO:0044464//cell part;GO:0005623//cell;GO:0043231//intracellular membrane-bounded organelle	GO:0001071//nucleic acid binding transcription factor activity;GO:0003700//sequence-specific DNA binding transcription factor activity	GO:0050789//regulation of biological process;GO:1903506//regulation of nucleic acid-templated transcription;GO:0000160//phosphorelay signal transduction system;GO:0019222//regulation of metabolic process;GO:0009755//hormone-mediated signaling pathway;GO:0023052//signaling;GO:0009725//response to hormone;GO:0009058//biosynthetic process;GO:0031323//regulation of cellular metabolic process;GO:19013…
Gh_D03G1810	39.77	37.56	30.13	34.28	40.93	54.06	74.56	72.63	72.85	30.72	30.44	29.5	32.12	29.2	25.49	31.1	33.06	38.33	1259.8	1225.87	857.9	1018.15	1556	1643.55	2531.22	1960.06	2107.64	1002.97	788.01	901.76	1182.17	795.08	631.39	953.48	1021.3	1101.41	Gh_D03G1810	Gh_D03G1810	Protein ETHYLENE INSENSITIVE 3 [Source:UniProtKB/Swiss-Prot;Acc:O24606]	Environmental Information Processing	Signal transduction	ko04075//Plant hormone signal transduction	GO:0005634//nucleus;GO:0043226//organelle;GO:0005622//intracellular;GO:0044464//cell part;GO:0043227//membrane-bounded organelle;GO:0044424//intracellular part;GO:0043229//intracellular organelle;GO:0043231//intracellular membrane-bounded organelle;GO:0005623//cell	GO:0097159//organic cyclic compound binding;GO:0044212//transcription regulatory region DNA binding;GO:0000975//regulatory region DNA binding;GO:0001071//nucleic acid binding transcription factor activity;GO:0003676//nucleic acid binding;GO:0001067//regulatory region nucleic acid binding;GO:0003700//sequence-specific DNA binding transcription factor activity;GO:0003677//DNA binding;GO:0005488//bi…	GO:0044238//primary metabolic process;GO:0051252//regulation of RNA metabolic process;GO:0044249//cellular biosynthetic process;GO:0019219//regulation of nucleobase-containing compound metabolic process;GO:0019438//aromatic compound biosynthetic process;GO:0034645//cellular macromolecule biosynthetic process;GO:0006807//nitrogen compound metabolic process;GO:0050789//regulation of biological proc…
Gh_D05G3883	66.76	56.5	52.7	50.57	58.08	64.49	85.74	80.12	80.7	36.35	41.41	41.28	40.42	32.05	30.49	33.63	41.3	43.54	2104.47	1835	1493.26	1494.59	2197.16	1951.24	2896.56	2151.59	2323.3	1181.31	1066.99	1255.91	1480.29	868.34	751.64	1026.02	1269.6	1245.05	Gh_D05G3883	Gh_D05G3883	Protein ETHYLENE INSENSITIVE 3 [Source:UniProtKB/Swiss-Prot;Acc:O24606]	Environmental Information Processing	Signal transduction	ko04075//Plant hormone signal transduction	GO:0005634//nucleus;GO:0043226//organelle;GO:0005622//intracellular;GO:0044464//cell part;GO:0043227//membrane-bounded organelle;GO:0044424//intracellular part;GO:0043229//intracellular organelle;GO:0043231//intracellular membrane-bounded organelle;GO:0005623//cell	GO:0097159//organic cyclic compound binding;GO:0044212//transcription regulatory region DNA binding;GO:0000975//regulatory region DNA binding;GO:0001071//nucleic acid binding transcription factor activity;GO:0003676//nucleic acid binding;GO:0001067//regulatory region nucleic acid binding;GO:0003700//sequence-specific DNA binding transcription factor activity;GO:0003677//DNA binding;GO:0005488//bi…	GO:0044238//primary metabolic process;GO:0051252//regulation of RNA metabolic process;GO:0044249//cellular biosynthetic process;GO:0019219//regulation of nucleobase-containing compound metabolic process;GO:0019438//aromatic compound biosynthetic process;GO:0034645//cellular macromolecule biosynthetic process;GO:0006807//nitrogen compound metabolic process;GO:0050789//regulation of biological proc…
Gh_D06G1178	2.12	2.12	2.35	1.84	1.65	1.84	1.4	1.86	1.46	0.62	1.45	1.25	1.65	0.53	0.89	2.05	1.39	1.62	74.75	77.06	74.74	60.91	70	62.26	53	56	47.07	22.6	42	42.55	67.55	16	24.67	70	48	52	Gh_D06G1178	Gh_D06G1178	ETHYLENE INSENSITIVE 3-like 3 protein [Source:UniProtKB/Swiss-Prot;Acc:O23116]	Environmental Information Processing	Signal transduction	ko04075//Plant hormone signal transduction	GO:0044424//intracellular part;GO:0043231//intracellular membrane-bounded organelle;GO:0005622//intracellular;GO:0005623//cell;GO:0044464//cell part;GO:0043226//organelle;GO:0043227//membrane-bounded organelle;GO:0043229//intracellular organelle;GO:0005634//nucleus	GO:0003700//sequence-specific DNA binding transcription factor activity;GO:0097159//organic cyclic compound binding;GO:0003677//DNA binding;GO:1901363//heterocyclic compound binding;GO:0005488//binding;GO:0003676//nucleic acid binding;GO:0001071//nucleic acid binding transcription factor activity	GO:0050789//regulation of biological process;GO:1903506//regulation of nucleic acid-templated transcription;GO:0009719//response to endogenous stimulus;GO:2001141//regulation of RNA biosynthetic process;GO:0044700//single organism signaling;GO:0050794//regulation of cellular process;GO:0006807//nitrogen compound metabolic process;GO:0031323//regulation of cellular metabolic process;GO:0034654//nu…
Gh_D07G1670	0	0	0	0	0	0	0	0	0	0	0	0	0	0	0	0	0	0	0	0	0	0	0	0	0	0	0	0	0	0	0	0	0	0	0	0	Gh_D07G1670	Gh_D07G1670	Protein ETHYLENE INSENSITIVE 3 [Source:UniProtKB/Swiss-Prot;Acc:O24606]	Environmental Information Processing	Signal transduction	ko04075//Plant hormone signal transduction	GO:0005634//nucleus;GO:0043226//organelle;GO:0005622//intracellular;GO:0044464//cell part;GO:0043227//membrane-bounded organelle;GO:0044424//intracellular part;GO:0043229//intracellular organelle;GO:0043231//intracellular membrane-bounded organelle;GO:0005623//cell	GO:0097159//organic cyclic compound binding;GO:0044212//transcription regulatory region DNA binding;GO:0000975//regulatory region DNA binding;GO:0001071//nucleic acid binding transcription factor activity;GO:0003676//nucleic acid binding;GO:0001067//regulatory region nucleic acid binding;GO:0003700//sequence-specific DNA binding transcription factor activity;GO:0003677//DNA binding;GO:0005488//bi…	GO:0044238//primary metabolic process;GO:0051252//regulation of RNA metabolic process;GO:0044249//cellular biosynthetic process;GO:0019219//regulation of nucleobase-containing compound metabolic process;GO:0019438//aromatic compound biosynthetic process;GO:0034645//cellular macromolecule biosynthetic process;GO:0006807//nitrogen compound metabolic process;GO:0050789//regulation of biological proc…
Gh_D08G0312	19.48	18.91	21.45	20.44	25.25	28.05	21.95	24.15	22.77	12.63	9.3	13.16	3.48	10.9	10.93	11.68	9.89	12.93	121.23	121.22	120	119.22	188.55	167.53	146.36	128	129.37	81	47.28	79	25.18	58.3	53.18	70.35	60	73	Gh_D08G0312	Gh_D08G0312	Protein ETHYLENE INSENSITIVE 3 [Source:UniProtKB/Swiss-Prot;Acc:O24606]	Environmental Information Processing	Signal transduction	ko04075//Plant hormone signal transduction	GO:0005634//nucleus;GO:0043226//organelle;GO:0005622//intracellular;GO:0044464//cell part;GO:0043227//membrane-bounded organelle;GO:0044424//intracellular part;GO:0043229//intracellular organelle;GO:0043231//intracellular membrane-bounded organelle;GO:0005623//cell	GO:0097159//organic cyclic compound binding;GO:0044212//transcription regulatory region DNA binding;GO:0000975//regulatory region DNA binding;GO:0001071//nucleic acid binding transcription factor activity;GO:0003676//nucleic acid binding;GO:0001067//regulatory region nucleic acid binding;GO:0003700//sequence-specific DNA binding transcription factor activity;GO:0003677//DNA binding;GO:0005488//bi…	GO:0044238//primary metabolic process;GO:0051252//regulation of RNA metabolic process;GO:0044249//cellular biosynthetic process;GO:0019219//regulation of nucleobase-containing compound metabolic process;GO:0019438//aromatic compound biosynthetic process;GO:0034645//cellular macromolecule biosynthetic process;GO:0006807//nitrogen compound metabolic process;GO:0050789//regulation of biological proc…
Gh_D08G2099	50.36	40.9	33.23	44.82	45.48	61.28	62.14	65.27	73.25	35.29	36.9	35.8	36.09	34.26	29.51	36.27	38.46	45.63	1592.9	1332.47	944.66	1328.87	1725.9	1860.2	2106.25	1758.4	2115.69	1150.52	953.71	1092.66	1326.05	931.36	729.88	1110.4	1186.21	1308.97	Gh_D08G2099	Gh_D08G2099	Protein ETHYLENE INSENSITIVE 3 [Source:UniProtKB/Swiss-Prot;Acc:O24606]	Environmental Information Processing	Signal transduction	ko04075//Plant hormone signal transduction	GO:0005634//nucleus;GO:0043226//organelle;GO:0005622//intracellular;GO:0044464//cell part;GO:0043227//membrane-bounded organelle;GO:0044424//intracellular part;GO:0043229//intracellular organelle;GO:0043231//intracellular membrane-bounded organelle;GO:0005623//cell	GO:0097159//organic cyclic compound binding;GO:0044212//transcription regulatory region DNA binding;GO:0000975//regulatory region DNA binding;GO:0001071//nucleic acid binding transcription factor activity;GO:0003676//nucleic acid binding;GO:0001067//regulatory region nucleic acid binding;GO:0003700//sequence-specific DNA binding transcription factor activity;GO:0003677//DNA binding;GO:0005488//bi…	GO:0044238//primary metabolic process;GO:0051252//regulation of RNA metabolic process;GO:0044249//cellular biosynthetic process;GO:0019219//regulation of nucleobase-containing compound metabolic process;GO:0019438//aromatic compound biosynthetic process;GO:0034645//cellular macromolecule biosynthetic process;GO:0006807//nitrogen compound metabolic process;GO:0050789//regulation of biological proc…
Gh_D12G2800	0.18	0.17	0.18	0	0	0.19	0	0.82	0.36	0	0.63	0	0.26	0.19	0	0	0.75	0	1.1	1.07	1.04	0	0	1.15	0	4.36	2.04	0	3.22	0	1.9	1.04	0	0	4.57	0	Gh_D12G2800	Gh_D12G2800	Protein ETHYLENE INSENSITIVE 3 [Source:UniProtKB/Swiss-Prot;Acc:O24606]	Environmental Information Processing	Signal transduction	ko04075//Plant hormone signal transduction	GO:0005634//nucleus;GO:0043226//organelle;GO:0005622//intracellular;GO:0044464//cell part;GO:0043227//membrane-bounded organelle;GO:0044424//intracellular part;GO:0043229//intracellular organelle;GO:0043231//intracellular membrane-bounded organelle;GO:0005623//cell	GO:0097159//organic cyclic compound binding;GO:0044212//transcription regulatory region DNA binding;GO:0000975//regulatory region DNA binding;GO:0001071//nucleic acid binding transcription factor activity;GO:0003676//nucleic acid binding;GO:0001067//regulatory region nucleic acid binding;GO:0003700//sequence-specific DNA binding transcription factor activity;GO:0003677//DNA binding;GO:0005488//bi…	GO:0044238//primary metabolic process;GO:0051252//regulation of RNA metabolic process;GO:0044249//cellular biosynthetic process;GO:0019219//regulation of nucleobase-containing compound metabolic process;GO:0019438//aromatic compound biosynthetic process;GO:0034645//cellular macromolecule biosynthetic process;GO:0006807//nitrogen compound metabolic process;GO:0050789//regulation of biological proc…
Gh_D13G2252	12.69	11.7	10.11	11.84	12.01	11.21	11.82	12	12.93	16.54	14.35	15.54	10.42	14.92	10.3	9.91	13.05	11.06	237.52	225.67	170.06	207.72	269.89	201.42	237.02	191.31	221.09	319.15	219.47	280.71	226.68	240.1	150.73	179.52	238.32	187.86	Gh_D13G2252	Gh_D13G2252	ETHYLENE INSENSITIVE 3-like 3 protein [Source:UniProtKB/Swiss-Prot;Acc:O23116]	Environmental Information Processing	Signal transduction	ko04075//Plant hormone signal transduction	GO:0044424//intracellular part;GO:0043231//intracellular membrane-bounded organelle;GO:0005622//intracellular;GO:0005623//cell;GO:0044464//cell part;GO:0043226//organelle;GO:0043227//membrane-bounded organelle;GO:0043229//intracellular organelle;GO:0005634//nucleus	GO:0003700//sequence-specific DNA binding transcription factor activity;GO:0097159//organic cyclic compound binding;GO:0003677//DNA binding;GO:1901363//heterocyclic compound binding;GO:0005488//binding;GO:0003676//nucleic acid binding;GO:0001071//nucleic acid binding transcription factor activity	GO:0050789//regulation of biological process;GO:1903506//regulation of nucleic acid-templated transcription;GO:0009719//response to endogenous stimulus;GO:2001141//regulation of RNA biosynthetic process;GO:0044700//single organism signaling;GO:0050794//regulation of cellular process;GO:0006807//nitrogen compound metabolic process;GO:0031323//regulation of cellular metabolic process;GO:0034654//nu…
Gh_D13G2404	73.15	64.62	57.52	66.34	68.17	85.68	119.94	112.98	111.72	44.33	49.35	47.14	51	50.04	52.57	45.01	54.42	58.19	2238.43	2037	1582	1903	2503	2516	3933	2945	3122	1398	1234	1392	1813	1316	1258	1333	1624	1615	Gh_D13G2404	Gh_D13G2404	Protein ETHYLENE INSENSITIVE 3 [Source:UniProtKB/Swiss-Prot;Acc:O24606]	Environmental Information Processing	Signal transduction	ko04075//Plant hormone signal transduction	GO:0005634//nucleus;GO:0043226//organelle;GO:0005622//intracellular;GO:0044464//cell part;GO:0043227//membrane-bounded organelle;GO:0044424//intracellular part;GO:0043229//intracellular organelle;GO:0043231//intracellular membrane-bounded organelle;GO:0005623//cell	GO:0097159//organic cyclic compound binding;GO:0044212//transcription regulatory region DNA binding;GO:0000975//regulatory region DNA binding;GO:0001071//nucleic acid binding transcription factor activity;GO:0003676//nucleic acid binding;GO:0001067//regulatory region nucleic acid binding;GO:0003700//sequence-specific DNA binding transcription factor activity;GO:0003677//DNA binding;GO:0005488//bi…	GO:0044238//primary metabolic process;GO:0051252//regulation of RNA metabolic process;GO:0044249//cellular biosynthetic process;GO:0019219//regulation of nucleobase-containing compound metabolic process;GO:0019438//aromatic compound biosynthetic process;GO:0034645//cellular macromolecule biosynthetic process;GO:0006807//nitrogen compound metabolic process;GO:0050789//regulation of biological proc…
Gh_Sca006457G01	5.54	6.07	5.29	5.89	4.93	5.71	7.23	5.3	5.64	4	4.92	4.61	3.4	3.45	3.68	3.69	3.9	3.16	171.45	193.52	147.23	171	183.2	169.79	239.71	139.83	159.41	127.65	124.56	137.62	122.29	91.82	89.1	110.63	117.67	88.66	Gh_Sca006457G01	Gh_Sca006457G01	ETHYLENE INSENSITIVE 3-like 3 protein [Source:UniProtKB/Swiss-Prot;Acc:O23116]	Environmental Information Processing	Signal transduction	ko04075//Plant hormone signal transduction	GO:0044424//intracellular part;GO:0043231//intracellular membrane-bounded organelle;GO:0005622//intracellular;GO:0005623//cell;GO:0044464//cell part;GO:0043226//organelle;GO:0043227//membrane-bounded organelle;GO:0043229//intracellular organelle;GO:0005634//nucleus	GO:0003700//sequence-specific DNA binding transcription factor activity;GO:0097159//organic cyclic compound binding;GO:0003677//DNA binding;GO:1901363//heterocyclic compound binding;GO:0005488//binding;GO:0003676//nucleic acid binding;GO:0001071//nucleic acid binding transcription factor activity	GO:0050789//regulation of biological process;GO:1903506//regulation of nucleic acid-templated transcription;GO:0009719//response to endogenous stimulus;GO:2001141//regulation of RNA biosynthetic process;GO:0044700//single organism signaling;GO:0050794//regulation of cellular process;GO:0006807//nitrogen compound metabolic process;GO:0031323//regulation of cellular metabolic process;GO:0034654//nu…

## Sheet: ERF
id	X-1-1_fpkm	X-1-2_fpkm	X-1-3_fpkm	X-2-1_fpkm	X-2-2_fpkm	X-2-3_fpkm	X-3-1_fpkm	X-3-2_fpkm	X-3-3_fpkm	L-1-1_fpkm	L-1-2_fpkm	L-1-3_fpkm	L-2-1_fpkm	L-2-2_fpkm	L-2-3_fpkm	L-3-1_fpkm	L-3-2_fpkm	L-3-3_fpkm	X-1-1_count	X-1-2_count	X-1-3_count	X-2-1_count	X-2-2_count	X-2-3_count	X-3-1_count	X-3-2_count	X-3-3_count	L-1-1_count	L-1-2_count	L-1-3_count	L-2-1_count	L-2-2_count	L-2-3_count	L-3-1_count	L-3-2_count	L-3-3_count	Symbol	Query_id	Description	KEGG_A_class	KEGG_B_class	Pathway	GO Component	GO Function	GO Process
Gh_A02G0377	0.22	0	0	0	0	0	0.4	0	0.47	0	0	0	0	0	0	0	0	0	1	0	0	0	0	0	2	0	2	0	0	0	0	0	0	0	0	0	Gh_A02G0377	Gh_A02G0377	Ethylene-responsive transcription factor 1B [Source:UniProtKB/Swiss-Prot;Acc:Q8LDC8]	Environmental Information Processing	Signal transduction	ko04075//Plant hormone signal transduction	GO:0005622//intracellular;GO:0043229//intracellular organelle;GO:0043231//intracellular membrane-bounded organelle;GO:0043227//membrane-bounded organelle;GO:0044464//cell part;GO:0005623//cell;GO:0043226//organelle;GO:0044424//intracellular part;GO:0005634//nucleus	GO:0001071//nucleic acid binding transcription factor activity;GO:0097159//organic cyclic compound binding;GO:0003676//nucleic acid binding;GO:1901363//heterocyclic compound binding;GO:0003700//sequence-specific DNA binding transcription factor activity;GO:0003677//DNA binding;GO:0005488//binding	GO:0009719//response to endogenous stimulus;GO:0010468//regulation of gene expression;GO:0006952//defense response;GO:0006725//cellular aromatic compound metabolic process;GO:0006355//regulation of transcription, DNA-templated;GO:0018130//heterocycle biosynthetic process;GO:0019219//regulation of nucleobase-containing compound metabolic process;GO:1901701//cellular response to oxygen-containing c…
Gh_A05G1332	1.5	0.97	0.45	0.75	0.75	2.19	1.31	3.77	2.41	0.19	0.49	0.1	0	0.12	0.13	0.41	0.1	0.11	15	10	4	7	9	21	14	32	21.99	2	4	1	0	1	1	4	1	1	Gh_A05G1332	Gh_A05G1332	Ethylene-responsive transcription factor 2 [Source:UniProtKB/Swiss-Prot;Acc:O80338]	Environmental Information Processing	Signal transduction	ko04075//Plant hormone signal transduction	GO:0005623//cell;GO:0043231//intracellular membrane-bounded organelle;GO:0044464//cell part;GO:0043229//intracellular organelle;GO:0005622//intracellular;GO:0043226//organelle;GO:0044424//intracellular part;GO:0005634//nucleus;GO:0043227//membrane-bounded organelle	GO:0001071//nucleic acid binding transcription factor activity;GO:1901363//heterocyclic compound binding;GO:0003677//DNA binding;GO:0003700//sequence-specific DNA binding transcription factor activity;GO:0005488//binding;GO:0097159//organic cyclic compound binding;GO:0003676//nucleic acid binding	GO:0032501//multicellular organismal process;GO:0009753//response to jasmonic acid;GO:1901698//response to nitrogen compound;GO:0009864//induced systemic resistance, jasmonic acid mediated signaling pathway;GO:0006950//response to stress;GO:0044767//single-organism developmental process;GO:0006807//nitrogen compound metabolic process;GO:0001101//response to acid chemical;GO:0045088//regulation of…
Gh_A07G1933	0	0	0	0	0	0	0	0	0	0	0	0	0	0	0	0	0	0	0	0	0	0	0	0	0	0	0	0	0	0	0	0	0	0	0	0	Gh_A07G1933	Gh_A07G1933	Ethylene-responsive transcription factor 1B [Source:UniProtKB/Swiss-Prot;Acc:Q8LDC8]	Environmental Information Processing	Signal transduction	ko04075//Plant hormone signal transduction	GO:0005622//intracellular;GO:0043229//intracellular organelle;GO:0043231//intracellular membrane-bounded organelle;GO:0043227//membrane-bounded organelle;GO:0044464//cell part;GO:0005623//cell;GO:0043226//organelle;GO:0044424//intracellular part;GO:0005634//nucleus	GO:0001071//nucleic acid binding transcription factor activity;GO:0097159//organic cyclic compound binding;GO:0003676//nucleic acid binding;GO:1901363//heterocyclic compound binding;GO:0003700//sequence-specific DNA binding transcription factor activity;GO:0003677//DNA binding;GO:0005488//binding	GO:0009719//response to endogenous stimulus;GO:0010468//regulation of gene expression;GO:0006952//defense response;GO:0006725//cellular aromatic compound metabolic process;GO:0006355//regulation of transcription, DNA-templated;GO:0018130//heterocycle biosynthetic process;GO:0019219//regulation of nucleobase-containing compound metabolic process;GO:1901701//cellular response to oxygen-containing c…
Gh_A07G1935	0	0	0	0	0	0	0	0	0	0	0	0	0	0	0	0	0.09	0	0	0	0	0	0	0	0	0	0	0	0	0	0	0	0	0	1	0	Gh_A07G1935	Gh_A07G1935	Ethylene-responsive transcription factor 1B [Source:UniProtKB/Swiss-Prot;Acc:Q8LDC8]	Environmental Information Processing	Signal transduction	ko04075//Plant hormone signal transduction	GO:0005622//intracellular;GO:0043229//intracellular organelle;GO:0043231//intracellular membrane-bounded organelle;GO:0043227//membrane-bounded organelle;GO:0044464//cell part;GO:0005623//cell;GO:0043226//organelle;GO:0044424//intracellular part;GO:0005634//nucleus	GO:0001071//nucleic acid binding transcription factor activity;GO:0097159//organic cyclic compound binding;GO:0003676//nucleic acid binding;GO:1901363//heterocyclic compound binding;GO:0003700//sequence-specific DNA binding transcription factor activity;GO:0003677//DNA binding;GO:0005488//binding	GO:0009719//response to endogenous stimulus;GO:0010468//regulation of gene expression;GO:0006952//defense response;GO:0006725//cellular aromatic compound metabolic process;GO:0006355//regulation of transcription, DNA-templated;GO:0018130//heterocycle biosynthetic process;GO:0019219//regulation of nucleobase-containing compound metabolic process;GO:1901701//cellular response to oxygen-containing c…
Gh_A07G1936	0	0	0	0	0	0	0	0	0	0	0	0	0	0	0	0	0	0	0	0	0	0	0	0	0	0	0	0	0	0	0	0	0	0	0	0	Gh_A07G1936	Gh_A07G1936	Ethylene-responsive transcription factor 1B [Source:UniProtKB/Swiss-Prot;Acc:Q8LDC8]	Environmental Information Processing	Signal transduction	ko04075//Plant hormone signal transduction	GO:0005622//intracellular;GO:0043229//intracellular organelle;GO:0043231//intracellular membrane-bounded organelle;GO:0043227//membrane-bounded organelle;GO:0044464//cell part;GO:0005623//cell;GO:0043226//organelle;GO:0044424//intracellular part;GO:0005634//nucleus	GO:0001071//nucleic acid binding transcription factor activity;GO:0097159//organic cyclic compound binding;GO:0003676//nucleic acid binding;GO:1901363//heterocyclic compound binding;GO:0003700//sequence-specific DNA binding transcription factor activity;GO:0003677//DNA binding;GO:0005488//binding	GO:0009719//response to endogenous stimulus;GO:0010468//regulation of gene expression;GO:0006952//defense response;GO:0006725//cellular aromatic compound metabolic process;GO:0006355//regulation of transcription, DNA-templated;GO:0018130//heterocycle biosynthetic process;GO:0019219//regulation of nucleobase-containing compound metabolic process;GO:1901701//cellular response to oxygen-containing c…
Gh_A07G2245	0	0.16	0	0	0.14	0.27	0	0	0	0	0	0	0	0	0	0	0	0	0	2	0	0	2	3	0	0	0	0	0	0	0	0	0	0	0	0	Gh_A07G2245	Gh_A07G2245	Ethylene-responsive transcription factor 1B [Source:UniProtKB/Swiss-Prot;Acc:Q8LDC8]	Environmental Information Processing	Signal transduction	ko04075//Plant hormone signal transduction	GO:0005622//intracellular;GO:0043229//intracellular organelle;GO:0043231//intracellular membrane-bounded organelle;GO:0043227//membrane-bounded organelle;GO:0044464//cell part;GO:0005623//cell;GO:0043226//organelle;GO:0044424//intracellular part;GO:0005634//nucleus	GO:0001071//nucleic acid binding transcription factor activity;GO:0097159//organic cyclic compound binding;GO:0003676//nucleic acid binding;GO:1901363//heterocyclic compound binding;GO:0003700//sequence-specific DNA binding transcription factor activity;GO:0003677//DNA binding;GO:0005488//binding	GO:0009719//response to endogenous stimulus;GO:0010468//regulation of gene expression;GO:0006952//defense response;GO:0006725//cellular aromatic compound metabolic process;GO:0006355//regulation of transcription, DNA-templated;GO:0018130//heterocycle biosynthetic process;GO:0019219//regulation of nucleobase-containing compound metabolic process;GO:1901701//cellular response to oxygen-containing c…
Gh_A08G0416	0	0	0	0	0	0	0	0	0	0	0	0	0	0	0	0	0	0	0	0	0	0	0	0	0	0	0	0	0	0	0	0	0	0	0	0	Gh_A08G0416	Gh_A08G0416	Ethylene-responsive transcription factor 1B [Source:UniProtKB/Swiss-Prot;Acc:Q8LDC8]	Environmental Information Processing	Signal transduction	ko04075//Plant hormone signal transduction	GO:0005622//intracellular;GO:0043229//intracellular organelle;GO:0043231//intracellular membrane-bounded organelle;GO:0043227//membrane-bounded organelle;GO:0044464//cell part;GO:0005623//cell;GO:0043226//organelle;GO:0044424//intracellular part;GO:0005634//nucleus	GO:0001071//nucleic acid binding transcription factor activity;GO:0097159//organic cyclic compound binding;GO:0003676//nucleic acid binding;GO:1901363//heterocyclic compound binding;GO:0003700//sequence-specific DNA binding transcription factor activity;GO:0003677//DNA binding;GO:0005488//binding	GO:0009719//response to endogenous stimulus;GO:0010468//regulation of gene expression;GO:0006952//defense response;GO:0006725//cellular aromatic compound metabolic process;GO:0006355//regulation of transcription, DNA-templated;GO:0018130//heterocycle biosynthetic process;GO:0019219//regulation of nucleobase-containing compound metabolic process;GO:1901701//cellular response to oxygen-containing c…
Gh_A08G0417	0	0	0	0	0	0	0	0	0	0	0	0	0	0	0	0	0	0	0	0	0	0	0	0	0	0	0	0	0	0	0	0	0	0	0	0	Gh_A08G0417	Gh_A08G0417	Ethylene-responsive transcription factor 1B [Source:UniProtKB/Swiss-Prot;Acc:Q8LDC8]	Environmental Information Processing	Signal transduction	ko04075//Plant hormone signal transduction	GO:0005622//intracellular;GO:0043229//intracellular organelle;GO:0043231//intracellular membrane-bounded organelle;GO:0043227//membrane-bounded organelle;GO:0044464//cell part;GO:0005623//cell;GO:0043226//organelle;GO:0044424//intracellular part;GO:0005634//nucleus	GO:0001071//nucleic acid binding transcription factor activity;GO:0097159//organic cyclic compound binding;GO:0003676//nucleic acid binding;GO:1901363//heterocyclic compound binding;GO:0003700//sequence-specific DNA binding transcription factor activity;GO:0003677//DNA binding;GO:0005488//binding	GO:0009719//response to endogenous stimulus;GO:0010468//regulation of gene expression;GO:0006952//defense response;GO:0006725//cellular aromatic compound metabolic process;GO:0006355//regulation of transcription, DNA-templated;GO:0018130//heterocycle biosynthetic process;GO:0019219//regulation of nucleobase-containing compound metabolic process;GO:1901701//cellular response to oxygen-containing c…
Gh_A08G1686	0	0	0	0	0.23	0.57	0	0	1.39	0	0	0	0	0	0.12	0	0	0.1	0	0	0	0	3	6	0	0	14	0	0	0	0	0	1	0	0	1	Gh_A08G1686	Gh_A08G1686	Ethylene-responsive transcription factor 1B [Source:UniProtKB/Swiss-Prot;Acc:Q8LDC8]	Environmental Information Processing	Signal transduction	ko04075//Plant hormone signal transduction	GO:0005622//intracellular;GO:0043229//intracellular organelle;GO:0043231//intracellular membrane-bounded organelle;GO:0043227//membrane-bounded organelle;GO:0044464//cell part;GO:0005623//cell;GO:0043226//organelle;GO:0044424//intracellular part;GO:0005634//nucleus	GO:0001071//nucleic acid binding transcription factor activity;GO:0097159//organic cyclic compound binding;GO:0003676//nucleic acid binding;GO:1901363//heterocyclic compound binding;GO:0003700//sequence-specific DNA binding transcription factor activity;GO:0003677//DNA binding;GO:0005488//binding	GO:0009719//response to endogenous stimulus;GO:0010468//regulation of gene expression;GO:0006952//defense response;GO:0006725//cellular aromatic compound metabolic process;GO:0006355//regulation of transcription, DNA-templated;GO:0018130//heterocycle biosynthetic process;GO:0019219//regulation of nucleobase-containing compound metabolic process;GO:1901701//cellular response to oxygen-containing c…
Gh_A10G1008	0.1	0	0	0	0	0	0	0	0	0	0.12	0	0	0.23	0	0	0	0	1	0	0	0	0	0	0	0	0	0	1	0	0	2	0	0	0	0	Gh_A10G1008	Gh_A10G1008	Ethylene-responsive transcription factor 1B [Source:UniProtKB/Swiss-Prot;Acc:Q8LDC8]	Environmental Information Processing	Signal transduction	ko04075//Plant hormone signal transduction	GO:0005622//intracellular;GO:0043229//intracellular organelle;GO:0043231//intracellular membrane-bounded organelle;GO:0043227//membrane-bounded organelle;GO:0044464//cell part;GO:0005623//cell;GO:0043226//organelle;GO:0044424//intracellular part;GO:0005634//nucleus	GO:0001071//nucleic acid binding transcription factor activity;GO:0097159//organic cyclic compound binding;GO:0003676//nucleic acid binding;GO:1901363//heterocyclic compound binding;GO:0003700//sequence-specific DNA binding transcription factor activity;GO:0003677//DNA binding;GO:0005488//binding	GO:0009719//response to endogenous stimulus;GO:0010468//regulation of gene expression;GO:0006952//defense response;GO:0006725//cellular aromatic compound metabolic process;GO:0006355//regulation of transcription, DNA-templated;GO:0018130//heterocycle biosynthetic process;GO:0019219//regulation of nucleobase-containing compound metabolic process;GO:1901701//cellular response to oxygen-containing c…
Gh_A11G1199	0.25	0	0	0	0	0.65	0	0	0.51	0.13	0	0.59	0	0	0	0.09	0	0.19	2.88	0	0	0	0	7.29	0	0	5.4	1.5	0	6.6	0	0	0	1	0	2	Gh_A11G1199	Gh_A11G1199	Ethylene-responsive transcription factor 1B [Source:UniProtKB/Swiss-Prot;Acc:Q8LDC8]	Environmental Information Processing	Signal transduction	ko04075//Plant hormone signal transduction	GO:0005622//intracellular;GO:0043229//intracellular organelle;GO:0043231//intracellular membrane-bounded organelle;GO:0043227//membrane-bounded organelle;GO:0044464//cell part;GO:0005623//cell;GO:0043226//organelle;GO:0044424//intracellular part;GO:0005634//nucleus	GO:0001071//nucleic acid binding transcription factor activity;GO:0097159//organic cyclic compound binding;GO:0003676//nucleic acid binding;GO:1901363//heterocyclic compound binding;GO:0003700//sequence-specific DNA binding transcription factor activity;GO:0003677//DNA binding;GO:0005488//binding	GO:0009719//response to endogenous stimulus;GO:0010468//regulation of gene expression;GO:0006952//defense response;GO:0006725//cellular aromatic compound metabolic process;GO:0006355//regulation of transcription, DNA-templated;GO:0018130//heterocycle biosynthetic process;GO:0019219//regulation of nucleobase-containing compound metabolic process;GO:1901701//cellular response to oxygen-containing c…
Gh_A11G2280	0	0	0	0	0	0	0	0	0	0	0	0	0	0	0	0	0	0	0	0	0	0	0	0	0	0	0	0	0	0	0	0	0	0	0	0	Gh_A11G2280	Gh_A11G2280	Ethylene-responsive transcription factor 1B [Source:UniProtKB/Swiss-Prot;Acc:Q8LDC8]	Environmental Information Processing	Signal transduction	ko04075//Plant hormone signal transduction	GO:0005622//intracellular;GO:0043229//intracellular organelle;GO:0043231//intracellular membrane-bounded organelle;GO:0043227//membrane-bounded organelle;GO:0044464//cell part;GO:0005623//cell;GO:0043226//organelle;GO:0044424//intracellular part;GO:0005634//nucleus	GO:0001071//nucleic acid binding transcription factor activity;GO:0097159//organic cyclic compound binding;GO:0003676//nucleic acid binding;GO:1901363//heterocyclic compound binding;GO:0003700//sequence-specific DNA binding transcription factor activity;GO:0003677//DNA binding;GO:0005488//binding	GO:0009719//response to endogenous stimulus;GO:0010468//regulation of gene expression;GO:0006952//defense response;GO:0006725//cellular aromatic compound metabolic process;GO:0006355//regulation of transcription, DNA-templated;GO:0018130//heterocycle biosynthetic process;GO:0019219//regulation of nucleobase-containing compound metabolic process;GO:1901701//cellular response to oxygen-containing c…
Gh_A11G2281	0	0	0	0	0	0	0	0	0	0	0	0	0	0	0	0	0	0	0	0	0	0	0	0	0	0	0	0	0	0	0	0	0	0	0	0	Gh_A11G2281	Gh_A11G2281	Ethylene-responsive transcription factor 1B [Source:UniProtKB/Swiss-Prot;Acc:Q8LDC8]	Environmental Information Processing	Signal transduction	ko04075//Plant hormone signal transduction	GO:0005622//intracellular;GO:0043229//intracellular organelle;GO:0043231//intracellular membrane-bounded organelle;GO:0043227//membrane-bounded organelle;GO:0044464//cell part;GO:0005623//cell;GO:0043226//organelle;GO:0044424//intracellular part;GO:0005634//nucleus	GO:0001071//nucleic acid binding transcription factor activity;GO:0097159//organic cyclic compound binding;GO:0003676//nucleic acid binding;GO:1901363//heterocyclic compound binding;GO:0003700//sequence-specific DNA binding transcription factor activity;GO:0003677//DNA binding;GO:0005488//binding	GO:0009719//response to endogenous stimulus;GO:0010468//regulation of gene expression;GO:0006952//defense response;GO:0006725//cellular aromatic compound metabolic process;GO:0006355//regulation of transcription, DNA-templated;GO:0018130//heterocycle biosynthetic process;GO:0019219//regulation of nucleobase-containing compound metabolic process;GO:1901701//cellular response to oxygen-containing c…
Gh_A11G2282	0	0	0.1	0.29	0	0	0	0	0.2	0	0	0	0	0	0	0.18	0.09	0.1	0	0	1	3	0	0	0	0	2	0	0	0	0	0	0	2	1	1	Gh_A11G2282	Gh_A11G2282	Ethylene-responsive transcription factor 1B [Source:UniProtKB/Swiss-Prot;Acc:Q8LDC8]	Environmental Information Processing	Signal transduction	ko04075//Plant hormone signal transduction	GO:0005622//intracellular;GO:0043229//intracellular organelle;GO:0043231//intracellular membrane-bounded organelle;GO:0043227//membrane-bounded organelle;GO:0044464//cell part;GO:0005623//cell;GO:0043226//organelle;GO:0044424//intracellular part;GO:0005634//nucleus	GO:0001071//nucleic acid binding transcription factor activity;GO:0097159//organic cyclic compound binding;GO:0003676//nucleic acid binding;GO:1901363//heterocyclic compound binding;GO:0003700//sequence-specific DNA binding transcription factor activity;GO:0003677//DNA binding;GO:0005488//binding	GO:0009719//response to endogenous stimulus;GO:0010468//regulation of gene expression;GO:0006952//defense response;GO:0006725//cellular aromatic compound metabolic process;GO:0006355//regulation of transcription, DNA-templated;GO:0018130//heterocycle biosynthetic process;GO:0019219//regulation of nucleobase-containing compound metabolic process;GO:1901701//cellular response to oxygen-containing c…
Gh_A13G0830	0	0.62	0	0	0	0	0	0	0	0	0.2	0	0	0	0	0	0	0	0	4	0	0	0	0	0	0	0	0	1	0	0	0	0	0	0	0	Gh_A13G0830	Gh_A13G0830	Ethylene-responsive transcription factor 1B [Source:UniProtKB/Swiss-Prot;Acc:Q8LDC8]	Environmental Information Processing	Signal transduction	ko04075//Plant hormone signal transduction	GO:0005622//intracellular;GO:0043229//intracellular organelle;GO:0043231//intracellular membrane-bounded organelle;GO:0043227//membrane-bounded organelle;GO:0044464//cell part;GO:0005623//cell;GO:0043226//organelle;GO:0044424//intracellular part;GO:0005634//nucleus	GO:0001071//nucleic acid binding transcription factor activity;GO:0097159//organic cyclic compound binding;GO:0003676//nucleic acid binding;GO:1901363//heterocyclic compound binding;GO:0003700//sequence-specific DNA binding transcription factor activity;GO:0003677//DNA binding;GO:0005488//binding	GO:0009719//response to endogenous stimulus;GO:0010468//regulation of gene expression;GO:0006952//defense response;GO:0006725//cellular aromatic compound metabolic process;GO:0006355//regulation of transcription, DNA-templated;GO:0018130//heterocycle biosynthetic process;GO:0019219//regulation of nucleobase-containing compound metabolic process;GO:1901701//cellular response to oxygen-containing c…
Gh_A13G1479	0	0	0	0	0	0	0	0	0	0	0	0	0	0	0	0	0	0	0	0	0	0	0	0	0	0	0	0	0	0	0	0	0	0	0	0	Gh_A13G1479	Gh_A13G1479	Ethylene-responsive transcription factor 1B [Source:UniProtKB/Swiss-Prot;Acc:Q8LDC8]	Environmental Information Processing	Signal transduction	ko04075//Plant hormone signal transduction	GO:0005622//intracellular;GO:0043229//intracellular organelle;GO:0043231//intracellular membrane-bounded organelle;GO:0043227//membrane-bounded organelle;GO:0044464//cell part;GO:0005623//cell;GO:0043226//organelle;GO:0044424//intracellular part;GO:0005634//nucleus	GO:0001071//nucleic acid binding transcription factor activity;GO:0097159//organic cyclic compound binding;GO:0003676//nucleic acid binding;GO:1901363//heterocyclic compound binding;GO:0003700//sequence-specific DNA binding transcription factor activity;GO:0003677//DNA binding;GO:0005488//binding	GO:0009719//response to endogenous stimulus;GO:0010468//regulation of gene expression;GO:0006952//defense response;GO:0006725//cellular aromatic compound metabolic process;GO:0006355//regulation of transcription, DNA-templated;GO:0018130//heterocycle biosynthetic process;GO:0019219//regulation of nucleobase-containing compound metabolic process;GO:1901701//cellular response to oxygen-containing c…
Gh_A13G1480	0.18	0.09	0	0.1	0.3	0.09	0.08	0.21	0.59	0	0	0.19	0	0.21	0	0.09	0.09	0.1	2	1	0	1	4	1	1	2	6	0	0	2	0	2	0	1	1	1	Gh_A13G1480	Gh_A13G1480	Ethylene-responsive transcription factor 1B [Source:UniProtKB/Swiss-Prot;Acc:Q8LDC8]	Environmental Information Processing	Signal transduction	ko04075//Plant hormone signal transduction	GO:0005622//intracellular;GO:0043229//intracellular organelle;GO:0043231//intracellular membrane-bounded organelle;GO:0043227//membrane-bounded organelle;GO:0044464//cell part;GO:0005623//cell;GO:0043226//organelle;GO:0044424//intracellular part;GO:0005634//nucleus	GO:0001071//nucleic acid binding transcription factor activity;GO:0097159//organic cyclic compound binding;GO:0003676//nucleic acid binding;GO:1901363//heterocyclic compound binding;GO:0003700//sequence-specific DNA binding transcription factor activity;GO:0003677//DNA binding;GO:0005488//binding	GO:0009719//response to endogenous stimulus;GO:0010468//regulation of gene expression;GO:0006952//defense response;GO:0006725//cellular aromatic compound metabolic process;GO:0006355//regulation of transcription, DNA-templated;GO:0018130//heterocycle biosynthetic process;GO:0019219//regulation of nucleobase-containing compound metabolic process;GO:1901701//cellular response to oxygen-containing c…
Gh_D02G0430	0.93	0.32	0.2	0.94	0.44	1.2	1.48	2.05	5.41	0.26	0	0.42	0.15	0	0.34	0.82	0.18	0.11	10.52	3.7	2	10	6	13	18	19.78	55.94	3	0	4.61	2	0	3	9	2	1.1	Gh_D02G0430	Gh_D02G0430	Ethylene-responsive transcription factor 1B [Source:UniProtKB/Swiss-Prot;Acc:Q8LDC8]	Environmental Information Processing	Signal transduction	ko04075//Plant hormone signal transduction	GO:0005622//intracellular;GO:0043229//intracellular organelle;GO:0043231//intracellular membrane-bounded organelle;GO:0043227//membrane-bounded organelle;GO:0044464//cell part;GO:0005623//cell;GO:0043226//organelle;GO:0044424//intracellular part;GO:0005634//nucleus	GO:0001071//nucleic acid binding transcription factor activity;GO:0097159//organic cyclic compound binding;GO:0003676//nucleic acid binding;GO:1901363//heterocyclic compound binding;GO:0003700//sequence-specific DNA binding transcription factor activity;GO:0003677//DNA binding;GO:0005488//binding	GO:0009719//response to endogenous stimulus;GO:0010468//regulation of gene expression;GO:0006952//defense response;GO:0006725//cellular aromatic compound metabolic process;GO:0006355//regulation of transcription, DNA-templated;GO:0018130//heterocycle biosynthetic process;GO:0019219//regulation of nucleobase-containing compound metabolic process;GO:1901701//cellular response to oxygen-containing c…
Gh_D05G1501	0.1	0.39	0.11	0.21	0.17	0.62	0.37	0.82	0.11	0.48	0.12	0.51	0.17	0.92	0.51	0	0.31	0.44	1	4	1	2	2	6	4	7	1.01	5	1	5	2	8	4	0	3	4	Gh_D05G1501	Gh_D05G1501	Ethylene-responsive transcription factor 1B [Source:UniProtKB/Swiss-Prot;Acc:Q8LDC8]	Environmental Information Processing	Signal transduction	ko04075//Plant hormone signal transduction	GO:0005622//intracellular;GO:0043229//intracellular organelle;GO:0043231//intracellular membrane-bounded organelle;GO:0043227//membrane-bounded organelle;GO:0044464//cell part;GO:0005623//cell;GO:0043226//organelle;GO:0044424//intracellular part;GO:0005634//nucleus	GO:0001071//nucleic acid binding transcription factor activity;GO:0097159//organic cyclic compound binding;GO:0003676//nucleic acid binding;GO:1901363//heterocyclic compound binding;GO:0003700//sequence-specific DNA binding transcription factor activity;GO:0003677//DNA binding;GO:0005488//binding	GO:0009719//response to endogenous stimulus;GO:0010468//regulation of gene expression;GO:0006952//defense response;GO:0006725//cellular aromatic compound metabolic process;GO:0006355//regulation of transcription, DNA-templated;GO:0018130//heterocycle biosynthetic process;GO:0019219//regulation of nucleobase-containing compound metabolic process;GO:1901701//cellular response to oxygen-containing c…
Gh_D07G1488	0.08	0	0.09	0	0.28	0.53	0.16	0	0	0	0.21	0.35	0.29	0.4	0.87	0.18	0.09	0	1	0	1	0	4	6	2	0	0	0	2	4	4	4	8	2	1	0	Gh_D07G1488	Gh_D07G1488	Ethylene-responsive transcription factor 1B [Source:UniProtKB/Swiss-Prot;Acc:Q8LDC8]	Environmental Information Processing	Signal transduction	ko04075//Plant hormone signal transduction	GO:0005622//intracellular;GO:0043229//intracellular organelle;GO:0043231//intracellular membrane-bounded organelle;GO:0043227//membrane-bounded organelle;GO:0044464//cell part;GO:0005623//cell;GO:0043226//organelle;GO:0044424//intracellular part;GO:0005634//nucleus	GO:0001071//nucleic acid binding transcription factor activity;GO:0097159//organic cyclic compound binding;GO:0003676//nucleic acid binding;GO:1901363//heterocyclic compound binding;GO:0003700//sequence-specific DNA binding transcription factor activity;GO:0003677//DNA binding;GO:0005488//binding	GO:0009719//response to endogenous stimulus;GO:0010468//regulation of gene expression;GO:0006952//defense response;GO:0006725//cellular aromatic compound metabolic process;GO:0006355//regulation of transcription, DNA-templated;GO:0018130//heterocycle biosynthetic process;GO:0019219//regulation of nucleobase-containing compound metabolic process;GO:1901701//cellular response to oxygen-containing c…
Gh_D07G2153	0	0	0	0	0	0	0	0	0	0	0	0	0	0	0	0	0	0	0	0	0	0	0	0	0	0	0	0	0	0	0	0	0	0	0	0	Gh_D07G2153	Gh_D07G2153	Ethylene-responsive transcription factor 1B [Source:UniProtKB/Swiss-Prot;Acc:Q8LDC8]	Environmental Information Processing	Signal transduction	ko04075//Plant hormone signal transduction	GO:0005622//intracellular;GO:0043229//intracellular organelle;GO:0043231//intracellular membrane-bounded organelle;GO:0043227//membrane-bounded organelle;GO:0044464//cell part;GO:0005623//cell;GO:0043226//organelle;GO:0044424//intracellular part;GO:0005634//nucleus	GO:0001071//nucleic acid binding transcription factor activity;GO:0097159//organic cyclic compound binding;GO:0003676//nucleic acid binding;GO:1901363//heterocyclic compound binding;GO:0003700//sequence-specific DNA binding transcription factor activity;GO:0003677//DNA binding;GO:0005488//binding	GO:0009719//response to endogenous stimulus;GO:0010468//regulation of gene expression;GO:0006952//defense response;GO:0006725//cellular aromatic compound metabolic process;GO:0006355//regulation of transcription, DNA-templated;GO:0018130//heterocycle biosynthetic process;GO:0019219//regulation of nucleobase-containing compound metabolic process;GO:1901701//cellular response to oxygen-containing c…
Gh_D07G2496	0	0	0	0	0	0	0	0	0	0	0	0	0	0	0	0	0	0	0	0	0	0	0	0	0	0	0	0	0	0	0	0	0	0	0	0	Gh_D07G2496	Gh_D07G2496	Ethylene-responsive transcription factor 1B [Source:UniProtKB/Swiss-Prot;Acc:Q8LDC8]	Environmental Information Processing	Signal transduction	ko04075//Plant hormone signal transduction	GO:0005622//intracellular;GO:0043229//intracellular organelle;GO:0043231//intracellular membrane-bounded organelle;GO:0043227//membrane-bounded organelle;GO:0044464//cell part;GO:0005623//cell;GO:0043226//organelle;GO:0044424//intracellular part;GO:0005634//nucleus	GO:0001071//nucleic acid binding transcription factor activity;GO:0097159//organic cyclic compound binding;GO:0003676//nucleic acid binding;GO:1901363//heterocyclic compound binding;GO:0003700//sequence-specific DNA binding transcription factor activity;GO:0003677//DNA binding;GO:0005488//binding	GO:0009719//response to endogenous stimulus;GO:0010468//regulation of gene expression;GO:0006952//defense response;GO:0006725//cellular aromatic compound metabolic process;GO:0006355//regulation of transcription, DNA-templated;GO:0018130//heterocycle biosynthetic process;GO:0019219//regulation of nucleobase-containing compound metabolic process;GO:1901701//cellular response to oxygen-containing c…
Gh_D07G2498	0	0	0	0	0	0	0	0	0	0	0	0	0	0	0	0	0	0	0	0	0	0	0	0	0	0	0	0	0	0	0	0	0	0	0	0	Gh_D07G2498	Gh_D07G2498	Ethylene-responsive transcription factor 1B [Source:UniProtKB/Swiss-Prot;Acc:Q8LDC8]	Environmental Information Processing	Signal transduction	ko04075//Plant hormone signal transduction	GO:0005622//intracellular;GO:0043229//intracellular organelle;GO:0043231//intracellular membrane-bounded organelle;GO:0043227//membrane-bounded organelle;GO:0044464//cell part;GO:0005623//cell;GO:0043226//organelle;GO:0044424//intracellular part;GO:0005634//nucleus	GO:0001071//nucleic acid binding transcription factor activity;GO:0097159//organic cyclic compound binding;GO:0003676//nucleic acid binding;GO:1901363//heterocyclic compound binding;GO:0003700//sequence-specific DNA binding transcription factor activity;GO:0003677//DNA binding;GO:0005488//binding	GO:0009719//response to endogenous stimulus;GO:0010468//regulation of gene expression;GO:0006952//defense response;GO:0006725//cellular aromatic compound metabolic process;GO:0006355//regulation of transcription, DNA-templated;GO:0018130//heterocycle biosynthetic process;GO:0019219//regulation of nucleobase-containing compound metabolic process;GO:1901701//cellular response to oxygen-containing c…
Gh_D08G0506	0	0	0	0	0	0	0	0	0	0	0	0	0	0	0	0	0	0	0	0	0	0	0	0	0	0	0	0	0	0	0	0	0	0	0	0	Gh_D08G0506	Gh_D08G0506	Ethylene-responsive transcription factor 1B [Source:UniProtKB/Swiss-Prot;Acc:Q8LDC8]	Environmental Information Processing	Signal transduction	ko04075//Plant hormone signal transduction	GO:0005622//intracellular;GO:0043229//intracellular organelle;GO:0043231//intracellular membrane-bounded organelle;GO:0043227//membrane-bounded organelle;GO:0044464//cell part;GO:0005623//cell;GO:0043226//organelle;GO:0044424//intracellular part;GO:0005634//nucleus	GO:0001071//nucleic acid binding transcription factor activity;GO:0097159//organic cyclic compound binding;GO:0003676//nucleic acid binding;GO:1901363//heterocyclic compound binding;GO:0003700//sequence-specific DNA binding transcription factor activity;GO:0003677//DNA binding;GO:0005488//binding	GO:0009719//response to endogenous stimulus;GO:0010468//regulation of gene expression;GO:0006952//defense response;GO:0006725//cellular aromatic compound metabolic process;GO:0006355//regulation of transcription, DNA-templated;GO:0018130//heterocycle biosynthetic process;GO:0019219//regulation of nucleobase-containing compound metabolic process;GO:1901701//cellular response to oxygen-containing c…
Gh_D08G1798	0	0	0	0	0	0	0	0	0.11	0	0	0	0	0	0	0.1	0	0	0	0	0	0	0	0	0	0	1	0	0	0	0	0	0	1	0	0	Gh_D08G1798	Gh_D08G1798	Ethylene-responsive transcription factor 2 [Source:UniProtKB/Swiss-Prot;Acc:O80338]	Environmental Information Processing	Signal transduction	ko04075//Plant hormone signal transduction	GO:0005623//cell;GO:0043231//intracellular membrane-bounded organelle;GO:0044464//cell part;GO:0043229//intracellular organelle;GO:0005622//intracellular;GO:0043226//organelle;GO:0044424//intracellular part;GO:0005634//nucleus;GO:0043227//membrane-bounded organelle	GO:0001071//nucleic acid binding transcription factor activity;GO:1901363//heterocyclic compound binding;GO:0003677//DNA binding;GO:0003700//sequence-specific DNA binding transcription factor activity;GO:0005488//binding;GO:0097159//organic cyclic compound binding;GO:0003676//nucleic acid binding	GO:0032501//multicellular organismal process;GO:0009753//response to jasmonic acid;GO:1901698//response to nitrogen compound;GO:0009864//induced systemic resistance, jasmonic acid mediated signaling pathway;GO:0006950//response to stress;GO:0044767//single-organism developmental process;GO:0006807//nitrogen compound metabolic process;GO:0001101//response to acid chemical;GO:0045088//regulation of…
Gh_D08G2044	0.27	0.18	0	0.29	0.68	1.98	0.34	0.32	0.1	0.09	0	0	0.08	0.63	0	0.47	0.09	0.4	3	2	0	3	9	21	4	3	1	1	0	0	1	6	0	5	1	4	Gh_D08G2044	Gh_D08G2044	Ethylene-responsive transcription factor 1B [Source:UniProtKB/Swiss-Prot;Acc:Q8LDC8]	Environmental Information Processing	Signal transduction	ko04075//Plant hormone signal transduction	GO:0005622//intracellular;GO:0043229//intracellular organelle;GO:0043231//intracellular membrane-bounded organelle;GO:0043227//membrane-bounded organelle;GO:0044464//cell part;GO:0005623//cell;GO:0043226//organelle;GO:0044424//intracellular part;GO:0005634//nucleus	GO:0001071//nucleic acid binding transcription factor activity;GO:0097159//organic cyclic compound binding;GO:0003676//nucleic acid binding;GO:1901363//heterocyclic compound binding;GO:0003700//sequence-specific DNA binding transcription factor activity;GO:0003677//DNA binding;GO:0005488//binding	GO:0009719//response to endogenous stimulus;GO:0010468//regulation of gene expression;GO:0006952//defense response;GO:0006725//cellular aromatic compound metabolic process;GO:0006355//regulation of transcription, DNA-templated;GO:0018130//heterocycle biosynthetic process;GO:0019219//regulation of nucleobase-containing compound metabolic process;GO:1901701//cellular response to oxygen-containing c…
Gh_D10G1537	0.39	0.28	0	0	0	0.1	0	0	0	0	0	0	0	0	0	0	0	0	4	3	0	0	0	1	0	0	0	0	0	0	0	0	0	0	0	0	Gh_D10G1537	Gh_D10G1537	Ethylene-responsive transcription factor 1B [Source:UniProtKB/Swiss-Prot;Acc:Q8LDC8]	Environmental Information Processing	Signal transduction	ko04075//Plant hormone signal transduction	GO:0005622//intracellular;GO:0043229//intracellular organelle;GO:0043231//intracellular membrane-bounded organelle;GO:0043227//membrane-bounded organelle;GO:0044464//cell part;GO:0005623//cell;GO:0043226//organelle;GO:0044424//intracellular part;GO:0005634//nucleus	GO:0001071//nucleic acid binding transcription factor activity;GO:0097159//organic cyclic compound binding;GO:0003676//nucleic acid binding;GO:1901363//heterocyclic compound binding;GO:0003700//sequence-specific DNA binding transcription factor activity;GO:0003677//DNA binding;GO:0005488//binding	GO:0009719//response to endogenous stimulus;GO:0010468//regulation of gene expression;GO:0006952//defense response;GO:0006725//cellular aromatic compound metabolic process;GO:0006355//regulation of transcription, DNA-templated;GO:0018130//heterocycle biosynthetic process;GO:0019219//regulation of nucleobase-containing compound metabolic process;GO:1901701//cellular response to oxygen-containing c…
Gh_D11G1357	1.73	1.17	0	0.46	0.36	0.87	0.48	1.62	2.88	0.13	1.16	0.39	0.3	0.2	0.77	0.09	0.09	0	20.12	14	0	5	5	9.71	6	16	30.6	1.5	11	4.4	4	2	7	1	1	0	Gh_D11G1357	Gh_D11G1357	Ethylene-responsive transcription factor 1B [Source:UniProtKB/Swiss-Prot;Acc:Q8LDC8]	Environmental Information Processing	Signal transduction	ko04075//Plant hormone signal transduction	GO:0005622//intracellular;GO:0043229//intracellular organelle;GO:0043231//intracellular membrane-bounded organelle;GO:0043227//membrane-bounded organelle;GO:0044464//cell part;GO:0005623//cell;GO:0043226//organelle;GO:0044424//intracellular part;GO:0005634//nucleus	GO:0001071//nucleic acid binding transcription factor activity;GO:0097159//organic cyclic compound binding;GO:0003676//nucleic acid binding;GO:1901363//heterocyclic compound binding;GO:0003700//sequence-specific DNA binding transcription factor activity;GO:0003677//DNA binding;GO:0005488//binding	GO:0009719//response to endogenous stimulus;GO:0010468//regulation of gene expression;GO:0006952//defense response;GO:0006725//cellular aromatic compound metabolic process;GO:0006355//regulation of transcription, DNA-templated;GO:0018130//heterocycle biosynthetic process;GO:0019219//regulation of nucleobase-containing compound metabolic process;GO:1901701//cellular response to oxygen-containing c…
Gh_D11G2586	0	0	0	0	0.12	0.08	0	0	0	0.07	0	0	0	0	0	0.08	0	0.08	0	0	0	0	2	1	0	0	0	1	0	0	0	0	0	1	0	1	Gh_D11G2586	Gh_D11G2586	Ethylene-responsive transcription factor 1B [Source:UniProtKB/Swiss-Prot;Acc:Q8LDC8]	Environmental Information Processing	Signal transduction	ko04075//Plant hormone signal transduction	GO:0005622//intracellular;GO:0043229//intracellular organelle;GO:0043231//intracellular membrane-bounded organelle;GO:0043227//membrane-bounded organelle;GO:0044464//cell part;GO:0005623//cell;GO:0043226//organelle;GO:0044424//intracellular part;GO:0005634//nucleus	GO:0001071//nucleic acid binding transcription factor activity;GO:0097159//organic cyclic compound binding;GO:0003676//nucleic acid binding;GO:1901363//heterocyclic compound binding;GO:0003700//sequence-specific DNA binding transcription factor activity;GO:0003677//DNA binding;GO:0005488//binding	GO:0009719//response to endogenous stimulus;GO:0010468//regulation of gene expression;GO:0006952//defense response;GO:0006725//cellular aromatic compound metabolic process;GO:0006355//regulation of transcription, DNA-templated;GO:0018130//heterocycle biosynthetic process;GO:0019219//regulation of nucleobase-containing compound metabolic process;GO:1901701//cellular response to oxygen-containing c…
Gh_D11G2587	0	0	0	0	0	0	0	0	0	0	0	0	0	0	0.11	0.09	0	0	0	0	0	0	0	0	0	0	0	0	0	0	0	0	1	1	0	0	Gh_D11G2587	Gh_D11G2587	Ethylene-responsive transcription factor 1B [Source:UniProtKB/Swiss-Prot;Acc:Q8LDC8]	Environmental Information Processing	Signal transduction	ko04075//Plant hormone signal transduction	GO:0005622//intracellular;GO:0043229//intracellular organelle;GO:0043231//intracellular membrane-bounded organelle;GO:0043227//membrane-bounded organelle;GO:0044464//cell part;GO:0005623//cell;GO:0043226//organelle;GO:0044424//intracellular part;GO:0005634//nucleus	GO:0001071//nucleic acid binding transcription factor activity;GO:0097159//organic cyclic compound binding;GO:0003676//nucleic acid binding;GO:1901363//heterocyclic compound binding;GO:0003700//sequence-specific DNA binding transcription factor activity;GO:0003677//DNA binding;GO:0005488//binding	GO:0009719//response to endogenous stimulus;GO:0010468//regulation of gene expression;GO:0006952//defense response;GO:0006725//cellular aromatic compound metabolic process;GO:0006355//regulation of transcription, DNA-templated;GO:0018130//heterocycle biosynthetic process;GO:0019219//regulation of nucleobase-containing compound metabolic process;GO:1901701//cellular response to oxygen-containing c…
Gh_D11G2588	0	0	0	0.09	0	0	0	0	0.18	0	0	0	0	0	0	0	0	0	0	0	0	1	0	0	0	0	2	0	0	0	0	0	0	0	0	0	Gh_D11G2588	Gh_D11G2588	Ethylene-responsive transcription factor 1B [Source:UniProtKB/Swiss-Prot;Acc:Q8LDC8]	Environmental Information Processing	Signal transduction	ko04075//Plant hormone signal transduction	GO:0005622//intracellular;GO:0043229//intracellular organelle;GO:0043231//intracellular membrane-bounded organelle;GO:0043227//membrane-bounded organelle;GO:0044464//cell part;GO:0005623//cell;GO:0043226//organelle;GO:0044424//intracellular part;GO:0005634//nucleus	GO:0001071//nucleic acid binding transcription factor activity;GO:0097159//organic cyclic compound binding;GO:0003676//nucleic acid binding;GO:1901363//heterocyclic compound binding;GO:0003700//sequence-specific DNA binding transcription factor activity;GO:0003677//DNA binding;GO:0005488//binding	GO:0009719//response to endogenous stimulus;GO:0010468//regulation of gene expression;GO:0006952//defense response;GO:0006725//cellular aromatic compound metabolic process;GO:0006355//regulation of transcription, DNA-templated;GO:0018130//heterocycle biosynthetic process;GO:0019219//regulation of nucleobase-containing compound metabolic process;GO:1901701//cellular response to oxygen-containing c…
Gh_D13G1076	0	0	0	0	0	0	0	0	0	0.6	0	0	0	0	0	0	0	0	0	0	0	0	0	0	0	0	0	3	0	0	0	0	0	0	0	0	Gh_D13G1076	Gh_D13G1076	Ethylene-responsive transcription factor 1B [Source:UniProtKB/Swiss-Prot;Acc:Q8LDC8]	Environmental Information Processing	Signal transduction	ko04075//Plant hormone signal transduction	GO:0005622//intracellular;GO:0043229//intracellular organelle;GO:0043231//intracellular membrane-bounded organelle;GO:0043227//membrane-bounded organelle;GO:0044464//cell part;GO:0005623//cell;GO:0043226//organelle;GO:0044424//intracellular part;GO:0005634//nucleus	GO:0001071//nucleic acid binding transcription factor activity;GO:0097159//organic cyclic compound binding;GO:0003676//nucleic acid binding;GO:1901363//heterocyclic compound binding;GO:0003700//sequence-specific DNA binding transcription factor activity;GO:0003677//DNA binding;GO:0005488//binding	GO:0009719//response to endogenous stimulus;GO:0010468//regulation of gene expression;GO:0006952//defense response;GO:0006725//cellular aromatic compound metabolic process;GO:0006355//regulation of transcription, DNA-templated;GO:0018130//heterocycle biosynthetic process;GO:0019219//regulation of nucleobase-containing compound metabolic process;GO:1901701//cellular response to oxygen-containing c…
Gh_D13G1806	0.09	0	0.1	0.1	0.23	0.19	0.92	0.95	1.28	0.44	0.22	0.65	0	0.31	0.12	0.28	0.09	0.2	1	0	1	1	3	2	11	9	13	5	2	7	0	3	1	3	1	2	Gh_D13G1806	Gh_D13G1806	Ethylene-responsive transcription factor 1B [Source:UniProtKB/Swiss-Prot;Acc:Q8LDC8]	Environmental Information Processing	Signal transduction	ko04075//Plant hormone signal transduction	GO:0005622//intracellular;GO:0043229//intracellular organelle;GO:0043231//intracellular membrane-bounded organelle;GO:0043227//membrane-bounded organelle;GO:0044464//cell part;GO:0005623//cell;GO:0043226//organelle;GO:0044424//intracellular part;GO:0005634//nucleus	GO:0001071//nucleic acid binding transcription factor activity;GO:0097159//organic cyclic compound binding;GO:0003676//nucleic acid binding;GO:1901363//heterocyclic compound binding;GO:0003700//sequence-specific DNA binding transcription factor activity;GO:0003677//DNA binding;GO:0005488//binding	GO:0009719//response to endogenous stimulus;GO:0010468//regulation of gene expression;GO:0006952//defense response;GO:0006725//cellular aromatic compound metabolic process;GO:0006355//regulation of transcription, DNA-templated;GO:0018130//heterocycle biosynthetic process;GO:0019219//regulation of nucleobase-containing compound metabolic process;GO:1901701//cellular response to oxygen-containing c…
Gh_D13G1807	0	0	0	0	0	0	0	0	0	0	0	0	0	0	0	0	0	0	0	0	0	0	0	0	0	0	0	0	0	0	0	0	0	0	0	0	Gh_D13G1807	Gh_D13G1807	Ethylene-responsive transcription factor 1B [Source:UniProtKB/Swiss-Prot;Acc:Q8LDC8]	Environmental Information Processing	Signal transduction	ko04075//Plant hormone signal transduction	GO:0005622//intracellular;GO:0043229//intracellular organelle;GO:0043231//intracellular membrane-bounded organelle;GO:0043227//membrane-bounded organelle;GO:0044464//cell part;GO:0005623//cell;GO:0043226//organelle;GO:0044424//intracellular part;GO:0005634//nucleus	GO:0001071//nucleic acid binding transcription factor activity;GO:0097159//organic cyclic compound binding;GO:0003676//nucleic acid binding;GO:1901363//heterocyclic compound binding;GO:0003700//sequence-specific DNA binding transcription factor activity;GO:0003677//DNA binding;GO:0005488//binding	GO:0009719//response to endogenous stimulus;GO:0010468//regulation of gene expression;GO:0006952//defense response;GO:0006725//cellular aromatic compound metabolic process;GO:0006355//regulation of transcription, DNA-templated;GO:0018130//heterocycle biosynthetic process;GO:0019219//regulation of nucleobase-containing compound metabolic process;GO:1901701//cellular response to oxygen-containing c…
Gh_Sca006892G01	1.02	0.69	1.13	0.43	1.44	0.53	0.95	1.08	2.12	1.48	1.49	0.95	0.79	1.42	1.17	1.37	0.73	1.23	10	7	10	4	17	5	10	9	19	15	12	9	9	12	9	13	7	11	Gh_Sca006892G01	Gh_Sca006892G01	Ethylene-responsive transcription factor 2 [Source:UniProtKB/Swiss-Prot;Acc:O80338]	Environmental Information Processing	Signal transduction	ko04075//Plant hormone signal transduction	GO:0005623//cell;GO:0043231//intracellular membrane-bounded organelle;GO:0044464//cell part;GO:0043229//intracellular organelle;GO:0005622//intracellular;GO:0043226//organelle;GO:0044424//intracellular part;GO:0005634//nucleus;GO:0043227//membrane-bounded organelle	GO:0001071//nucleic acid binding transcription factor activity;GO:1901363//heterocyclic compound binding;GO:0003677//DNA binding;GO:0003700//sequence-specific DNA binding transcription factor activity;GO:0005488//binding;GO:0097159//organic cyclic compound binding;GO:0003676//nucleic acid binding	GO:0032501//multicellular organismal process;GO:0009753//response to jasmonic acid;GO:1901698//response to nitrogen compound;GO:0009864//induced systemic resistance, jasmonic acid mediated signaling pathway;GO:0006950//response to stress;GO:0044767//single-organism developmental process;GO:0006807//nitrogen compound metabolic process;GO:0001101//response to acid chemical;GO:0045088//regulation of…

## Sheet: ACS
id	X-1-1_fpkm	X-1-2_fpkm	X-1-3_fpkm	X-2-1_fpkm	X-2-2_fpkm	X-2-3_fpkm	X-3-1_fpkm	X-3-2_fpkm	X-3-3_fpkm	L-1-1_fpkm	L-1-2_fpkm	L-1-3_fpkm	L-2-1_fpkm	L-2-2_fpkm	L-2-3_fpkm	L-3-1_fpkm	L-3-2_fpkm	L-3-3_fpkm	X-1-1_count	X-1-2_count	X-1-3_count	X-2-1_count	X-2-2_count	X-2-3_count	X-3-1_count	X-3-2_count	X-3-3_count	L-1-1_count	L-1-2_count	L-1-3_count	L-2-1_count	L-2-2_count	L-2-3_count	L-3-1_count	L-3-2_count	L-3-3_count	Symbol	Query_id	Description	KEGG_A_class	KEGG_B_class	Pathway	GO Component	GO Function	GO Process
Gh_A01G1020	0	0	0	0	0	0	0	0	0	0	0	0	0	0	0	0	0	0	0	0	0	0	0	0	0	0	0	0	0	0	0	0	0	0	0	0	Gh_A01G1020	Gh_A01G1020	1-aminocyclopropane-1-carboxylate synthase 8 [Source:UniProtKB/Swiss-Prot;Acc:Q9T065]	Metabolism	Amino acid metabolism	ko00270//Cysteine and methionine metabolism	-	GO:1901363//heterocyclic compound binding;GO:0016846//carbon-sulfur lyase activity;GO:0005488//binding;GO:0097159//organic cyclic compound binding;GO:0003824//catalytic activity;GO:0042802//identical protein binding;GO:0016847//1-aminocyclopropane-1-carboxylate synthase activity;GO:0030170//pyridoxal phosphate binding;GO:0005515//protein binding;GO:0043168//anion binding;GO:0043167//ion binding;G…	GO:0006082//organic acid metabolic process;GO:0044707//single-multicellular organism process;GO:0044702//single organism reproductive process;GO:1901607//alpha-amino acid biosynthetic process;GO:0021700//developmental maturation;GO:0006807//nitrogen compound metabolic process;GO:0016053//organic acid biosynthetic process;GO:0022414//reproductive process;GO:0003006//developmental process involved …
Gh_A02G1046	2.79	5.36	10.64	18.61	6.92	5.94	3.24	5.79	3.67	2.66	3.92	2.59	5.25	2.29	1.08	7.46	6.16	6.07	68.9	136.56	236.59	431.51	205.38	140.99	85.98	122.07	82.85	67.91	79.22	61.92	150.92	48.65	20.87	178.58	148.57	136.09	Gh_A02G1046	Gh_A02G1046	1-aminocyclopropane-1-carboxylate synthase 6 [Source:UniProtKB/Swiss-Prot;Acc:Q9SAR0]	Metabolism	Amino acid metabolism	ko00270//Cysteine and methionine metabolism	-	GO:0016847//1-aminocyclopropane-1-carboxylate synthase activity;GO:0097159//organic cyclic compound binding;GO:0042802//identical protein binding;GO:0030170//pyridoxal phosphate binding;GO:0016829//lyase activity;GO:1901363//heterocyclic compound binding;GO:0005515//protein binding;GO:0043167//ion binding;GO:0043168//anion binding;GO:0016846//carbon-sulfur lyase activity;GO:0048037//cofactor bind…	GO:1990267//response to transition metal nanoparticle;GO:0032502//developmental process;GO:1900673//olefin metabolic process;GO:0009835//fruit ripening;GO:0010039//response to iron ion;GO:0044281//small molecule metabolic process;GO:0006952//defense response;GO:0007275//multicellular organismal development;GO:0044710//single-organism metabolic process;GO:0046394//carboxylic acid biosynthetic proc…
Gh_A02G1431	0.04	0	0	0.04	0	0.13	0	0.15	0	0	0.15	0	0	0.05	0	0.09	0	0.28	1	0	0	1	0	3	0	3	0	0	3	0	0	1	0	2	0	6	Gh_A02G1431	Gh_A02G1431	1-aminocyclopropane-1-carboxylate synthase 8 [Source:UniProtKB/Swiss-Prot;Acc:Q9T065]	Metabolism	Amino acid metabolism	ko00270//Cysteine and methionine metabolism	-	GO:1901363//heterocyclic compound binding;GO:0016846//carbon-sulfur lyase activity;GO:0005488//binding;GO:0097159//organic cyclic compound binding;GO:0003824//catalytic activity;GO:0042802//identical protein binding;GO:0016847//1-aminocyclopropane-1-carboxylate synthase activity;GO:0030170//pyridoxal phosphate binding;GO:0005515//protein binding;GO:0043168//anion binding;GO:0043167//ion binding;G…	GO:0006082//organic acid metabolic process;GO:0044707//single-multicellular organism process;GO:0044702//single organism reproductive process;GO:1901607//alpha-amino acid biosynthetic process;GO:0021700//developmental maturation;GO:0006807//nitrogen compound metabolic process;GO:0016053//organic acid biosynthetic process;GO:0022414//reproductive process;GO:0003006//developmental process involved …
Gh_A05G0211	0.04	0	0	0	0.07	0	0	0	0	0	0.03	0	0	0	0	0.05	0	0	1	0	0	0	2	0	0	0	0	0	0.5	0	0	0	0	1	0	0	Gh_A05G0211	Gh_A05G0211	1-aminocyclopropane-1-carboxylate synthase 7 [Source:UniProtKB/Swiss-Prot;Acc:Q9STR4]	Metabolism	Amino acid metabolism	ko00270//Cysteine and methionine metabolism	-	GO:0030170//pyridoxal phosphate binding;GO:0005488//binding;GO:0016846//carbon-sulfur lyase activity;GO:0016829//lyase activity;GO:0003824//catalytic activity;GO:0097159//organic cyclic compound binding;GO:0042802//identical protein binding;GO:0016847//1-aminocyclopropane-1-carboxylate synthase activity;GO:0043168//anion binding;GO:1901363//heterocyclic compound binding;GO:0043167//ion binding;GO…	GO:0032787//monocarboxylic acid metabolic process;GO:0044702//single organism reproductive process;GO:0043449//cellular alkene metabolic process;GO:0044707//single-multicellular organism process;GO:0006520//cellular amino acid metabolic process;GO:1901566//organonitrogen compound biosynthetic process;GO:0044249//cellular biosynthetic process;GO:0009835//fruit ripening;GO:0022414//reproductive pro…
Gh_A05G2254	0.96	0.24	1.16	0.31	0.42	0.22	0.39	0.39	0	0.08	0	0.04	0	0	0	0	0	0	22.88	6	25	7	12	5	10	8	0	2	0	1	0	0	0	0	0	0	Gh_A05G2254	Gh_A05G2254	1-aminocyclopropane-1-carboxylate synthase 8 [Source:UniProtKB/Swiss-Prot;Acc:Q9T065]	Metabolism	Amino acid metabolism	ko00270//Cysteine and methionine metabolism	-	GO:1901363//heterocyclic compound binding;GO:0016846//carbon-sulfur lyase activity;GO:0005488//binding;GO:0097159//organic cyclic compound binding;GO:0003824//catalytic activity;GO:0042802//identical protein binding;GO:0016847//1-aminocyclopropane-1-carboxylate synthase activity;GO:0030170//pyridoxal phosphate binding;GO:0005515//protein binding;GO:0043168//anion binding;GO:0043167//ion binding;G…	GO:0006082//organic acid metabolic process;GO:0044707//single-multicellular organism process;GO:0044702//single organism reproductive process;GO:1901607//alpha-amino acid biosynthetic process;GO:0021700//developmental maturation;GO:0006807//nitrogen compound metabolic process;GO:0016053//organic acid biosynthetic process;GO:0022414//reproductive process;GO:0003006//developmental process involved …
Gh_A07G0095	1.69	0.81	1.07	0.34	0.51	0.68	0	0.05	0	0	0.05	0	0	0	0	0	0	0	38.55	19	21.86	7.27	14	15	0	1	0	0	1	0	0	0	0	0	0	0	Gh_A07G0095	Gh_A07G0095	1-aminocyclopropane-1-carboxylate synthase 7 [Source:UniProtKB/Swiss-Prot;Acc:Q9STR4]	Metabolism	Amino acid metabolism	ko00270//Cysteine and methionine metabolism	-	GO:0030170//pyridoxal phosphate binding;GO:0005488//binding;GO:0016846//carbon-sulfur lyase activity;GO:0016829//lyase activity;GO:0003824//catalytic activity;GO:0097159//organic cyclic compound binding;GO:0042802//identical protein binding;GO:0016847//1-aminocyclopropane-1-carboxylate synthase activity;GO:0043168//anion binding;GO:1901363//heterocyclic compound binding;GO:0043167//ion binding;GO…	GO:0032787//monocarboxylic acid metabolic process;GO:0044702//single organism reproductive process;GO:0043449//cellular alkene metabolic process;GO:0044707//single-multicellular organism process;GO:0006520//cellular amino acid metabolic process;GO:1901566//organonitrogen compound biosynthetic process;GO:0044249//cellular biosynthetic process;GO:0009835//fruit ripening;GO:0022414//reproductive pro…
Gh_A08G0989	1	1.37	0.55	1.75	3.18	5.22	5.91	5.48	5.14	0.24	0.26	0.17	0.5	1.14	0.16	0.76	0.51	0.86	24.58	34.73	12.15	40.3	93.91	123.49	156.07	114.95	115.54	6.11	5.19	4.05	14.19	24.21	3	18.23	12.18	19.24	Gh_A08G0989	Gh_A08G0989	1-aminocyclopropane-1-carboxylate synthase 6 [Source:UniProtKB/Swiss-Prot;Acc:Q9SAR0]	Metabolism	Amino acid metabolism	ko00270//Cysteine and methionine metabolism	-	GO:0016847//1-aminocyclopropane-1-carboxylate synthase activity;GO:0097159//organic cyclic compound binding;GO:0042802//identical protein binding;GO:0030170//pyridoxal phosphate binding;GO:0016829//lyase activity;GO:1901363//heterocyclic compound binding;GO:0005515//protein binding;GO:0043167//ion binding;GO:0043168//anion binding;GO:0016846//carbon-sulfur lyase activity;GO:0048037//cofactor bind…	GO:1990267//response to transition metal nanoparticle;GO:0032502//developmental process;GO:1900673//olefin metabolic process;GO:0009835//fruit ripening;GO:0010039//response to iron ion;GO:0044281//small molecule metabolic process;GO:0006952//defense response;GO:0007275//multicellular organismal development;GO:0044710//single-organism metabolic process;GO:0046394//carboxylic acid biosynthetic proc…
Gh_A10G0800	0.27	0.42	0.39	0.25	0.26	0.29	0.59	0.37	0.3	0	0.14	0.04	0.1	0	0.15	0	0.12	0	7	11	9	6	8	7	16	8	7	0	3	1	3	0	3	0	3	0	Gh_A10G0800	Gh_A10G0800	1-aminocyclopropane-1-carboxylate synthase 8 [Source:UniProtKB/Swiss-Prot;Acc:Q9T065]	Metabolism	Amino acid metabolism	ko00270//Cysteine and methionine metabolism	-	GO:1901363//heterocyclic compound binding;GO:0016846//carbon-sulfur lyase activity;GO:0005488//binding;GO:0097159//organic cyclic compound binding;GO:0003824//catalytic activity;GO:0042802//identical protein binding;GO:0016847//1-aminocyclopropane-1-carboxylate synthase activity;GO:0030170//pyridoxal phosphate binding;GO:0005515//protein binding;GO:0043168//anion binding;GO:0043167//ion binding;G…	GO:0006082//organic acid metabolic process;GO:0044707//single-multicellular organism process;GO:0044702//single organism reproductive process;GO:1901607//alpha-amino acid biosynthetic process;GO:0021700//developmental maturation;GO:0006807//nitrogen compound metabolic process;GO:0016053//organic acid biosynthetic process;GO:0022414//reproductive process;GO:0003006//developmental process involved …
Gh_A11G0207	0	0	0	0.09	0.03	0.08	0.11	0	0	0	0	0	0.07	0	0.05	0	0	0.27	0	0	0	2	1	2	3	0	0	0	0	0	2	0	1	0	0	6	Gh_A11G0207	Gh_A11G0207	1-aminocyclopropane-1-carboxylate synthase 6 [Source:UniProtKB/Swiss-Prot;Acc:Q9SAR0]	Metabolism	Amino acid metabolism	ko00270//Cysteine and methionine metabolism	-	GO:0016847//1-aminocyclopropane-1-carboxylate synthase activity;GO:0097159//organic cyclic compound binding;GO:0042802//identical protein binding;GO:0030170//pyridoxal phosphate binding;GO:0016829//lyase activity;GO:1901363//heterocyclic compound binding;GO:0005515//protein binding;GO:0043167//ion binding;GO:0043168//anion binding;GO:0016846//carbon-sulfur lyase activity;GO:0048037//cofactor bind…	GO:1990267//response to transition metal nanoparticle;GO:0032502//developmental process;GO:1900673//olefin metabolic process;GO:0009835//fruit ripening;GO:0010039//response to iron ion;GO:0044281//small molecule metabolic process;GO:0006952//defense response;GO:0007275//multicellular organismal development;GO:0044710//single-organism metabolic process;GO:0046394//carboxylic acid biosynthetic proc…
Gh_A11G0453	0.86	0.91	0.69	0.36	0.36	0.6	0.44	0.39	0.27	1.16	0.56	0.76	0.8	0.91	0.79	0.72	0.3	0.46	20.87	22.74	15	8.25	10.4	14	11.38	8	6	29	11	17.81	22.37	18.86	14.88	16.84	7	10.18	Gh_A11G0453	Gh_A11G0453	1-aminocyclopropane-1-carboxylate synthase 8 [Source:UniProtKB/Swiss-Prot;Acc:Q9T065]	Metabolism	Amino acid metabolism	ko00270//Cysteine and methionine metabolism	-	GO:1901363//heterocyclic compound binding;GO:0016846//carbon-sulfur lyase activity;GO:0005488//binding;GO:0097159//organic cyclic compound binding;GO:0003824//catalytic activity;GO:0042802//identical protein binding;GO:0016847//1-aminocyclopropane-1-carboxylate synthase activity;GO:0030170//pyridoxal phosphate binding;GO:0005515//protein binding;GO:0043168//anion binding;GO:0043167//ion binding;G…	GO:0006082//organic acid metabolic process;GO:0044707//single-multicellular organism process;GO:0044702//single organism reproductive process;GO:1901607//alpha-amino acid biosynthetic process;GO:0021700//developmental maturation;GO:0006807//nitrogen compound metabolic process;GO:0016053//organic acid biosynthetic process;GO:0022414//reproductive process;GO:0003006//developmental process involved …
Gh_A11G1914	0.19	0.09	0.46	0.13	0	0.05	0.04	0.21	0.2	0.04	0.08	0.06	0.04	0.08	0	0	0.05	0.16	4.5	2.25	10	3	0	1.17	1	4.29	4.5	1	1.5	1.33	1	1.67	0	0	1.08	3.5	Gh_A11G1914	Gh_A11G1914	1-aminocyclopropane-1-carboxylate synthase 8 [Source:UniProtKB/Swiss-Prot;Acc:Q9T065]	Metabolism	Amino acid metabolism	ko00270//Cysteine and methionine metabolism	-	GO:1901363//heterocyclic compound binding;GO:0016846//carbon-sulfur lyase activity;GO:0005488//binding;GO:0097159//organic cyclic compound binding;GO:0003824//catalytic activity;GO:0042802//identical protein binding;GO:0016847//1-aminocyclopropane-1-carboxylate synthase activity;GO:0030170//pyridoxal phosphate binding;GO:0005515//protein binding;GO:0043168//anion binding;GO:0043167//ion binding;G…	GO:0006082//organic acid metabolic process;GO:0044707//single-multicellular organism process;GO:0044702//single organism reproductive process;GO:1901607//alpha-amino acid biosynthetic process;GO:0021700//developmental maturation;GO:0006807//nitrogen compound metabolic process;GO:0016053//organic acid biosynthetic process;GO:0022414//reproductive process;GO:0003006//developmental process involved …
Gh_A12G2673	87.19	137.72	78.54	92.28	173.5	223.16	211.05	164.7	149.81	29.04	21.27	20.76	58.72	92.36	79.49	139.44	73.25	115.7	2134.4	3473.1	1728.19	2117.76	5096.57	5242.77	5536.49	3434.41	3349.16	732.85	425.49	490.33	1669.76	1943.36	1521.65	3303.8	1748.76	2568.89	Gh_A12G2673	Gh_A12G2673	1-aminocyclopropane-1-carboxylate synthase 6 [Source:UniProtKB/Swiss-Prot;Acc:Q9SAR0]	Metabolism	Amino acid metabolism	ko00270//Cysteine and methionine metabolism	-	GO:0016847//1-aminocyclopropane-1-carboxylate synthase activity;GO:0097159//organic cyclic compound binding;GO:0042802//identical protein binding;GO:0030170//pyridoxal phosphate binding;GO:0016829//lyase activity;GO:1901363//heterocyclic compound binding;GO:0005515//protein binding;GO:0043167//ion binding;GO:0043168//anion binding;GO:0016846//carbon-sulfur lyase activity;GO:0048037//cofactor bind…	GO:1990267//response to transition metal nanoparticle;GO:0032502//developmental process;GO:1900673//olefin metabolic process;GO:0009835//fruit ripening;GO:0010039//response to iron ion;GO:0044281//small molecule metabolic process;GO:0006952//defense response;GO:0007275//multicellular organismal development;GO:0044710//single-organism metabolic process;GO:0046394//carboxylic acid biosynthetic proc…
Gh_D01G1076	0	0	0	0	0	0	0	0	0	0	0	0	0	0	0	0	0	0	0	0	0	0	0	0	0	0	0	0	0	0	0	0	0	0	0	0	Gh_D01G1076	Gh_D01G1076	1-aminocyclopropane-1-carboxylate synthase 8 [Source:UniProtKB/Swiss-Prot;Acc:Q9T065]	Metabolism	Amino acid metabolism	ko00270//Cysteine and methionine metabolism	-	GO:1901363//heterocyclic compound binding;GO:0016846//carbon-sulfur lyase activity;GO:0005488//binding;GO:0097159//organic cyclic compound binding;GO:0003824//catalytic activity;GO:0042802//identical protein binding;GO:0016847//1-aminocyclopropane-1-carboxylate synthase activity;GO:0030170//pyridoxal phosphate binding;GO:0005515//protein binding;GO:0043168//anion binding;GO:0043167//ion binding;G…	GO:0006082//organic acid metabolic process;GO:0044707//single-multicellular organism process;GO:0044702//single organism reproductive process;GO:1901607//alpha-amino acid biosynthetic process;GO:0021700//developmental maturation;GO:0006807//nitrogen compound metabolic process;GO:0016053//organic acid biosynthetic process;GO:0022414//reproductive process;GO:0003006//developmental process involved …
Gh_D03G0289	0.04	0	0	0	0	0	0	0	0	0	0	0	0	0	0	0	0	0	1	0	0	0	0	0	0	0	0	0	0	0	0	0	0	0	0	0	Gh_D03G0289	Gh_D03G0289	1-aminocyclopropane-1-carboxylate synthase 8 [Source:UniProtKB/Swiss-Prot;Acc:Q9T065]	Metabolism	Amino acid metabolism	ko00270//Cysteine and methionine metabolism	-	GO:1901363//heterocyclic compound binding;GO:0016846//carbon-sulfur lyase activity;GO:0005488//binding;GO:0097159//organic cyclic compound binding;GO:0003824//catalytic activity;GO:0042802//identical protein binding;GO:0016847//1-aminocyclopropane-1-carboxylate synthase activity;GO:0030170//pyridoxal phosphate binding;GO:0005515//protein binding;GO:0043168//anion binding;GO:0043167//ion binding;G…	GO:0006082//organic acid metabolic process;GO:0044707//single-multicellular organism process;GO:0044702//single organism reproductive process;GO:1901607//alpha-amino acid biosynthetic process;GO:0021700//developmental maturation;GO:0006807//nitrogen compound metabolic process;GO:0016053//organic acid biosynthetic process;GO:0022414//reproductive process;GO:0003006//developmental process involved …
Gh_D03G0678	3.08	3.67	8.83	11.28	4.64	4.25	3.32	3.22	2.53	3.22	4.44	3.06	4.35	1.24	1.4	7.24	5.82	7.04	76.1	93.44	196.41	261.49	137.62	101.01	88.02	67.93	57.15	82.09	89.78	73.08	125.08	26.35	27.13	173.42	140.43	157.91	Gh_D03G0678	Gh_D03G0678	1-aminocyclopropane-1-carboxylate synthase 6 [Source:UniProtKB/Swiss-Prot;Acc:Q9SAR0]	Metabolism	Amino acid metabolism	ko00270//Cysteine and methionine metabolism	-	GO:0016847//1-aminocyclopropane-1-carboxylate synthase activity;GO:0097159//organic cyclic compound binding;GO:0042802//identical protein binding;GO:0030170//pyridoxal phosphate binding;GO:0016829//lyase activity;GO:1901363//heterocyclic compound binding;GO:0005515//protein binding;GO:0043167//ion binding;GO:0043168//anion binding;GO:0016846//carbon-sulfur lyase activity;GO:0048037//cofactor bind…	GO:1990267//response to transition metal nanoparticle;GO:0032502//developmental process;GO:1900673//olefin metabolic process;GO:0009835//fruit ripening;GO:0010039//response to iron ion;GO:0044281//small molecule metabolic process;GO:0006952//defense response;GO:0007275//multicellular organismal development;GO:0044710//single-organism metabolic process;GO:0046394//carboxylic acid biosynthetic proc…
Gh_D05G0288	0	0.21	0.05	0	0.04	0	0	0	0	0	0.03	0	0	0	0	0	0	0	0	5	1	0	1	0	0	0	0	0	0.5	0	0	0	0	0	0	0	Gh_D05G0288	Gh_D05G0288	1-aminocyclopropane-1-carboxylate synthase 7 [Source:UniProtKB/Swiss-Prot;Acc:Q9STR4]	Metabolism	Amino acid metabolism	ko00270//Cysteine and methionine metabolism	-	GO:0030170//pyridoxal phosphate binding;GO:0005488//binding;GO:0016846//carbon-sulfur lyase activity;GO:0016829//lyase activity;GO:0003824//catalytic activity;GO:0097159//organic cyclic compound binding;GO:0042802//identical protein binding;GO:0016847//1-aminocyclopropane-1-carboxylate synthase activity;GO:0043168//anion binding;GO:1901363//heterocyclic compound binding;GO:0043167//ion binding;GO…	GO:0032787//monocarboxylic acid metabolic process;GO:0044702//single organism reproductive process;GO:0043449//cellular alkene metabolic process;GO:0044707//single-multicellular organism process;GO:0006520//cellular amino acid metabolic process;GO:1901566//organonitrogen compound biosynthetic process;GO:0044249//cellular biosynthetic process;GO:0009835//fruit ripening;GO:0022414//reproductive pro…
Gh_D05G2049	0	0	0	0	0	0	0	0	0.05	0	0	0	0	0	0	0.04	0	0	0	0	0	0	0	0	0	0	1	0	0	0	0	0	0	1	0	0	Gh_D05G2049	Gh_D05G2049	1-aminocyclopropane-1-carboxylate synthase 8 [Source:UniProtKB/Swiss-Prot;Acc:Q9T065]	Metabolism	Amino acid metabolism	ko00270//Cysteine and methionine metabolism	-	GO:1901363//heterocyclic compound binding;GO:0016846//carbon-sulfur lyase activity;GO:0005488//binding;GO:0097159//organic cyclic compound binding;GO:0003824//catalytic activity;GO:0042802//identical protein binding;GO:0016847//1-aminocyclopropane-1-carboxylate synthase activity;GO:0030170//pyridoxal phosphate binding;GO:0005515//protein binding;GO:0043168//anion binding;GO:0043167//ion binding;G…	GO:0006082//organic acid metabolic process;GO:0044707//single-multicellular organism process;GO:0044702//single organism reproductive process;GO:1901607//alpha-amino acid biosynthetic process;GO:0021700//developmental maturation;GO:0006807//nitrogen compound metabolic process;GO:0016053//organic acid biosynthetic process;GO:0022414//reproductive process;GO:0003006//developmental process involved …
Gh_D05G2514	0.13	0	0.19	0.04	0.07	0.04	0.23	0	0.14	0	0	0	0.04	0	0	0	0	0.28	3.12	0	4	1	2	1	6	0	3	0	0	0	1	0	0	0	0	6	Gh_D05G2514	Gh_D05G2514	1-aminocyclopropane-1-carboxylate synthase 8 [Source:UniProtKB/Swiss-Prot;Acc:Q9T065]	Metabolism	Amino acid metabolism	ko00270//Cysteine and methionine metabolism	-	GO:1901363//heterocyclic compound binding;GO:0016846//carbon-sulfur lyase activity;GO:0005488//binding;GO:0097159//organic cyclic compound binding;GO:0003824//catalytic activity;GO:0042802//identical protein binding;GO:0016847//1-aminocyclopropane-1-carboxylate synthase activity;GO:0030170//pyridoxal phosphate binding;GO:0005515//protein binding;GO:0043168//anion binding;GO:0043167//ion binding;G…	GO:0006082//organic acid metabolic process;GO:0044707//single-multicellular organism process;GO:0044702//single organism reproductive process;GO:1901607//alpha-amino acid biosynthetic process;GO:0021700//developmental maturation;GO:0006807//nitrogen compound metabolic process;GO:0016053//organic acid biosynthetic process;GO:0022414//reproductive process;GO:0003006//developmental process involved …
Gh_D07G0104	1.86	1.91	1.22	0.92	0.99	0.55	0.12	0.1	0	0	0.27	0	0	0	0	0	0	0	42.45	45	25.14	19.73	27	12	3	2	0	0	5	0	0	0	0	0	0	0	Gh_D07G0104	Gh_D07G0104	1-aminocyclopropane-1-carboxylate synthase 7 [Source:UniProtKB/Swiss-Prot;Acc:Q9STR4]	Metabolism	Amino acid metabolism	ko00270//Cysteine and methionine metabolism	-	GO:0030170//pyridoxal phosphate binding;GO:0005488//binding;GO:0016846//carbon-sulfur lyase activity;GO:0016829//lyase activity;GO:0003824//catalytic activity;GO:0097159//organic cyclic compound binding;GO:0042802//identical protein binding;GO:0016847//1-aminocyclopropane-1-carboxylate synthase activity;GO:0043168//anion binding;GO:1901363//heterocyclic compound binding;GO:0043167//ion binding;GO…	GO:0032787//monocarboxylic acid metabolic process;GO:0044702//single organism reproductive process;GO:0043449//cellular alkene metabolic process;GO:0044707//single-multicellular organism process;GO:0006520//cellular amino acid metabolic process;GO:1901566//organonitrogen compound biosynthetic process;GO:0044249//cellular biosynthetic process;GO:0009835//fruit ripening;GO:0022414//reproductive pro…
Gh_D08G1262	4.13	2.4	3.18	9.88	10.86	5.53	3.72	6.06	4.88	4.14	6.65	3.13	23.12	9.75	12.64	28.71	21.46	28.28	102.42	61.27	70.85	229.7	323.09	131.51	98.93	128.05	110.46	105.89	134.81	74.95	665.81	207.79	245	688.77	518.82	635.76	Gh_D08G1262	Gh_D08G1262	1-aminocyclopropane-1-carboxylate synthase 6 [Source:UniProtKB/Swiss-Prot;Acc:Q9SAR0]	Metabolism	Amino acid metabolism	ko00270//Cysteine and methionine metabolism	-	GO:0016847//1-aminocyclopropane-1-carboxylate synthase activity;GO:0097159//organic cyclic compound binding;GO:0042802//identical protein binding;GO:0030170//pyridoxal phosphate binding;GO:0016829//lyase activity;GO:1901363//heterocyclic compound binding;GO:0005515//protein binding;GO:0043167//ion binding;GO:0043168//anion binding;GO:0016846//carbon-sulfur lyase activity;GO:0048037//cofactor bind…	GO:1990267//response to transition metal nanoparticle;GO:0032502//developmental process;GO:1900673//olefin metabolic process;GO:0009835//fruit ripening;GO:0010039//response to iron ion;GO:0044281//small molecule metabolic process;GO:0006952//defense response;GO:0007275//multicellular organismal development;GO:0044710//single-organism metabolic process;GO:0046394//carboxylic acid biosynthetic proc…
Gh_D10G0962	0	0	0	0	0	0	0	0	0	0	0	0	0	0	0	0	0	0	0	0	0	0	0	0	0	0	0	0	0	0	0	0	0	0	0	0	Gh_D10G0962	Gh_D10G0962	1-aminocyclopropane-1-carboxylate synthase 8 [Source:UniProtKB/Swiss-Prot;Acc:Q9T065]	Metabolism	Amino acid metabolism	ko00270//Cysteine and methionine metabolism	-	GO:1901363//heterocyclic compound binding;GO:0016846//carbon-sulfur lyase activity;GO:0005488//binding;GO:0097159//organic cyclic compound binding;GO:0003824//catalytic activity;GO:0042802//identical protein binding;GO:0016847//1-aminocyclopropane-1-carboxylate synthase activity;GO:0030170//pyridoxal phosphate binding;GO:0005515//protein binding;GO:0043168//anion binding;GO:0043167//ion binding;G…	GO:0006082//organic acid metabolic process;GO:0044707//single-multicellular organism process;GO:0044702//single organism reproductive process;GO:1901607//alpha-amino acid biosynthetic process;GO:0021700//developmental maturation;GO:0006807//nitrogen compound metabolic process;GO:0016053//organic acid biosynthetic process;GO:0022414//reproductive process;GO:0003006//developmental process involved …
Gh_D11G0221	0	0	0	0	0	0	0	0	0	0	0	0.04	0	0	0	0	0	0	0	0	0	0	0	0	0	0	0	0	0	1	0	0	0	0	0	0	Gh_D11G0221	Gh_D11G0221	1-aminocyclopropane-1-carboxylate synthase 6 [Source:UniProtKB/Swiss-Prot;Acc:Q9SAR0]	Metabolism	Amino acid metabolism	ko00270//Cysteine and methionine metabolism	-	GO:0016847//1-aminocyclopropane-1-carboxylate synthase activity;GO:0097159//organic cyclic compound binding;GO:0042802//identical protein binding;GO:0030170//pyridoxal phosphate binding;GO:0016829//lyase activity;GO:1901363//heterocyclic compound binding;GO:0005515//protein binding;GO:0043167//ion binding;GO:0043168//anion binding;GO:0016846//carbon-sulfur lyase activity;GO:0048037//cofactor bind…	GO:1990267//response to transition metal nanoparticle;GO:0032502//developmental process;GO:1900673//olefin metabolic process;GO:0009835//fruit ripening;GO:0010039//response to iron ion;GO:0044281//small molecule metabolic process;GO:0006952//defense response;GO:0007275//multicellular organismal development;GO:0044710//single-organism metabolic process;GO:0046394//carboxylic acid biosynthetic proc…
Gh_D11G0525	0.46	0.05	0.23	0.12	0.09	0	0.06	0	0	0.04	0	0.18	0.09	0.15	0.11	0.14	0.13	0.17	11.13	1.26	5	2.75	2.6	0	1.62	0	0	1	0	4.19	2.63	3.14	2.12	3.16	3	3.82	Gh_D11G0525	Gh_D11G0525	1-aminocyclopropane-1-carboxylate synthase 8 [Source:UniProtKB/Swiss-Prot;Acc:Q9T065]	Metabolism	Amino acid metabolism	ko00270//Cysteine and methionine metabolism	-	GO:1901363//heterocyclic compound binding;GO:0016846//carbon-sulfur lyase activity;GO:0005488//binding;GO:0097159//organic cyclic compound binding;GO:0003824//catalytic activity;GO:0042802//identical protein binding;GO:0016847//1-aminocyclopropane-1-carboxylate synthase activity;GO:0030170//pyridoxal phosphate binding;GO:0005515//protein binding;GO:0043168//anion binding;GO:0043167//ion binding;G…	GO:0006082//organic acid metabolic process;GO:0044707//single-multicellular organism process;GO:0044702//single organism reproductive process;GO:1901607//alpha-amino acid biosynthetic process;GO:0021700//developmental maturation;GO:0006807//nitrogen compound metabolic process;GO:0016053//organic acid biosynthetic process;GO:0022414//reproductive process;GO:0003006//developmental process involved …
Gh_D11G2060	0.56	0.27	0	0.31	0.14	0.25	0.08	0.28	0.61	0	0.08	0.11	0.18	0.4	0.16	0.38	0.51	0.48	13.5	6.75	0	7	4	5.83	2	5.71	13.5	0	1.5	2.67	5	8.33	3	9	11.92	10.5	Gh_D11G2060	Gh_D11G2060	1-aminocyclopropane-1-carboxylate synthase 8 [Source:UniProtKB/Swiss-Prot;Acc:Q9T065]	Metabolism	Amino acid metabolism	ko00270//Cysteine and methionine metabolism	-	GO:1901363//heterocyclic compound binding;GO:0016846//carbon-sulfur lyase activity;GO:0005488//binding;GO:0097159//organic cyclic compound binding;GO:0003824//catalytic activity;GO:0042802//identical protein binding;GO:0016847//1-aminocyclopropane-1-carboxylate synthase activity;GO:0030170//pyridoxal phosphate binding;GO:0005515//protein binding;GO:0043168//anion binding;GO:0043167//ion binding;G…	GO:0006082//organic acid metabolic process;GO:0044707//single-multicellular organism process;GO:0044702//single organism reproductive process;GO:1901607//alpha-amino acid biosynthetic process;GO:0021700//developmental maturation;GO:0006807//nitrogen compound metabolic process;GO:0016053//organic acid biosynthetic process;GO:0022414//reproductive process;GO:0003006//developmental process involved …
Gh_D12G2746	65.47	98.7	52.17	80.23	131.32	186.1	201.6	156.46	166.84	19.82	15.77	17.43	54.55	71.27	62.08	129.45	70.13	105.4	1602.6	2488.9	1147.81	1841.24	3857.43	4372.23	5288.51	3262.59	3729.84	500.15	315.51	411.67	1551.24	1499.64	1188.35	3067.2	1674.24	2340.11	Gh_D12G2746	Gh_D12G2746	1-aminocyclopropane-1-carboxylate synthase 6 [Source:UniProtKB/Swiss-Prot;Acc:Q9SAR0]	Metabolism	Amino acid metabolism	ko00270//Cysteine and methionine metabolism	-	GO:0016847//1-aminocyclopropane-1-carboxylate synthase activity;GO:0097159//organic cyclic compound binding;GO:0042802//identical protein binding;GO:0030170//pyridoxal phosphate binding;GO:0016829//lyase activity;GO:1901363//heterocyclic compound binding;GO:0005515//protein binding;GO:0043167//ion binding;GO:0043168//anion binding;GO:0016846//carbon-sulfur lyase activity;GO:0048037//cofactor bind…	GO:1990267//response to transition metal nanoparticle;GO:0032502//developmental process;GO:1900673//olefin metabolic process;GO:0009835//fruit ripening;GO:0010039//response to iron ion;GO:0044281//small molecule metabolic process;GO:0006952//defense response;GO:0007275//multicellular organismal development;GO:0044710//single-organism metabolic process;GO:0046394//carboxylic acid biosynthetic proc…
Gh_Sca206957G01	0	0	0	0	0	0	0	0	0	0	0	0	0	0	0	0	0	0	0	0	0	0	0	0	0	0	0	0	0	0	0	0	0	0	0	0	Gh_Sca206957G01	Gh_Sca206957G01	1-aminocyclopropane-1-carboxylate synthase 7 [Source:UniProtKB/Swiss-Prot;Acc:Q9STR4]	Metabolism	Amino acid metabolism	ko00270//Cysteine and methionine metabolism	-	GO:0030170//pyridoxal phosphate binding;GO:0005488//binding;GO:0016846//carbon-sulfur lyase activity;GO:0016829//lyase activity;GO:0003824//catalytic activity;GO:0097159//organic cyclic compound binding;GO:0042802//identical protein binding;GO:0016847//1-aminocyclopropane-1-carboxylate synthase activity;GO:0043168//anion binding;GO:1901363//heterocyclic compound binding;GO:0043167//ion binding;GO…	GO:0032787//monocarboxylic acid metabolic process;GO:0044702//single organism reproductive process;GO:0043449//cellular alkene metabolic process;GO:0044707//single-multicellular organism process;GO:0006520//cellular amino acid metabolic process;GO:1901566//organonitrogen compound biosynthetic process;GO:0044249//cellular biosynthetic process;GO:0009835//fruit ripening;GO:0022414//reproductive pro…

## Sheet: JAR1
id	X-1-1_fpkm	X-1-2_fpkm	X-1-3_fpkm	X-2-1_fpkm	X-2-2_fpkm	X-2-3_fpkm	X-3-1_fpkm	X-3-2_fpkm	X-3-3_fpkm	L-1-1_fpkm	L-1-2_fpkm	L-1-3_fpkm	L-2-1_fpkm	L-2-2_fpkm	L-2-3_fpkm	L-3-1_fpkm	L-3-2_fpkm	L-3-3_fpkm	X-1-1_count	X-1-2_count	X-1-3_count	X-2-1_count	X-2-2_count	X-2-3_count	X-3-1_count	X-3-2_count	X-3-3_count	L-1-1_count	L-1-2_count	L-1-3_count	L-2-1_count	L-2-2_count	L-2-3_count	L-3-1_count	L-3-2_count	L-3-3_count	Symbol	Query_id	Description	KEGG_A_class	KEGG_B_class	Pathway	GO Component	GO Function	GO Process
Gh_A07G1280	0.8	0.9	0.23	0.88	0.7	0.76	0.63	1.09	1.02	0.13	0.81	0.97	0.63	0.51	0.81	0.9	1.7	1.18	24	27.81	6.19	24.75	25.41	22	20.31	28	28	4	20	28.19	22	13.1	19.18	26.27	50	32.14	Gh_A07G1280	Gh_A07G1280	Jasmonic acid-amido synthetase JAR1 [Source:UniProtKB/Swiss-Prot;Acc:Q9SKE2]	Environmental Information Processing	Signal transduction	ko04075//Plant hormone signal transduction	GO:0044464//cell part;GO:0005737//cytoplasm;GO:0005622//intracellular;GO:0005623//cell;GO:0044424//intracellular part	GO:0016881//acid-amino acid ligase activity;GO:0003824//catalytic activity;GO:0016874//ligase activity;GO:0005488//binding;GO:0019899//enzyme binding;GO:0080123//jasmonate-amino synthetase activity;GO:0005515//protein binding;GO:0016879//ligase activity, forming carbon-nitrogen bonds	GO:0007154//cell communication;GO:0009987//cellular process;GO:0032787//monocarboxylic acid metabolic process;GO:0002218//activation of innate immune response;GO:0044763//single-organism cellular process;GO:0050794//regulation of cellular process;GO:0023052//signaling;GO:0019752//carboxylic acid metabolic process;GO:0010033//response to organic substance;GO:0006082//organic acid metabolic process…
Gh_A08G1120	10.47	14.12	8.63	10.97	20.04	33.11	37.24	30.47	24.58	6.25	5.67	4.61	8.33	11.45	7.98	27.55	10.06	15.38	308.65	428.75	228.57	303.13	708.56	936.51	1176.02	764.92	661.52	189.91	136.43	131.13	285.2	290	184	785.68	289.06	411.11	Gh_A08G1120	Gh_A08G1120	Jasmonic acid-amido synthetase JAR1 [Source:UniProtKB/Swiss-Prot;Acc:Q9SKE2]	Environmental Information Processing	Signal transduction	ko04075//Plant hormone signal transduction	GO:0044464//cell part;GO:0005737//cytoplasm;GO:0005622//intracellular;GO:0005623//cell;GO:0044424//intracellular part	GO:0016881//acid-amino acid ligase activity;GO:0003824//catalytic activity;GO:0016874//ligase activity;GO:0005488//binding;GO:0019899//enzyme binding;GO:0080123//jasmonate-amino synthetase activity;GO:0005515//protein binding;GO:0016879//ligase activity, forming carbon-nitrogen bonds	GO:0007154//cell communication;GO:0009987//cellular process;GO:0032787//monocarboxylic acid metabolic process;GO:0002218//activation of innate immune response;GO:0044763//single-organism cellular process;GO:0050794//regulation of cellular process;GO:0023052//signaling;GO:0019752//carboxylic acid metabolic process;GO:0010033//response to organic substance;GO:0006082//organic acid metabolic process…
Gh_A11G3061	0.03	0.23	0.18	0.28	0.08	0.14	0.12	0.16	0.04	0.52	0.61	0.28	0.37	0.27	0.25	0.21	0.41	0.18	1	7	5	8	3	4	4	4	1	16	15	8.13	13	7	6	6	12	5	Gh_A11G3061	Gh_A11G3061	Jasmonic acid-amido synthetase JAR1 [Source:UniProtKB/Swiss-Prot;Acc:Q9SKE2]	Environmental Information Processing	Signal transduction	ko04075//Plant hormone signal transduction	GO:0044464//cell part;GO:0005737//cytoplasm;GO:0005622//intracellular;GO:0005623//cell;GO:0044424//intracellular part	GO:0016881//acid-amino acid ligase activity;GO:0003824//catalytic activity;GO:0016874//ligase activity;GO:0005488//binding;GO:0019899//enzyme binding;GO:0080123//jasmonate-amino synthetase activity;GO:0005515//protein binding;GO:0016879//ligase activity, forming carbon-nitrogen bonds	GO:0007154//cell communication;GO:0009987//cellular process;GO:0032787//monocarboxylic acid metabolic process;GO:0002218//activation of innate immune response;GO:0044763//single-organism cellular process;GO:0050794//regulation of cellular process;GO:0023052//signaling;GO:0019752//carboxylic acid metabolic process;GO:0010033//response to organic substance;GO:0006082//organic acid metabolic process…
Gh_A11G3064	0.27	0.13	0.44	0.04	0	0.07	0.09	0.04	0.04	0	0	0.1	0	0	0	0	0	0	8	4	12	1	0	2	3	1	1	0	0	3	0	0	0	0	0	0	Gh_A11G3064	Gh_A11G3064	Jasmonic acid-amido synthetase JAR1 [Source:UniProtKB/Swiss-Prot;Acc:Q9SKE2]	Environmental Information Processing	Signal transduction	ko04075//Plant hormone signal transduction	GO:0044464//cell part;GO:0005737//cytoplasm;GO:0005622//intracellular;GO:0005623//cell;GO:0044424//intracellular part	GO:0016881//acid-amino acid ligase activity;GO:0003824//catalytic activity;GO:0016874//ligase activity;GO:0005488//binding;GO:0019899//enzyme binding;GO:0080123//jasmonate-amino synthetase activity;GO:0005515//protein binding;GO:0016879//ligase activity, forming carbon-nitrogen bonds	GO:0007154//cell communication;GO:0009987//cellular process;GO:0032787//monocarboxylic acid metabolic process;GO:0002218//activation of innate immune response;GO:0044763//single-organism cellular process;GO:0050794//regulation of cellular process;GO:0023052//signaling;GO:0019752//carboxylic acid metabolic process;GO:0010033//response to organic substance;GO:0006082//organic acid metabolic process…
Gh_D07G1392	3.68	4.06	3.46	7.12	4.41	4.63	5.53	6.78	6.39	4.35	4.39	4.26	4.94	4.51	3.81	5.72	7.49	7.24	111	126.19	93.81	201.25	159.59	134	178.69	174	176	135	108	123.81	173	116.9	89.82	166.73	220	197.86	Gh_D07G1392	Gh_D07G1392	Jasmonic acid-amido synthetase JAR1 [Source:UniProtKB/Swiss-Prot;Acc:Q9SKE2]	Environmental Information Processing	Signal transduction	ko04075//Plant hormone signal transduction	GO:0044464//cell part;GO:0005737//cytoplasm;GO:0005622//intracellular;GO:0005623//cell;GO:0044424//intracellular part	GO:0016881//acid-amino acid ligase activity;GO:0003824//catalytic activity;GO:0016874//ligase activity;GO:0005488//binding;GO:0019899//enzyme binding;GO:0080123//jasmonate-amino synthetase activity;GO:0005515//protein binding;GO:0016879//ligase activity, forming carbon-nitrogen bonds	GO:0007154//cell communication;GO:0009987//cellular process;GO:0032787//monocarboxylic acid metabolic process;GO:0002218//activation of innate immune response;GO:0044763//single-organism cellular process;GO:0050794//regulation of cellular process;GO:0023052//signaling;GO:0019752//carboxylic acid metabolic process;GO:0010033//response to organic substance;GO:0006082//organic acid metabolic process…
Gh_D08G1403	8.61	11.56	6.6	8.44	15.68	24.1	29.5	24.99	24.14	7.52	7.43	7.6	6.78	11.11	7.69	18.63	8.96	11.47	253.35	350.25	174.43	232.87	553.44	680.49	929.98	626.08	648.48	228.09	178.57	215.87	231.8	281	177	530.32	256.94	305.89	Gh_D08G1403	Gh_D08G1403	Jasmonic acid-amido synthetase JAR1 [Source:UniProtKB/Swiss-Prot;Acc:Q9SKE2]	Environmental Information Processing	Signal transduction	ko04075//Plant hormone signal transduction	GO:0044464//cell part;GO:0005737//cytoplasm;GO:0005622//intracellular;GO:0005623//cell;GO:0044424//intracellular part	GO:0016881//acid-amino acid ligase activity;GO:0003824//catalytic activity;GO:0016874//ligase activity;GO:0005488//binding;GO:0019899//enzyme binding;GO:0080123//jasmonate-amino synthetase activity;GO:0005515//protein binding;GO:0016879//ligase activity, forming carbon-nitrogen bonds	GO:0007154//cell communication;GO:0009987//cellular process;GO:0032787//monocarboxylic acid metabolic process;GO:0002218//activation of innate immune response;GO:0044763//single-organism cellular process;GO:0050794//regulation of cellular process;GO:0023052//signaling;GO:0019752//carboxylic acid metabolic process;GO:0010033//response to organic substance;GO:0006082//organic acid metabolic process…
Gh_D11G1005	0	0	0	0.07	0	0.03	0	0	0.11	0	0	0	0.09	0.08	0	0.03	0	0	0	0	0	2	0	1	0	0	3	0	0	0	3	2	0	1	0	0	Gh_D11G1005	Gh_D11G1005	Jasmonic acid-amido synthetase JAR1 [Source:UniProtKB/Swiss-Prot;Acc:Q9SKE2]	Environmental Information Processing	Signal transduction	ko04075//Plant hormone signal transduction	GO:0044464//cell part;GO:0005737//cytoplasm;GO:0005622//intracellular;GO:0005623//cell;GO:0044424//intracellular part	GO:0016881//acid-amino acid ligase activity;GO:0003824//catalytic activity;GO:0016874//ligase activity;GO:0005488//binding;GO:0019899//enzyme binding;GO:0080123//jasmonate-amino synthetase activity;GO:0005515//protein binding;GO:0016879//ligase activity, forming carbon-nitrogen bonds	GO:0007154//cell communication;GO:0009987//cellular process;GO:0032787//monocarboxylic acid metabolic process;GO:0002218//activation of innate immune response;GO:0044763//single-organism cellular process;GO:0050794//regulation of cellular process;GO:0023052//signaling;GO:0019752//carboxylic acid metabolic process;GO:0010033//response to organic substance;GO:0006082//organic acid metabolic process…
Gh_D11G1006	1.03	1.03	0.89	0.5	0.58	0.66	0.59	0.31	0.65	1.06	1.46	1.89	0.54	0.46	0.42	0.79	0.65	0.15	31	32	24	14	21	19	19	8	18	33	36	54.87	19	12	10	23	19	4	Gh_D11G1006	Gh_D11G1006	Jasmonic acid-amido synthetase JAR1 [Source:UniProtKB/Swiss-Prot;Acc:Q9SKE2]	Environmental Information Processing	Signal transduction	ko04075//Plant hormone signal transduction	GO:0044464//cell part;GO:0005737//cytoplasm;GO:0005622//intracellular;GO:0005623//cell;GO:0044424//intracellular part	GO:0016881//acid-amino acid ligase activity;GO:0003824//catalytic activity;GO:0016874//ligase activity;GO:0005488//binding;GO:0019899//enzyme binding;GO:0080123//jasmonate-amino synthetase activity;GO:0005515//protein binding;GO:0016879//ligase activity, forming carbon-nitrogen bonds	GO:0007154//cell communication;GO:0009987//cellular process;GO:0032787//monocarboxylic acid metabolic process;GO:0002218//activation of innate immune response;GO:0044763//single-organism cellular process;GO:0050794//regulation of cellular process;GO:0023052//signaling;GO:0019752//carboxylic acid metabolic process;GO:0010033//response to organic substance;GO:0006082//organic acid metabolic process…

## Sheet: COI1
id	X-1-1_fpkm	X-1-2_fpkm	X-1-3_fpkm	X-2-1_fpkm	X-2-2_fpkm	X-2-3_fpkm	X-3-1_fpkm	X-3-2_fpkm	X-3-3_fpkm	L-1-1_fpkm	L-1-2_fpkm	L-1-3_fpkm	L-2-1_fpkm	L-2-2_fpkm	L-2-3_fpkm	L-3-1_fpkm	L-3-2_fpkm	L-3-3_fpkm	X-1-1_count	X-1-2_count	X-1-3_count	X-2-1_count	X-2-2_count	X-2-3_count	X-3-1_count	X-3-2_count	X-3-3_count	L-1-1_count	L-1-2_count	L-1-3_count	L-2-1_count	L-2-2_count	L-2-3_count	L-3-1_count	L-3-2_count	L-3-3_count	Symbol	Query_id	Description	KEGG_A_class	KEGG_B_class	Pathway	GO Component	GO Function	GO Process
Gh_A02G0683	2.65	2.44	2.77	1.47	1.62	1.67	2.52	1.85	1.56	4.39	2.85	3.01	2.04	2.51	2.8	0.87	1.4	1.96	32.55	30.93	30.64	16.96	23.89	19.69	33.25	19.32	17.54	55.66	28.6	35.65	29.13	26.49	26.87	10.4	16.81	21.8	Gh_A02G0683	Gh_A02G0683	Coronatine-insensitive protein 1 [Source:UniProtKB/Swiss-Prot;Acc:O04197]	Environmental Information Processing	Signal transduction	ko04075//Plant hormone signal transduction	-	-	GO:0009909//regulation of flower development;GO:0048438//floral whorl development;GO:0009867//jasmonic acid mediated signaling pathway;GO:0009791//post-embryonic development;GO:0031347//regulation of defense response;GO:0009617//response to bacterium;GO:0006950//response to stress;GO:0048731//system development;GO:0006955//immune response;GO:0009753//response to jasmonic acid;GO:0051239//regulati…
Gh_A02G0684	0.84	0.81	0.62	0.15	0.58	0	0	0.16	0	0.54	1.2	0.58	0.6	0	0.54	0	0.72	0	6	6	4	1	5	0	0	1	0	4	7	4	5	0	3	0	5	0	Gh_A02G0684	Gh_A02G0684	Coronatine-insensitive protein 1 [Source:UniProtKB/Swiss-Prot;Acc:O04197]	Environmental Information Processing	Signal transduction	ko04075//Plant hormone signal transduction	-	-	GO:0009909//regulation of flower development;GO:0048438//floral whorl development;GO:0009867//jasmonic acid mediated signaling pathway;GO:0009791//post-embryonic development;GO:0031347//regulation of defense response;GO:0009617//response to bacterium;GO:0006950//response to stress;GO:0048731//system development;GO:0006955//immune response;GO:0009753//response to jasmonic acid;GO:0051239//regulati…
Gh_A02G0685	2.15	1.07	0.2	1.57	0.31	0.76	1.54	0.86	0.8	2.14	0.9	0.95	0.16	0.21	1.41	1.33	0.38	0.61	11.71	6	1	8	2	4	9	4	4	12	4	5	1	1	6	7	2	3	Gh_A02G0685	Gh_A02G0685	Coronatine-insensitive protein 1 [Source:UniProtKB/Swiss-Prot;Acc:O04197]	Environmental Information Processing	Signal transduction	ko04075//Plant hormone signal transduction	-	-	GO:0009909//regulation of flower development;GO:0048438//floral whorl development;GO:0009867//jasmonic acid mediated signaling pathway;GO:0009791//post-embryonic development;GO:0031347//regulation of defense response;GO:0009617//response to bacterium;GO:0006950//response to stress;GO:0048731//system development;GO:0006955//immune response;GO:0009753//response to jasmonic acid;GO:0051239//regulati…
Gh_A05G2749	6.91	9.19	12.54	10.9	6.14	5.2	5.12	5.71	7.16	6.38	6.97	6.08	6.73	5.4	4.68	6.8	5.03	6.68	209.67	287.28	342.13	310	223.48	151.31	166.36	147.62	198.42	199.51	172.93	177.9	237.28	140.91	111.16	199.69	148.75	183.94	Gh_A05G2749	Gh_A05G2749	Coronatine-insensitive protein 1 [Source:UniProtKB/Swiss-Prot;Acc:O04197]	Environmental Information Processing	Signal transduction	ko04075//Plant hormone signal transduction	-	-	GO:0009909//regulation of flower development;GO:0048438//floral whorl development;GO:0009867//jasmonic acid mediated signaling pathway;GO:0009791//post-embryonic development;GO:0031347//regulation of defense response;GO:0009617//response to bacterium;GO:0006950//response to stress;GO:0048731//system development;GO:0006955//immune response;GO:0009753//response to jasmonic acid;GO:0051239//regulati…
Gh_D02G0731	2.28	1.97	2.34	1.29	2.51	1.65	2.37	3.25	3.24	0.68	0.78	0.82	0.56	0.7	0.26	0.59	0.21	0.66	69.74	62.07	64.36	37.04	92.11	48.31	77.75	84.68	90.46	21.34	19.4	24.35	19.87	18.51	6.13	17.6	6.19	18.2	Gh_D02G0731	Gh_D02G0731	Coronatine-insensitive protein 1 [Source:UniProtKB/Swiss-Prot;Acc:O04197]	Environmental Information Processing	Signal transduction	ko04075//Plant hormone signal transduction	-	-	GO:0009909//regulation of flower development;GO:0048438//floral whorl development;GO:0009867//jasmonic acid mediated signaling pathway;GO:0009791//post-embryonic development;GO:0031347//regulation of defense response;GO:0009617//response to bacterium;GO:0006950//response to stress;GO:0048731//system development;GO:0006955//immune response;GO:0009753//response to jasmonic acid;GO:0051239//regulati…
Gh_D04G0642	7.73	9.88	14.06	10.9	6.99	6.73	7.41	7.5	7.36	6.36	7.32	8.34	8.73	5.89	5.45	5.3	5.94	5.51	235.33	309.72	384.87	311	255.52	196.69	241.64	194.38	204.58	199.49	182.07	245.1	308.72	154.09	129.84	156.31	176.25	152.06	Gh_D04G0642	Gh_D04G0642	Coronatine-insensitive protein 1 [Source:UniProtKB/Swiss-Prot;Acc:O04197]	Environmental Information Processing	Signal transduction	ko04075//Plant hormone signal transduction	-	-	GO:0009909//regulation of flower development;GO:0048438//floral whorl development;GO:0009867//jasmonic acid mediated signaling pathway;GO:0009791//post-embryonic development;GO:0031347//regulation of defense response;GO:0009617//response to bacterium;GO:0006950//response to stress;GO:0048731//system development;GO:0006955//immune response;GO:0009753//response to jasmonic acid;GO:0051239//regulati…
Gh_Sca006609G01	9.73	9.15	8.19	8.84	8.94	6.65	8.73	8.52	7.98	8.83	9.97	9.14	8.92	6.07	5.51	7.54	8.42	8.74	295.72	286.34	223.77	251.88	326.23	193.95	284.32	220.55	221.4	276.71	247.75	268.21	314.77	158.58	130.96	221.75	249.58	240.98	Gh_Sca006609G01	Gh_Sca006609G01	Coronatine-insensitive protein 1 [Source:UniProtKB/Swiss-Prot;Acc:O04197]	Environmental Information Processing	Signal transduction	ko04075//Plant hormone signal transduction	-	-	GO:0009909//regulation of flower development;GO:0048438//floral whorl development;GO:0009867//jasmonic acid mediated signaling pathway;GO:0009791//post-embryonic development;GO:0031347//regulation of defense response;GO:0009617//response to bacterium;GO:0006950//response to stress;GO:0048731//system development;GO:0006955//immune response;GO:0009753//response to jasmonic acid;GO:0051239//regulati…
XLOC_029868	1.12	1.87	1.02	0.43	1.69	0.85	0.66	1.19	0.56	1.58	1.12	0.74	0.96	1.42	0.65	0.42	0.83	1.12	11	19	9	4	20	8	7	10	5	16	9	7	11	12	5	4	8	10	COI1	XLOC_029868	Coronatine-insensitive protein 1 [Source:UniProtKB/Swiss-Prot;Acc:O04197]	Environmental Information Processing	Signal transduction	ko04075//Plant hormone signal transduction	-	-	GO:0009909//regulation of flower development;GO:0048438//floral whorl development;GO:0009867//jasmonic acid mediated signaling pathway;GO:0009791//post-embryonic development;GO:0031347//regulation of defense response;GO:0009617//response to bacterium;GO:0006950//response to stress;GO:0048731//system development;GO:0006955//immune response;GO:0009753//response to jasmonic acid;GO:0051239//regulati…
XLOC_076264	6.62	5.09	5.36	5.24	4.65	4.05	4.41	4.58	4.58	7.35	5.35	5.57	6.08	4.5	3.97	3.43	6.03	6.39	194.28	153.66	141.23	144.12	163.77	114.05	138.68	114.45	122.6	222.29	128.25	157.79	207.23	113.42	91.04	97.25	172.42	170.02	COI1	XLOC_076264	Coronatine-insensitive protein 1 [Source:UniProtKB/Swiss-Prot;Acc:O04197]	Environmental Information Processing	Signal transduction	ko04075//Plant hormone signal transduction	-	-	GO:0009909//regulation of flower development;GO:0048438//floral whorl development;GO:0009867//jasmonic acid mediated signaling pathway;GO:0009791//post-embryonic development;GO:0031347//regulation of defense response;GO:0009617//response to bacterium;GO:0006950//response to stress;GO:0048731//system development;GO:0006955//immune response;GO:0009753//response to jasmonic acid;GO:0051239//regulati…
XLOC_078964	0.82	1.19	0.81	0.97	0.57	0.28	1.14	1.28	0.85	0.48	0.44	0.66	0.47	1.27	0.7	0.89	0.56	0.6	18	27	16	20	15	6	27	24	17	11	8	14	12	24	12	19	12	12	COI1	XLOC_078964	Coronatine-insensitive protein 1 [Source:UniProtKB/Swiss-Prot;Acc:O04197]	Environmental Information Processing	Signal transduction	ko04075//Plant hormone signal transduction	-	-	GO:0009909//regulation of flower development;GO:0048438//floral whorl development;GO:0009867//jasmonic acid mediated signaling pathway;GO:0009791//post-embryonic development;GO:0031347//regulation of defense response;GO:0009617//response to bacterium;GO:0006950//response to stress;GO:0048731//system development;GO:0006955//immune response;GO:0009753//response to jasmonic acid;GO:0051239//regulati…

## Sheet: MYC2
id	X-1-1_fpkm	X-1-2_fpkm	X-1-3_fpkm	X-2-1_fpkm	X-2-2_fpkm	X-2-3_fpkm	X-3-1_fpkm	X-3-2_fpkm	X-3-3_fpkm	L-1-1_fpkm	L-1-2_fpkm	L-1-3_fpkm	L-2-1_fpkm	L-2-2_fpkm	L-2-3_fpkm	L-3-1_fpkm	L-3-2_fpkm	L-3-3_fpkm	X-1-1_count	X-1-2_count	X-1-3_count	X-2-1_count	X-2-2_count	X-2-3_count	X-3-1_count	X-3-2_count	X-3-3_count	L-1-1_count	L-1-2_count	L-1-3_count	L-2-1_count	L-2-2_count	L-2-3_count	L-3-1_count	L-3-2_count	L-3-3_count	Symbol	Query_id	Description	KEGG_A_class	KEGG_B_class	Pathway	GO Component	GO Function	GO Process
Gh_A08G1412	222.76	263.81	178.25	189.65	324.52	411.55	500.22	417.44	442.11	149.59	126.68	138.77	212.13	253.78	247.39	253.26	204.72	250.62	7732.73	9433.9	5561.64	6171.56	13517.8	13710.9	18608.4	12343.8	14015.4	5352.46	3593.83	4648.6	8554.09	7571.81	6715.75	8509.4	6930.62	7890.47	Gh_A08G1412	Gh_A08G1412	Transcription factor MYC2 [Source:UniProtKB/Swiss-Prot;Acc:Q39204]	Environmental Information Processing	Signal transduction	ko04075//Plant hormone signal transduction	GO:0005622//intracellular;GO:0043231//intracellular membrane-bounded organelle;GO:0044424//intracellular part;GO:0043227//membrane-bounded organelle;GO:0044464//cell part;GO:0005623//cell;GO:0043226//organelle;GO:0043229//intracellular organelle;GO:0005634//nucleus	GO:0005515//protein binding;GO:1901363//heterocyclic compound binding;GO:0005488//binding;GO:0003676//nucleic acid binding;GO:0097159//organic cyclic compound binding;GO:0003677//DNA binding;GO:0001071//nucleic acid binding transcription factor activity;GO:0003700//sequence-specific DNA binding transcription factor activity;GO:0046983//protein dimerization activity	GO:0048583//regulation of response to stimulus;GO:0001101//response to acid chemical;GO:0009987//cellular process;GO:0019438//aromatic compound biosynthetic process;GO:0044700//single organism signaling;GO:0007154//cell communication;GO:0043620//regulation of DNA-templated transcription in response to stress;GO:0090304//nucleic acid metabolic process;GO:0002831//regulation of response to biotic s…
Gh_A09G2341	11.51	12.69	8.03	13.52	17.3	25.72	41.71	36.74	42.47	6.23	4.24	6.63	10.96	14.6	10.86	14.13	11.1	17.04	390.76	443.76	245.02	430.12	704.45	837.85	1517.14	1062.4	1316.36	217.84	117.52	217.15	432.09	426.06	288.32	464.22	367.54	524.47	Gh_A09G2341	Gh_A09G2341	Transcription factor MYC2 [Source:UniProtKB/Swiss-Prot;Acc:Q39204]	Environmental Information Processing	Signal transduction	ko04075//Plant hormone signal transduction	GO:0005622//intracellular;GO:0043231//intracellular membrane-bounded organelle;GO:0044424//intracellular part;GO:0043227//membrane-bounded organelle;GO:0044464//cell part;GO:0005623//cell;GO:0043226//organelle;GO:0043229//intracellular organelle;GO:0005634//nucleus	GO:0005515//protein binding;GO:1901363//heterocyclic compound binding;GO:0005488//binding;GO:0003676//nucleic acid binding;GO:0097159//organic cyclic compound binding;GO:0003677//DNA binding;GO:0001071//nucleic acid binding transcription factor activity;GO:0003700//sequence-specific DNA binding transcription factor activity;GO:0046983//protein dimerization activity	GO:0048583//regulation of response to stimulus;GO:0001101//response to acid chemical;GO:0009987//cellular process;GO:0019438//aromatic compound biosynthetic process;GO:0044700//single organism signaling;GO:0007154//cell communication;GO:0043620//regulation of DNA-templated transcription in response to stress;GO:0090304//nucleic acid metabolic process;GO:0002831//regulation of response to biotic s…
Gh_A12G1041	0	0	0.17	0	0	0	0.29	0	0	0.3	0.37	0.32	0.13	0	0.39	0	0	0.17	0	0	1	0	0	0	2	0	0	2	2	2	1	0	2	0	0	1	Gh_A12G1041	Gh_A12G1041	Transcription factor MYC2 [Source:UniProtKB/Swiss-Prot;Acc:Q39204]	Environmental Information Processing	Signal transduction	ko04075//Plant hormone signal transduction	GO:0005622//intracellular;GO:0043231//intracellular membrane-bounded organelle;GO:0044424//intracellular part;GO:0043227//membrane-bounded organelle;GO:0044464//cell part;GO:0005623//cell;GO:0043226//organelle;GO:0043229//intracellular organelle;GO:0005634//nucleus	GO:0005515//protein binding;GO:1901363//heterocyclic compound binding;GO:0005488//binding;GO:0003676//nucleic acid binding;GO:0097159//organic cyclic compound binding;GO:0003677//DNA binding;GO:0001071//nucleic acid binding transcription factor activity;GO:0003700//sequence-specific DNA binding transcription factor activity;GO:0046983//protein dimerization activity	GO:0048583//regulation of response to stimulus;GO:0001101//response to acid chemical;GO:0009987//cellular process;GO:0019438//aromatic compound biosynthetic process;GO:0044700//single organism signaling;GO:0007154//cell communication;GO:0043620//regulation of DNA-templated transcription in response to stress;GO:0090304//nucleic acid metabolic process;GO:0002831//regulation of response to biotic s…
Gh_A12G1893	7.64	8.7	7.23	7.81	8.89	11.41	16.14	13.41	13.72	6.09	4.82	5.23	6.51	7.91	7.4	5.25	8.86	8.53	254.13	298.32	216.14	243.58	354.81	364.27	575.66	380.19	416.79	208.76	131.16	167.78	251.78	226.26	192.59	169.19	287.35	257.56	Gh_A12G1893	Gh_A12G1893	Transcription factor MYC2 [Source:UniProtKB/Swiss-Prot;Acc:Q39204]	Environmental Information Processing	Signal transduction	ko04075//Plant hormone signal transduction	GO:0005622//intracellular;GO:0043231//intracellular membrane-bounded organelle;GO:0044424//intracellular part;GO:0043227//membrane-bounded organelle;GO:0044464//cell part;GO:0005623//cell;GO:0043226//organelle;GO:0043229//intracellular organelle;GO:0005634//nucleus	GO:0005515//protein binding;GO:1901363//heterocyclic compound binding;GO:0005488//binding;GO:0003676//nucleic acid binding;GO:0097159//organic cyclic compound binding;GO:0003677//DNA binding;GO:0001071//nucleic acid binding transcription factor activity;GO:0003700//sequence-specific DNA binding transcription factor activity;GO:0046983//protein dimerization activity	GO:0048583//regulation of response to stimulus;GO:0001101//response to acid chemical;GO:0009987//cellular process;GO:0019438//aromatic compound biosynthetic process;GO:0044700//single organism signaling;GO:0007154//cell communication;GO:0043620//regulation of DNA-templated transcription in response to stress;GO:0090304//nucleic acid metabolic process;GO:0002831//regulation of response to biotic s…
Gh_D08G1707	182.57	215.7	137.93	172.23	273.34	314.05	347.6	314.54	318.23	129.72	100.93	112.06	177.92	228.19	228.67	224.67	180.59	224.65	6328.25	7702.08	4297.29	5596.44	11369.2	10447.1	12911.6	9287.21	10073.6	4634.54	2859.15	3748.38	7163.91	6798.19	6198.25	7537.6	6104.38	7062.53	Gh_D08G1707	Gh_D08G1707	Transcription factor MYC2 [Source:UniProtKB/Swiss-Prot;Acc:Q39204]	Environmental Information Processing	Signal transduction	ko04075//Plant hormone signal transduction	GO:0005622//intracellular;GO:0043231//intracellular membrane-bounded organelle;GO:0044424//intracellular part;GO:0043227//membrane-bounded organelle;GO:0044464//cell part;GO:0005623//cell;GO:0043226//organelle;GO:0043229//intracellular organelle;GO:0005634//nucleus	GO:0005515//protein binding;GO:1901363//heterocyclic compound binding;GO:0005488//binding;GO:0003676//nucleic acid binding;GO:0097159//organic cyclic compound binding;GO:0003677//DNA binding;GO:0001071//nucleic acid binding transcription factor activity;GO:0003700//sequence-specific DNA binding transcription factor activity;GO:0046983//protein dimerization activity	GO:0048583//regulation of response to stimulus;GO:0001101//response to acid chemical;GO:0009987//cellular process;GO:0019438//aromatic compound biosynthetic process;GO:0044700//single organism signaling;GO:0007154//cell communication;GO:0043620//regulation of DNA-templated transcription in response to stress;GO:0090304//nucleic acid metabolic process;GO:0002831//regulation of response to biotic s…
Gh_D09G1895	9.16	8.26	6.13	8.98	10.77	10.52	17.05	15.89	16.5	7.52	7.12	8.14	10.85	13.03	11.8	9.17	11.86	11.88	312.24	290.24	187.98	286.88	440.55	344.15	622.86	461.6	513.64	264.16	198.48	267.85	429.91	381.94	314.68	302.78	394.46	367.53	Gh_D09G1895	Gh_D09G1895	Transcription factor MYC2 [Source:UniProtKB/Swiss-Prot;Acc:Q39204]	Environmental Information Processing	Signal transduction	ko04075//Plant hormone signal transduction	GO:0005622//intracellular;GO:0043231//intracellular membrane-bounded organelle;GO:0044424//intracellular part;GO:0043227//membrane-bounded organelle;GO:0044464//cell part;GO:0005623//cell;GO:0043226//organelle;GO:0043229//intracellular organelle;GO:0005634//nucleus	GO:0005515//protein binding;GO:1901363//heterocyclic compound binding;GO:0005488//binding;GO:0003676//nucleic acid binding;GO:0097159//organic cyclic compound binding;GO:0003677//DNA binding;GO:0001071//nucleic acid binding transcription factor activity;GO:0003700//sequence-specific DNA binding transcription factor activity;GO:0046983//protein dimerization activity	GO:0048583//regulation of response to stimulus;GO:0001101//response to acid chemical;GO:0009987//cellular process;GO:0019438//aromatic compound biosynthetic process;GO:0044700//single organism signaling;GO:0007154//cell communication;GO:0043620//regulation of DNA-templated transcription in response to stress;GO:0090304//nucleic acid metabolic process;GO:0002831//regulation of response to biotic s…
Gh_D12G1161	0.3	0.44	0.17	0	0.63	0	0.14	0.54	0.17	1.03	0.93	2.2	0.39	0.18	1.75	0.63	0.31	0.17	2	3	1	0	5	0	1	3	1	7	5	14	3	1	9	4	2	1	Gh_D12G1161	Gh_D12G1161	Transcription factor MYC2 [Source:UniProtKB/Swiss-Prot;Acc:Q39204]	Environmental Information Processing	Signal transduction	ko04075//Plant hormone signal transduction	GO:0005622//intracellular;GO:0043231//intracellular membrane-bounded organelle;GO:0044424//intracellular part;GO:0043227//membrane-bounded organelle;GO:0044464//cell part;GO:0005623//cell;GO:0043226//organelle;GO:0043229//intracellular organelle;GO:0005634//nucleus	GO:0005515//protein binding;GO:1901363//heterocyclic compound binding;GO:0005488//binding;GO:0003676//nucleic acid binding;GO:0097159//organic cyclic compound binding;GO:0003677//DNA binding;GO:0001071//nucleic acid binding transcription factor activity;GO:0003700//sequence-specific DNA binding transcription factor activity;GO:0046983//protein dimerization activity	GO:0048583//regulation of response to stimulus;GO:0001101//response to acid chemical;GO:0009987//cellular process;GO:0019438//aromatic compound biosynthetic process;GO:0044700//single organism signaling;GO:0007154//cell communication;GO:0043620//regulation of DNA-templated transcription in response to stress;GO:0090304//nucleic acid metabolic process;GO:0002831//regulation of response to biotic s…
Gh_D12G2074	9.91	10.23	6.85	10.92	13.22	14.52	19.69	17.92	18.65	5.26	5.09	6.61	7.86	9.3	8.08	8.91	10.49	10.3	329.88	350.68	204.86	340.76	527.88	463.73	701.94	507.81	566.65	180.24	138.45	212.19	303.65	266.04	210.31	286.94	340.52	310.76	Gh_D12G2074	Gh_D12G2074	Transcription factor MYC2 [Source:UniProtKB/Swiss-Prot;Acc:Q39204]	Environmental Information Processing	Signal transduction	ko04075//Plant hormone signal transduction	GO:0005622//intracellular;GO:0043231//intracellular membrane-bounded organelle;GO:0044424//intracellular part;GO:0043227//membrane-bounded organelle;GO:0044464//cell part;GO:0005623//cell;GO:0043226//organelle;GO:0043229//intracellular organelle;GO:0005634//nucleus	GO:0005515//protein binding;GO:1901363//heterocyclic compound binding;GO:0005488//binding;GO:0003676//nucleic acid binding;GO:0097159//organic cyclic compound binding;GO:0003677//DNA binding;GO:0001071//nucleic acid binding transcription factor activity;GO:0003700//sequence-specific DNA binding transcription factor activity;GO:0046983//protein dimerization activity	GO:0048583//regulation of response to stimulus;GO:0001101//response to acid chemical;GO:0009987//cellular process;GO:0019438//aromatic compound biosynthetic process;GO:0044700//single organism signaling;GO:0007154//cell communication;GO:0043620//regulation of DNA-templated transcription in response to stress;GO:0090304//nucleic acid metabolic process;GO:0002831//regulation of response to biotic s…
Gh_Sca038875G01	0	0	0	0	0	0.37	0	0	0.51	0	0.19	0	0	0	1.41	0	0	0	0	0	0	0	0	5.74	0	0	7.55	0	2.48	0	0	0	17.74	0	0	0	Gh_Sca038875G01	Gh_Sca038875G01	Transcription factor MYC2 [Source:UniProtKB/Swiss-Prot;Acc:Q39204]	Environmental Information Processing	Signal transduction	ko04075//Plant hormone signal transduction	GO:0005622//intracellular;GO:0043231//intracellular membrane-bounded organelle;GO:0044424//intracellular part;GO:0043227//membrane-bounded organelle;GO:0044464//cell part;GO:0005623//cell;GO:0043226//organelle;GO:0043229//intracellular organelle;GO:0005634//nucleus	GO:0005515//protein binding;GO:1901363//heterocyclic compound binding;GO:0005488//binding;GO:0003676//nucleic acid binding;GO:0097159//organic cyclic compound binding;GO:0003677//DNA binding;GO:0001071//nucleic acid binding transcription factor activity;GO:0003700//sequence-specific DNA binding transcription factor activity;GO:0046983//protein dimerization activity	GO:0048583//regulation of response to stimulus;GO:0001101//response to acid chemical;GO:0009987//cellular process;GO:0019438//aromatic compound biosynthetic process;GO:0044700//single organism signaling;GO:0007154//cell communication;GO:0043620//regulation of DNA-templated transcription in response to stress;GO:0090304//nucleic acid metabolic process;GO:0002831//regulation of response to biotic s…
XLOC_018649	3.98	1.47	1.33	3.05	1.52	1.65	2.37	2.34	1.82	1.23	2.64	3.04	2.26	2.05	2.05	1.07	1.63	1.49	50	19	15	36	23	20	32	25	20.93	16	27	37	33	22	20	13	20	17	MYC2	XLOC_018649	Transcription factor MYC2 [Source:UniProtKB/Swiss-Prot;Acc:Q39204]	Environmental Information Processing	Signal transduction	ko04075//Plant hormone signal transduction	GO:0005622//intracellular;GO:0043231//intracellular membrane-bounded organelle;GO:0044424//intracellular part;GO:0043227//membrane-bounded organelle;GO:0044464//cell part;GO:0005623//cell;GO:0043226//organelle;GO:0043229//intracellular organelle;GO:0005634//nucleus	GO:0005515//protein binding;GO:1901363//heterocyclic compound binding;GO:0005488//binding;GO:0003676//nucleic acid binding;GO:0097159//organic cyclic compound binding;GO:0003677//DNA binding;GO:0001071//nucleic acid binding transcription factor activity;GO:0003700//sequence-specific DNA binding transcription factor activity;GO:0046983//protein dimerization activity	GO:0048583//regulation of response to stimulus;GO:0001101//response to acid chemical;GO:0009987//cellular process;GO:0019438//aromatic compound biosynthetic process;GO:0044700//single organism signaling;GO:0007154//cell communication;GO:0043620//regulation of DNA-templated transcription in response to stress;GO:0090304//nucleic acid metabolic process;GO:0002831//regulation of response to biotic s…
XLOC_028524	4.16	2.93	3.63	2.96	3.13	3.15	2.44	1.53	1.52	5.78	5.39	4.9	2.11	2.47	1.25	2.78	3.35	1.26	51	37	40	34	46	37	32	16	17	73	54	58	30	26	12	33	40	14	MYC2	XLOC_028524	Transcription factor MYC2 [Source:UniProtKB/Swiss-Prot;Acc:Q39204]	Environmental Information Processing	Signal transduction	ko04075//Plant hormone signal transduction	GO:0005622//intracellular;GO:0043231//intracellular membrane-bounded organelle;GO:0044424//intracellular part;GO:0043227//membrane-bounded organelle;GO:0044464//cell part;GO:0005623//cell;GO:0043226//organelle;GO:0043229//intracellular organelle;GO:0005634//nucleus	GO:0005515//protein binding;GO:1901363//heterocyclic compound binding;GO:0005488//binding;GO:0003676//nucleic acid binding;GO:0097159//organic cyclic compound binding;GO:0003677//DNA binding;GO:0001071//nucleic acid binding transcription factor activity;GO:0003700//sequence-specific DNA binding transcription factor activity;GO:0046983//protein dimerization activity	GO:0048583//regulation of response to stimulus;GO:0001101//response to acid chemical;GO:0009987//cellular process;GO:0019438//aromatic compound biosynthetic process;GO:0044700//single organism signaling;GO:0007154//cell communication;GO:0043620//regulation of DNA-templated transcription in response to stress;GO:0090304//nucleic acid metabolic process;GO:0002831//regulation of response to biotic s…
XLOC_030334	1.61	2.61	2.69	1.58	3.02	2.8	1.76	3.63	1.03	2.48	2.14	3.76	1.62	2.35	0.86	2.36	1.52	0.44	12	20	18	11	27	20	14	23	7	19	13	27	14	15	5	17	11	3	MYC2	XLOC_030334	Transcription factor MYC2 [Source:UniProtKB/Swiss-Prot;Acc:Q39204]	Environmental Information Processing	Signal transduction	ko04075//Plant hormone signal transduction	GO:0005622//intracellular;GO:0043231//intracellular membrane-bounded organelle;GO:0044424//intracellular part;GO:0043227//membrane-bounded organelle;GO:0044464//cell part;GO:0005623//cell;GO:0043226//organelle;GO:0043229//intracellular organelle;GO:0005634//nucleus	GO:0005515//protein binding;GO:1901363//heterocyclic compound binding;GO:0005488//binding;GO:0003676//nucleic acid binding;GO:0097159//organic cyclic compound binding;GO:0003677//DNA binding;GO:0001071//nucleic acid binding transcription factor activity;GO:0003700//sequence-specific DNA binding transcription factor activity;GO:0046983//protein dimerization activity	GO:0048583//regulation of response to stimulus;GO:0001101//response to acid chemical;GO:0009987//cellular process;GO:0019438//aromatic compound biosynthetic process;GO:0044700//single organism signaling;GO:0007154//cell communication;GO:0043620//regulation of DNA-templated transcription in response to stress;GO:0090304//nucleic acid metabolic process;GO:0002831//regulation of response to biotic s…
XLOC_071964	4.19	3.97	3.41	4.9	4.6	3.51	3.72	5.52	3.47	5.75	4	4.76	3.34	3.45	3	2.32	3.14	2.03	41	40	30	45	54	33	39	46	31	58	32	45	38	29	23	22	30	18	MYC2	XLOC_071964	Transcription factor MYC2 [Source:UniProtKB/Swiss-Prot;Acc:Q39204]	Environmental Information Processing	Signal transduction	ko04075//Plant hormone signal transduction	GO:0005622//intracellular;GO:0043231//intracellular membrane-bounded organelle;GO:0044424//intracellular part;GO:0043227//membrane-bounded organelle;GO:0044464//cell part;GO:0005623//cell;GO:0043226//organelle;GO:0043229//intracellular organelle;GO:0005634//nucleus	GO:0005515//protein binding;GO:1901363//heterocyclic compound binding;GO:0005488//binding;GO:0003676//nucleic acid binding;GO:0097159//organic cyclic compound binding;GO:0003677//DNA binding;GO:0001071//nucleic acid binding transcription factor activity;GO:0003700//sequence-specific DNA binding transcription factor activity;GO:0046983//protein dimerization activity	GO:0048583//regulation of response to stimulus;GO:0001101//response to acid chemical;GO:0009987//cellular process;GO:0019438//aromatic compound biosynthetic process;GO:0044700//single organism signaling;GO:0007154//cell communication;GO:0043620//regulation of DNA-templated transcription in response to stress;GO:0090304//nucleic acid metabolic process;GO:0002831//regulation of response to biotic s…

## Sheet: CKX
id	X-1-1_fpkm	X-1-2_fpkm	X-1-3_fpkm	X-2-1_fpkm	X-2-2_fpkm	X-2-3_fpkm	X-3-1_fpkm	X-3-2_fpkm	X-3-3_fpkm	L-1-1_fpkm	L-1-2_fpkm	L-1-3_fpkm	L-2-1_fpkm	L-2-2_fpkm	L-2-3_fpkm	L-3-1_fpkm	L-3-2_fpkm	L-3-3_fpkm	X-1-1_count	X-1-2_count	X-1-3_count	X-2-1_count	X-2-2_count	X-2-3_count	X-3-1_count	X-3-2_count	X-3-3_count	L-1-1_count	L-1-2_count	L-1-3_count	L-2-1_count	L-2-2_count	L-2-3_count	L-3-1_count	L-3-2_count	L-3-3_count	Symbol	Query_id	Description	KEGG_A_class	KEGG_B_class	Pathway	GO Component	GO Function	GO Process
Gh_A01G0927	0	0	0	0	0	0	0	0	0	0	0	0	0	0	0	0	0	0	0	0	0	0	0	0	0	0	0	0	0	0	0	0	0	0	0	0	Gh_A01G0927	Gh_A01G0927	Cytokinin dehydrogenase 5 [Source:UniProtKB/Swiss-Prot;Acc:Q67YU0]	Metabolism	Metabolism of terpenoids and polyketides	ko00908//Zeatin biosynthesis	GO:0005576//extracellular region;GO:0044421//extracellular region part;GO:0005615//extracellular space	GO:1901265//nucleoside phosphate binding;GO:0016614//oxidoreductase activity, acting on CH-OH group of donors;GO:0050660//flavin adenine dinucleotide binding;GO:0036094//small molecule binding;GO:0097159//organic cyclic compound binding;GO:0048037//cofactor binding;GO:0005488//binding;GO:0016616//oxidoreductase activity, acting on the CH-OH group of donors, NAD or NADP as acceptor;GO:0043168//ani…	GO:0055114//oxidation-reduction process;GO:0065007//biological regulation;GO:0046483//heterocycle metabolic process;GO:0009056//catabolic process;GO:1901564//organonitrogen compound metabolic process;GO:0010817//regulation of hormone levels;GO:0009987//cellular process;GO:0009308//amine metabolic process;GO:0034754//cellular hormone metabolic process;GO:0009690//cytokinin metabolic process;GO:004…
Gh_A05G0290	3.52	3.04	2.16	1.76	2.2	3.87	2.41	2.58	3.49	2.57	2.96	2.4	2.35	2.56	3.2	2.24	4.83	4.72	94.22	83.86	51.88	44	70.55	99.45	69	58.7	85.31	70.72	64.66	61.9	73.12	58.78	66.86	58.02	125.98	114.45	Gh_A05G0290	Gh_A05G0290	Cytokinin dehydrogenase 7 [Source:UniProtKB/Swiss-Prot;Acc:Q9FUJ1]	Metabolism	Metabolism of terpenoids and polyketides	ko00908//Zeatin biosynthesis	-	GO:0019139//cytokinin dehydrogenase activity;GO:1901363//heterocyclic compound binding;GO:0016614//oxidoreductase activity, acting on CH-OH group of donors;GO:0003824//catalytic activity;GO:0000166//nucleotide binding;GO:0050662//coenzyme binding;GO:0043168//anion binding;GO:0097159//organic cyclic compound binding;GO:1901265//nucleoside phosphate binding;GO:0016616//oxidoreductase activity, acti…	GO:1901564//organonitrogen compound metabolic process;GO:0006807//nitrogen compound metabolic process;GO:0044710//single-organism metabolic process;GO:0065007//biological regulation;GO:0055114//oxidation-reduction process;GO:0009308//amine metabolic process;GO:0042447//hormone catabolic process;GO:0071704//organic substance metabolic process;GO:0034754//cellular hormone metabolic process;GO:00096…
Gh_A05G1631	0.62	0.25	0.33	0.66	0.43	0.38	1.43	0.34	0.56	0.04	0.22	0.08	0.94	0.13	0	0.45	1.27	1.29	17	7	8	17	14	10	42	8	14	1	5	2	29.76	3	0	12	34	32	Gh_A05G1631	Gh_A05G1631	Cytokinin dehydrogenase 5 [Source:UniProtKB/Swiss-Prot;Acc:Q67YU0]	Metabolism	Metabolism of terpenoids and polyketides	ko00908//Zeatin biosynthesis	GO:0005576//extracellular region;GO:0044421//extracellular region part;GO:0005615//extracellular space	GO:1901265//nucleoside phosphate binding;GO:0016614//oxidoreductase activity, acting on CH-OH group of donors;GO:0050660//flavin adenine dinucleotide binding;GO:0036094//small molecule binding;GO:0097159//organic cyclic compound binding;GO:0048037//cofactor binding;GO:0005488//binding;GO:0016616//oxidoreductase activity, acting on the CH-OH group of donors, NAD or NADP as acceptor;GO:0043168//ani…	GO:0055114//oxidation-reduction process;GO:0065007//biological regulation;GO:0046483//heterocycle metabolic process;GO:0009056//catabolic process;GO:1901564//organonitrogen compound metabolic process;GO:0010817//regulation of hormone levels;GO:0009987//cellular process;GO:0009308//amine metabolic process;GO:0034754//cellular hormone metabolic process;GO:0009690//cytokinin metabolic process;GO:004…
Gh_A06G0643	0.04	0	0	0	0	0.04	0	0	0	0	0	0	0	0	0	0	0	0	1	0	0	0	0	1	0	0	0	0	0	0	0	0	0	0	0	0	Gh_A06G0643	Gh_A06G0643	Cytokinin dehydrogenase 3 [Source:UniProtKB/Swiss-Prot;Acc:Q9LTS3]	Metabolism	Metabolism of terpenoids and polyketides	ko00908//Zeatin biosynthesis	GO:0043231//intracellular membrane-bounded organelle;GO:0043227//membrane-bounded organelle;GO:0005622//intracellular;GO:0043229//intracellular organelle;GO:0044464//cell part;GO:0044424//intracellular part;GO:0005783//endoplasmic reticulum;GO:0012505//endomembrane system;GO:0005773//vacuole;GO:0043226//organelle;GO:0005737//cytoplasm;GO:0044444//cytoplasmic part;GO:0005623//cell	GO:0005488//binding;GO:0043167//ion binding;GO:0000166//nucleotide binding;GO:0043168//anion binding;GO:0019139//cytokinin dehydrogenase activity;GO:0016641//oxidoreductase activity, acting on the CH-NH2 group of donors, oxygen as acceptor;GO:0016638//oxidoreductase activity, acting on the CH-NH2 group of donors;GO:0097159//organic cyclic compound binding;GO:0016645//oxidoreductase activity, acti…	GO:1901564//organonitrogen compound metabolic process;GO:0044710//single-organism metabolic process;GO:0065008//regulation of biological quality;GO:0008152//metabolic process;GO:0055114//oxidation-reduction process;GO:0046483//heterocycle metabolic process;GO:0010817//regulation of hormone levels;GO:0065007//biological regulation;GO:0044699//single-organism process;GO:0042447//hormone catabolic p…
Gh_A06G0738	2.12	2.04	2.45	3.18	2.41	3.62	5.73	7.64	6.52	4.97	4.15	4.13	3.24	4.77	4.66	2.26	2.72	3.48	55.99	55.52	58.2	78.54	76.41	91.59	162.01	171.79	157.07	135.24	89.41	105.19	99.18	108.16	96.16	57.61	69.99	83.34	Gh_A06G0738	Gh_A06G0738	Cytokinin dehydrogenase 7 [Source:UniProtKB/Swiss-Prot;Acc:Q9FUJ1]	Metabolism	Metabolism of terpenoids and polyketides	ko00908//Zeatin biosynthesis	-	GO:0019139//cytokinin dehydrogenase activity;GO:1901363//heterocyclic compound binding;GO:0016614//oxidoreductase activity, acting on CH-OH group of donors;GO:0003824//catalytic activity;GO:0000166//nucleotide binding;GO:0050662//coenzyme binding;GO:0043168//anion binding;GO:0097159//organic cyclic compound binding;GO:1901265//nucleoside phosphate binding;GO:0016616//oxidoreductase activity, acti…	GO:1901564//organonitrogen compound metabolic process;GO:0006807//nitrogen compound metabolic process;GO:0044710//single-organism metabolic process;GO:0065007//biological regulation;GO:0055114//oxidation-reduction process;GO:0009308//amine metabolic process;GO:0042447//hormone catabolic process;GO:0071704//organic substance metabolic process;GO:0034754//cellular hormone metabolic process;GO:00096…
Gh_A06G1842	1.82	1.84	1.14	0.98	1.61	2.26	1.7	1.31	1.26	0.86	0.59	1.26	0.86	1.19	0.73	1.98	1.51	1.43	48.64	50.7	27.45	24.59	51.77	58.16	48.72	30	30.76	23.83	13	32.52	26.63	27.35	15.29	51.37	39.37	34.63	Gh_A06G1842	Gh_A06G1842	Cytokinin dehydrogenase 5 [Source:UniProtKB/Swiss-Prot;Acc:Q67YU0]	Metabolism	Metabolism of terpenoids and polyketides	ko00908//Zeatin biosynthesis	GO:0005576//extracellular region;GO:0044421//extracellular region part;GO:0005615//extracellular space	GO:1901265//nucleoside phosphate binding;GO:0016614//oxidoreductase activity, acting on CH-OH group of donors;GO:0050660//flavin adenine dinucleotide binding;GO:0036094//small molecule binding;GO:0097159//organic cyclic compound binding;GO:0048037//cofactor binding;GO:0005488//binding;GO:0016616//oxidoreductase activity, acting on the CH-OH group of donors, NAD or NADP as acceptor;GO:0043168//ani…	GO:0055114//oxidation-reduction process;GO:0065007//biological regulation;GO:0046483//heterocycle metabolic process;GO:0009056//catabolic process;GO:1901564//organonitrogen compound metabolic process;GO:0010817//regulation of hormone levels;GO:0009987//cellular process;GO:0009308//amine metabolic process;GO:0034754//cellular hormone metabolic process;GO:0009690//cytokinin metabolic process;GO:004…
Gh_A07G0111	0	0.07	0	0	0	0	0	0	0	0	0	0	0	0	0	0	0	0	0	2	0	0	0	0	0	0	0	0	0	0	0	0	0	0	0	0	Gh_A07G0111	Gh_A07G0111	Cytokinin dehydrogenase 3 [Source:UniProtKB/Swiss-Prot;Acc:Q9LTS3]	Metabolism	Metabolism of terpenoids and polyketides	ko00908//Zeatin biosynthesis	GO:0043231//intracellular membrane-bounded organelle;GO:0043227//membrane-bounded organelle;GO:0005622//intracellular;GO:0043229//intracellular organelle;GO:0044464//cell part;GO:0044424//intracellular part;GO:0005783//endoplasmic reticulum;GO:0012505//endomembrane system;GO:0005773//vacuole;GO:0043226//organelle;GO:0005737//cytoplasm;GO:0044444//cytoplasmic part;GO:0005623//cell	GO:0005488//binding;GO:0043167//ion binding;GO:0000166//nucleotide binding;GO:0043168//anion binding;GO:0019139//cytokinin dehydrogenase activity;GO:0016641//oxidoreductase activity, acting on the CH-NH2 group of donors, oxygen as acceptor;GO:0016638//oxidoreductase activity, acting on the CH-NH2 group of donors;GO:0097159//organic cyclic compound binding;GO:0016645//oxidoreductase activity, acti…	GO:1901564//organonitrogen compound metabolic process;GO:0044710//single-organism metabolic process;GO:0065008//regulation of biological quality;GO:0008152//metabolic process;GO:0055114//oxidation-reduction process;GO:0046483//heterocycle metabolic process;GO:0010817//regulation of hormone levels;GO:0065007//biological regulation;GO:0044699//single-organism process;GO:0042447//hormone catabolic p…
Gh_A08G2211	2.82	3.35	2.97	2.9	4.61	3.18	3	1.95	2.8	2.07	2.52	1.54	2.38	2.46	3.13	1.31	2.88	2.49	74.77	91.53	70.7	71.99	146.67	80.9	85.14	44.03	67.74	56.39	54.5	39.28	73.25	55.94	64.86	33.55	74.34	59.7	Gh_A08G2211	Gh_A08G2211	Cytokinin dehydrogenase 7 [Source:UniProtKB/Swiss-Prot;Acc:Q9FUJ1]	Metabolism	Metabolism of terpenoids and polyketides	ko00908//Zeatin biosynthesis	-	GO:0019139//cytokinin dehydrogenase activity;GO:1901363//heterocyclic compound binding;GO:0016614//oxidoreductase activity, acting on CH-OH group of donors;GO:0003824//catalytic activity;GO:0000166//nucleotide binding;GO:0050662//coenzyme binding;GO:0043168//anion binding;GO:0097159//organic cyclic compound binding;GO:1901265//nucleoside phosphate binding;GO:0016616//oxidoreductase activity, acti…	GO:1901564//organonitrogen compound metabolic process;GO:0006807//nitrogen compound metabolic process;GO:0044710//single-organism metabolic process;GO:0065007//biological regulation;GO:0055114//oxidation-reduction process;GO:0009308//amine metabolic process;GO:0042447//hormone catabolic process;GO:0071704//organic substance metabolic process;GO:0034754//cellular hormone metabolic process;GO:00096…
Gh_A09G1128	0.8	1.78	1.25	0.49	0.74	0.35	0.23	0.72	0.51	0.47	0.35	0.6	0.19	0.29	0.41	0.19	0.08	0.12	22.46	51.17	31.32	12.74	24.73	9.46	7	17.17	13.12	13.51	8	16.26	6.29	7	9	5.14	2.07	3.16	Gh_A09G1128	Gh_A09G1128	Cytokinin dehydrogenase 1 [Source:UniProtKB/Swiss-Prot;Acc:O22213]	Metabolism	Metabolism of terpenoids and polyketides	ko00908//Zeatin biosynthesis	GO:0043226//organelle;GO:0043231//intracellular membrane-bounded organelle;GO:0044424//intracellular part;GO:0043227//membrane-bounded organelle;GO:0044464//cell part;GO:0005773//vacuole;GO:0005622//intracellular;GO:0005737//cytoplasm;GO:0005623//cell;GO:0043229//intracellular organelle;GO:0044444//cytoplasmic part	GO:0097159//organic cyclic compound binding;GO:0048037//cofactor binding;GO:0005488//binding;GO:0036094//small molecule binding;GO:0043168//anion binding;GO:0016491//oxidoreductase activity;GO:0000166//nucleotide binding;GO:0008762//UDP-N-acetylmuramate dehydrogenase activity;GO:0050662//coenzyme binding;GO:0043167//ion binding;GO:0050660//flavin adenine dinucleotide binding;GO:1901363//heterocyc…	GO:0048731//system development;GO:0006725//cellular aromatic compound metabolic process;GO:0071704//organic substance metabolic process;GO:0010817//regulation of hormone levels;GO:0055114//oxidation-reduction process;GO:0009690//cytokinin metabolic process;GO:0009308//amine metabolic process;GO:0009987//cellular process;GO:0044767//single-organism developmental process;GO:0046483//heterocycle met…
Gh_A10G2185	0.77	1.07	0.33	1.76	0.21	0.35	0.58	0.43	0.69	0.89	0.44	0.31	0.89	0.13	0.45	0.49	1.13	1.76	21	29.94	8	44.74	7	9	17	10	17	25	9.84	8	28	3	9.51	13	29.91	43.34	Gh_A10G2185	Gh_A10G2185	Cytokinin dehydrogenase 6 [Source:UniProtKB/Swiss-Prot;Acc:Q9LY71]	Metabolism	Metabolism of terpenoids and polyketides	ko00908//Zeatin biosynthesis	GO:0005615//extracellular space;GO:0044421//extracellular region part;GO:0005576//extracellular region	GO:0043168//anion binding;GO:0036094//small molecule binding;GO:0005488//binding;GO:1901265//nucleoside phosphate binding;GO:0003824//catalytic activity;GO:0016645//oxidoreductase activity, acting on the CH-NH group of donors;GO:0050662//coenzyme binding;GO:0043167//ion binding;GO:0019139//cytokinin dehydrogenase activity;GO:1901363//heterocyclic compound binding;GO:0050660//flavin adenine dinucl…	GO:0090558//plant epidermis development;GO:0044767//single-organism developmental process;GO:0044699//single-organism process;GO:0008152//metabolic process;GO:0034754//cellular hormone metabolic process;GO:0032502//developmental process;GO:0044710//single-organism metabolic process;GO:0010374//stomatal complex development;GO:0009308//amine metabolic process;GO:0042445//hormone metabolic process;G…
Gh_A13G0113	1.16	2	1.72	2.17	0.73	0.76	1.07	1.41	1.43	0.06	0.76	1.2	0.4	0.5	0.31	0.32	0.94	0.62	26.27	46.49	34.87	46.01	19.77	16.49	25.92	27.11	29.5	1.37	14	26.2	10.47	9.69	5.42	7	20.72	12.75	Gh_A13G0113	Gh_A13G0113	Cytokinin dehydrogenase 1 [Source:UniProtKB/Swiss-Prot;Acc:O22213]	Metabolism	Metabolism of terpenoids and polyketides	ko00908//Zeatin biosynthesis	GO:0043226//organelle;GO:0043231//intracellular membrane-bounded organelle;GO:0044424//intracellular part;GO:0043227//membrane-bounded organelle;GO:0044464//cell part;GO:0005773//vacuole;GO:0005622//intracellular;GO:0005737//cytoplasm;GO:0005623//cell;GO:0043229//intracellular organelle;GO:0044444//cytoplasmic part	GO:0097159//organic cyclic compound binding;GO:0048037//cofactor binding;GO:0005488//binding;GO:0036094//small molecule binding;GO:0043168//anion binding;GO:0016491//oxidoreductase activity;GO:0000166//nucleotide binding;GO:0008762//UDP-N-acetylmuramate dehydrogenase activity;GO:0050662//coenzyme binding;GO:0043167//ion binding;GO:0050660//flavin adenine dinucleotide binding;GO:1901363//heterocyc…	GO:0048731//system development;GO:0006725//cellular aromatic compound metabolic process;GO:0071704//organic substance metabolic process;GO:0010817//regulation of hormone levels;GO:0055114//oxidation-reduction process;GO:0009690//cytokinin metabolic process;GO:0009308//amine metabolic process;GO:0009987//cellular process;GO:0044767//single-organism developmental process;GO:0046483//heterocycle met…
Gh_A13G1660	0.15	0.37	0.4	0.45	0.2	0.29	0.67	1.15	0.71	0.41	0.19	0.12	0.2	0.18	0.29	0.37	0.25	0.38	4.06	10.1	9.66	11.31	6.31	7.33	19.19	25.99	17.31	11.17	4.21	3.1	6.21	4.12	6	9.48	6.5	9.25	Gh_A13G1660	Gh_A13G1660	Cytokinin dehydrogenase 7 [Source:UniProtKB/Swiss-Prot;Acc:Q9FUJ1]	Metabolism	Metabolism of terpenoids and polyketides	ko00908//Zeatin biosynthesis	-	GO:0019139//cytokinin dehydrogenase activity;GO:1901363//heterocyclic compound binding;GO:0016614//oxidoreductase activity, acting on CH-OH group of donors;GO:0003824//catalytic activity;GO:0000166//nucleotide binding;GO:0050662//coenzyme binding;GO:0043168//anion binding;GO:0097159//organic cyclic compound binding;GO:1901265//nucleoside phosphate binding;GO:0016616//oxidoreductase activity, acti…	GO:1901564//organonitrogen compound metabolic process;GO:0006807//nitrogen compound metabolic process;GO:0044710//single-organism metabolic process;GO:0065007//biological regulation;GO:0055114//oxidation-reduction process;GO:0009308//amine metabolic process;GO:0042447//hormone catabolic process;GO:0071704//organic substance metabolic process;GO:0034754//cellular hormone metabolic process;GO:00096…
Gh_A13G1714	0	0.04	0.04	0	0.03	0.19	0	0	0	0.07	0	0	0	0.04	0	0	0	0.04	0	1	1	0	1	5	0	0	0	2	0	0	0	1	0	0	0	1	Gh_A13G1714	Gh_A13G1714	Cytokinin dehydrogenase 3 [Source:UniProtKB/Swiss-Prot;Acc:Q9LTS3]	Metabolism	Metabolism of terpenoids and polyketides	ko00908//Zeatin biosynthesis	GO:0043231//intracellular membrane-bounded organelle;GO:0043227//membrane-bounded organelle;GO:0005622//intracellular;GO:0043229//intracellular organelle;GO:0044464//cell part;GO:0044424//intracellular part;GO:0005783//endoplasmic reticulum;GO:0012505//endomembrane system;GO:0005773//vacuole;GO:0043226//organelle;GO:0005737//cytoplasm;GO:0044444//cytoplasmic part;GO:0005623//cell	GO:0005488//binding;GO:0043167//ion binding;GO:0000166//nucleotide binding;GO:0043168//anion binding;GO:0019139//cytokinin dehydrogenase activity;GO:0016641//oxidoreductase activity, acting on the CH-NH2 group of donors, oxygen as acceptor;GO:0016638//oxidoreductase activity, acting on the CH-NH2 group of donors;GO:0097159//organic cyclic compound binding;GO:0016645//oxidoreductase activity, acti…	GO:1901564//organonitrogen compound metabolic process;GO:0044710//single-organism metabolic process;GO:0065008//regulation of biological quality;GO:0008152//metabolic process;GO:0055114//oxidation-reduction process;GO:0046483//heterocycle metabolic process;GO:0010817//regulation of hormone levels;GO:0065007//biological regulation;GO:0044699//single-organism process;GO:0042447//hormone catabolic p…
Gh_D01G0972	0	0	0	0	0	0	0	0	0	0	0	0	0	0	0	0	0	0	0	0	0	0	0	0	0	0	0	0	0	0	0	0	0	0	0	0	Gh_D01G0972	Gh_D01G0972	Cytokinin dehydrogenase 5 [Source:UniProtKB/Swiss-Prot;Acc:Q67YU0]	Metabolism	Metabolism of terpenoids and polyketides	ko00908//Zeatin biosynthesis	GO:0005576//extracellular region;GO:0044421//extracellular region part;GO:0005615//extracellular space	GO:1901265//nucleoside phosphate binding;GO:0016614//oxidoreductase activity, acting on CH-OH group of donors;GO:0050660//flavin adenine dinucleotide binding;GO:0036094//small molecule binding;GO:0097159//organic cyclic compound binding;GO:0048037//cofactor binding;GO:0005488//binding;GO:0016616//oxidoreductase activity, acting on the CH-OH group of donors, NAD or NADP as acceptor;GO:0043168//ani…	GO:0055114//oxidation-reduction process;GO:0065007//biological regulation;GO:0046483//heterocycle metabolic process;GO:0009056//catabolic process;GO:1901564//organonitrogen compound metabolic process;GO:0010817//regulation of hormone levels;GO:0009987//cellular process;GO:0009308//amine metabolic process;GO:0034754//cellular hormone metabolic process;GO:0009690//cytokinin metabolic process;GO:004…
Gh_D04G0688	0.19	0.04	0	0	0	0.47	0.21	0.18	0.45	0.11	0	0	0	0	0	0	0	0	5	1	0	0	0	12	6	4	11	3	0	0	0	0	0	0	0	0	Gh_D04G0688	Gh_D04G0688	Cytokinin dehydrogenase 6 [Source:UniProtKB/Swiss-Prot;Acc:Q9LY71]	Metabolism	Metabolism of terpenoids and polyketides	ko00908//Zeatin biosynthesis	GO:0005615//extracellular space;GO:0044421//extracellular region part;GO:0005576//extracellular region	GO:0043168//anion binding;GO:0036094//small molecule binding;GO:0005488//binding;GO:1901265//nucleoside phosphate binding;GO:0003824//catalytic activity;GO:0016645//oxidoreductase activity, acting on the CH-NH group of donors;GO:0050662//coenzyme binding;GO:0043167//ion binding;GO:0019139//cytokinin dehydrogenase activity;GO:1901363//heterocyclic compound binding;GO:0050660//flavin adenine dinucl…	GO:0090558//plant epidermis development;GO:0044767//single-organism developmental process;GO:0044699//single-organism process;GO:0008152//metabolic process;GO:0034754//cellular hormone metabolic process;GO:0032502//developmental process;GO:0044710//single-organism metabolic process;GO:0010374//stomatal complex development;GO:0009308//amine metabolic process;GO:0042445//hormone metabolic process;G…
Gh_D05G0391	0.44	0.22	0.3	0.44	0.39	1.46	0.8	1.46	1.05	0.41	0.38	0.28	0.87	0.71	0.25	1.08	1.65	2.7	11.78	6.14	7.12	11	12.45	37.55	23	33.3	25.69	11.28	8.34	7.1	26.88	16.22	5.14	27.98	43.02	65.55	Gh_D05G0391	Gh_D05G0391	Cytokinin dehydrogenase 7 [Source:UniProtKB/Swiss-Prot;Acc:Q9FUJ1]	Metabolism	Metabolism of terpenoids and polyketides	ko00908//Zeatin biosynthesis	-	GO:0019139//cytokinin dehydrogenase activity;GO:1901363//heterocyclic compound binding;GO:0016614//oxidoreductase activity, acting on CH-OH group of donors;GO:0003824//catalytic activity;GO:0000166//nucleotide binding;GO:0050662//coenzyme binding;GO:0043168//anion binding;GO:0097159//organic cyclic compound binding;GO:1901265//nucleoside phosphate binding;GO:0016616//oxidoreductase activity, acti…	GO:1901564//organonitrogen compound metabolic process;GO:0006807//nitrogen compound metabolic process;GO:0044710//single-organism metabolic process;GO:0065007//biological regulation;GO:0055114//oxidation-reduction process;GO:0009308//amine metabolic process;GO:0042447//hormone catabolic process;GO:0071704//organic substance metabolic process;GO:0034754//cellular hormone metabolic process;GO:00096…
Gh_D05G1813	0.26	0.11	0.12	0.12	0.24	0.19	0.58	0.69	0.4	0	0.13	0	0.29	0.04	0	0.15	0.9	0.12	7	3	3	3	8	5	17	16	10	0	3	0	9.24	1	0	4	24	3	Gh_D05G1813	Gh_D05G1813	Cytokinin dehydrogenase 5 [Source:UniProtKB/Swiss-Prot;Acc:Q67YU0]	Metabolism	Metabolism of terpenoids and polyketides	ko00908//Zeatin biosynthesis	GO:0005576//extracellular region;GO:0044421//extracellular region part;GO:0005615//extracellular space	GO:1901265//nucleoside phosphate binding;GO:0016614//oxidoreductase activity, acting on CH-OH group of donors;GO:0050660//flavin adenine dinucleotide binding;GO:0036094//small molecule binding;GO:0097159//organic cyclic compound binding;GO:0048037//cofactor binding;GO:0005488//binding;GO:0016616//oxidoreductase activity, acting on the CH-OH group of donors, NAD or NADP as acceptor;GO:0043168//ani…	GO:0055114//oxidation-reduction process;GO:0065007//biological regulation;GO:0046483//heterocycle metabolic process;GO:0009056//catabolic process;GO:1901564//organonitrogen compound metabolic process;GO:0010817//regulation of hormone levels;GO:0009987//cellular process;GO:0009308//amine metabolic process;GO:0034754//cellular hormone metabolic process;GO:0009690//cytokinin metabolic process;GO:004…
Gh_D06G0027	0.45	0.99	0.14	0.25	1.03	0.64	0.18	0.3	0.41	0.18	0.4	0.24	1.1	0.58	0.4	1.3	0.91	1.45	12.36	28.3	3.55	6.41	34.23	16.84	5.28	7	10.24	5.17	9	6.48	35.37	13.65	8.71	34.63	24.63	36.37	Gh_D06G0027	Gh_D06G0027	Cytokinin dehydrogenase 5 [Source:UniProtKB/Swiss-Prot;Acc:Q67YU0]	Metabolism	Metabolism of terpenoids and polyketides	ko00908//Zeatin biosynthesis	GO:0005576//extracellular region;GO:0044421//extracellular region part;GO:0005615//extracellular space	GO:1901265//nucleoside phosphate binding;GO:0016614//oxidoreductase activity, acting on CH-OH group of donors;GO:0050660//flavin adenine dinucleotide binding;GO:0036094//small molecule binding;GO:0097159//organic cyclic compound binding;GO:0048037//cofactor binding;GO:0005488//binding;GO:0016616//oxidoreductase activity, acting on the CH-OH group of donors, NAD or NADP as acceptor;GO:0043168//ani…	GO:0055114//oxidation-reduction process;GO:0065007//biological regulation;GO:0046483//heterocycle metabolic process;GO:0009056//catabolic process;GO:1901564//organonitrogen compound metabolic process;GO:0010817//regulation of hormone levels;GO:0009987//cellular process;GO:0009308//amine metabolic process;GO:0034754//cellular hormone metabolic process;GO:0009690//cytokinin metabolic process;GO:004…
Gh_D06G0733	0	0.04	0	0	0	0.19	0	0	0	0.04	0	0	0	0	0	0	0	0	0	1	0	0	0	5	0	0	0	1	0	0	0	0	0	0	0	0	Gh_D06G0733	Gh_D06G0733	Cytokinin dehydrogenase 3 [Source:UniProtKB/Swiss-Prot;Acc:Q9LTS3]	Metabolism	Metabolism of terpenoids and polyketides	ko00908//Zeatin biosynthesis	GO:0043231//intracellular membrane-bounded organelle;GO:0043227//membrane-bounded organelle;GO:0005622//intracellular;GO:0043229//intracellular organelle;GO:0044464//cell part;GO:0044424//intracellular part;GO:0005783//endoplasmic reticulum;GO:0012505//endomembrane system;GO:0005773//vacuole;GO:0043226//organelle;GO:0005737//cytoplasm;GO:0044444//cytoplasmic part;GO:0005623//cell	GO:0005488//binding;GO:0043167//ion binding;GO:0000166//nucleotide binding;GO:0043168//anion binding;GO:0019139//cytokinin dehydrogenase activity;GO:0016641//oxidoreductase activity, acting on the CH-NH2 group of donors, oxygen as acceptor;GO:0016638//oxidoreductase activity, acting on the CH-NH2 group of donors;GO:0097159//organic cyclic compound binding;GO:0016645//oxidoreductase activity, acti…	GO:1901564//organonitrogen compound metabolic process;GO:0044710//single-organism metabolic process;GO:0065008//regulation of biological quality;GO:0008152//metabolic process;GO:0055114//oxidation-reduction process;GO:0046483//heterocycle metabolic process;GO:0010817//regulation of hormone levels;GO:0065007//biological regulation;GO:0044699//single-organism process;GO:0042447//hormone catabolic p…
Gh_D06G0885	10.73	11.42	9.61	8.59	9.59	8.71	8.52	10.51	11.74	12.72	10.51	13.27	7.73	11.64	11.48	4.75	8.28	6.88	283.01	310.48	227.8	212.46	303.59	220.41	240.99	236.21	282.93	345.76	226.59	337.81	236.82	263.84	236.84	121.39	213.01	164.66	Gh_D06G0885	Gh_D06G0885	Cytokinin dehydrogenase 7 [Source:UniProtKB/Swiss-Prot;Acc:Q9FUJ1]	Metabolism	Metabolism of terpenoids and polyketides	ko00908//Zeatin biosynthesis	-	GO:0019139//cytokinin dehydrogenase activity;GO:1901363//heterocyclic compound binding;GO:0016614//oxidoreductase activity, acting on CH-OH group of donors;GO:0003824//catalytic activity;GO:0000166//nucleotide binding;GO:0050662//coenzyme binding;GO:0043168//anion binding;GO:0097159//organic cyclic compound binding;GO:1901265//nucleoside phosphate binding;GO:0016616//oxidoreductase activity, acti…	GO:1901564//organonitrogen compound metabolic process;GO:0006807//nitrogen compound metabolic process;GO:0044710//single-organism metabolic process;GO:0065007//biological regulation;GO:0055114//oxidation-reduction process;GO:0009308//amine metabolic process;GO:0042447//hormone catabolic process;GO:0071704//organic substance metabolic process;GO:0034754//cellular hormone metabolic process;GO:00096…
Gh_D07G2372	0	0	0	0	0	0.23	0	0	0	0	0	0	0	0	0	0	0	0	0	0	0	0	0	6	0	0	0	0	0	0	0	0	0	0	0	0	Gh_D07G2372	Gh_D07G2372	Cytokinin dehydrogenase 3 [Source:UniProtKB/Swiss-Prot;Acc:Q9LTS3]	Metabolism	Metabolism of terpenoids and polyketides	ko00908//Zeatin biosynthesis	GO:0043231//intracellular membrane-bounded organelle;GO:0043227//membrane-bounded organelle;GO:0005622//intracellular;GO:0043229//intracellular organelle;GO:0044464//cell part;GO:0044424//intracellular part;GO:0005783//endoplasmic reticulum;GO:0012505//endomembrane system;GO:0005773//vacuole;GO:0043226//organelle;GO:0005737//cytoplasm;GO:0044444//cytoplasmic part;GO:0005623//cell	GO:0005488//binding;GO:0043167//ion binding;GO:0000166//nucleotide binding;GO:0043168//anion binding;GO:0019139//cytokinin dehydrogenase activity;GO:0016641//oxidoreductase activity, acting on the CH-NH2 group of donors, oxygen as acceptor;GO:0016638//oxidoreductase activity, acting on the CH-NH2 group of donors;GO:0097159//organic cyclic compound binding;GO:0016645//oxidoreductase activity, acti…	GO:1901564//organonitrogen compound metabolic process;GO:0044710//single-organism metabolic process;GO:0065008//regulation of biological quality;GO:0008152//metabolic process;GO:0055114//oxidation-reduction process;GO:0046483//heterocycle metabolic process;GO:0010817//regulation of hormone levels;GO:0065007//biological regulation;GO:0044699//single-organism process;GO:0042447//hormone catabolic p…
Gh_D08G2577	6.73	5.92	4.26	5.92	7.5	7.2	6.79	7.53	8.49	3.21	3.95	3.94	2.92	3.87	4.16	2.28	5.64	4.63	178.23	161.47	101.3	147.01	238.33	183.1	192.86	169.97	205.26	87.61	85.5	100.72	89.75	88.06	86.14	58.45	145.66	111.3	Gh_D08G2577	Gh_D08G2577	Cytokinin dehydrogenase 7 [Source:UniProtKB/Swiss-Prot;Acc:Q9FUJ1]	Metabolism	Metabolism of terpenoids and polyketides	ko00908//Zeatin biosynthesis	-	GO:0019139//cytokinin dehydrogenase activity;GO:1901363//heterocyclic compound binding;GO:0016614//oxidoreductase activity, acting on CH-OH group of donors;GO:0003824//catalytic activity;GO:0000166//nucleotide binding;GO:0050662//coenzyme binding;GO:0043168//anion binding;GO:0097159//organic cyclic compound binding;GO:1901265//nucleoside phosphate binding;GO:0016616//oxidoreductase activity, acti…	GO:1901564//organonitrogen compound metabolic process;GO:0006807//nitrogen compound metabolic process;GO:0044710//single-organism metabolic process;GO:0065007//biological regulation;GO:0055114//oxidation-reduction process;GO:0009308//amine metabolic process;GO:0042447//hormone catabolic process;GO:0071704//organic substance metabolic process;GO:0034754//cellular hormone metabolic process;GO:00096…
Gh_D09G1132	2.67	2.32	1.98	4.56	3.29	2.74	2.57	3.52	3.72	1.37	1.4	1.7	2.52	1.62	1.33	1.18	1.98	2.17	74.54	66.83	49.68	119.26	110.27	73.54	77	83.83	94.88	39.49	32	45.74	81.71	39	29	31.86	53.93	54.84	Gh_D09G1132	Gh_D09G1132	Cytokinin dehydrogenase 1 [Source:UniProtKB/Swiss-Prot;Acc:O22213]	Metabolism	Metabolism of terpenoids and polyketides	ko00908//Zeatin biosynthesis	GO:0043226//organelle;GO:0043231//intracellular membrane-bounded organelle;GO:0044424//intracellular part;GO:0043227//membrane-bounded organelle;GO:0044464//cell part;GO:0005773//vacuole;GO:0005622//intracellular;GO:0005737//cytoplasm;GO:0005623//cell;GO:0043229//intracellular organelle;GO:0044444//cytoplasmic part	GO:0097159//organic cyclic compound binding;GO:0048037//cofactor binding;GO:0005488//binding;GO:0036094//small molecule binding;GO:0043168//anion binding;GO:0016491//oxidoreductase activity;GO:0000166//nucleotide binding;GO:0008762//UDP-N-acetylmuramate dehydrogenase activity;GO:0050662//coenzyme binding;GO:0043167//ion binding;GO:0050660//flavin adenine dinucleotide binding;GO:1901363//heterocyc…	GO:0048731//system development;GO:0006725//cellular aromatic compound metabolic process;GO:0071704//organic substance metabolic process;GO:0010817//regulation of hormone levels;GO:0055114//oxidation-reduction process;GO:0009690//cytokinin metabolic process;GO:0009308//amine metabolic process;GO:0009987//cellular process;GO:0044767//single-organism developmental process;GO:0046483//heterocycle met…
Gh_D10G2429	0.21	0.07	0.39	0.61	0.26	0.33	0.43	0.62	0.27	0.27	0.35	0.22	0.33	0.69	0.43	0.29	0.47	0.88	6	2.06	10	16.26	9	9	13	15	7	8	8.16	6	11	17	9.49	8	13.09	22.66	Gh_D10G2429	Gh_D10G2429	Cytokinin dehydrogenase 6 [Source:UniProtKB/Swiss-Prot;Acc:Q9LY71]	Metabolism	Metabolism of terpenoids and polyketides	ko00908//Zeatin biosynthesis	GO:0005615//extracellular space;GO:0044421//extracellular region part;GO:0005576//extracellular region	GO:0043168//anion binding;GO:0036094//small molecule binding;GO:0005488//binding;GO:1901265//nucleoside phosphate binding;GO:0003824//catalytic activity;GO:0016645//oxidoreductase activity, acting on the CH-NH group of donors;GO:0050662//coenzyme binding;GO:0043167//ion binding;GO:0019139//cytokinin dehydrogenase activity;GO:1901363//heterocyclic compound binding;GO:0050660//flavin adenine dinucl…	GO:0090558//plant epidermis development;GO:0044767//single-organism developmental process;GO:0044699//single-organism process;GO:0008152//metabolic process;GO:0034754//cellular hormone metabolic process;GO:0032502//developmental process;GO:0044710//single-organism metabolic process;GO:0010374//stomatal complex development;GO:0009308//amine metabolic process;GO:0042445//hormone metabolic process;G…
Gh_D13G0129	2.96	2.65	2.82	3.09	3.07	2.38	2.74	2.79	3.16	1.1	1.96	1.88	1.55	1.01	1.93	0.23	3.37	0.99	79.73	73.51	68.13	77.99	99.23	61.51	79.08	63.89	77.5	30.63	43	48.8	48.53	23.31	40.58	6	88.28	24.25	Gh_D13G0129	Gh_D13G0129	Cytokinin dehydrogenase 6 [Source:UniProtKB/Swiss-Prot;Acc:Q9LY71]	Metabolism	Metabolism of terpenoids and polyketides	ko00908//Zeatin biosynthesis	GO:0005615//extracellular space;GO:0044421//extracellular region part;GO:0005576//extracellular region	GO:0043168//anion binding;GO:0036094//small molecule binding;GO:0005488//binding;GO:1901265//nucleoside phosphate binding;GO:0003824//catalytic activity;GO:0016645//oxidoreductase activity, acting on the CH-NH group of donors;GO:0050662//coenzyme binding;GO:0043167//ion binding;GO:0019139//cytokinin dehydrogenase activity;GO:1901363//heterocyclic compound binding;GO:0050660//flavin adenine dinucl…	GO:0090558//plant epidermis development;GO:0044767//single-organism developmental process;GO:0044699//single-organism process;GO:0008152//metabolic process;GO:0034754//cellular hormone metabolic process;GO:0032502//developmental process;GO:0044710//single-organism metabolic process;GO:0010374//stomatal complex development;GO:0009308//amine metabolic process;GO:0042445//hormone metabolic process;G…
Gh_D13G2023	2.45	3.43	2.66	4.01	2.97	2.34	2.81	3.5	3.87	4.34	3.49	3.55	4.53	5.78	4.34	5.82	4.23	4.19	64.94	93.9	63.34	99.69	94.69	59.67	79.81	79.01	93.69	118.83	75.79	90.9	139.79	131.88	90	149.52	109.5	100.75	Gh_D13G2023	Gh_D13G2023	Cytokinin dehydrogenase 7 [Source:UniProtKB/Swiss-Prot;Acc:Q9FUJ1]	Metabolism	Metabolism of terpenoids and polyketides	ko00908//Zeatin biosynthesis	-	GO:0019139//cytokinin dehydrogenase activity;GO:1901363//heterocyclic compound binding;GO:0016614//oxidoreductase activity, acting on CH-OH group of donors;GO:0003824//catalytic activity;GO:0000166//nucleotide binding;GO:0050662//coenzyme binding;GO:0043168//anion binding;GO:0097159//organic cyclic compound binding;GO:1901265//nucleoside phosphate binding;GO:0016616//oxidoreductase activity, acti…	GO:1901564//organonitrogen compound metabolic process;GO:0006807//nitrogen compound metabolic process;GO:0044710//single-organism metabolic process;GO:0065007//biological regulation;GO:0055114//oxidation-reduction process;GO:0009308//amine metabolic process;GO:0042447//hormone catabolic process;GO:0071704//organic substance metabolic process;GO:0034754//cellular hormone metabolic process;GO:00096…
Gh_D13G2062	0.04	0	0.04	0.04	0	0.15	0	0	0	0	0.05	0	0	0	0	0	0	0	1	0	1	1	0	4	0	0	0	0	1	0	0	0	0	0	0	0	Gh_D13G2062	Gh_D13G2062	Cytokinin dehydrogenase 3 [Source:UniProtKB/Swiss-Prot;Acc:Q9LTS3]	Metabolism	Metabolism of terpenoids and polyketides	ko00908//Zeatin biosynthesis	GO:0043231//intracellular membrane-bounded organelle;GO:0043227//membrane-bounded organelle;GO:0005622//intracellular;GO:0043229//intracellular organelle;GO:0044464//cell part;GO:0044424//intracellular part;GO:0005783//endoplasmic reticulum;GO:0012505//endomembrane system;GO:0005773//vacuole;GO:0043226//organelle;GO:0005737//cytoplasm;GO:0044444//cytoplasmic part;GO:0005623//cell	GO:0005488//binding;GO:0043167//ion binding;GO:0000166//nucleotide binding;GO:0043168//anion binding;GO:0019139//cytokinin dehydrogenase activity;GO:0016641//oxidoreductase activity, acting on the CH-NH2 group of donors, oxygen as acceptor;GO:0016638//oxidoreductase activity, acting on the CH-NH2 group of donors;GO:0097159//organic cyclic compound binding;GO:0016645//oxidoreductase activity, acti…	GO:1901564//organonitrogen compound metabolic process;GO:0044710//single-organism metabolic process;GO:0065008//regulation of biological quality;GO:0008152//metabolic process;GO:0055114//oxidation-reduction process;GO:0046483//heterocycle metabolic process;GO:0010817//regulation of hormone levels;GO:0065007//biological regulation;GO:0044699//single-organism process;GO:0042447//hormone catabolic p…
