# Supplementary material for: Transcriptome analysis and identification of genes associated with fruiting branch internode elongation in upland cotton
Source: BMC Plant Biol. 2019 Oct 7;19:415. doi: 10.1186/s12870-019-2011-8 (PMC6781417; doi:10.1186/s12870-019-2011-8)
Supplement: Supplementary file 8 — List of enriched GO categories in each comparison. (XLS 12995 kb) [file 12870_2019_2011_MOESM8_ESM.xls]

## Sheet: X-1-vs-L-1.P
GO ID	Description	GeneRatio (5389)	BgRatio (59101)	pvalue	p.adjust	geneID
GO:0006952	defense response	633	4503	1.40855e-29	4.88205e-26	Gh_A01G0124;Gh_A01G0158;Gh_A01G0279;Gh_A01G0317;Gh_A01G0383;Gh_A01G0475;Gh_A01G0548;Gh_A01G0964;Gh_A01G1004;Gh_A01G1100;Gh_A01G1278;Gh_A01G1283;Gh_A01G1457;Gh_A01G1553;Gh_A01G1714;Gh_A01G1725;Gh_A01G1726;Gh_A01G1977;Gh_A01G2104;Gh_A01G2132;Gh_A02G0029;Gh_A02G0075;Gh_A02G0098;Gh_A02G0194;Gh_A02G0406;Gh_A02G0704;Gh_A02G0775;Gh_A02G1028;Gh_A02G1046;Gh_A02G1051;Gh_A02G1243;Gh_A02G1319;Gh_A02G1512;Gh_…
GO:0010200	response to chitin	143	598	4.26626e-27	7.39343e-24	Gh_A01G0013;Gh_A01G0763;Gh_A01G0984;Gh_A01G1153;Gh_A01G1714;Gh_A02G0029;Gh_A02G0252;Gh_A02G0254;Gh_A02G0671;Gh_A02G0836;Gh_A03G0210;Gh_A03G0291;Gh_A03G0330;Gh_A03G0530;Gh_A03G1418;Gh_A03G1611;Gh_A03G1639;Gh_A05G0483;Gh_A05G0484;Gh_A05G0864;Gh_A05G1310;Gh_A05G1331;Gh_A05G1692;Gh_A05G1693;Gh_A05G1721;Gh_A05G1815;Gh_A05G2476;Gh_A05G3499;Gh_A06G0188;Gh_A06G0917;Gh_A06G1433;Gh_A06G1585;Gh_A06G1742;Gh_…
GO:0006950	response to stress	1300	11066	2.53218e-25	2.92551e-22	Gh_A01G0065;Gh_A01G0124;Gh_A01G0158;Gh_A01G0279;Gh_A01G0280;Gh_A01G0317;Gh_A01G0383;Gh_A01G0418;Gh_A01G0475;Gh_A01G0548;Gh_A01G0586;Gh_A01G0763;Gh_A01G0826;Gh_A01G0871;Gh_A01G0964;Gh_A01G0984;Gh_A01G1004;Gh_A01G1058;Gh_A01G1100;Gh_A01G1168;Gh_A01G1234;Gh_A01G1278;Gh_A01G1283;Gh_A01G1370;Gh_A01G1389;Gh_A01G1457;Gh_A01G1507;Gh_A01G1553;Gh_A01G1564;Gh_A01G1714;Gh_A01G1725;Gh_A01G1726;Gh_A01G1736;Gh_…
GO:0010243	response to organonitrogen compound	145	735	5.33618e-19	4.6238e-16	Gh_A01G0013;Gh_A01G0763;Gh_A01G0984;Gh_A01G1153;Gh_A01G1714;Gh_A02G0029;Gh_A02G0252;Gh_A02G0254;Gh_A02G0406;Gh_A02G0671;Gh_A02G0836;Gh_A03G0210;Gh_A03G0291;Gh_A03G0330;Gh_A03G0530;Gh_A03G1418;Gh_A03G1611;Gh_A03G1639;Gh_A05G0483;Gh_A05G0484;Gh_A05G0864;Gh_A05G1310;Gh_A05G1331;Gh_A05G1692;Gh_A05G1693;Gh_A05G1721;Gh_A05G1815;Gh_A05G2476;Gh_A05G3499;Gh_A06G0188;Gh_A06G0917;Gh_A06G1433;Gh_A06G1585;Gh_…
GO:0050896	response to stimulus	2068	19608	2.30235e-17	1.59599e-14	Gh_A01G0013;Gh_A01G0031;Gh_A01G0065;Gh_A01G0124;Gh_A01G0158;Gh_A01G0279;Gh_A01G0280;Gh_A01G0317;Gh_A01G0355;Gh_A01G0361;Gh_A01G0383;Gh_A01G0386;Gh_A01G0418;Gh_A01G0439;Gh_A01G0475;Gh_A01G0481;Gh_A01G0537;Gh_A01G0548;Gh_A01G0556;Gh_A01G0574;Gh_A01G0586;Gh_A01G0700;Gh_A01G0740;Gh_A01G0763;Gh_A01G0826;Gh_A01G0871;Gh_A01G0883;Gh_A01G0920;Gh_A01G0953;Gh_A01G0964;Gh_A01G0984;Gh_A01G1004;Gh_A01G1058;Gh_…
GO:1901700	response to oxygen-containing compound	711	5850	1.82885e-16	1.05646e-13	Gh_A01G0013;Gh_A01G0280;Gh_A01G0574;Gh_A01G0763;Gh_A01G0826;Gh_A01G0871;Gh_A01G0984;Gh_A01G1153;Gh_A01G1278;Gh_A01G1564;Gh_A01G1694;Gh_A01G1714;Gh_A01G1715;Gh_A01G1736;Gh_A01G1740;Gh_A01G1791;Gh_A01G1899;Gh_A01G2145;Gh_A02G0029;Gh_A02G0252;Gh_A02G0254;Gh_A02G0406;Gh_A02G0435;Gh_A02G0669;Gh_A02G0671;Gh_A02G0724;Gh_A02G0727;Gh_A02G0788;Gh_A02G0823;Gh_A02G0836;Gh_A02G1046;Gh_A02G1237;Gh_A02G1243;Gh_…
GO:0001101	response to acid chemical	549	4434	3.35002e-14	1.65874e-11	Gh_A01G0280;Gh_A01G0574;Gh_A01G0763;Gh_A01G0871;Gh_A01G0984;Gh_A01G1278;Gh_A01G1564;Gh_A01G1694;Gh_A01G1714;Gh_A01G1715;Gh_A01G1736;Gh_A01G1740;Gh_A01G1791;Gh_A01G1899;Gh_A02G0029;Gh_A02G0252;Gh_A02G0254;Gh_A02G0406;Gh_A02G0435;Gh_A02G0669;Gh_A02G0724;Gh_A02G0727;Gh_A02G0823;Gh_A02G0836;Gh_A02G1046;Gh_A02G1237;Gh_A02G1243;Gh_A02G1402;Gh_A02G1529;Gh_A02G1635;Gh_A02G1714;Gh_A03G0015;Gh_A03G0043;Gh_…
GO:1901698	response to nitrogen compound	172	1088	8.30809e-13	3.59948e-10	Gh_A01G0013;Gh_A01G0763;Gh_A01G0984;Gh_A01G1100;Gh_A01G1153;Gh_A01G1714;Gh_A02G0029;Gh_A02G0252;Gh_A02G0254;Gh_A02G0406;Gh_A02G0671;Gh_A02G0836;Gh_A03G0210;Gh_A03G0291;Gh_A03G0330;Gh_A03G0530;Gh_A03G1140;Gh_A03G1418;Gh_A03G1611;Gh_A03G1639;Gh_A04G0311;Gh_A05G0400;Gh_A05G0483;Gh_A05G0484;Gh_A05G0522;Gh_A05G0864;Gh_A05G0919;Gh_A05G1310;Gh_A05G1331;Gh_A05G1692;Gh_A05G1693;Gh_A05G1721;Gh_A05G1815;Gh_…
GO:0010120	camalexin biosynthetic process	21	39	1.6969e-12	5.88146e-10	Gh_A02G0029;Gh_A03G0210;Gh_A03G0291;Gh_A05G0864;Gh_A05G3499;Gh_A06G1585;Gh_A08G2055;Gh_A08G2056;Gh_D02G0043;Gh_D03G1283;Gh_D03G1371;Gh_D04G0112;Gh_D04G1318;Gh_D05G2642;Gh_D05G3876;Gh_D06G1939;Gh_D06G2096;Gh_D08G2669;Gh_D08G2670;Gh_D08G2671;Gh_Sca005978G01
GO:0052317	camalexin metabolic process	21	39	1.6969e-12	5.88146e-10	Gh_A02G0029;Gh_A03G0210;Gh_A03G0291;Gh_A05G0864;Gh_A05G3499;Gh_A06G1585;Gh_A08G2055;Gh_A08G2056;Gh_D02G0043;Gh_D03G1283;Gh_D03G1371;Gh_D04G0112;Gh_D04G1318;Gh_D05G2642;Gh_D05G3876;Gh_D06G1939;Gh_D06G2096;Gh_D08G2669;Gh_D08G2670;Gh_D08G2671;Gh_Sca005978G01
GO:0009605	response to external stimulus	576	4801	2.0103e-12	5.97979e-10	Gh_A01G0124;Gh_A01G0279;Gh_A01G0475;Gh_A01G0548;Gh_A01G0883;Gh_A01G0920;Gh_A01G0964;Gh_A01G1100;Gh_A01G1278;Gh_A01G1283;Gh_A01G1377;Gh_A01G1564;Gh_A01G1715;Gh_A01G1725;Gh_A01G1726;Gh_A01G2104;Gh_A02G0029;Gh_A02G0406;Gh_A02G0575;Gh_A02G0704;Gh_A02G0775;Gh_A02G1046;Gh_A02G1051;Gh_A02G1243;Gh_A02G1319;Gh_A02G1438;Gh_A02G1482;Gh_A02G1512;Gh_A02G1638;Gh_A02G1714;Gh_A03G0094;Gh_A03G0164;Gh_A03G0210;Gh_…
GO:0051707	response to other organism	448	3580	2.07033e-12	5.97979e-10	Gh_A01G0124;Gh_A01G0279;Gh_A01G0475;Gh_A01G0548;Gh_A01G0964;Gh_A01G1100;Gh_A01G1278;Gh_A01G1283;Gh_A01G1377;Gh_A01G1715;Gh_A01G1725;Gh_A01G1726;Gh_A01G2104;Gh_A02G0029;Gh_A02G0406;Gh_A02G0704;Gh_A02G0775;Gh_A02G1051;Gh_A02G1243;Gh_A02G1319;Gh_A02G1438;Gh_A02G1512;Gh_A02G1638;Gh_A02G1714;Gh_A03G0164;Gh_A03G0210;Gh_A03G0291;Gh_A03G0609;Gh_A03G0837;Gh_A03G1516;Gh_A03G1871;Gh_A03G2061;Gh_A03G2161;Gh_…
GO:0043207	response to external biotic stimulus	448	3587	2.75901e-12	7.35594e-10	Gh_A01G0124;Gh_A01G0279;Gh_A01G0475;Gh_A01G0548;Gh_A01G0964;Gh_A01G1100;Gh_A01G1278;Gh_A01G1283;Gh_A01G1377;Gh_A01G1715;Gh_A01G1725;Gh_A01G1726;Gh_A01G2104;Gh_A02G0029;Gh_A02G0406;Gh_A02G0704;Gh_A02G0775;Gh_A02G1051;Gh_A02G1243;Gh_A02G1319;Gh_A02G1438;Gh_A02G1512;Gh_A02G1638;Gh_A02G1714;Gh_A03G0164;Gh_A03G0210;Gh_A03G0291;Gh_A03G0609;Gh_A03G0837;Gh_A03G1516;Gh_A03G1871;Gh_A03G2061;Gh_A03G2161;Gh_…
GO:0006334	nucleosome assembly	34	105	2.48276e-11	6.04114e-09	Gh_A02G1120;Gh_A03G0581;Gh_A03G0582;Gh_A05G0098;Gh_A06G1225;Gh_A07G0113;Gh_A07G0572;Gh_A08G0264;Gh_A08G2114;Gh_A08G2115;Gh_A10G0472;Gh_A10G0473;Gh_A10G0474;Gh_A11G0280;Gh_A11G1633;Gh_A13G1866;Gh_D03G0863;Gh_D03G0864;Gh_D05G0161;Gh_D06G1544;Gh_D07G0637;Gh_D07G2370;Gh_D08G0356;Gh_D08G2486;Gh_D08G2487;Gh_D10G0496;Gh_D10G0497;Gh_D10G0498;Gh_D10G0981;Gh_D11G0334;Gh_D11G1172;Gh_D13G1151;Gh_D13G2254;Gh_…
GO:0009404	toxin metabolic process	43	157	3.30028e-11	6.04114e-09	Gh_A02G0029;Gh_A03G0210;Gh_A03G0291;Gh_A03G0384;Gh_A04G0409;Gh_A04G0412;Gh_A04G0830;Gh_A05G0864;Gh_A05G3499;Gh_A06G1585;Gh_A08G2055;Gh_A08G2056;Gh_A09G1509;Gh_A11G1244;Gh_A11G2032;Gh_A12G0927;Gh_A13G1314;Gh_D02G0043;Gh_D02G0329;Gh_D03G1156;Gh_D03G1283;Gh_D03G1371;Gh_D04G0112;Gh_D04G0849;Gh_D04G1318;Gh_D05G2642;Gh_D05G3222;Gh_D05G3876;Gh_D06G1939;Gh_D06G2096;Gh_D08G2669;Gh_D08G2670;Gh_D08G2671;Gh_…
GO:0009403	toxin biosynthetic process	21	44	3.48595e-11	6.04114e-09	Gh_A02G0029;Gh_A03G0210;Gh_A03G0291;Gh_A05G0864;Gh_A05G3499;Gh_A06G1585;Gh_A08G2055;Gh_A08G2056;Gh_D02G0043;Gh_D03G1283;Gh_D03G1371;Gh_D04G0112;Gh_D04G1318;Gh_D05G2642;Gh_D05G3876;Gh_D06G1939;Gh_D06G2096;Gh_D08G2669;Gh_D08G2670;Gh_D08G2671;Gh_Sca005978G01
GO:0009700	indole phytoalexin biosynthetic process	21	44	3.48595e-11	6.04114e-09	Gh_A02G0029;Gh_A03G0210;Gh_A03G0291;Gh_A05G0864;Gh_A05G3499;Gh_A06G1585;Gh_A08G2055;Gh_A08G2056;Gh_D02G0043;Gh_D03G1283;Gh_D03G1371;Gh_D04G0112;Gh_D04G1318;Gh_D05G2642;Gh_D05G3876;Gh_D06G1939;Gh_D06G2096;Gh_D08G2669;Gh_D08G2670;Gh_D08G2671;Gh_Sca005978G01
GO:0046217	indole phytoalexin metabolic process	21	44	3.48595e-11	6.04114e-09	Gh_A02G0029;Gh_A03G0210;Gh_A03G0291;Gh_A05G0864;Gh_A05G3499;Gh_A06G1585;Gh_A08G2055;Gh_A08G2056;Gh_D02G0043;Gh_D03G1283;Gh_D03G1371;Gh_D04G0112;Gh_D04G1318;Gh_D05G2642;Gh_D05G3876;Gh_D06G1939;Gh_D06G2096;Gh_D08G2669;Gh_D08G2670;Gh_D08G2671;Gh_Sca005978G01
GO:0052314	phytoalexin metabolic process	21	44	3.48595e-11	6.04114e-09	Gh_A02G0029;Gh_A03G0210;Gh_A03G0291;Gh_A05G0864;Gh_A05G3499;Gh_A06G1585;Gh_A08G2055;Gh_A08G2056;Gh_D02G0043;Gh_D03G1283;Gh_D03G1371;Gh_D04G0112;Gh_D04G1318;Gh_D05G2642;Gh_D05G3876;Gh_D06G1939;Gh_D06G2096;Gh_D08G2669;Gh_D08G2670;Gh_D08G2671;Gh_Sca005978G01
GO:0052315	phytoalexin biosynthetic process	21	44	3.48595e-11	6.04114e-09	Gh_A02G0029;Gh_A03G0210;Gh_A03G0291;Gh_A05G0864;Gh_A05G3499;Gh_A06G1585;Gh_A08G2055;Gh_A08G2056;Gh_D02G0043;Gh_D03G1283;Gh_D03G1371;Gh_D04G0112;Gh_D04G1318;Gh_D05G2642;Gh_D05G3876;Gh_D06G1939;Gh_D06G2096;Gh_D08G2669;Gh_D08G2670;Gh_D08G2671;Gh_Sca005978G01
GO:0009607	response to biotic stimulus	449	3664	3.96927e-11	6.55119e-09	Gh_A01G0124;Gh_A01G0279;Gh_A01G0475;Gh_A01G0548;Gh_A01G0964;Gh_A01G1100;Gh_A01G1278;Gh_A01G1283;Gh_A01G1377;Gh_A01G1715;Gh_A01G1725;Gh_A01G1726;Gh_A01G2104;Gh_A02G0029;Gh_A02G0406;Gh_A02G0704;Gh_A02G0775;Gh_A02G1051;Gh_A02G1243;Gh_A02G1319;Gh_A02G1438;Gh_A02G1512;Gh_A02G1638;Gh_A02G1714;Gh_A03G0164;Gh_A03G0210;Gh_A03G0291;Gh_A03G0609;Gh_A03G0837;Gh_A03G1516;Gh_A03G1871;Gh_A03G2061;Gh_A03G2161;Gh_…
GO:0098542	defense response to other organism	325	2516	7.91153e-11	1.24643e-08	Gh_A01G0124;Gh_A01G0279;Gh_A01G0475;Gh_A01G0548;Gh_A01G0964;Gh_A01G1100;Gh_A01G1278;Gh_A01G1283;Gh_A01G1725;Gh_A01G1726;Gh_A01G2104;Gh_A02G0029;Gh_A02G0406;Gh_A02G0704;Gh_A02G0775;Gh_A02G1051;Gh_A02G1243;Gh_A02G1319;Gh_A02G1512;Gh_A02G1714;Gh_A03G0164;Gh_A03G0210;Gh_A03G0609;Gh_A03G0837;Gh_A03G1516;Gh_A03G2061;Gh_A03G2161;Gh_A04G0311;Gh_A04G0460;Gh_A04G0887;Gh_A04G1266;Gh_A05G0080;Gh_A05G0253;Gh_…
GO:0010033	response to organic substance	822	7388	2.36859e-10	3.56936e-08	Gh_A01G0013;Gh_A01G0279;Gh_A01G0481;Gh_A01G0574;Gh_A01G0763;Gh_A01G0826;Gh_A01G0871;Gh_A01G0984;Gh_A01G1100;Gh_A01G1153;Gh_A01G1237;Gh_A01G1278;Gh_A01G1564;Gh_A01G1694;Gh_A01G1714;Gh_A01G1715;Gh_A01G1736;Gh_A01G1740;Gh_A01G1785;Gh_A01G1791;Gh_A01G1899;Gh_A01G2047;Gh_A01G2145;Gh_A02G0029;Gh_A02G0252;Gh_A02G0254;Gh_A02G0406;Gh_A02G0669;Gh_A02G0671;Gh_A02G0724;Gh_A02G0727;Gh_A02G0788;Gh_A02G0823;Gh_…
GO:0051704	multi-organism process	567	4889	6.81175e-10	9.8373e-08	Gh_A01G0124;Gh_A01G0279;Gh_A01G0475;Gh_A01G0534;Gh_A01G0541;Gh_A01G0548;Gh_A01G0883;Gh_A01G0964;Gh_A01G1100;Gh_A01G1278;Gh_A01G1283;Gh_A01G1377;Gh_A01G1490;Gh_A01G1715;Gh_A01G1725;Gh_A01G1726;Gh_A01G2104;Gh_A02G0029;Gh_A02G0406;Gh_A02G0704;Gh_A02G0775;Gh_A02G1031;Gh_A02G1051;Gh_A02G1120;Gh_A02G1243;Gh_A02G1319;Gh_A02G1438;Gh_A02G1512;Gh_A02G1638;Gh_A02G1703;Gh_A02G1714;Gh_A02G1718;Gh_A03G0043;Gh_…
GO:0009414	response to water deprivation	187	1333	2.30107e-09	3.1902e-07	Gh_A01G0280;Gh_A01G0871;Gh_A01G0984;Gh_A01G1278;Gh_A01G1714;Gh_A01G1736;Gh_A01G1740;Gh_A01G1791;Gh_A02G0252;Gh_A02G0254;Gh_A02G0435;Gh_A02G0823;Gh_A02G0836;Gh_A02G1237;Gh_A03G0043;Gh_A03G0210;Gh_A03G0950;Gh_A03G1418;Gh_A03G1559;Gh_A03G1611;Gh_A03G1943;Gh_A04G1232;Gh_A04G1303;Gh_A05G0089;Gh_A05G0389;Gh_A05G0390;Gh_A05G1567;Gh_A05G1815;Gh_A05G2128;Gh_A05G2474;Gh_A05G2566;Gh_A05G3589;Gh_A06G0097;Gh_…
GO:0009415	response to water	187	1351	6.4123e-09	8.54809e-07	Gh_A01G0280;Gh_A01G0871;Gh_A01G0984;Gh_A01G1278;Gh_A01G1714;Gh_A01G1736;Gh_A01G1740;Gh_A01G1791;Gh_A02G0252;Gh_A02G0254;Gh_A02G0435;Gh_A02G0823;Gh_A02G0836;Gh_A02G1237;Gh_A03G0043;Gh_A03G0210;Gh_A03G0950;Gh_A03G1418;Gh_A03G1559;Gh_A03G1611;Gh_A03G1943;Gh_A04G1232;Gh_A04G1303;Gh_A05G0089;Gh_A05G0389;Gh_A05G0390;Gh_A05G1567;Gh_A05G1815;Gh_A05G2128;Gh_A05G2474;Gh_A05G2566;Gh_A05G3589;Gh_A06G0097;Gh_…
GO:0009611	response to wounding	141	952	7.40728e-09	9.50875e-07	Gh_A01G0984;Gh_A01G1775;Gh_A02G0406;Gh_A02G0836;Gh_A02G1046;Gh_A02G1243;Gh_A02G1699;Gh_A03G0067;Gh_A03G0140;Gh_A03G0291;Gh_A03G0330;Gh_A03G0773;Gh_A03G0965;Gh_A03G1536;Gh_A03G1611;Gh_A03G1620;Gh_A05G0080;Gh_A05G0483;Gh_A05G0484;Gh_A05G0864;Gh_A05G0931;Gh_A05G1155;Gh_A05G1241;Gh_A05G1815;Gh_A05G2211;Gh_A05G2224;Gh_A05G2322;Gh_A05G3310;Gh_A05G3948;Gh_A05G3997;Gh_A06G0667;Gh_A06G0705;Gh_A06G0917;Gh_…
GO:0035264	multicellular organism growth	10	13	8.70455e-09	1.0775e-06	Gh_A01G0984;Gh_A02G0836;Gh_A03G1611;Gh_A05G1815;Gh_A13G2112;Gh_D01G1033;Gh_D02G2025;Gh_D05G2011;Gh_D06G2303;Gh_D13G0451
GO:0007154	cell communication	716	6505	2.48875e-08	2.97448e-06	Gh_A01G0031;Gh_A01G0158;Gh_A01G0355;Gh_A01G0361;Gh_A01G0383;Gh_A01G0475;Gh_A01G0534;Gh_A01G0541;Gh_A01G0548;Gh_A01G0740;Gh_A01G0920;Gh_A01G1178;Gh_A01G1278;Gh_A01G1507;Gh_A01G1564;Gh_A01G1694;Gh_A01G1736;Gh_A01G1740;Gh_A01G1785;Gh_A01G1977;Gh_A01G2145;Gh_A01G2154;Gh_A02G0029;Gh_A02G0047;Gh_A02G0065;Gh_A02G0194;Gh_A02G0216;Gh_A02G0575;Gh_A02G0677;Gh_A02G0704;Gh_A02G0724;Gh_A02G0727;Gh_A02G0823;Gh_…
GO:0044700	single organism signaling	648	5824	2.68332e-08	3.10012e-06	Gh_A01G0031;Gh_A01G0158;Gh_A01G0355;Gh_A01G0361;Gh_A01G0383;Gh_A01G0475;Gh_A01G0548;Gh_A01G0740;Gh_A01G1178;Gh_A01G1278;Gh_A01G1507;Gh_A01G1564;Gh_A01G1694;Gh_A01G1736;Gh_A01G1740;Gh_A01G1785;Gh_A01G1977;Gh_A01G2145;Gh_A01G2154;Gh_A02G0029;Gh_A02G0047;Gh_A02G0065;Gh_A02G0194;Gh_A02G0216;Gh_A02G0677;Gh_A02G0704;Gh_A02G0724;Gh_A02G0727;Gh_A02G0823;Gh_A02G1051;Gh_A02G1237;Gh_A02G1319;Gh_A02G1402;Gh_…
GO:0023052	signaling	648	5829	3.04671e-08	3.40642e-06	Gh_A01G0031;Gh_A01G0158;Gh_A01G0355;Gh_A01G0361;Gh_A01G0383;Gh_A01G0475;Gh_A01G0548;Gh_A01G0740;Gh_A01G1178;Gh_A01G1278;Gh_A01G1507;Gh_A01G1564;Gh_A01G1694;Gh_A01G1736;Gh_A01G1740;Gh_A01G1785;Gh_A01G1977;Gh_A01G2145;Gh_A01G2154;Gh_A02G0029;Gh_A02G0047;Gh_A02G0065;Gh_A02G0194;Gh_A02G0216;Gh_A02G0677;Gh_A02G0704;Gh_A02G0724;Gh_A02G0727;Gh_A02G0823;Gh_A02G1051;Gh_A02G1237;Gh_A02G1319;Gh_A02G1402;Gh_…
GO:0009719	response to endogenous stimulus	699	6359	4.61116e-08	4.99446e-06	Gh_A01G0013;Gh_A01G0279;Gh_A01G0481;Gh_A01G0763;Gh_A01G0871;Gh_A01G0984;Gh_A01G1153;Gh_A01G1278;Gh_A01G1564;Gh_A01G1694;Gh_A01G1714;Gh_A01G1715;Gh_A01G1785;Gh_A01G1791;Gh_A01G1899;Gh_A01G2047;Gh_A01G2145;Gh_A02G0029;Gh_A02G0252;Gh_A02G0254;Gh_A02G0406;Gh_A02G0669;Gh_A02G0671;Gh_A02G0788;Gh_A02G0823;Gh_A02G0836;Gh_A02G1046;Gh_A02G1237;Gh_A02G1243;Gh_A02G1332;Gh_A02G1402;Gh_A02G1512;Gh_A02G1529;Gh_…
GO:0009617	response to bacterium	221	1706	6.98452e-08	7.33586e-06	Gh_A01G0124;Gh_A01G0279;Gh_A01G0475;Gh_A01G0548;Gh_A01G0964;Gh_A01G1278;Gh_A01G2104;Gh_A02G0029;Gh_A02G0406;Gh_A02G0775;Gh_A02G1051;Gh_A02G1319;Gh_A02G1714;Gh_A03G0164;Gh_A03G0210;Gh_A03G0291;Gh_A03G0609;Gh_A03G2061;Gh_A03G2161;Gh_A04G1266;Gh_A05G0253;Gh_A05G0274;Gh_A05G0405;Gh_A05G0483;Gh_A05G0484;Gh_A05G0522;Gh_A05G0864;Gh_A05G0870;Gh_A05G1692;Gh_A05G2623;Gh_A05G3499;Gh_A06G0705;Gh_A06G0917;Gh_…
GO:0045934	negative regulation of nucleobase-containing compound metabolic process	134	927	7.35228e-08	7.495e-06	Gh_A01G0984;Gh_A01G1089;Gh_A01G1564;Gh_A01G1791;Gh_A02G0029;Gh_A02G0836;Gh_A03G0204;Gh_A03G0530;Gh_A03G0548;Gh_A03G1611;Gh_A05G0359;Gh_A05G0483;Gh_A05G0484;Gh_A05G1155;Gh_A05G1241;Gh_A05G1815;Gh_A05G1918;Gh_A05G2928;Gh_A05G3310;Gh_A05G3499;Gh_A05G3879;Gh_A06G0705;Gh_A06G0917;Gh_A06G1585;Gh_A06G1875;Gh_A06G1923;Gh_A07G0053;Gh_A07G0659;Gh_A07G1900;Gh_A07G2132;Gh_A08G0649;Gh_A08G0857;Gh_A08G0897;Gh_…
GO:0042742	defense response to bacterium	185	1382	8.65351e-08	8.56944e-06	Gh_A01G0124;Gh_A01G0279;Gh_A01G0475;Gh_A01G0548;Gh_A01G0964;Gh_A01G1278;Gh_A01G2104;Gh_A02G0029;Gh_A02G0406;Gh_A02G0775;Gh_A02G1051;Gh_A02G1319;Gh_A02G1714;Gh_A03G0164;Gh_A03G0210;Gh_A03G0609;Gh_A03G2061;Gh_A03G2161;Gh_A04G1266;Gh_A05G0253;Gh_A05G0274;Gh_A05G0405;Gh_A05G0483;Gh_A05G0484;Gh_A05G0870;Gh_A05G2623;Gh_A05G3499;Gh_A06G0705;Gh_A06G0917;Gh_A06G1191;Gh_A06G1272;Gh_A06G1390;Gh_A06G1440;Gh_…
GO:1902679	negative regulation of RNA biosynthetic process	127	871	9.79261e-08	9.17329e-06	Gh_A01G0984;Gh_A01G1089;Gh_A01G1564;Gh_A01G1791;Gh_A02G0029;Gh_A02G0836;Gh_A03G0204;Gh_A03G0530;Gh_A03G0548;Gh_A03G1611;Gh_A05G0359;Gh_A05G0483;Gh_A05G0484;Gh_A05G1155;Gh_A05G1241;Gh_A05G1815;Gh_A05G1918;Gh_A05G2928;Gh_A05G3310;Gh_A05G3499;Gh_A06G0705;Gh_A06G0917;Gh_A06G1585;Gh_A06G1875;Gh_A06G1923;Gh_A07G0053;Gh_A07G1900;Gh_A07G2132;Gh_A08G0649;Gh_A08G0897;Gh_A08G1647;Gh_A08G1671;Gh_A08G1852;Gh_…
GO:1903507	negative regulation of nucleic acid-templated transcription	127	871	9.79261e-08	9.17329e-06	Gh_A01G0984;Gh_A01G1089;Gh_A01G1564;Gh_A01G1791;Gh_A02G0029;Gh_A02G0836;Gh_A03G0204;Gh_A03G0530;Gh_A03G0548;Gh_A03G1611;Gh_A05G0359;Gh_A05G0483;Gh_A05G0484;Gh_A05G1155;Gh_A05G1241;Gh_A05G1815;Gh_A05G1918;Gh_A05G2928;Gh_A05G3310;Gh_A05G3499;Gh_A06G0705;Gh_A06G0917;Gh_A06G1585;Gh_A06G1875;Gh_A06G1923;Gh_A07G0053;Gh_A07G1900;Gh_A07G2132;Gh_A08G0649;Gh_A08G0897;Gh_A08G1647;Gh_A08G1671;Gh_A08G1852;Gh_…
GO:0031497	chromatin assembly	35	147	1.03094e-07	9.40327e-06	Gh_A02G1120;Gh_A03G0581;Gh_A03G0582;Gh_A05G0098;Gh_A05G0392;Gh_A06G1225;Gh_A07G0113;Gh_A07G0572;Gh_A08G0264;Gh_A08G2114;Gh_A08G2115;Gh_A10G0472;Gh_A10G0473;Gh_A10G0474;Gh_A11G0280;Gh_A11G1633;Gh_A13G1866;Gh_D03G0863;Gh_D03G0864;Gh_D05G0161;Gh_D06G1544;Gh_D07G0637;Gh_D07G2370;Gh_D08G0356;Gh_D08G2486;Gh_D08G2487;Gh_D10G0496;Gh_D10G0497;Gh_D10G0498;Gh_D10G0981;Gh_D11G0334;Gh_D11G1172;Gh_D13G1151;Gh_…
GO:0051253	negative regulation of RNA metabolic process	127	875	1.26583e-07	1.12496e-05	Gh_A01G0984;Gh_A01G1089;Gh_A01G1564;Gh_A01G1791;Gh_A02G0029;Gh_A02G0836;Gh_A03G0204;Gh_A03G0530;Gh_A03G0548;Gh_A03G1611;Gh_A05G0359;Gh_A05G0483;Gh_A05G0484;Gh_A05G1155;Gh_A05G1241;Gh_A05G1815;Gh_A05G1918;Gh_A05G2928;Gh_A05G3310;Gh_A05G3499;Gh_A06G0705;Gh_A06G0917;Gh_A06G1585;Gh_A06G1875;Gh_A06G1923;Gh_A07G0053;Gh_A07G1900;Gh_A07G2132;Gh_A08G0649;Gh_A08G0897;Gh_A08G1647;Gh_A08G1671;Gh_A08G1852;Gh_…
GO:0007165	signal transduction	639	5798	1.3278e-07	1.15054e-05	Gh_A01G0031;Gh_A01G0158;Gh_A01G0355;Gh_A01G0361;Gh_A01G0383;Gh_A01G0475;Gh_A01G0548;Gh_A01G0740;Gh_A01G1178;Gh_A01G1278;Gh_A01G1507;Gh_A01G1564;Gh_A01G1694;Gh_A01G1736;Gh_A01G1740;Gh_A01G1785;Gh_A01G1977;Gh_A01G2145;Gh_A01G2154;Gh_A02G0029;Gh_A02G0047;Gh_A02G0065;Gh_A02G0194;Gh_A02G0216;Gh_A02G0677;Gh_A02G0704;Gh_A02G0724;Gh_A02G0727;Gh_A02G0823;Gh_A02G1051;Gh_A02G1237;Gh_A02G1319;Gh_A02G1402;Gh_…
GO:0050691	regulation of defense response to virus by host	14	31	1.59553e-07	1.34881e-05	Gh_A05G0483;Gh_A05G0484;Gh_A06G0917;Gh_A06G1923;Gh_A07G0261;Gh_A07G1811;Gh_D05G0600;Gh_D05G0601;Gh_D06G1078;Gh_D06G1966;Gh_D07G0317;Gh_D07G2014;Gh_D10G2324;XLOC_023247
GO:0034728	nucleosome organization	36	158	2.21125e-07	1.82481e-05	Gh_A02G1120;Gh_A03G0581;Gh_A03G0582;Gh_A05G0098;Gh_A06G1225;Gh_A07G0113;Gh_A07G0572;Gh_A08G0264;Gh_A08G2114;Gh_A08G2115;Gh_A10G0472;Gh_A10G0473;Gh_A10G0474;Gh_A11G0280;Gh_A11G1633;Gh_A12G2557;Gh_A13G1866;Gh_D03G0863;Gh_D03G0864;Gh_D05G0161;Gh_D06G1544;Gh_D07G0637;Gh_D07G2370;Gh_D08G0356;Gh_D08G2486;Gh_D08G2487;Gh_D09G1337;Gh_D10G0496;Gh_D10G0497;Gh_D10G0498;Gh_D10G0981;Gh_D11G0334;Gh_D11G1172;Gh_…
GO:0016444	somatic cell DNA recombination	12	24	3.09284e-07	2.49297e-05	Gh_A02G1120;Gh_A03G0581;Gh_A03G0582;Gh_A07G0113;Gh_A07G0572;Gh_A11G0280;Gh_D03G0863;Gh_D03G0864;Gh_D05G3900;Gh_D07G0637;Gh_D07G2370;Gh_D11G0334
GO:0051214	RNA virus induced gene silencing	8	11	6.09386e-07	4.8003e-05	Gh_A01G1100;Gh_A04G0311;Gh_A05G0400;Gh_D01G1133;Gh_D05G0516;Gh_D05G3343;Gh_D13G2027;XLOC_012630
GO:0050832	defense response to fungus	126	894	6.92673e-07	5.33512e-05	Gh_A01G1283;Gh_A02G0029;Gh_A02G0704;Gh_A02G1512;Gh_A03G0210;Gh_A03G0837;Gh_A04G0460;Gh_A04G0887;Gh_A05G0080;Gh_A05G0483;Gh_A05G0484;Gh_A05G0931;Gh_A05G1020;Gh_A05G2200;Gh_A05G2211;Gh_A05G2224;Gh_A05G3499;Gh_A06G0917;Gh_A06G1172;Gh_A06G1390;Gh_A06G1433;Gh_A06G1585;Gh_A06G1923;Gh_A07G0261;Gh_A07G1614;Gh_A07G1621;Gh_A07G1635;Gh_A08G1128;Gh_A08G1129;Gh_A08G1791;Gh_A08G1930;Gh_A08G2086;Gh_A08G2389;Gh_…
GO:1900056	negative regulation of leaf senescence	18	54	7.12362e-07	5.33544e-05	Gh_A02G0029;Gh_A04G0879;Gh_A05G2793;Gh_A05G3499;Gh_A06G1585;Gh_A08G2055;Gh_A08G2056;Gh_D02G0043;Gh_D04G0112;Gh_D04G1379;Gh_D05G2642;Gh_D05G3098;Gh_D06G1939;Gh_D06G2096;Gh_D08G2669;Gh_D08G2670;Gh_D08G2671;Gh_D12G1405
GO:0010558	negative regulation of macromolecule biosynthetic process	149	1099	7.23502e-07	5.33544e-05	Gh_A01G0984;Gh_A01G1089;Gh_A01G1564;Gh_A01G1791;Gh_A02G0029;Gh_A02G0836;Gh_A03G0204;Gh_A03G0530;Gh_A03G0548;Gh_A03G1284;Gh_A03G1314;Gh_A03G1611;Gh_A04G1063;Gh_A05G0359;Gh_A05G0483;Gh_A05G0484;Gh_A05G1155;Gh_A05G1241;Gh_A05G1815;Gh_A05G1918;Gh_A05G2928;Gh_A05G3310;Gh_A05G3499;Gh_A05G3879;Gh_A06G0705;Gh_A06G0917;Gh_A06G1585;Gh_A06G1875;Gh_A06G1923;Gh_A07G0053;Gh_A07G0585;Gh_A07G0659;Gh_A07G1018;Gh_…
GO:0055083	monovalent inorganic anion homeostasis	21	71	8.34587e-07	5.98944e-05	Gh_A01G1564;Gh_A03G0889;Gh_A03G1331;Gh_A06G0898;Gh_A07G0202;Gh_A07G2133;Gh_A08G0025;Gh_A11G0020;Gh_D01G1815;Gh_D02G1271;Gh_D02G1768;Gh_D03G1014;Gh_D06G0490;Gh_D07G2342;Gh_D08G0064;Gh_D10G0773;Gh_D11G0018;Gh_D12G1770;Gh_D12G1973;Gh_D12G2772;Gh_D13G0890
GO:0080134	regulation of response to stress	149	1102	8.46748e-07	5.98944e-05	Gh_A02G0029;Gh_A02G0216;Gh_A02G0806;Gh_A02G1051;Gh_A02G1635;Gh_A03G0291;Gh_A03G0563;Gh_A03G0609;Gh_A03G0965;Gh_A03G1639;Gh_A04G0460;Gh_A05G0483;Gh_A05G0484;Gh_A05G0864;Gh_A05G1155;Gh_A05G1241;Gh_A05G1353;Gh_A05G1721;Gh_A05G1918;Gh_A05G2128;Gh_A05G3499;Gh_A05G3963;Gh_A06G0188;Gh_A06G0705;Gh_A06G0917;Gh_A06G1585;Gh_A06G1923;Gh_A07G0202;Gh_A07G0261;Gh_A07G0587;Gh_A07G1116;Gh_A07G1775;Gh_A07G1811;Gh_…
GO:0009751	response to salicylic acid	104	707	8.90191e-07	6.1708e-05	Gh_A01G0574;Gh_A01G1564;Gh_A02G0029;Gh_A02G0252;Gh_A02G0254;Gh_A02G0406;Gh_A02G0724;Gh_A02G0727;Gh_A02G1714;Gh_A03G0384;Gh_A03G1365;Gh_A03G1639;Gh_A03G2161;Gh_A04G0460;Gh_A04G0921;Gh_A05G0483;Gh_A05G0484;Gh_A05G1721;Gh_A05G2032;Gh_A05G2033;Gh_A05G2342;Gh_A05G2623;Gh_A05G3310;Gh_A05G3499;Gh_A05G3751;Gh_A06G0188;Gh_A06G0917;Gh_A06G1585;Gh_A06G1923;Gh_A07G0261;Gh_A08G1059;Gh_A08G1061;Gh_A08G1472;Gh_…
GO:0009737	response to abscisic acid	265	2185	1.03653e-06	6.93658e-05	Gh_A01G0871;Gh_A01G0984;Gh_A01G1278;Gh_A01G1715;Gh_A01G1791;Gh_A01G1899;Gh_A02G0406;Gh_A02G0669;Gh_A02G0823;Gh_A02G0836;Gh_A02G1237;Gh_A02G1402;Gh_A02G1529;Gh_A02G1635;Gh_A03G0015;Gh_A03G0043;Gh_A03G0291;Gh_A03G0548;Gh_A03G0789;Gh_A03G1505;Gh_A03G1536;Gh_A03G1559;Gh_A03G1611;Gh_A03G1639;Gh_A03G1815;Gh_A03G2017;Gh_A04G0460;Gh_A04G1106;Gh_A04G1232;Gh_A04G1303;Gh_A04G1396;Gh_A05G0285;Gh_A05G0390;Gh_…
GO:0045892	negative regulation of transcription, DNA-templated	117	822	1.04069e-06	6.93658e-05	Gh_A01G0984;Gh_A01G1089;Gh_A01G1564;Gh_A01G1791;Gh_A02G0029;Gh_A02G0836;Gh_A03G0204;Gh_A03G0530;Gh_A03G0548;Gh_A03G1611;Gh_A05G0359;Gh_A05G0483;Gh_A05G0484;Gh_A05G1815;Gh_A05G1918;Gh_A05G2928;Gh_A05G3310;Gh_A05G3499;Gh_A06G0917;Gh_A06G1585;Gh_A06G1875;Gh_A06G1923;Gh_A07G0053;Gh_A07G1900;Gh_A07G2132;Gh_A08G0649;Gh_A08G0897;Gh_A08G1647;Gh_A08G1671;Gh_A08G1852;Gh_A08G2543;Gh_A08G2544;Gh_A09G1893;Gh_…
GO:0070646	protein modification by small protein removal	39	189	1.06783e-06	6.98318e-05	Gh_A01G1694;Gh_A01G2074;Gh_A02G0806;Gh_A04G0470;Gh_A04G0987;Gh_A06G0946;Gh_A06G0961;Gh_A07G0270;Gh_A07G0286;Gh_A08G2061;Gh_A10G1740;Gh_A10G1746;Gh_A10G1747;Gh_A10G1750;Gh_A13G1072;Gh_A13G1306;Gh_A13G1584;Gh_D01G1131;Gh_D01G1945;Gh_D02G0858;Gh_D02G1387;Gh_D03G0669;Gh_D04G0388;Gh_D04G0903;Gh_D04G1531;Gh_D05G0539;Gh_D05G0776;Gh_D06G1137;Gh_D06G1744;Gh_D07G0327;Gh_D07G0341;Gh_D07G1648;Gh_D08G2663;Gh_…
GO:0016579	protein deubiquitination	30	128	1.15829e-06	7.43449e-05	Gh_A01G1694;Gh_A02G0806;Gh_A04G0470;Gh_A06G0946;Gh_A07G0270;Gh_A07G0286;Gh_A08G2061;Gh_A10G1740;Gh_A10G1746;Gh_A10G1747;Gh_A10G1750;Gh_A13G1306;Gh_A13G1584;Gh_D01G1945;Gh_D02G0858;Gh_D02G1387;Gh_D03G0669;Gh_D04G0388;Gh_D04G0903;Gh_D05G0539;Gh_D05G0776;Gh_D06G1744;Gh_D07G0327;Gh_D07G0341;Gh_D07G1648;Gh_D08G2663;Gh_D10G2012;Gh_D11G2172;Gh_D13G1607;Gh_D13G1944
GO:0006333	chromatin assembly or disassembly	40	197	1.20604e-06	7.59323e-05	Gh_A02G1120;Gh_A03G0581;Gh_A03G0582;Gh_A05G0098;Gh_A05G0392;Gh_A06G1225;Gh_A07G0113;Gh_A07G0572;Gh_A07G1559;Gh_A08G0264;Gh_A08G2114;Gh_A08G2115;Gh_A10G0472;Gh_A10G0473;Gh_A10G0474;Gh_A11G0280;Gh_A11G1633;Gh_A12G2557;Gh_A13G1866;Gh_D03G0863;Gh_D03G0864;Gh_D05G0161;Gh_D06G1544;Gh_D07G0637;Gh_D07G1726;Gh_D07G2370;Gh_D08G0356;Gh_D08G2486;Gh_D08G2487;Gh_D09G1337;Gh_D10G0496;Gh_D10G0497;Gh_D10G0498;Gh_…
GO:0051716	cellular response to stimulus	901	8580	1.22683e-06	7.59323e-05	Gh_A01G0031;Gh_A01G0124;Gh_A01G0158;Gh_A01G0355;Gh_A01G0361;Gh_A01G0383;Gh_A01G0475;Gh_A01G0548;Gh_A01G0740;Gh_A01G0920;Gh_A01G0953;Gh_A01G1058;Gh_A01G1100;Gh_A01G1168;Gh_A01G1178;Gh_A01G1278;Gh_A01G1507;Gh_A01G1553;Gh_A01G1564;Gh_A01G1694;Gh_A01G1736;Gh_A01G1740;Gh_A01G1785;Gh_A01G1977;Gh_A01G2104;Gh_A01G2145;Gh_A01G2154;Gh_A02G0029;Gh_A02G0047;Gh_A02G0065;Gh_A02G0186;Gh_A02G0194;Gh_A02G0216;Gh_…
GO:0009620	response to fungus	158	1191	1.25319e-06	7.62026e-05	Gh_A01G1283;Gh_A01G1715;Gh_A02G0029;Gh_A02G0704;Gh_A02G1512;Gh_A03G0210;Gh_A03G0837;Gh_A04G0460;Gh_A04G0887;Gh_A05G0080;Gh_A05G0274;Gh_A05G0483;Gh_A05G0484;Gh_A05G0639;Gh_A05G0931;Gh_A05G1020;Gh_A05G2200;Gh_A05G2211;Gh_A05G2224;Gh_A05G3310;Gh_A05G3499;Gh_A05G3861;Gh_A05G3948;Gh_A05G3997;Gh_A06G0917;Gh_A06G1172;Gh_A06G1341;Gh_A06G1390;Gh_A06G1433;Gh_A06G1585;Gh_A06G1803;Gh_A06G1923;Gh_A07G0261;Gh_…
GO:0002376	immune system process	169	1295	1.4975e-06	8.94886e-05	Gh_A01G0124;Gh_A01G0475;Gh_A01G1100;Gh_A01G1553;Gh_A01G1714;Gh_A01G1725;Gh_A01G1726;Gh_A02G0029;Gh_A02G0216;Gh_A02G1051;Gh_A02G1243;Gh_A02G1714;Gh_A03G0108;Gh_A03G0164;Gh_A03G0291;Gh_A03G0609;Gh_A03G0965;Gh_A03G1516;Gh_A03G2161;Gh_A04G0311;Gh_A05G0400;Gh_A05G0864;Gh_A05G1283;Gh_A05G1692;Gh_A05G1693;Gh_A05G2623;Gh_A05G3499;Gh_A05G3861;Gh_A05G3963;Gh_A06G1172;Gh_A06G1585;Gh_A06G1626;Gh_A07G0514;Gh_…
GO:0065004	protein-DNA complex assembly	41	206	1.53309e-06	9.00447e-05	Gh_A02G1120;Gh_A03G0581;Gh_A03G0582;Gh_A05G0098;Gh_A05G3919;Gh_A06G1225;Gh_A07G0113;Gh_A07G0572;Gh_A08G0264;Gh_A08G2114;Gh_A08G2115;Gh_A10G0472;Gh_A10G0473;Gh_A10G0474;Gh_A10G1499;Gh_A11G0280;Gh_A11G1254;Gh_A11G1633;Gh_A12G0346;Gh_A13G1866;Gh_D03G0863;Gh_D03G0864;Gh_D05G0161;Gh_D05G0659;Gh_D05G3900;Gh_D06G0868;Gh_D06G1544;Gh_D07G0637;Gh_D07G2370;Gh_D08G0356;Gh_D08G2486;Gh_D08G2487;Gh_D10G0496;Gh_…
GO:0030643	cellular phosphate ion homeostasis	7	9	1.59249e-06	9.00447e-05	Gh_A03G1331;Gh_A07G2133;Gh_A11G0020;Gh_D02G1768;Gh_D07G2342;Gh_D10G0773;Gh_D11G0018
GO:0072502	cellular trivalent inorganic anion homeostasis	7	9	1.59249e-06	9.00447e-05	Gh_A03G1331;Gh_A07G2133;Gh_A11G0020;Gh_D02G1768;Gh_D07G2342;Gh_D10G0773;Gh_D11G0018
GO:0009312	oligosaccharide biosynthetic process	39	192	1.61072e-06	9.00447e-05	Gh_A02G0669;Gh_A02G1381;Gh_A05G2449;Gh_A06G0303;Gh_A06G0897;Gh_A07G0146;Gh_A08G0514;Gh_A08G0782;Gh_A08G1031;Gh_A08G2055;Gh_A08G2056;Gh_A09G1647;Gh_A10G0318;Gh_A11G1091;Gh_A11G2361;Gh_A12G0052;Gh_A12G1931;Gh_A12G1994;Gh_D03G0343;Gh_D03G1545;Gh_D04G1225;Gh_D05G2719;Gh_D05G3263;Gh_D06G0825;Gh_D06G2096;Gh_D07G0139;Gh_D07G1937;Gh_D08G1309;Gh_D08G2669;Gh_D08G2670;Gh_D08G2671;Gh_D09G1741;Gh_D10G0324;Gh_…
GO:0033993	response to lipid	334	2869	1.91371e-06	0.000102627	Gh_A01G0763;Gh_A01G0871;Gh_A01G0984;Gh_A01G1278;Gh_A01G1564;Gh_A01G1715;Gh_A01G1791;Gh_A01G1899;Gh_A01G2145;Gh_A02G0252;Gh_A02G0254;Gh_A02G0406;Gh_A02G0669;Gh_A02G0788;Gh_A02G0823;Gh_A02G0836;Gh_A02G1237;Gh_A02G1402;Gh_A02G1529;Gh_A02G1635;Gh_A03G0015;Gh_A03G0043;Gh_A03G0291;Gh_A03G0548;Gh_A03G0789;Gh_A03G1505;Gh_A03G1536;Gh_A03G1559;Gh_A03G1611;Gh_A03G1639;Gh_A03G1815;Gh_A03G2017;Gh_A04G0449;Gh_…
GO:0045087	innate immune response	149	1118	1.91818e-06	0.000102627	Gh_A01G0124;Gh_A01G0475;Gh_A01G1100;Gh_A01G1553;Gh_A02G0029;Gh_A02G1051;Gh_A02G1243;Gh_A02G1714;Gh_A03G0108;Gh_A03G0164;Gh_A03G0291;Gh_A03G0609;Gh_A03G0965;Gh_A03G1516;Gh_A03G2161;Gh_A04G0311;Gh_A05G0400;Gh_A05G0864;Gh_A05G1283;Gh_A05G1692;Gh_A05G1693;Gh_A05G2623;Gh_A05G3499;Gh_A05G3861;Gh_A05G3963;Gh_A06G1172;Gh_A06G1585;Gh_A06G1626;Gh_A07G0514;Gh_A07G1614;Gh_A08G0719;Gh_A08G1120;Gh_A08G1128;Gh_…
GO:0009642	response to light intensity	80	515	1.93112e-06	0.000102627	Gh_A01G0439;Gh_A01G0984;Gh_A02G0836;Gh_A03G0330;Gh_A03G1611;Gh_A03G1705;Gh_A04G1193;Gh_A05G0080;Gh_A05G0285;Gh_A05G1815;Gh_A06G1803;Gh_A07G0202;Gh_A08G0694;Gh_A08G1128;Gh_A08G1129;Gh_A08G2192;Gh_A08G2541;Gh_A09G0840;Gh_A09G2229;Gh_A09G2475;Gh_A10G0504;Gh_A10G1940;Gh_A11G0835;Gh_A11G0963;Gh_A11G2446;Gh_A12G0018;Gh_A12G0350;Gh_A13G1945;Gh_A13G2112;Gh_A13G2269;Gh_D01G0446;Gh_D01G0447;Gh_D01G1028;Gh_…
GO:0055062	phosphate ion homeostasis	19	63	1.98384e-06	0.000102627	Gh_A01G1564;Gh_A03G0889;Gh_A03G1331;Gh_A06G0898;Gh_A07G2133;Gh_A08G0025;Gh_A11G0020;Gh_D01G1815;Gh_D02G1271;Gh_D02G1768;Gh_D03G1014;Gh_D06G0490;Gh_D07G2342;Gh_D08G0064;Gh_D10G0773;Gh_D11G0018;Gh_D12G1973;Gh_D12G2772;Gh_D13G0890
GO:0072506	trivalent inorganic anion homeostasis	19	63	1.98384e-06	0.000102627	Gh_A01G1564;Gh_A03G0889;Gh_A03G1331;Gh_A06G0898;Gh_A07G2133;Gh_A08G0025;Gh_A11G0020;Gh_D01G1815;Gh_D02G1271;Gh_D02G1768;Gh_D03G1014;Gh_D06G0490;Gh_D07G2342;Gh_D08G0064;Gh_D10G0773;Gh_D11G0018;Gh_D12G1973;Gh_D12G2772;Gh_D13G0890
GO:0046351	disaccharide biosynthetic process	32	145	2.11531e-06	0.000107819	Gh_A02G0669;Gh_A02G1381;Gh_A05G2449;Gh_A06G0303;Gh_A06G0897;Gh_A07G0146;Gh_A08G0782;Gh_A08G1031;Gh_A08G2055;Gh_A08G2056;Gh_A09G1647;Gh_A10G0318;Gh_A12G1931;Gh_A12G1994;Gh_D03G0343;Gh_D03G1545;Gh_D04G1225;Gh_D05G2719;Gh_D05G3263;Gh_D06G0825;Gh_D06G2096;Gh_D07G0139;Gh_D08G1309;Gh_D08G2669;Gh_D08G2670;Gh_D08G2671;Gh_D09G1741;Gh_D10G0324;Gh_D11G2201;Gh_D12G2112;Gh_D12G2695;XLOC_083603
GO:0042221	response to chemical	1041	10068	2.23078e-06	0.000112056	Gh_A01G0013;Gh_A01G0279;Gh_A01G0280;Gh_A01G0481;Gh_A01G0574;Gh_A01G0700;Gh_A01G0763;Gh_A01G0826;Gh_A01G0871;Gh_A01G0883;Gh_A01G0984;Gh_A01G1100;Gh_A01G1153;Gh_A01G1237;Gh_A01G1278;Gh_A01G1564;Gh_A01G1694;Gh_A01G1714;Gh_A01G1715;Gh_A01G1736;Gh_A01G1740;Gh_A01G1785;Gh_A01G1791;Gh_A01G1899;Gh_A01G2047;Gh_A01G2145;Gh_A02G0029;Gh_A02G0252;Gh_A02G0254;Gh_A02G0406;Gh_A02G0435;Gh_A02G0669;Gh_A02G0671;Gh_…
GO:0009409	response to cold	186	1462	2.36814e-06	0.000117257	Gh_A01G0586;Gh_A01G0826;Gh_A01G0871;Gh_A01G0984;Gh_A01G1278;Gh_A01G1370;Gh_A02G0836;Gh_A03G0043;Gh_A03G0210;Gh_A03G0291;Gh_A03G0330;Gh_A03G0548;Gh_A03G1022;Gh_A03G1418;Gh_A03G1559;Gh_A03G1611;Gh_A04G0737;Gh_A04G0921;Gh_A04G1446;Gh_A05G0080;Gh_A05G0864;Gh_A05G1815;Gh_A05G2128;Gh_A05G2375;Gh_A05G2658;Gh_A05G2724;Gh_A05G2884;Gh_A05G3069;Gh_A05G3589;Gh_A05G3751;Gh_A05G3949;Gh_A05G3992;Gh_A06G0701;Gh_…
GO:0002682	regulation of immune system process	67	416	3.68443e-06	0.000179863	Gh_A02G0029;Gh_A02G0216;Gh_A02G1051;Gh_A03G0609;Gh_A04G0460;Gh_A05G0483;Gh_A05G0484;Gh_A05G3499;Gh_A05G3963;Gh_A06G0917;Gh_A06G1585;Gh_A06G1923;Gh_A07G0261;Gh_A07G1811;Gh_A08G1120;Gh_A08G1425;Gh_A09G0371;Gh_A09G1257;Gh_A10G1993;Gh_A11G0416;Gh_A11G0581;Gh_A11G0975;Gh_A11G3064;Gh_A12G0518;Gh_A12G1108;Gh_A12G1904;Gh_A12G2506;Gh_A13G1254;Gh_D01G0196;Gh_D01G0368;Gh_D01G1699;Gh_D01G1890;Gh_D01G2021;Gh_…
GO:0072501	cellular divalent inorganic anion homeostasis	8	13	4.01762e-06	0.000193404	Gh_A03G1331;Gh_A07G2133;Gh_A11G0020;Gh_D02G1768;Gh_D07G2342;Gh_D10G0773;Gh_D11G0018;Gh_D12G1770
GO:0051172	negative regulation of nitrogen compound metabolic process	151	1152	4.14604e-06	0.000196852	Gh_A01G0984;Gh_A01G1089;Gh_A01G1564;Gh_A01G1791;Gh_A02G0029;Gh_A02G0836;Gh_A03G0204;Gh_A03G0530;Gh_A03G0548;Gh_A03G1284;Gh_A03G1314;Gh_A03G1611;Gh_A04G1063;Gh_A05G0359;Gh_A05G0483;Gh_A05G0484;Gh_A05G1155;Gh_A05G1241;Gh_A05G1815;Gh_A05G1918;Gh_A05G2928;Gh_A05G3310;Gh_A05G3499;Gh_A05G3879;Gh_A06G0705;Gh_A06G0917;Gh_A06G1585;Gh_A06G1875;Gh_A06G1923;Gh_A07G0053;Gh_A07G0585;Gh_A07G0659;Gh_A07G1018;Gh_…
GO:0010117	photoprotection	13	34	4.3633e-06	0.000203424	Gh_A01G0984;Gh_A02G0836;Gh_A03G1611;Gh_A05G1815;Gh_A09G2229;Gh_A13G2112;Gh_D01G1033;Gh_D01G2266;Gh_D02G2025;Gh_D05G2011;Gh_D06G2303;Gh_D09G2122;Gh_D13G0451
GO:0006955	immune response	149	1135	4.40185e-06	0.000203424	Gh_A01G0124;Gh_A01G0475;Gh_A01G1100;Gh_A01G1553;Gh_A02G0029;Gh_A02G1051;Gh_A02G1243;Gh_A02G1714;Gh_A03G0108;Gh_A03G0164;Gh_A03G0291;Gh_A03G0609;Gh_A03G0965;Gh_A03G1516;Gh_A03G2161;Gh_A04G0311;Gh_A05G0400;Gh_A05G0864;Gh_A05G1283;Gh_A05G1692;Gh_A05G1693;Gh_A05G2623;Gh_A05G3499;Gh_A05G3861;Gh_A05G3963;Gh_A06G1172;Gh_A06G1585;Gh_A06G1626;Gh_A07G0514;Gh_A07G1614;Gh_A08G0719;Gh_A08G1120;Gh_A08G1128;Gh_…
GO:0010076	maintenance of floral meristem identity	14	39	4.49323e-06	0.000204915	Gh_A01G1089;Gh_A04G1264;Gh_A04G1265;Gh_A06G1875;Gh_A10G2018;Gh_A13G0751;Gh_D04G1891;Gh_D04G1892;Gh_D06G0267;Gh_D10G2509;Gh_D12G0778;Gh_D13G0877;Gh_D13G0878;XLOC_031439
GO:0009311	oligosaccharide metabolic process	60	363	5.0506e-06	0.000227343	Gh_A02G0669;Gh_A02G0724;Gh_A02G0727;Gh_A02G1381;Gh_A05G0678;Gh_A05G2032;Gh_A05G2033;Gh_A05G2449;Gh_A06G0303;Gh_A06G0897;Gh_A07G0146;Gh_A07G0995;Gh_A08G0514;Gh_A08G0782;Gh_A08G1031;Gh_A08G2055;Gh_A08G2056;Gh_A09G1647;Gh_A09G1747;Gh_A10G0028;Gh_A10G0318;Gh_A11G1091;Gh_A11G1858;Gh_A11G2361;Gh_A12G0052;Gh_A12G1687;Gh_A12G1931;Gh_A12G1994;Gh_A13G1557;Gh_D01G0057;Gh_D02G0768;Gh_D02G0770;Gh_D03G0343;Gh_…
GO:0030002	cellular anion homeostasis	9	17	5.32505e-06	0.000232835	Gh_A03G1331;Gh_A07G0202;Gh_A07G2133;Gh_A11G0020;Gh_D02G1768;Gh_D07G2342;Gh_D10G0773;Gh_D11G0018;Gh_D12G1770
GO:0030320	cellular monovalent inorganic anion homeostasis	9	17	5.32505e-06	0.000232835	Gh_A03G1331;Gh_A07G0202;Gh_A07G2133;Gh_A11G0020;Gh_D02G1768;Gh_D07G2342;Gh_D10G0773;Gh_D11G0018;Gh_D12G1770
GO:0009890	negative regulation of biosynthetic process	154	1185	5.37415e-06	0.000232835	Gh_A01G0984;Gh_A01G1089;Gh_A01G1564;Gh_A01G1791;Gh_A02G0029;Gh_A02G0836;Gh_A03G0204;Gh_A03G0530;Gh_A03G0548;Gh_A03G1284;Gh_A03G1314;Gh_A03G1611;Gh_A04G1063;Gh_A05G0359;Gh_A05G0483;Gh_A05G0484;Gh_A05G1155;Gh_A05G1241;Gh_A05G1815;Gh_A05G1918;Gh_A05G2424;Gh_A05G2928;Gh_A05G3310;Gh_A05G3499;Gh_A05G3879;Gh_A06G0705;Gh_A06G0917;Gh_A06G1585;Gh_A06G1875;Gh_A06G1923;Gh_A07G0053;Gh_A07G0585;Gh_A07G0659;Gh_…
GO:0009612	response to mechanical stimulus	19	67	5.471e-06	0.000234105	Gh_A02G1046;Gh_A02G1482;Gh_A05G0296;Gh_A05G2724;Gh_A05G3992;Gh_A07G2339;Gh_A08G0195;Gh_A08G0989;Gh_A12G2673;Gh_D02G0992;Gh_D03G0483;Gh_D03G1391;Gh_D05G3030;Gh_D05G3929;Gh_D07G0171;Gh_D08G0272;Gh_D12G1785;Gh_D12G2746;Gh_Sca069103G01
GO:2000113	negative regulation of cellular macromolecule biosynthetic process	139	1050	5.89594e-06	0.000249211	Gh_A01G0984;Gh_A01G1089;Gh_A01G1564;Gh_A01G1791;Gh_A02G0029;Gh_A02G0836;Gh_A03G0204;Gh_A03G0530;Gh_A03G0548;Gh_A03G1284;Gh_A03G1314;Gh_A03G1611;Gh_A04G1063;Gh_A05G0359;Gh_A05G0483;Gh_A05G0484;Gh_A05G1815;Gh_A05G1918;Gh_A05G2928;Gh_A05G3310;Gh_A05G3499;Gh_A05G3879;Gh_A06G0917;Gh_A06G1585;Gh_A06G1875;Gh_A06G1923;Gh_A07G0053;Gh_A07G0585;Gh_A07G0659;Gh_A07G1018;Gh_A07G1019;Gh_A07G1900;Gh_A07G2132;Gh_…
GO:0031327	negative regulation of cellular biosynthetic process	152	1170	6.27358e-06	0.000261978	Gh_A01G0984;Gh_A01G1089;Gh_A01G1564;Gh_A01G1791;Gh_A02G0029;Gh_A02G0836;Gh_A03G0204;Gh_A03G0530;Gh_A03G0548;Gh_A03G1284;Gh_A03G1314;Gh_A03G1611;Gh_A04G1063;Gh_A05G0359;Gh_A05G0483;Gh_A05G0484;Gh_A05G1155;Gh_A05G1241;Gh_A05G1815;Gh_A05G1918;Gh_A05G2928;Gh_A05G3310;Gh_A05G3499;Gh_A05G3879;Gh_A06G0705;Gh_A06G0917;Gh_A06G1585;Gh_A06G1875;Gh_A06G1923;Gh_A07G0053;Gh_A07G0585;Gh_A07G0659;Gh_A07G1018;Gh_…
GO:0006323	DNA packaging	35	175	7.66896e-06	0.000316436	Gh_A02G1120;Gh_A03G0581;Gh_A03G0582;Gh_A05G0098;Gh_A05G0392;Gh_A06G1225;Gh_A07G0113;Gh_A07G0572;Gh_A08G0264;Gh_A08G2114;Gh_A08G2115;Gh_A10G0472;Gh_A10G0473;Gh_A10G0474;Gh_A11G0280;Gh_A11G1633;Gh_A13G1866;Gh_D03G0863;Gh_D03G0864;Gh_D05G0161;Gh_D06G1544;Gh_D07G0637;Gh_D07G2370;Gh_D08G0356;Gh_D08G2486;Gh_D08G2487;Gh_D10G0496;Gh_D10G0497;Gh_D10G0498;Gh_D10G0981;Gh_D11G0334;Gh_D11G1172;Gh_D13G1151;Gh_…
GO:0005992	trehalose biosynthetic process	19	69	8.76839e-06	0.000357544	Gh_A02G1381;Gh_A06G0303;Gh_A08G0782;Gh_A08G2055;Gh_A08G2056;Gh_A09G1647;Gh_A10G0318;Gh_A12G1994;Gh_D03G0343;Gh_D03G1545;Gh_D05G3263;Gh_D06G2096;Gh_D08G2669;Gh_D08G2670;Gh_D08G2671;Gh_D09G1741;Gh_D10G0324;Gh_D11G2201;Gh_D12G2695
GO:0042435	indole-containing compound biosynthetic process	39	206	9.44644e-06	0.000380713	Gh_A02G0029;Gh_A03G0210;Gh_A03G0291;Gh_A05G0864;Gh_A05G3499;Gh_A06G1585;Gh_A08G2055;Gh_A08G2056;Gh_A09G1558;Gh_A10G1726;Gh_A11G2394;Gh_A11G2395;Gh_A12G2531;Gh_A13G0701;Gh_D02G0043;Gh_D02G1629;Gh_D03G1283;Gh_D03G1371;Gh_D04G0112;Gh_D04G1318;Gh_D04G1663;Gh_D04G1664;Gh_D05G2642;Gh_D05G3876;Gh_D06G1939;Gh_D06G2096;Gh_D08G2669;Gh_D08G2670;Gh_D08G2671;Gh_D10G1865;Gh_D10G2000;Gh_D10G2052;Gh_D10G2549;Gh_…
GO:0072505	divalent inorganic anion homeostasis	20	76	1.08401e-05	0.000431861	Gh_A01G1564;Gh_A03G0889;Gh_A03G1331;Gh_A06G0898;Gh_A07G2133;Gh_A08G0025;Gh_A11G0020;Gh_D01G1815;Gh_D02G1271;Gh_D02G1768;Gh_D03G1014;Gh_D06G0490;Gh_D07G2342;Gh_D08G0064;Gh_D10G0773;Gh_D11G0018;Gh_D12G1770;Gh_D12G1973;Gh_D12G2772;Gh_D13G0890
GO:0050794	regulation of cellular process	1503	15067	1.43875e-05	0.00056667	Gh_A01G0031;Gh_A01G0158;Gh_A01G0198;Gh_A01G0201;Gh_A01G0203;Gh_A01G0355;Gh_A01G0361;Gh_A01G0383;Gh_A01G0386;Gh_A01G0439;Gh_A01G0475;Gh_A01G0548;Gh_A01G0556;Gh_A01G0740;Gh_A01G0819;Gh_A01G0883;Gh_A01G0984;Gh_A01G0991;Gh_A01G1034;Gh_A01G1064;Gh_A01G1089;Gh_A01G1153;Gh_A01G1178;Gh_A01G1278;Gh_A01G1287;Gh_A01G1356;Gh_A01G1370;Gh_A01G1484;Gh_A01G1507;Gh_A01G1564;Gh_A01G1694;Gh_A01G1713;Gh_A01G1715;Gh_…
GO:0009626	plant-type hypersensitive response	58	360	1.56882e-05	0.000604172	Gh_A01G0124;Gh_A01G0475;Gh_A01G1553;Gh_A02G1051;Gh_A03G0108;Gh_A03G0291;Gh_A03G0609;Gh_A05G0864;Gh_A05G1283;Gh_A06G1172;Gh_A06G1626;Gh_A07G0514;Gh_A08G1425;Gh_A09G0717;Gh_A11G1872;Gh_A11G1874;Gh_A12G1195;Gh_A12G1865;Gh_A12G1904;Gh_A12G2566;Gh_A13G1754;Gh_D01G0348;Gh_D01G0349;Gh_D01G0489;Gh_D01G0583;Gh_D01G1699;Gh_D03G0324;Gh_D03G0651;Gh_D03G1283;Gh_D04G0409;Gh_D04G0446;Gh_D05G1455;Gh_D05G1517;Gh_…
GO:0034050	host programmed cell death induced by symbiont	58	360	1.56882e-05	0.000604172	Gh_A01G0124;Gh_A01G0475;Gh_A01G1553;Gh_A02G1051;Gh_A03G0108;Gh_A03G0291;Gh_A03G0609;Gh_A05G0864;Gh_A05G1283;Gh_A06G1172;Gh_A06G1626;Gh_A07G0514;Gh_A08G1425;Gh_A09G0717;Gh_A11G1872;Gh_A11G1874;Gh_A12G1195;Gh_A12G1865;Gh_A12G1904;Gh_A12G2566;Gh_A13G1754;Gh_D01G0348;Gh_D01G0349;Gh_D01G0489;Gh_D01G0583;Gh_D01G1699;Gh_D03G0324;Gh_D03G0651;Gh_D03G1283;Gh_D04G0409;Gh_D04G0446;Gh_D05G1455;Gh_D05G1517;Gh_…
GO:0031347	regulation of defense response	110	808	1.59812e-05	0.000608691	Gh_A02G0029;Gh_A02G0216;Gh_A02G1051;Gh_A02G1635;Gh_A03G0563;Gh_A03G0609;Gh_A03G0965;Gh_A04G0460;Gh_A05G0483;Gh_A05G0484;Gh_A05G1155;Gh_A05G1241;Gh_A05G3499;Gh_A05G3963;Gh_A06G0705;Gh_A06G0917;Gh_A06G1585;Gh_A06G1923;Gh_A07G0261;Gh_A07G1775;Gh_A07G1811;Gh_A08G1120;Gh_A08G1425;Gh_A08G1472;Gh_A08G2199;Gh_A09G0371;Gh_A09G1257;Gh_A09G1499;Gh_A10G0887;Gh_A10G1993;Gh_A10G2244;Gh_A11G0118;Gh_A11G0147;Gh_…
GO:0006342	chromatin silencing	35	182	1.86166e-05	0.000701361	Gh_A03G0204;Gh_A03G0530;Gh_A05G0359;Gh_A07G1900;Gh_A08G0649;Gh_A08G1647;Gh_A08G1671;Gh_A08G1852;Gh_A08G2543;Gh_A08G2544;Gh_A10G0585;Gh_A11G1156;Gh_A11G2687;Gh_A12G0603;Gh_A12G2557;Gh_A13G2269;Gh_D03G0999;Gh_D03G1377;Gh_D05G3511;Gh_D06G1804;Gh_D06G1805;Gh_D07G2116;Gh_D07G2451;Gh_D08G0034;Gh_D08G0035;Gh_D08G0751;Gh_D08G1979;Gh_D08G2019;Gh_D08G2122;Gh_D08G2213;Gh_D10G0630;Gh_D11G3047;Gh_D12G2782;Gh_…
GO:0097305	response to alcohol	293	2554	2.46053e-05	0.000917012	Gh_A01G0871;Gh_A01G0984;Gh_A01G1278;Gh_A01G1715;Gh_A01G1791;Gh_A01G1899;Gh_A01G2145;Gh_A02G0406;Gh_A02G0669;Gh_A02G0788;Gh_A02G0823;Gh_A02G0836;Gh_A02G1237;Gh_A02G1402;Gh_A02G1529;Gh_A02G1635;Gh_A03G0015;Gh_A03G0043;Gh_A03G0291;Gh_A03G0548;Gh_A03G0789;Gh_A03G1505;Gh_A03G1536;Gh_A03G1559;Gh_A03G1611;Gh_A03G1639;Gh_A03G1815;Gh_A03G2017;Gh_A04G0460;Gh_A04G1027;Gh_A04G1106;Gh_A04G1232;Gh_A04G1303;Gh_…
GO:0006561	proline biosynthetic process	15	50	2.5009e-05	0.000922142	Gh_A01G1736;Gh_A01G1740;Gh_A01G1899;Gh_A04G1396;Gh_A08G2055;Gh_A08G2056;Gh_D01G1983;Gh_D01G1984;Gh_D01G1986;Gh_D01G2158;Gh_D04G1204;Gh_D06G2096;Gh_D08G2669;Gh_D08G2670;Gh_D08G2671
GO:0071229	cellular response to acid chemical	201	1664	2.56412e-05	0.0009355	Gh_A01G1278;Gh_A01G1564;Gh_A01G1694;Gh_A02G0029;Gh_A02G0823;Gh_A02G1237;Gh_A02G1402;Gh_A02G1635;Gh_A03G0015;Gh_A03G0043;Gh_A03G0291;Gh_A03G0548;Gh_A03G1365;Gh_A03G1505;Gh_A03G2017;Gh_A03G2161;Gh_A04G0449;Gh_A04G0460;Gh_A04G0470;Gh_A04G1393;Gh_A05G0285;Gh_A05G0522;Gh_A05G0692;Gh_A05G0864;Gh_A05G0919;Gh_A05G0931;Gh_A05G3499;Gh_A05G3589;Gh_A06G0705;Gh_A06G1341;Gh_A06G1585;Gh_A06G1732;Gh_A07G0404;Gh_…
GO:0009753	response to jasmonic acid	117	882	2.80823e-05	0.00101389	Gh_A01G1694;Gh_A02G0029;Gh_A02G0406;Gh_A02G1046;Gh_A02G1243;Gh_A03G1365;Gh_A03G1418;Gh_A03G1639;Gh_A04G0460;Gh_A04G0470;Gh_A04G0921;Gh_A05G1155;Gh_A05G1500;Gh_A05G1721;Gh_A05G2224;Gh_A05G2342;Gh_A05G2434;Gh_A05G2793;Gh_A05G3310;Gh_A05G3499;Gh_A05G3751;Gh_A06G0188;Gh_A06G0705;Gh_A06G1357;Gh_A06G1585;Gh_A06G1803;Gh_A08G0989;Gh_A08G1120;Gh_A08G2199;Gh_A09G0416;Gh_A09G1034;Gh_A09G1257;Gh_A09G2077;Gh_…
GO:0005991	trehalose metabolic process	19	75	3.18977e-05	0.00113977	Gh_A02G1381;Gh_A06G0303;Gh_A08G0782;Gh_A08G2055;Gh_A08G2056;Gh_A09G1647;Gh_A10G0318;Gh_A12G1994;Gh_D03G0343;Gh_D03G1545;Gh_D05G3263;Gh_D06G2096;Gh_D08G2669;Gh_D08G2670;Gh_D08G2671;Gh_D09G1741;Gh_D10G0324;Gh_D11G2201;Gh_D12G2695
GO:0016048	detection of temperature stimulus	5	6	3.48895e-05	0.00120927	Gh_A07G1900;Gh_A08G1671;Gh_A11G1156;Gh_D07G2116;Gh_D08G2019
GO:0035494	SNARE complex disassembly	5	6	3.48895e-05	0.00120927	Gh_A07G2074;Gh_A11G0607;Gh_D07G2289;Gh_D10G0825;Gh_D11G0695
GO:0046475	glycerophospholipid catabolic process	5	6	3.48895e-05	0.00120927	Gh_A03G1331;Gh_A07G2133;Gh_D02G1768;Gh_D07G2342;Gh_D10G0773
GO:0009266	response to temperature stimulus	251	2156	3.56015e-05	0.00122173	Gh_A01G0586;Gh_A01G0826;Gh_A01G0871;Gh_A01G0984;Gh_A01G1089;Gh_A01G1278;Gh_A01G1370;Gh_A01G1389;Gh_A01G1736;Gh_A01G1740;Gh_A02G0836;Gh_A03G0043;Gh_A03G0164;Gh_A03G0210;Gh_A03G0291;Gh_A03G0330;Gh_A03G0548;Gh_A03G1022;Gh_A03G1418;Gh_A03G1559;Gh_A03G1611;Gh_A04G0387;Gh_A04G0737;Gh_A04G0921;Gh_A04G1193;Gh_A04G1446;Gh_A05G0080;Gh_A05G0864;Gh_A05G1815;Gh_A05G2093;Gh_A05G2128;Gh_A05G2211;Gh_A05G2375;Gh_…
GO:0055081	anion homeostasis	30	151	3.75941e-05	0.00127746	Gh_A01G1564;Gh_A01G1590;Gh_A02G0374;Gh_A03G0889;Gh_A03G1331;Gh_A05G3738;Gh_A05G3755;Gh_A06G0898;Gh_A07G0202;Gh_A07G2133;Gh_A08G0025;Gh_A09G1483;Gh_A10G2186;Gh_A11G0020;Gh_A11G1191;Gh_D01G1815;Gh_D02G0427;Gh_D02G1271;Gh_D02G1768;Gh_D03G1014;Gh_D06G0490;Gh_D07G2342;Gh_D08G0064;Gh_D10G0773;Gh_D11G0018;Gh_D11G1348;Gh_D12G1770;Gh_D12G1973;Gh_D12G2772;Gh_D13G0890
GO:0006560	proline metabolic process	16	58	4.29596e-05	0.00144561	Gh_A01G1736;Gh_A01G1740;Gh_A01G1899;Gh_A04G1396;Gh_A08G2055;Gh_A08G2056;Gh_A11G1551;Gh_D01G1983;Gh_D01G1984;Gh_D01G1986;Gh_D01G2158;Gh_D04G1204;Gh_D06G2096;Gh_D08G2669;Gh_D08G2670;Gh_D08G2671
GO:0042430	indole-containing compound metabolic process	47	284	4.83956e-05	0.00161288	Gh_A02G0029;Gh_A03G0210;Gh_A03G0291;Gh_A05G0864;Gh_A05G2377;Gh_A05G2623;Gh_A05G3499;Gh_A06G1585;Gh_A08G2055;Gh_A08G2056;Gh_A09G1558;Gh_A10G1726;Gh_A11G2394;Gh_A11G2395;Gh_A11G2399;Gh_A12G0685;Gh_A12G2531;Gh_A13G0701;Gh_D02G0043;Gh_D02G1629;Gh_D03G1283;Gh_D03G1371;Gh_D04G0112;Gh_D04G1318;Gh_D04G1663;Gh_D04G1664;Gh_D05G2641;Gh_D05G2642;Gh_D05G2913;Gh_D05G3876;Gh_D06G1939;Gh_D06G2096;Gh_D07G2084;Gh_…
GO:0012501	programmed cell death	67	451	5.20673e-05	0.00171872	Gh_A01G0124;Gh_A01G0475;Gh_A01G1553;Gh_A02G1051;Gh_A03G0108;Gh_A03G0291;Gh_A03G0609;Gh_A05G0296;Gh_A05G0864;Gh_A05G1283;Gh_A06G1172;Gh_A06G1626;Gh_A07G0514;Gh_A07G2106;Gh_A07G2339;Gh_A08G1425;Gh_A09G0717;Gh_A11G1872;Gh_A11G1874;Gh_A12G1195;Gh_A12G1865;Gh_A12G1904;Gh_A12G2566;Gh_A13G1754;Gh_D01G0348;Gh_D01G0349;Gh_D01G0489;Gh_D01G0583;Gh_D01G1699;Gh_D03G0324;Gh_D03G0651;Gh_D03G1283;Gh_D04G0409;Gh_…
GO:0010371	regulation of gibberellin biosynthetic process	11	31	5.38393e-05	0.0017505	Gh_A01G1034;Gh_A01G1564;Gh_A02G1404;Gh_A05G3762;Gh_A06G0241;Gh_A12G2057;Gh_D01G1087;Gh_D01G1815;Gh_D05G3821;Gh_D06G2316;Gh_D09G0352
GO:0015690	aluminum cation transport	7	13	5.45452e-05	0.0017505	Gh_A05G0080;Gh_D05G0142;Gh_D13G2127;XLOC_013474;XLOC_032009;XLOC_068034;XLOC_068035
GO:0072512	trivalent inorganic cation transport	7	13	5.45452e-05	0.0017505	Gh_A05G0080;Gh_D05G0142;Gh_D13G2127;XLOC_013474;XLOC_032009;XLOC_068034;XLOC_068035
GO:0010629	negative regulation of gene expression	163	1326	5.95763e-05	0.00189442	Gh_A01G0984;Gh_A01G1089;Gh_A01G1100;Gh_A01G1564;Gh_A01G1791;Gh_A02G0029;Gh_A02G0836;Gh_A03G0204;Gh_A03G0530;Gh_A03G0548;Gh_A03G1284;Gh_A03G1314;Gh_A03G1611;Gh_A04G0311;Gh_A04G1063;Gh_A05G0359;Gh_A05G0400;Gh_A05G0483;Gh_A05G0484;Gh_A05G1815;Gh_A05G1918;Gh_A05G2928;Gh_A05G3310;Gh_A05G3499;Gh_A05G3963;Gh_A06G0280;Gh_A06G0917;Gh_A06G1585;Gh_A06G1875;Gh_A06G1923;Gh_A07G0053;Gh_A07G0585;Gh_A07G1018;Gh_…
GO:0009644	response to high light intensity	42	247	6.3092e-05	0.00198797	Gh_A01G0984;Gh_A02G0836;Gh_A03G1611;Gh_A04G1193;Gh_A05G1815;Gh_A06G1803;Gh_A07G0202;Gh_A08G1128;Gh_A08G1129;Gh_A08G2192;Gh_A08G2541;Gh_A09G2229;Gh_A10G0504;Gh_A10G1940;Gh_A11G0835;Gh_A11G0963;Gh_A12G0018;Gh_A12G0350;Gh_A13G2112;Gh_D01G1028;Gh_D01G1033;Gh_D01G2266;Gh_D02G2025;Gh_D03G0904;Gh_D04G0993;Gh_D04G1804;Gh_D05G1206;Gh_D05G2011;Gh_D05G3902;Gh_D06G2303;Gh_D07G0223;Gh_D07G0689;Gh_D08G0032;Gh_…
GO:0017186	peptidyl-pyroglutamic acid biosynthetic process, using glutaminyl-peptide cyclotransferase	4	4	6.9058e-05	0.00211819	Gh_A08G2426;Gh_A11G2967;Gh_D08G1061;Gh_D11G0115
GO:0018199	peptidyl-glutamine modification	4	4	6.9058e-05	0.00211819	Gh_A08G2426;Gh_A11G2967;Gh_D08G1061;Gh_D11G0115
GO:0019307	mannose biosynthetic process	4	4	6.9058e-05	0.00211819	Gh_A08G1162;Gh_A12G2606;Gh_D08G1446;Gh_D12G1056
GO:0045814	negative regulation of gene expression, epigenetic	35	194	7.37506e-05	0.00224228	Gh_A03G0204;Gh_A03G0530;Gh_A05G0359;Gh_A07G1900;Gh_A08G0649;Gh_A08G1647;Gh_A08G1671;Gh_A08G1852;Gh_A08G2543;Gh_A08G2544;Gh_A10G0585;Gh_A11G1156;Gh_A11G2687;Gh_A12G0603;Gh_A12G2557;Gh_A13G2269;Gh_D03G0999;Gh_D03G1377;Gh_D05G3511;Gh_D06G1804;Gh_D06G1805;Gh_D07G2116;Gh_D07G2451;Gh_D08G0034;Gh_D08G0035;Gh_D08G0751;Gh_D08G1979;Gh_D08G2019;Gh_D08G2122;Gh_D08G2213;Gh_D10G0630;Gh_D11G3047;Gh_D12G2782;Gh_…
GO:0010605	negative regulation of macromolecule metabolic process	190	1594	8.75745e-05	0.00263942	Gh_A01G0984;Gh_A01G1089;Gh_A01G1100;Gh_A01G1287;Gh_A01G1564;Gh_A01G1791;Gh_A02G0029;Gh_A02G0836;Gh_A03G0204;Gh_A03G0530;Gh_A03G0548;Gh_A03G1284;Gh_A03G1314;Gh_A03G1611;Gh_A04G0311;Gh_A04G1063;Gh_A05G0359;Gh_A05G0400;Gh_A05G0483;Gh_A05G0484;Gh_A05G1155;Gh_A05G1241;Gh_A05G1815;Gh_A05G1918;Gh_A05G2928;Gh_A05G3310;Gh_A05G3499;Gh_A05G3879;Gh_A05G3963;Gh_A06G0280;Gh_A06G0705;Gh_A06G0917;Gh_A06G1585;Gh_…
GO:0071824	protein-DNA complex subunit organization	43	259	9.15629e-05	0.00269728	Gh_A02G1120;Gh_A03G0581;Gh_A03G0582;Gh_A05G0098;Gh_A05G3919;Gh_A06G1225;Gh_A07G0113;Gh_A07G0572;Gh_A08G0264;Gh_A08G2114;Gh_A08G2115;Gh_A10G0472;Gh_A10G0473;Gh_A10G0474;Gh_A10G1499;Gh_A11G0280;Gh_A11G1254;Gh_A11G1633;Gh_A12G0346;Gh_A12G2557;Gh_A13G1866;Gh_D03G0863;Gh_D03G0864;Gh_D05G0161;Gh_D05G0659;Gh_D05G3900;Gh_D06G0868;Gh_D06G1544;Gh_D07G0637;Gh_D07G2370;Gh_D08G0356;Gh_D08G2486;Gh_D08G2487;Gh_…
GO:0006935	chemotaxis	26	129	9.33854e-05	0.00269728	Gh_A01G0883;Gh_A03G0291;Gh_A03G0477;Gh_A03G0803;Gh_A05G0447;Gh_A05G0864;Gh_A05G1950;Gh_A05G1951;Gh_A08G1699;Gh_A10G1689;Gh_A11G1221;Gh_D01G0919;Gh_D02G1225;Gh_D03G1283;Gh_D05G0548;Gh_D05G3876;Gh_D09G0166;Gh_D09G0167;Gh_D09G0168;Gh_D09G0172;Gh_D09G0177;Gh_D10G1940;Gh_D10G1956;Gh_D11G1367;Gh_D12G1930;Gh_D12G2555
GO:0010183	pollen tube guidance	26	129	9.33854e-05	0.00269728	Gh_A01G0883;Gh_A03G0291;Gh_A03G0477;Gh_A03G0803;Gh_A05G0447;Gh_A05G0864;Gh_A05G1950;Gh_A05G1951;Gh_A08G1699;Gh_A10G1689;Gh_A11G1221;Gh_D01G0919;Gh_D02G1225;Gh_D03G1283;Gh_D05G0548;Gh_D05G3876;Gh_D09G0166;Gh_D09G0167;Gh_D09G0168;Gh_D09G0172;Gh_D09G0177;Gh_D10G1940;Gh_D10G1956;Gh_D11G1367;Gh_D12G1930;Gh_D12G2555
GO:0042330	taxis	26	129	9.33854e-05	0.00269728	Gh_A01G0883;Gh_A03G0291;Gh_A03G0477;Gh_A03G0803;Gh_A05G0447;Gh_A05G0864;Gh_A05G1950;Gh_A05G1951;Gh_A08G1699;Gh_A10G1689;Gh_A11G1221;Gh_D01G0919;Gh_D02G1225;Gh_D03G1283;Gh_D05G0548;Gh_D05G3876;Gh_D09G0166;Gh_D09G0167;Gh_D09G0168;Gh_D09G0172;Gh_D09G0177;Gh_D10G1940;Gh_D10G1956;Gh_D11G1367;Gh_D12G1930;Gh_D12G2555
GO:0050918	positive chemotaxis	26	129	9.33854e-05	0.00269728	Gh_A01G0883;Gh_A03G0291;Gh_A03G0477;Gh_A03G0803;Gh_A05G0447;Gh_A05G0864;Gh_A05G1950;Gh_A05G1951;Gh_A08G1699;Gh_A10G1689;Gh_A11G1221;Gh_D01G0919;Gh_D02G1225;Gh_D03G1283;Gh_D05G0548;Gh_D05G3876;Gh_D09G0166;Gh_D09G0167;Gh_D09G0168;Gh_D09G0172;Gh_D09G0177;Gh_D10G1940;Gh_D10G1956;Gh_D11G1367;Gh_D12G1930;Gh_D12G2555
GO:0048439	flower morphogenesis	8	19	0.000142833	0.00409139	Gh_A01G1153;Gh_A05G2476;Gh_A10G2018;Gh_A13G0101;Gh_D01G1890;Gh_D05G2748;Gh_D09G1120;Gh_D13G0116
GO:0009750	response to fructose	23	111	0.000149565	0.00424912	Gh_A01G1736;Gh_A01G1740;Gh_A02G0669;Gh_A02G1529;Gh_A04G1106;Gh_A05G2473;Gh_A06G1139;Gh_A09G0840;Gh_A09G2475;Gh_A10G0293;Gh_A11G2446;Gh_A13G1945;Gh_D01G1983;Gh_D01G1984;Gh_D01G1986;Gh_D02G0542;Gh_D03G1391;Gh_D04G1714;Gh_D05G1519;Gh_D05G2745;Gh_D11G2763;Gh_Sca004949G01;XLOC_083603
GO:0009646	response to absence of light	29	155	0.000152756	0.00430449	Gh_A01G0439;Gh_A05G0080;Gh_A08G0694;Gh_A09G0840;Gh_A09G2475;Gh_A11G2446;Gh_A13G1945;Gh_A13G2269;Gh_D01G0446;Gh_D01G0447;Gh_D02G0542;Gh_D05G0142;Gh_D05G2075;Gh_D07G1463;Gh_D08G0810;Gh_D08G0811;Gh_D09G2296;Gh_D10G2324;Gh_D11G1675;Gh_D11G2763;Gh_D13G1006;Gh_D13G2127;Gh_Sca004831G01;Gh_Sca004949G01;XLOC_013474;XLOC_023247;XLOC_032009;XLOC_068034;XLOC_068035
GO:0048442	sepal development	9	24	0.000158458	0.00439374	Gh_A01G1153;Gh_A04G1265;Gh_A05G2476;Gh_A13G0101;Gh_D04G1892;Gh_D05G2748;Gh_D13G0116;Gh_D13G0877;XLOC_031439
GO:0048464	flower calyx development	9	24	0.000158458	0.00439374	Gh_A01G1153;Gh_A04G1265;Gh_A05G2476;Gh_A13G0101;Gh_D04G1892;Gh_D05G2748;Gh_D13G0116;Gh_D13G0877;XLOC_031439
GO:0070417	cellular response to cold	22	105	0.000174094	0.00478896	Gh_A01G1278;Gh_A05G0080;Gh_A05G3751;Gh_A09G1677;Gh_A11G2446;Gh_A13G1059;Gh_D01G1500;Gh_D02G0542;Gh_D02G0582;Gh_D05G0142;Gh_D05G2222;Gh_D06G0389;Gh_D09G1773;Gh_D11G2763;Gh_D13G1325;Gh_D13G2127;Gh_Sca024064G01;Gh_Sca060215G01;XLOC_013474;XLOC_032009;XLOC_068034;XLOC_068035
GO:0045088	regulation of innate immune response	51	334	0.000194264	0.00530172	Gh_A02G0029;Gh_A02G0216;Gh_A02G1051;Gh_A03G0609;Gh_A04G0460;Gh_A05G3499;Gh_A06G1585;Gh_A08G1120;Gh_A08G1425;Gh_A09G0371;Gh_A09G1257;Gh_A10G1993;Gh_A11G0416;Gh_A11G0581;Gh_A11G0975;Gh_A11G3064;Gh_A12G0518;Gh_A12G1108;Gh_A12G1904;Gh_A12G2506;Gh_A13G1254;Gh_D01G0196;Gh_D01G0368;Gh_D01G1699;Gh_D01G1890;Gh_D02G0043;Gh_D02G0367;Gh_D02G0369;Gh_D03G0651;Gh_D04G0112;Gh_D04G0893;Gh_D05G1456;Gh_D05G2642;Gh_…
GO:0006949	syncytium formation	16	66	0.000227651	0.00616435	Gh_A03G0359;Gh_A03G2139;Gh_A04G0707;Gh_A05G1099;Gh_A05G2385;Gh_A05G3493;Gh_A06G0608;Gh_A10G0562;Gh_D02G1839;Gh_D03G1194;Gh_D05G2934;Gh_D05G3859;Gh_D10G2283;Gh_Sca005793G01;Gh_Sca009545G01;Gh_Sca013347G01
GO:0005984	disaccharide metabolic process	40	246	0.00024603	0.00661039	Gh_A02G0669;Gh_A02G1381;Gh_A05G2449;Gh_A06G0303;Gh_A06G0897;Gh_A07G0146;Gh_A08G0782;Gh_A08G1031;Gh_A08G2055;Gh_A08G2056;Gh_A09G1647;Gh_A09G1747;Gh_A10G0318;Gh_A11G1858;Gh_A12G1931;Gh_A12G1994;Gh_A13G1557;Gh_D01G0057;Gh_D03G0343;Gh_D03G1545;Gh_D04G1225;Gh_D05G2719;Gh_D05G3263;Gh_D06G0825;Gh_D06G2096;Gh_D07G0139;Gh_D08G1309;Gh_D08G1765;Gh_D08G2669;Gh_D08G2670;Gh_D08G2671;Gh_D09G1741;Gh_D10G0324;Gh_…
GO:0009628	response to abiotic stimulus	742	7248	0.000266767	0.0070907	Gh_A01G0280;Gh_A01G0386;Gh_A01G0418;Gh_A01G0439;Gh_A01G0481;Gh_A01G0537;Gh_A01G0556;Gh_A01G0586;Gh_A01G0763;Gh_A01G0826;Gh_A01G0871;Gh_A01G0953;Gh_A01G0984;Gh_A01G1089;Gh_A01G1168;Gh_A01G1278;Gh_A01G1370;Gh_A01G1389;Gh_A01G1714;Gh_A01G1715;Gh_A01G1736;Gh_A01G1740;Gh_A01G1785;Gh_A01G1791;Gh_A01G1899;Gh_A01G2047;Gh_A02G0252;Gh_A02G0254;Gh_A02G0406;Gh_A02G0435;Gh_A02G0806;Gh_A02G0823;Gh_A02G0836;Gh_…
GO:0050776	regulation of immune response	52	347	0.00027009	0.0070907	Gh_A02G0029;Gh_A02G0216;Gh_A02G1051;Gh_A03G0609;Gh_A04G0460;Gh_A05G3499;Gh_A06G1585;Gh_A08G1120;Gh_A08G1425;Gh_A09G0371;Gh_A09G1257;Gh_A10G1993;Gh_A11G0416;Gh_A11G0581;Gh_A11G0975;Gh_A11G3064;Gh_A12G0518;Gh_A12G1108;Gh_A12G1904;Gh_A12G2506;Gh_A13G1254;Gh_D01G0196;Gh_D01G0368;Gh_D01G1699;Gh_D01G1890;Gh_D01G2021;Gh_D02G0043;Gh_D02G0367;Gh_D02G0369;Gh_D03G0651;Gh_D04G0112;Gh_D04G0893;Gh_D05G1456;Gh_…
GO:0048498	establishment of petal orientation	5	8	0.000278227	0.0070907	Gh_A01G1153;Gh_A05G2476;Gh_A13G0101;Gh_D05G2748;Gh_D13G0116
GO:0048559	establishment of floral organ orientation	5	8	0.000278227	0.0070907	Gh_A01G1153;Gh_A05G2476;Gh_A13G0101;Gh_D05G2748;Gh_D13G0116
GO:0048560	establishment of anatomical structure orientation	5	8	0.000278227	0.0070907	Gh_A01G1153;Gh_A05G2476;Gh_A13G0101;Gh_D05G2748;Gh_D13G0116
GO:0048561	establishment of organ orientation	5	8	0.000278227	0.0070907	Gh_A01G1153;Gh_A05G2476;Gh_A13G0101;Gh_D05G2748;Gh_D13G0116
GO:0090428	perianth development	5	8	0.000278227	0.0070907	Gh_A01G1153;Gh_A05G2476;Gh_A13G0101;Gh_D05G2748;Gh_D13G0116
GO:0071804	cellular potassium ion transport	31	176	0.000285744	0.00717674	Gh_A01G0243;Gh_A01G1197;Gh_A03G0043;Gh_A03G0789;Gh_A04G1216;Gh_A05G1250;Gh_A05G1265;Gh_A06G1219;Gh_A08G1794;Gh_A08G2473;Gh_A09G1649;Gh_A09G1766;Gh_A09G2046;Gh_A11G0257;Gh_D02G1207;Gh_D02G1385;Gh_D05G1413;Gh_D05G3150;Gh_D07G0028;Gh_D08G0868;Gh_D08G2143;Gh_D09G0593;Gh_D09G0739;Gh_D09G1875;Gh_D11G0276;Gh_D11G2695;Gh_D13G1998;XLOC_033574;XLOC_059323;XLOC_065386;XLOC_078333
GO:0071805	potassium ion transmembrane transport	31	176	0.000285744	0.00717674	Gh_A01G0243;Gh_A01G1197;Gh_A03G0043;Gh_A03G0789;Gh_A04G1216;Gh_A05G1250;Gh_A05G1265;Gh_A06G1219;Gh_A08G1794;Gh_A08G2473;Gh_A09G1649;Gh_A09G1766;Gh_A09G2046;Gh_A11G0257;Gh_D02G1207;Gh_D02G1385;Gh_D05G1413;Gh_D05G3150;Gh_D07G0028;Gh_D08G0868;Gh_D08G2143;Gh_D09G0593;Gh_D09G0739;Gh_D09G1875;Gh_D11G0276;Gh_D11G2695;Gh_D13G1998;XLOC_033574;XLOC_059323;XLOC_065386;XLOC_078333
GO:1900067	regulation of cellular response to alkaline pH	4	5	0.000320119	0.00798225	Gh_A06G0705;Gh_A08G2199;Gh_D06G0810;Gh_D08G2564
GO:0006355	regulation of transcription, DNA-templated	765	7514	0.000389787	0.00965001	Gh_A01G0198;Gh_A01G0201;Gh_A01G0203;Gh_A01G0386;Gh_A01G0439;Gh_A01G0556;Gh_A01G0819;Gh_A01G0984;Gh_A01G1034;Gh_A01G1089;Gh_A01G1153;Gh_A01G1356;Gh_A01G1370;Gh_A01G1564;Gh_A01G1713;Gh_A01G1715;Gh_A01G1791;Gh_A01G1802;Gh_A01G1816;Gh_A01G1836;Gh_A02G0029;Gh_A02G0103;Gh_A02G0105;Gh_A02G0164;Gh_A02G0182;Gh_A02G0674;Gh_A02G0775;Gh_A02G0823;Gh_A02G0836;Gh_A02G0957;Gh_A02G1237;Gh_A02G1241;Gh_A02G1266;Gh_…
GO:0065007	biological regulation	1750	17999	0.000409587	0.0100468	Gh_A01G0013;Gh_A01G0031;Gh_A01G0158;Gh_A01G0198;Gh_A01G0201;Gh_A01G0203;Gh_A01G0243;Gh_A01G0355;Gh_A01G0361;Gh_A01G0383;Gh_A01G0386;Gh_A01G0396;Gh_A01G0439;Gh_A01G0475;Gh_A01G0548;Gh_A01G0556;Gh_A01G0586;Gh_A01G0740;Gh_A01G0819;Gh_A01G0871;Gh_A01G0883;Gh_A01G0920;Gh_A01G0984;Gh_A01G0991;Gh_A01G1034;Gh_A01G1064;Gh_A01G1089;Gh_A01G1100;Gh_A01G1153;Gh_A01G1178;Gh_A01G1278;Gh_A01G1287;Gh_A01G1356;Gh_…
GO:0010411	xyloglucan metabolic process	26	141	0.00041161	0.0100468	Gh_A02G0866;Gh_A02G1347;Gh_A03G1243;Gh_A04G0599;Gh_A05G2724;Gh_A05G3139;Gh_A05G3992;Gh_A06G1277;Gh_A08G0195;Gh_A08G1784;Gh_A10G1553;Gh_A11G0455;Gh_A11G1910;Gh_A13G0500;Gh_D02G0992;Gh_D02G1682;Gh_D03G0483;Gh_D05G3030;Gh_D05G3929;Gh_D06G1602;Gh_D07G1530;Gh_D08G0272;Gh_D08G2130;Gh_D11G3437;Gh_D13G0639;XLOC_083441
GO:0009725	response to hormone	619	5997	0.000417381	0.0101164	Gh_A01G0279;Gh_A01G0481;Gh_A01G0763;Gh_A01G0871;Gh_A01G0984;Gh_A01G1278;Gh_A01G1564;Gh_A01G1694;Gh_A01G1715;Gh_A01G1785;Gh_A01G1791;Gh_A01G1899;Gh_A01G2047;Gh_A01G2145;Gh_A02G0029;Gh_A02G0252;Gh_A02G0254;Gh_A02G0406;Gh_A02G0669;Gh_A02G0788;Gh_A02G0823;Gh_A02G0836;Gh_A02G1046;Gh_A02G1237;Gh_A02G1243;Gh_A02G1332;Gh_A02G1402;Gh_A02G1512;Gh_A02G1529;Gh_A02G1614;Gh_A02G1635;Gh_A03G0015;Gh_A03G0043;Gh_…
GO:1903506	regulation of nucleic acid-templated transcription	765	7520	0.000424921	0.0101571	Gh_A01G0198;Gh_A01G0201;Gh_A01G0203;Gh_A01G0386;Gh_A01G0439;Gh_A01G0556;Gh_A01G0819;Gh_A01G0984;Gh_A01G1034;Gh_A01G1089;Gh_A01G1153;Gh_A01G1356;Gh_A01G1370;Gh_A01G1564;Gh_A01G1713;Gh_A01G1715;Gh_A01G1791;Gh_A01G1802;Gh_A01G1816;Gh_A01G1836;Gh_A02G0029;Gh_A02G0103;Gh_A02G0105;Gh_A02G0164;Gh_A02G0182;Gh_A02G0674;Gh_A02G0775;Gh_A02G0823;Gh_A02G0836;Gh_A02G0957;Gh_A02G1237;Gh_A02G1241;Gh_A02G1266;Gh_…
GO:2001141	regulation of RNA biosynthetic process	765	7520	0.000424921	0.0101571	Gh_A01G0198;Gh_A01G0201;Gh_A01G0203;Gh_A01G0386;Gh_A01G0439;Gh_A01G0556;Gh_A01G0819;Gh_A01G0984;Gh_A01G1034;Gh_A01G1089;Gh_A01G1153;Gh_A01G1356;Gh_A01G1370;Gh_A01G1564;Gh_A01G1713;Gh_A01G1715;Gh_A01G1791;Gh_A01G1802;Gh_A01G1816;Gh_A01G1836;Gh_A02G0029;Gh_A02G0103;Gh_A02G0105;Gh_A02G0164;Gh_A02G0182;Gh_A02G0674;Gh_A02G0775;Gh_A02G0823;Gh_A02G0836;Gh_A02G0957;Gh_A02G1237;Gh_A02G1241;Gh_A02G1266;Gh_…
GO:0031324	negative regulation of cellular metabolic process	162	1374	0.000456422	0.0108353	Gh_A01G0984;Gh_A01G1089;Gh_A01G1287;Gh_A01G1564;Gh_A01G1791;Gh_A02G0029;Gh_A02G0836;Gh_A03G0204;Gh_A03G0530;Gh_A03G0548;Gh_A03G1284;Gh_A03G1314;Gh_A03G1611;Gh_A04G1063;Gh_A05G0359;Gh_A05G0483;Gh_A05G0484;Gh_A05G1155;Gh_A05G1241;Gh_A05G1815;Gh_A05G1918;Gh_A05G2424;Gh_A05G2928;Gh_A05G3310;Gh_A05G3499;Gh_A05G3879;Gh_A06G0705;Gh_A06G0917;Gh_A06G1585;Gh_A06G1875;Gh_A06G1923;Gh_A07G0053;Gh_A07G0585;Gh_…
GO:0009407	toxin catabolic process	22	113	0.00051466	0.0120528	Gh_A03G0384;Gh_A04G0409;Gh_A04G0412;Gh_A04G0830;Gh_A09G1509;Gh_A11G1244;Gh_A11G2032;Gh_A12G0927;Gh_A13G1314;Gh_D02G0329;Gh_D03G1156;Gh_D04G0849;Gh_D05G3222;Gh_D09G1520;Gh_D10G1846;Gh_D11G0211;Gh_D11G0667;Gh_D11G2311;Gh_D13G1615;Gh_D13G1618;XLOC_037402;XLOC_069882
GO:0090487	secondary metabolite catabolic process	22	113	0.00051466	0.0120528	Gh_A03G0384;Gh_A04G0409;Gh_A04G0412;Gh_A04G0830;Gh_A09G1509;Gh_A11G1244;Gh_A11G2032;Gh_A12G0927;Gh_A13G1314;Gh_D02G0329;Gh_D03G1156;Gh_D04G0849;Gh_D05G3222;Gh_D09G1520;Gh_D10G1846;Gh_D11G0211;Gh_D11G0667;Gh_D11G2311;Gh_D13G1615;Gh_D13G1618;XLOC_037402;XLOC_069882
GO:0009738	abscisic acid-activated signaling pathway	104	827	0.000538839	0.0125343	Gh_A02G0823;Gh_A02G1237;Gh_A02G1402;Gh_A02G1635;Gh_A03G0015;Gh_A03G0043;Gh_A03G0291;Gh_A03G0548;Gh_A03G1505;Gh_A03G2017;Gh_A05G0285;Gh_A05G0522;Gh_A05G0692;Gh_A05G0864;Gh_A05G0931;Gh_A05G3589;Gh_A06G1732;Gh_A07G0909;Gh_A07G1237;Gh_A07G1621;Gh_A07G1635;Gh_A07G1703;Gh_A08G0364;Gh_A08G0673;Gh_A08G1117;Gh_A08G1438;Gh_A08G1791;Gh_A08G2192;Gh_A09G0380;Gh_A09G1084;Gh_A09G1747;Gh_A09G1766;Gh_A10G0662;Gh_…
GO:0050789	regulation of biological process	1624	16671	0.000546862	0.0126362	Gh_A01G0031;Gh_A01G0158;Gh_A01G0198;Gh_A01G0201;Gh_A01G0203;Gh_A01G0355;Gh_A01G0361;Gh_A01G0383;Gh_A01G0386;Gh_A01G0439;Gh_A01G0475;Gh_A01G0548;Gh_A01G0556;Gh_A01G0586;Gh_A01G0740;Gh_A01G0819;Gh_A01G0871;Gh_A01G0883;Gh_A01G0984;Gh_A01G0991;Gh_A01G1034;Gh_A01G1064;Gh_A01G1089;Gh_A01G1100;Gh_A01G1153;Gh_A01G1178;Gh_A01G1278;Gh_A01G1287;Gh_A01G1356;Gh_A01G1370;Gh_A01G1484;Gh_A01G1507;Gh_A01G1564;Gh_…
GO:0019695	choline metabolic process	6	13	0.000558657	0.0128232	Gh_A03G0803;Gh_A06G0697;Gh_A08G1479;Gh_D02G1225;Gh_D12G2555;XLOC_007874
GO:0071215	cellular response to abscisic acid stimulus	112	903	0.00056341	0.0128472	Gh_A01G1278;Gh_A02G0823;Gh_A02G1237;Gh_A02G1402;Gh_A02G1635;Gh_A03G0015;Gh_A03G0043;Gh_A03G0291;Gh_A03G0548;Gh_A03G1505;Gh_A03G2017;Gh_A05G0285;Gh_A05G0522;Gh_A05G0692;Gh_A05G0864;Gh_A05G0931;Gh_A05G3589;Gh_A06G1732;Gh_A07G0909;Gh_A07G1237;Gh_A07G1621;Gh_A07G1635;Gh_A07G1703;Gh_A08G0364;Gh_A08G0673;Gh_A08G1117;Gh_A08G1438;Gh_A08G1791;Gh_A08G2192;Gh_A09G0380;Gh_A09G1084;Gh_A09G1705;Gh_A09G1747;Gh_…
GO:0009864	induced systemic resistance, jasmonic acid mediated signaling pathway	12	46	0.000663936	0.0150405	Gh_A02G0029;Gh_A05G3499;Gh_A06G1585;Gh_A08G1120;Gh_A11G3064;Gh_A13G1254;Gh_D01G1890;Gh_D02G0043;Gh_D04G0112;Gh_D05G2642;Gh_D06G1939;Gh_D09G1120
GO:0002252	immune effector process	40	259	0.000709307	0.015964	Gh_A01G1100;Gh_A01G1714;Gh_A01G1725;Gh_A01G1726;Gh_A02G0029;Gh_A04G0311;Gh_A05G0400;Gh_A05G3499;Gh_A05G3963;Gh_A06G1585;Gh_A07G1811;Gh_A08G1120;Gh_A09G0834;Gh_A09G1261;Gh_A09G1272;Gh_A11G3064;Gh_A13G1254;Gh_D01G0139;Gh_D01G1133;Gh_D01G1890;Gh_D01G1965;Gh_D01G1975;Gh_D02G0043;Gh_D04G0112;Gh_D05G0516;Gh_D05G2642;Gh_D05G3343;Gh_D06G1939;Gh_D07G1113;Gh_D07G2014;Gh_D09G1120;Gh_D09G1261;Gh_D09G1262;Gh_…
GO:0044262	cellular carbohydrate metabolic process	149	1266	0.000808362	0.018076	Gh_A01G1131;Gh_A01G1237;Gh_A02G0669;Gh_A02G0866;Gh_A02G1347;Gh_A02G1381;Gh_A03G1243;Gh_A03G1331;Gh_A03G1723;Gh_A04G0599;Gh_A04G1346;Gh_A05G0970;Gh_A05G1099;Gh_A05G1263;Gh_A05G1935;Gh_A05G2449;Gh_A05G2724;Gh_A05G2884;Gh_A05G3139;Gh_A05G3992;Gh_A06G0284;Gh_A06G0303;Gh_A06G0608;Gh_A06G0897;Gh_A06G1042;Gh_A06G1277;Gh_A06G1599;Gh_A06G1697;Gh_A07G0119;Gh_A07G0146;Gh_A07G0708;Gh_A07G1487;Gh_A07G2133;Gh_…
GO:0071219	cellular response to molecule of bacterial origin	10	35	0.000853836	0.0189705	Gh_A03G0609;Gh_A05G0522;Gh_A05G1692;Gh_A11G0414;Gh_A11G0416;Gh_A12G0620;Gh_D05G0641;Gh_D05G1882;Gh_D09G0489;Gh_D12G1827
GO:0051245	negative regulation of cellular defense response	4	6	0.000890579	0.0190865	Gh_A04G0460;Gh_A09G1257;Gh_D04G0893;Gh_D09G1258
GO:0072658	maintenance of protein location in membrane	4	6	0.000890579	0.0190865	Gh_A04G0460;Gh_A09G1257;Gh_D04G0893;Gh_D09G1258
GO:0072660	maintenance of protein location in plasma membrane	4	6	0.000890579	0.0190865	Gh_A04G0460;Gh_A09G1257;Gh_D04G0893;Gh_D09G1258
GO:0010138	pyrimidine ribonucleotide salvage	6	14	0.000902297	0.0190865	Gh_A01G0747;Gh_A04G0034;Gh_A13G1097;Gh_D01G0767;Gh_D05G3700;Gh_D13G1362
GO:0032262	pyrimidine nucleotide salvage	6	14	0.000902297	0.0190865	Gh_A01G0747;Gh_A04G0034;Gh_A13G1097;Gh_D01G0767;Gh_D05G3700;Gh_D13G1362
GO:0044206	UMP salvage	6	14	0.000902297	0.0190865	Gh_A01G0747;Gh_A04G0034;Gh_A13G1097;Gh_D01G0767;Gh_D05G3700;Gh_D13G1362
GO:0044211	CTP salvage	6	14	0.000902297	0.0190865	Gh_A01G0747;Gh_A04G0034;Gh_A13G1097;Gh_D01G0767;Gh_D05G3700;Gh_D13G1362
GO:0010074	maintenance of meristem identity	29	172	0.000910211	0.0190865	Gh_A01G1089;Gh_A03G0634;Gh_A04G1264;Gh_A04G1265;Gh_A05G3879;Gh_A06G1875;Gh_A07G0197;Gh_A07G0404;Gh_A07G0605;Gh_A08G0969;Gh_A09G1558;Gh_A10G2018;Gh_A12G0936;Gh_A13G0751;Gh_A13G1071;Gh_D02G1629;Gh_D04G1891;Gh_D04G1892;Gh_D05G0587;Gh_D05G1070;Gh_D06G0267;Gh_D07G0671;Gh_D10G2509;Gh_D12G0778;Gh_D12G1027;Gh_D13G0877;Gh_D13G0878;Gh_D13G1337;XLOC_031439
GO:0016045	detection of bacterium	8	24	0.000917555	0.0190865	Gh_A06G1191;Gh_A07G0514;Gh_D01G0348;Gh_D01G0349;Gh_D01G0386;Gh_D07G0584;Gh_Sca004820G01;XLOC_025853
GO:0098543	detection of other organism	8	24	0.000917555	0.0190865	Gh_A06G1191;Gh_A07G0514;Gh_D01G0348;Gh_D01G0349;Gh_D01G0386;Gh_D07G0584;Gh_Sca004820G01;XLOC_025853
GO:0002237	response to molecule of bacterial origin	24	133	0.000922945	0.0190865	Gh_A03G0609;Gh_A05G0483;Gh_A05G0484;Gh_A05G0522;Gh_A05G1692;Gh_A06G0917;Gh_A06G1923;Gh_A07G0261;Gh_A07G1811;Gh_A10G1062;Gh_A11G0414;Gh_A11G0416;Gh_A12G0620;Gh_D05G0600;Gh_D05G0601;Gh_D05G0641;Gh_D05G1882;Gh_D06G1078;Gh_D06G1966;Gh_D07G0317;Gh_D07G1782;Gh_D07G2014;Gh_D09G0489;Gh_D12G1827
GO:1900055	regulation of leaf senescence	20	103	0.000934857	0.0190865	Gh_A02G0029;Gh_A04G0879;Gh_A05G0566;Gh_A05G2793;Gh_A05G3499;Gh_A06G1585;Gh_A08G2055;Gh_A08G2056;Gh_A09G0890;Gh_D02G0043;Gh_D04G0112;Gh_D04G1379;Gh_D05G2642;Gh_D05G3098;Gh_D06G1939;Gh_D06G2096;Gh_D08G2669;Gh_D08G2670;Gh_D08G2671;Gh_D12G1405
GO:0008219	cell death	77	590	0.000945727	0.0190865	Gh_A01G0124;Gh_A01G0475;Gh_A01G1553;Gh_A02G1051;Gh_A03G0108;Gh_A03G0291;Gh_A03G0609;Gh_A05G0285;Gh_A05G0296;Gh_A05G0864;Gh_A05G1283;Gh_A06G1172;Gh_A06G1626;Gh_A07G0514;Gh_A07G2106;Gh_A07G2339;Gh_A08G1425;Gh_A09G0704;Gh_A09G0717;Gh_A09G2077;Gh_A10G1483;Gh_A11G1872;Gh_A11G1874;Gh_A12G1195;Gh_A12G1865;Gh_A12G1904;Gh_A12G2566;Gh_A13G1754;Gh_D01G0348;Gh_D01G0349;Gh_D01G0489;Gh_D01G0583;Gh_D01G1699;Gh_…
GO:0016265	death	77	590	0.000945727	0.0190865	Gh_A01G0124;Gh_A01G0475;Gh_A01G1553;Gh_A02G1051;Gh_A03G0108;Gh_A03G0291;Gh_A03G0609;Gh_A05G0285;Gh_A05G0296;Gh_A05G0864;Gh_A05G1283;Gh_A06G1172;Gh_A06G1626;Gh_A07G0514;Gh_A07G2106;Gh_A07G2339;Gh_A08G1425;Gh_A09G0704;Gh_A09G0717;Gh_A09G2077;Gh_A10G1483;Gh_A11G1872;Gh_A11G1874;Gh_A12G1195;Gh_A12G1865;Gh_A12G1904;Gh_A12G2566;Gh_A13G1754;Gh_D01G0348;Gh_D01G0349;Gh_D01G0489;Gh_D01G0583;Gh_D01G1699;Gh_…
GO:0016143	S-glycoside metabolic process	46	314	0.000952672	0.0190865	Gh_A01G1508;Gh_A01G2104;Gh_A02G0029;Gh_A02G1243;Gh_A02G1438;Gh_A03G1639;Gh_A03G2017;Gh_A05G0692;Gh_A05G1721;Gh_A05G1848;Gh_A05G2252;Gh_A05G3499;Gh_A06G0188;Gh_A06G1585;Gh_A08G1540;Gh_A09G0380;Gh_A09G1607;Gh_A10G1726;Gh_A11G0080;Gh_A11G0082;Gh_A12G0685;Gh_A12G1685;Gh_A12G2057;Gh_A12G2357;Gh_A13G1564;Gh_D02G0043;Gh_D02G2055;Gh_D03G1486;Gh_D04G0112;Gh_D05G2044;Gh_D05G2512;Gh_D05G2642;Gh_D05G3614;Gh_…
GO:0019757	glycosinolate metabolic process	46	314	0.000952672	0.0190865	Gh_A01G1508;Gh_A01G2104;Gh_A02G0029;Gh_A02G1243;Gh_A02G1438;Gh_A03G1639;Gh_A03G2017;Gh_A05G0692;Gh_A05G1721;Gh_A05G1848;Gh_A05G2252;Gh_A05G3499;Gh_A06G0188;Gh_A06G1585;Gh_A08G1540;Gh_A09G0380;Gh_A09G1607;Gh_A10G1726;Gh_A11G0080;Gh_A11G0082;Gh_A12G0685;Gh_A12G1685;Gh_A12G2057;Gh_A12G2357;Gh_A13G1564;Gh_D02G0043;Gh_D02G2055;Gh_D03G1486;Gh_D04G0112;Gh_D05G2044;Gh_D05G2512;Gh_D05G2642;Gh_D05G3614;Gh_…
GO:0019760	glucosinolate metabolic process	46	314	0.000952672	0.0190865	Gh_A01G1508;Gh_A01G2104;Gh_A02G0029;Gh_A02G1243;Gh_A02G1438;Gh_A03G1639;Gh_A03G2017;Gh_A05G0692;Gh_A05G1721;Gh_A05G1848;Gh_A05G2252;Gh_A05G3499;Gh_A06G0188;Gh_A06G1585;Gh_A08G1540;Gh_A09G0380;Gh_A09G1607;Gh_A10G1726;Gh_A11G0080;Gh_A11G0082;Gh_A12G0685;Gh_A12G1685;Gh_A12G2057;Gh_A12G2357;Gh_A13G1564;Gh_D02G0043;Gh_D02G2055;Gh_D03G1486;Gh_D04G0112;Gh_D05G2044;Gh_D05G2512;Gh_D05G2642;Gh_D05G3614;Gh_…
GO:0006013	mannose metabolic process	7	19	0.000979338	0.0193965	Gh_A03G0487;Gh_A08G1162;Gh_A12G2606;Gh_D03G1050;Gh_D08G1446;Gh_D09G0664;Gh_D12G1056
GO:0009992	cellular water homeostasis	7	19	0.000979338	0.0193965	Gh_A02G0724;Gh_A02G0727;Gh_A05G2032;Gh_A05G2033;Gh_D02G0768;Gh_D02G0770;Gh_D10G1944
GO:0002697	regulation of immune effector process	15	69	0.001199	0.0234788	Gh_A05G0483;Gh_A05G0484;Gh_A05G3963;Gh_A06G0917;Gh_A06G1923;Gh_A07G0261;Gh_A07G1811;Gh_D05G0600;Gh_D05G0601;Gh_D06G1078;Gh_D06G1966;Gh_D07G0317;Gh_D07G2014;Gh_D10G2324;XLOC_023247
GO:0050688	regulation of defense response to virus	15	69	0.001199	0.0234788	Gh_A05G0483;Gh_A05G0484;Gh_A05G3963;Gh_A06G0917;Gh_A06G1923;Gh_A07G0261;Gh_A07G1811;Gh_D05G0600;Gh_D05G0601;Gh_D06G1078;Gh_D06G1966;Gh_D07G0317;Gh_D07G2014;Gh_D10G2324;XLOC_023247
GO:0043455	regulation of secondary metabolic process	34	216	0.00122099	0.023775	Gh_A01G1034;Gh_A01G1564;Gh_A01G1736;Gh_A01G1740;Gh_A02G1404;Gh_A03G0199;Gh_A05G0080;Gh_A05G3762;Gh_A06G0241;Gh_A08G0993;Gh_A09G1084;Gh_A12G2057;Gh_D01G1087;Gh_D01G1815;Gh_D01G1983;Gh_D01G1984;Gh_D01G1986;Gh_D03G1381;Gh_D05G0142;Gh_D05G2518;Gh_D05G3256;Gh_D05G3821;Gh_D06G2316;Gh_D09G0352;Gh_D09G1761;Gh_D10G0627;Gh_D10G1881;Gh_D11G2025;Gh_D13G2127;XLOC_013338;XLOC_013474;XLOC_032009;XLOC_068034;XLO…
GO:0042542	response to hydrogen peroxide	33	209	0.00135325	0.0262031	Gh_A04G1193;Gh_A05G0522;Gh_A05G1500;Gh_A06G1357;Gh_A07G0932;Gh_A08G0673;Gh_A08G1128;Gh_A08G1129;Gh_A10G1940;Gh_A11G0020;Gh_A11G0118;Gh_A12G0018;Gh_A12G1695;Gh_A12G2121;Gh_A13G1557;Gh_D02G1385;Gh_D03G0118;Gh_D03G0254;Gh_D03G0904;Gh_D04G0580;Gh_D04G1804;Gh_D05G0641;Gh_D05G1206;Gh_D05G3165;Gh_D07G0689;Gh_D08G0775;Gh_D08G2680;Gh_D10G2161;Gh_D11G0018;Gh_D12G1067;Gh_D12G2301;Gh_Sca100178G01;XLOC_071073
GO:0019310	inositol catabolic process	6	15	0.00138815	0.0267296	Gh_A05G1099;Gh_A06G0608;Gh_A10G0562;Gh_D05G3859;Gh_Sca009545G01;Gh_Sca013347G01
GO:1901141	regulation of lignin biosynthetic process	15	70	0.00139917	0.026793	Gh_A03G0199;Gh_A05G0080;Gh_A08G0993;Gh_D03G1381;Gh_D05G0142;Gh_D05G2518;Gh_D05G3256;Gh_D10G0627;Gh_D10G1881;Gh_D13G2127;XLOC_013338;XLOC_013474;XLOC_032009;XLOC_068034;XLOC_068035
GO:0016051	carbohydrate biosynthetic process	134	1139	0.00144878	0.0275906	Gh_A01G0826;Gh_A01G1131;Gh_A01G1785;Gh_A02G0669;Gh_A02G1381;Gh_A03G1265;Gh_A03G1723;Gh_A04G1346;Gh_A05G0970;Gh_A05G1099;Gh_A05G1263;Gh_A05G1935;Gh_A05G2424;Gh_A05G2449;Gh_A05G2884;Gh_A05G3147;Gh_A06G0284;Gh_A06G0303;Gh_A06G0608;Gh_A06G0897;Gh_A06G1042;Gh_A06G1599;Gh_A07G0146;Gh_A07G0708;Gh_A07G1487;Gh_A08G0514;Gh_A08G0707;Gh_A08G0782;Gh_A08G1031;Gh_A08G1162;Gh_A08G2055;Gh_A08G2056;Gh_A08G2086;Gh_…
GO:0071103	DNA conformation change	38	253	0.0015906	0.0301257	Gh_A02G0186;Gh_A02G1120;Gh_A03G0581;Gh_A03G0582;Gh_A04G0656;Gh_A05G0098;Gh_A05G0392;Gh_A06G1225;Gh_A07G0113;Gh_A07G0572;Gh_A08G0264;Gh_A08G2114;Gh_A08G2115;Gh_A10G0472;Gh_A10G0473;Gh_A10G0474;Gh_A11G0280;Gh_A11G1577;Gh_A11G1633;Gh_A13G1866;Gh_D03G0863;Gh_D03G0864;Gh_D05G0161;Gh_D06G1544;Gh_D07G0637;Gh_D07G2370;Gh_D08G0356;Gh_D08G2486;Gh_D08G2487;Gh_D10G0496;Gh_D10G0497;Gh_D10G0498;Gh_D10G0981;Gh_…
GO:0019219	regulation of nucleobase-containing compound metabolic process	781	7787	0.00161543	0.0304298	Gh_A01G0198;Gh_A01G0201;Gh_A01G0203;Gh_A01G0386;Gh_A01G0439;Gh_A01G0556;Gh_A01G0819;Gh_A01G0984;Gh_A01G1034;Gh_A01G1089;Gh_A01G1153;Gh_A01G1356;Gh_A01G1370;Gh_A01G1564;Gh_A01G1713;Gh_A01G1715;Gh_A01G1791;Gh_A01G1802;Gh_A01G1816;Gh_A01G1836;Gh_A02G0029;Gh_A02G0103;Gh_A02G0105;Gh_A02G0164;Gh_A02G0182;Gh_A02G0674;Gh_A02G0775;Gh_A02G0823;Gh_A02G0836;Gh_A02G0957;Gh_A02G1237;Gh_A02G1241;Gh_A02G1266;Gh_…
GO:0019747	regulation of isoprenoid metabolic process	20	108	0.00171204	0.0320753	Gh_A01G1034;Gh_A01G1564;Gh_A01G1736;Gh_A01G1740;Gh_A02G1404;Gh_A05G3762;Gh_A06G0241;Gh_A09G1084;Gh_A11G0492;Gh_A12G2057;Gh_D01G1087;Gh_D01G1815;Gh_D01G1983;Gh_D01G1984;Gh_D01G1986;Gh_D05G3821;Gh_D06G2316;Gh_D09G0352;Gh_D09G1761;Gh_D11G0570
GO:0009595	detection of biotic stimulus	9	32	0.00173818	0.0322167	Gh_A06G1191;Gh_A07G0514;Gh_A11G0416;Gh_D01G0348;Gh_D01G0349;Gh_D01G0386;Gh_D07G0584;Gh_Sca004820G01;XLOC_025853
GO:0098581	detection of external biotic stimulus	9	32	0.00173818	0.0322167	Gh_A06G1191;Gh_A07G0514;Gh_A11G0416;Gh_D01G0348;Gh_D01G0349;Gh_D01G0386;Gh_D07G0584;Gh_Sca004820G01;XLOC_025853
GO:0048523	negative regulation of cellular process	230	2096	0.00189337	0.034796	Gh_A01G0984;Gh_A01G1089;Gh_A01G1287;Gh_A01G1564;Gh_A01G1791;Gh_A02G0029;Gh_A02G0836;Gh_A02G1237;Gh_A02G1453;Gh_A02G1614;Gh_A03G0204;Gh_A03G0530;Gh_A03G0548;Gh_A03G1284;Gh_A03G1314;Gh_A03G1611;Gh_A03G1944;Gh_A04G0460;Gh_A04G1063;Gh_A05G0193;Gh_A05G0285;Gh_A05G0359;Gh_A05G0392;Gh_A05G0483;Gh_A05G0484;Gh_A05G0522;Gh_A05G0566;Gh_A05G1155;Gh_A05G1241;Gh_A05G1815;Gh_A05G1918;Gh_A05G2093;Gh_A05G2211;Gh_…
GO:0051252	regulation of RNA metabolic process	765	7632	0.00191594	0.034796	Gh_A01G0198;Gh_A01G0201;Gh_A01G0203;Gh_A01G0386;Gh_A01G0439;Gh_A01G0556;Gh_A01G0819;Gh_A01G0984;Gh_A01G1034;Gh_A01G1089;Gh_A01G1153;Gh_A01G1356;Gh_A01G1370;Gh_A01G1564;Gh_A01G1713;Gh_A01G1715;Gh_A01G1791;Gh_A01G1802;Gh_A01G1816;Gh_A01G1836;Gh_A02G0029;Gh_A02G0103;Gh_A02G0105;Gh_A02G0164;Gh_A02G0182;Gh_A02G0674;Gh_A02G0775;Gh_A02G0823;Gh_A02G0836;Gh_A02G0957;Gh_A02G1237;Gh_A02G1241;Gh_A02G1266;Gh_…
GO:0006884	cell volume homeostasis	7	21	0.00192031	0.034796	Gh_A02G0724;Gh_A02G0727;Gh_A05G2032;Gh_A05G2033;Gh_D02G0768;Gh_D02G0770;Gh_D10G1944
GO:0042754	negative regulation of circadian rhythm	4	7	0.00192753	0.034796	Gh_A11G0926;Gh_A12G1061;Gh_D11G1068;Gh_D12G1184
GO:0048194	Golgi vesicle budding	4	7	0.00192753	0.034796	Gh_A05G2805;Gh_D01G1325;Gh_D05G3110;Gh_Sca004730G01
GO:0009867	jasmonic acid mediated signaling pathway	47	335	0.00208431	0.0373221	Gh_A01G1694;Gh_A02G0029;Gh_A03G1365;Gh_A04G0460;Gh_A04G0470;Gh_A05G3499;Gh_A06G0705;Gh_A06G1585;Gh_A08G1120;Gh_A08G2199;Gh_A09G1257;Gh_A10G0264;Gh_A10G0820;Gh_A10G1740;Gh_A10G1746;Gh_A10G1747;Gh_A10G1750;Gh_A11G0202;Gh_A11G0796;Gh_A11G3064;Gh_A13G0891;Gh_A13G1254;Gh_D01G1890;Gh_D01G1945;Gh_D02G0043;Gh_D02G0131;Gh_D02G0134;Gh_D02G0731;Gh_D02G1805;Gh_D04G0112;Gh_D04G0893;Gh_D04G0903;Gh_D05G0776;Gh_…
GO:0016103	diterpenoid catabolic process	10	39	0.00211054	0.0373221	Gh_A01G1034;Gh_A02G1404;Gh_A05G3762;Gh_A06G0241;Gh_D01G0300;Gh_D01G1087;Gh_D05G3821;Gh_D06G2316;Gh_D08G0451;Gh_D09G0746
GO:0045487	gibberellin catabolic process	10	39	0.00211054	0.0373221	Gh_A01G1034;Gh_A02G1404;Gh_A05G3762;Gh_A06G0241;Gh_D01G0300;Gh_D01G1087;Gh_D05G3821;Gh_D06G2316;Gh_D08G0451;Gh_D09G0746
GO:0080186	developmental vegetative growth	10	39	0.00211054	0.0373221	Gh_A05G1496;Gh_A05G2793;Gh_A06G1753;Gh_A10G0089;Gh_A11G2633;Gh_D01G1512;Gh_D05G1667;Gh_D05G3098;Gh_D06G2224;Gh_D10G0092
GO:0006278	RNA-dependent DNA replication	37	250	0.00235357	0.0414085	Gh_A02G0186;Gh_A09G2290;XLOC_001690;XLOC_001817;XLOC_003121;XLOC_004660;XLOC_004886;XLOC_007675;XLOC_007706;XLOC_009637;XLOC_017225;XLOC_018648;XLOC_020815;XLOC_022606;XLOC_023984;XLOC_024259;XLOC_026047;XLOC_027496;XLOC_028389;XLOC_029139;XLOC_029816;XLOC_031491;XLOC_036198;XLOC_038971;XLOC_039780;XLOC_040599;XLOC_042680;XLOC_043827;XLOC_046447;XLOC_048944;XLOC_061269;XLOC_069307;XLOC_070144;XLO…
GO:0006979	response to oxidative stress	168	1489	0.00244347	0.0427731	Gh_A01G0065;Gh_A01G0984;Gh_A01G1234;Gh_A01G1507;Gh_A02G0836;Gh_A02G0927;Gh_A02G1046;Gh_A02G1466;Gh_A03G0199;Gh_A03G0291;Gh_A03G0330;Gh_A03G1036;Gh_A03G1089;Gh_A03G1611;Gh_A04G0387;Gh_A04G0737;Gh_A04G1193;Gh_A05G0080;Gh_A05G0296;Gh_A05G0389;Gh_A05G0522;Gh_A05G0864;Gh_A05G1500;Gh_A05G1567;Gh_A05G1577;Gh_A05G1815;Gh_A05G2047;Gh_A05G2623;Gh_A05G3147;Gh_A05G3948;Gh_A06G0303;Gh_A06G0667;Gh_A06G1006;Gh_…
GO:0031326	regulation of cellular biosynthetic process	830	8339	0.0024751	0.043109	Gh_A01G0198;Gh_A01G0201;Gh_A01G0203;Gh_A01G0386;Gh_A01G0439;Gh_A01G0556;Gh_A01G0819;Gh_A01G0984;Gh_A01G1034;Gh_A01G1089;Gh_A01G1153;Gh_A01G1356;Gh_A01G1370;Gh_A01G1484;Gh_A01G1564;Gh_A01G1713;Gh_A01G1715;Gh_A01G1736;Gh_A01G1740;Gh_A01G1791;Gh_A01G1802;Gh_A01G1816;Gh_A01G1827;Gh_A01G1836;Gh_A02G0029;Gh_A02G0103;Gh_A02G0105;Gh_A02G0164;Gh_A02G0182;Gh_A02G0674;Gh_A02G0775;Gh_A02G0823;Gh_A02G0836;Gh_…
GO:0009835	fruit ripening	15	74	0.00250144	0.0431343	Gh_A02G1046;Gh_A05G2254;Gh_A06G1341;Gh_A07G0095;Gh_A07G0773;Gh_A08G0989;Gh_A10G0800;Gh_A11G1416;Gh_A11G1853;Gh_A12G2673;Gh_D07G0104;Gh_D07G0841;Gh_D07G1899;Gh_D11G2135;Gh_D12G2746
GO:0071695	anatomical structure maturation	15	74	0.00250144	0.0431343	Gh_A02G1046;Gh_A05G2254;Gh_A06G1341;Gh_A07G0095;Gh_A07G0773;Gh_A08G0989;Gh_A10G0800;Gh_A11G1416;Gh_A11G1853;Gh_A12G2673;Gh_D07G0104;Gh_D07G0841;Gh_D07G1899;Gh_D11G2135;Gh_D12G2746
GO:0006833	water transport	23	135	0.00254117	0.0432057	Gh_A03G0773;Gh_A03G1815;Gh_A04G0460;Gh_A04G1393;Gh_A07G1460;Gh_A08G1723;Gh_A08G1761;Gh_A09G1243;Gh_A09G1257;Gh_A10G1912;Gh_A12G0463;Gh_D02G2248;Gh_D03G0583;Gh_D03G0640;Gh_D03G1253;Gh_D03G1443;Gh_D04G0893;Gh_D09G1244;Gh_D09G1258;Gh_D10G2205;Gh_D10G2359;Gh_D13G2394;Gh_Sca053067G01
GO:0042044	fluid transport	23	135	0.00254117	0.0432057	Gh_A03G0773;Gh_A03G1815;Gh_A04G0460;Gh_A04G1393;Gh_A07G1460;Gh_A08G1723;Gh_A08G1761;Gh_A09G1243;Gh_A09G1257;Gh_A10G1912;Gh_A12G0463;Gh_D02G2248;Gh_D03G0583;Gh_D03G0640;Gh_D03G1253;Gh_D03G1443;Gh_D04G0893;Gh_D09G1244;Gh_D09G1258;Gh_D10G2205;Gh_D10G2359;Gh_D13G2394;Gh_Sca053067G01
GO:0006749	glutathione metabolic process	25	151	0.00254298	0.0432057	Gh_A03G0384;Gh_A04G0409;Gh_A04G0412;Gh_A04G0830;Gh_A07G0003;Gh_A07G0716;Gh_A09G1509;Gh_A11G1244;Gh_A11G2032;Gh_A13G1314;Gh_D02G0329;Gh_D03G1156;Gh_D04G0580;Gh_D04G0849;Gh_D05G3222;Gh_D09G1520;Gh_D10G1846;Gh_D10G2161;Gh_D11G0211;Gh_D11G0667;Gh_D11G2311;Gh_D13G1615;Gh_D13G1618;XLOC_037402;XLOC_069882
GO:0055075	potassium ion homeostasis	19	104	0.00258538	0.0437118	Gh_A01G0740;Gh_A01G1889;Gh_A03G0773;Gh_A03G0789;Gh_A04G0051;Gh_A05G1918;Gh_A08G1434;Gh_A09G2046;Gh_A12G0463;Gh_A12G2144;Gh_A13G0105;Gh_A13G1099;Gh_D01G0760;Gh_D02G1207;Gh_D09G0593;Gh_D11G2695;Gh_D13G0121;Gh_D13G1364;XLOC_065386
GO:0014070	response to organic cyclic compound	173	1543	0.00275719	0.0461662	Gh_A01G0574;Gh_A01G1100;Gh_A01G1237;Gh_A01G1564;Gh_A01G2145;Gh_A02G0029;Gh_A02G0252;Gh_A02G0254;Gh_A02G0406;Gh_A02G0724;Gh_A02G0727;Gh_A02G0788;Gh_A02G1714;Gh_A03G0384;Gh_A03G1365;Gh_A03G1639;Gh_A03G2161;Gh_A04G0311;Gh_A04G0460;Gh_A04G0921;Gh_A04G1027;Gh_A05G0400;Gh_A05G0483;Gh_A05G0484;Gh_A05G1721;Gh_A05G1930;Gh_A05G1931;Gh_A05G2032;Gh_A05G2033;Gh_A05G2130;Gh_A05G2280;Gh_A05G2342;Gh_A05G2623;Gh_…
GO:0010430	fatty acid omega-oxidation	3	4	0.00282379	0.0461662	Gh_A10G2254;Gh_D05G1294;Gh_D10G0552
GO:0015784	GDP-mannose transport	3	4	0.00282379	0.0461662	Gh_A05G3330;Gh_D03G1117;Gh_D04G0268
GO:0042425	choline biosynthetic process	3	4	0.00282379	0.0461662	Gh_A03G0803;Gh_D02G1225;Gh_D12G2555
GO:0043496	regulation of protein homodimerization activity	3	4	0.00282379	0.0461662	Gh_A03G0794;Gh_A09G2385;Gh_D02G1212
GO:0045168	cell-cell signaling involved in cell fate commitment	3	4	0.00282379	0.0461662	Gh_A02G1718;Gh_D03G0003;Gh_D05G1343
GO:0048629	trichome patterning	3	4	0.00282379	0.0461662	Gh_A02G1718;Gh_D03G0003;Gh_D05G1343
GO:0007187	G-protein coupled receptor signaling pathway, coupled to cyclic nucleotide second messenger	6	17	0.00292622	0.046955	Gh_A02G1529;Gh_A04G1106;Gh_A05G0285;Gh_D03G1391;Gh_D04G1714;Gh_D05G0386
GO:0007188	adenylate cyclase-modulating G-protein coupled receptor signaling pathway	6	17	0.00292622	0.046955	Gh_A02G1529;Gh_A04G1106;Gh_A05G0285;Gh_D03G1391;Gh_D04G1714;Gh_D05G0386
GO:0010289	homogalacturonan biosynthetic process	6	17	0.00292622	0.046955	Gh_A05G1935;Gh_A06G0284;Gh_A11G3052;Gh_D05G2166;Gh_D06G0304;Gh_D11G0880
GO:0010394	homogalacturonan metabolic process	6	17	0.00292622	0.046955	Gh_A05G1935;Gh_A06G0284;Gh_A11G3052;Gh_D05G2166;Gh_D06G0304;Gh_D11G0880
GO:0010107	potassium ion import	12	54	0.00295423	0.0471859	Gh_A03G0043;Gh_A06G1219;Gh_A09G1766;Gh_A09G2046;Gh_A11G0257;Gh_D07G0028;Gh_D09G0593;Gh_D09G0739;Gh_D09G1875;Gh_D11G0276;Gh_D11G2695;XLOC_078333
GO:0006351	transcription, DNA-templated	603	5965	0.00301252	0.0476776	Gh_A01G0386;Gh_A01G0439;Gh_A01G0556;Gh_A01G0819;Gh_A01G1034;Gh_A01G1089;Gh_A01G1153;Gh_A01G1564;Gh_A01G1713;Gh_A01G1715;Gh_A01G1791;Gh_A01G1802;Gh_A01G1836;Gh_A02G0029;Gh_A02G0103;Gh_A02G0105;Gh_A02G0164;Gh_A02G0182;Gh_A02G0674;Gh_A02G0775;Gh_A02G0823;Gh_A02G0957;Gh_A02G1237;Gh_A02G1241;Gh_A02G1266;Gh_A02G1404;Gh_A02G1438;Gh_A02G1453;Gh_A02G1512;Gh_A02G1714;Gh_A03G0158;Gh_A03G0210;Gh_A03G0330;Gh_…
GO:0097659	nucleic acid-templated transcription	603	5965	0.00301252	0.0476776	Gh_A01G0386;Gh_A01G0439;Gh_A01G0556;Gh_A01G0819;Gh_A01G1034;Gh_A01G1089;Gh_A01G1153;Gh_A01G1564;Gh_A01G1713;Gh_A01G1715;Gh_A01G1791;Gh_A01G1802;Gh_A01G1836;Gh_A02G0029;Gh_A02G0103;Gh_A02G0105;Gh_A02G0164;Gh_A02G0182;Gh_A02G0674;Gh_A02G0775;Gh_A02G0823;Gh_A02G0957;Gh_A02G1237;Gh_A02G1241;Gh_A02G1266;Gh_A02G1404;Gh_A02G1438;Gh_A02G1453;Gh_A02G1512;Gh_A02G1714;Gh_A03G0158;Gh_A03G0210;Gh_A03G0330;Gh_…
GO:0045893	positive regulation of transcription, DNA-templated	134	1163	0.00306816	0.0483374	Gh_A01G1089;Gh_A01G1802;Gh_A02G1237;Gh_A02G1614;Gh_A02G1659;Gh_A02G1804;Gh_A03G0365;Gh_A03G0634;Gh_A03G1284;Gh_A03G1629;Gh_A04G0879;Gh_A04G0921;Gh_A04G1063;Gh_A04G1264;Gh_A04G1265;Gh_A04G1303;Gh_A05G0392;Gh_A05G1224;Gh_A05G2191;Gh_A05G2884;Gh_A05G3310;Gh_A05G3751;Gh_A05G3796;Gh_A06G0097;Gh_A06G0838;Gh_A06G1875;Gh_A07G0585;Gh_A07G0587;Gh_A07G0605;Gh_A07G0722;Gh_A07G0955;Gh_A07G1237;Gh_A07G2140;Gh_…
GO:0010383	cell wall polysaccharide metabolic process	47	342	0.00314103	0.0490397	Gh_A02G0866;Gh_A02G1347;Gh_A03G1243;Gh_A03G1516;Gh_A04G0599;Gh_A05G0970;Gh_A05G1263;Gh_A05G1935;Gh_A05G2724;Gh_A05G2884;Gh_A05G3139;Gh_A05G3992;Gh_A06G0284;Gh_A06G1042;Gh_A06G1277;Gh_A08G0195;Gh_A08G1784;Gh_A10G1553;Gh_A11G0455;Gh_A11G1910;Gh_A11G3052;Gh_A13G0500;Gh_A13G0989;Gh_D02G0934;Gh_D02G0992;Gh_D02G1682;Gh_D02G1986;Gh_D03G0483;Gh_D03G1085;Gh_D04G1286;Gh_D05G1079;Gh_D05G1431;Gh_D05G2166;Gh_…
GO:0071395	cellular response to jasmonic acid stimulus	47	342	0.00314103	0.0490397	Gh_A01G1694;Gh_A02G0029;Gh_A03G1365;Gh_A04G0460;Gh_A04G0470;Gh_A05G3499;Gh_A06G0705;Gh_A06G1585;Gh_A08G1120;Gh_A08G2199;Gh_A09G1257;Gh_A10G0264;Gh_A10G0820;Gh_A10G1740;Gh_A10G1746;Gh_A10G1747;Gh_A10G1750;Gh_A11G0202;Gh_A11G0796;Gh_A11G3064;Gh_A13G0891;Gh_A13G1254;Gh_D01G1890;Gh_D01G1945;Gh_D02G0043;Gh_D02G0131;Gh_D02G0134;Gh_D02G0731;Gh_D02G1805;Gh_D04G0112;Gh_D04G0893;Gh_D04G0903;Gh_D05G0776;Gh_…
GO:0009173	pyrimidine ribonucleoside monophosphate metabolic process	9	35	0.00340831	0.052974	Gh_A01G0747;Gh_A04G0034;Gh_A05G3557;Gh_A13G0108;Gh_A13G1097;Gh_D01G0767;Gh_D05G3700;Gh_D13G0125;Gh_D13G1362
GO:1902680	positive regulation of RNA biosynthetic process	134	1167	0.00345572	0.0532334	Gh_A01G1089;Gh_A01G1802;Gh_A02G1237;Gh_A02G1614;Gh_A02G1659;Gh_A02G1804;Gh_A03G0365;Gh_A03G0634;Gh_A03G1284;Gh_A03G1629;Gh_A04G0879;Gh_A04G0921;Gh_A04G1063;Gh_A04G1264;Gh_A04G1265;Gh_A04G1303;Gh_A05G0392;Gh_A05G1224;Gh_A05G2191;Gh_A05G2884;Gh_A05G3310;Gh_A05G3751;Gh_A05G3796;Gh_A06G0097;Gh_A06G0838;Gh_A06G1875;Gh_A07G0585;Gh_A07G0587;Gh_A07G0605;Gh_A07G0722;Gh_A07G0955;Gh_A07G1237;Gh_A07G2140;Gh_…
GO:1903508	positive regulation of nucleic acid-templated transcription	134	1167	0.00345572	0.0532334	Gh_A01G1089;Gh_A01G1802;Gh_A02G1237;Gh_A02G1614;Gh_A02G1659;Gh_A02G1804;Gh_A03G0365;Gh_A03G0634;Gh_A03G1284;Gh_A03G1629;Gh_A04G0879;Gh_A04G0921;Gh_A04G1063;Gh_A04G1264;Gh_A04G1265;Gh_A04G1303;Gh_A05G0392;Gh_A05G1224;Gh_A05G2191;Gh_A05G2884;Gh_A05G3310;Gh_A05G3751;Gh_A05G3796;Gh_A06G0097;Gh_A06G0838;Gh_A06G1875;Gh_A07G0585;Gh_A07G0587;Gh_A07G0605;Gh_A07G0722;Gh_A07G0955;Gh_A07G1237;Gh_A07G2140;Gh_…
GO:0009814	defense response, incompatible interaction	75	601	0.00353835	0.0542651	Gh_A01G0124;Gh_A02G0029;Gh_A02G1243;Gh_A02G1714;Gh_A03G0164;Gh_A03G1516;Gh_A03G2161;Gh_A05G2623;Gh_A05G3499;Gh_A06G1172;Gh_A06G1585;Gh_A06G1626;Gh_A07G1614;Gh_A08G1120;Gh_A08G1128;Gh_A08G1129;Gh_A08G1425;Gh_A08G2494;Gh_A09G0371;Gh_A09G0704;Gh_A09G0717;Gh_A09G0834;Gh_A09G1677;Gh_A10G0293;Gh_A11G0118;Gh_A11G0416;Gh_A11G0581;Gh_A11G1130;Gh_A11G3064;Gh_A12G1195;Gh_A12G1685;Gh_A12G1904;Gh_A12G2121;Gh_…
GO:0043393	regulation of protein binding	4	8	0.00357684	0.0544458	Gh_A03G0794;Gh_A08G1843;Gh_A09G2385;Gh_D02G1212
GO:0032774	RNA biosynthetic process	603	5978	0.00358155	0.0544458	Gh_A01G0386;Gh_A01G0439;Gh_A01G0556;Gh_A01G0819;Gh_A01G1034;Gh_A01G1089;Gh_A01G1153;Gh_A01G1564;Gh_A01G1713;Gh_A01G1715;Gh_A01G1791;Gh_A01G1802;Gh_A01G1836;Gh_A02G0029;Gh_A02G0103;Gh_A02G0105;Gh_A02G0164;Gh_A02G0182;Gh_A02G0674;Gh_A02G0775;Gh_A02G0823;Gh_A02G0957;Gh_A02G1237;Gh_A02G1241;Gh_A02G1266;Gh_A02G1404;Gh_A02G1438;Gh_A02G1453;Gh_A02G1512;Gh_A02G1714;Gh_A03G0158;Gh_A03G0210;Gh_A03G0330;Gh_…
GO:0034284	response to monosaccharide	32	214	0.00377994	0.0572108	Gh_A01G1736;Gh_A01G1740;Gh_A02G0669;Gh_A02G1529;Gh_A04G1106;Gh_A05G0285;Gh_A05G2473;Gh_A06G1139;Gh_A07G0119;Gh_A09G0840;Gh_A09G2475;Gh_A10G0293;Gh_A10G1062;Gh_A11G2446;Gh_A13G1945;Gh_D01G1983;Gh_D01G1984;Gh_D01G1986;Gh_D02G0542;Gh_D03G1391;Gh_D04G1714;Gh_D05G0386;Gh_D05G1519;Gh_D05G2745;Gh_D06G0240;Gh_D07G2379;Gh_D11G1675;Gh_D11G2763;Gh_D12G1479;Gh_Sca004949G01;XLOC_010794;XLOC_083603
GO:0046621	negative regulation of organ growth	6	18	0.00405376	0.0603464	Gh_A01G1153;Gh_A05G0566;Gh_A05G2476;Gh_A13G0101;Gh_D05G2748;Gh_D13G0116
GO:0097502	mannosylation	6	18	0.00405376	0.0603464	Gh_A05G0970;Gh_A06G1042;Gh_A07G0708;Gh_D05G1079;Gh_D06G1261;Gh_D07G2414
GO:0019852	L-ascorbic acid metabolic process	12	56	0.00405676	0.0603464	Gh_A05G1099;Gh_A06G0608;Gh_A08G1162;Gh_A10G0562;Gh_A12G2606;Gh_D05G1054;Gh_D05G3859;Gh_D08G1446;Gh_D11G1675;Gh_D12G1056;Gh_Sca009545G01;Gh_Sca013347G01
GO:0019853	L-ascorbic acid biosynthetic process	12	56	0.00405676	0.0603464	Gh_A05G1099;Gh_A06G0608;Gh_A08G1162;Gh_A10G0562;Gh_A12G2606;Gh_D05G1054;Gh_D05G3859;Gh_D08G1446;Gh_D11G1675;Gh_D12G1056;Gh_Sca009545G01;Gh_Sca013347G01
GO:0048511	rhythmic process	53	401	0.00411043	0.0608835	Gh_A03G1439;Gh_A04G0849;Gh_A04G0966;Gh_A05G2432;Gh_A05G3475;Gh_A05G3943;Gh_A06G0382;Gh_A07G0136;Gh_A07G0547;Gh_A10G1649;Gh_A11G0142;Gh_A11G0926;Gh_A11G2446;Gh_A11G2514;Gh_A12G0121;Gh_A12G0350;Gh_A12G0896;Gh_A12G1061;Gh_A12G1695;Gh_A13G1071;Gh_A13G1695;Gh_D02G0542;Gh_D02G1898;Gh_D03G0118;Gh_D04G0993;Gh_D04G1347;Gh_D04G1509;Gh_D04G1933;Gh_D05G2829;Gh_D06G0967;Gh_D07G0614;Gh_D07G2397;Gh_D09G1515;Gh_…
GO:0009746	response to hexose	31	207	0.00421649	0.0617483	Gh_A01G1736;Gh_A01G1740;Gh_A02G0669;Gh_A02G1529;Gh_A04G1106;Gh_A05G0285;Gh_A05G2473;Gh_A06G1139;Gh_A07G0119;Gh_A09G0840;Gh_A09G2475;Gh_A10G0293;Gh_A10G1062;Gh_A11G2446;Gh_A13G1945;Gh_D01G1983;Gh_D01G1984;Gh_D01G1986;Gh_D02G0542;Gh_D03G1391;Gh_D04G1714;Gh_D05G0386;Gh_D05G1519;Gh_D05G2745;Gh_D06G0240;Gh_D07G2379;Gh_D11G2763;Gh_D12G1479;Gh_Sca004949G01;XLOC_010794;XLOC_083603
GO:0040011	locomotion	26	165	0.00421678	0.0617483	Gh_A01G0883;Gh_A03G0291;Gh_A03G0477;Gh_A03G0803;Gh_A05G0447;Gh_A05G0864;Gh_A05G1950;Gh_A05G1951;Gh_A08G1699;Gh_A10G1689;Gh_A11G1221;Gh_D01G0919;Gh_D02G1225;Gh_D03G1283;Gh_D05G0548;Gh_D05G3876;Gh_D09G0166;Gh_D09G0167;Gh_D09G0168;Gh_D09G0172;Gh_D09G0177;Gh_D10G1940;Gh_D10G1956;Gh_D11G1367;Gh_D12G1930;Gh_D12G2555
GO:0008300	isoprenoid catabolic process	15	78	0.00424008	0.0617483	Gh_A01G1034;Gh_A02G1404;Gh_A05G3762;Gh_A06G0241;Gh_A08G1344;Gh_A12G1830;Gh_D01G0300;Gh_D01G1087;Gh_D02G0656;Gh_D05G3821;Gh_D06G2316;Gh_D08G0451;Gh_D08G1639;Gh_D09G0746;Gh_D12G2002
GO:0016115	terpenoid catabolic process	15	78	0.00424008	0.0617483	Gh_A01G1034;Gh_A02G1404;Gh_A05G3762;Gh_A06G0241;Gh_A08G1344;Gh_A12G1830;Gh_D01G0300;Gh_D01G1087;Gh_D02G0656;Gh_D05G3821;Gh_D06G2316;Gh_D08G0451;Gh_D08G1639;Gh_D09G0746;Gh_D12G2002
GO:0061062	regulation of nematode larval development	5	13	0.00433002	0.0627943	Gh_A02G1438;Gh_A05G1848;Gh_A05G2252;Gh_D05G2044;Gh_D05G2512
GO:0006346	methylation-dependent chromatin silencing	7	24	0.00448154	0.0644524	Gh_A05G0359;Gh_A10G0585;Gh_A12G0603;Gh_D07G2451;Gh_D10G0630;Gh_D12G2782;Gh_D13G2010
GO:0043097	pyrimidine nucleoside salvage	7	24	0.00448154	0.0644524	Gh_A01G0747;Gh_A04G0034;Gh_A13G1097;Gh_D01G0767;Gh_D05G3700;Gh_D12G1576;Gh_D13G1362
GO:0009129	pyrimidine nucleoside monophosphate metabolic process	10	43	0.00455018	0.0646349	Gh_A01G0747;Gh_A04G0034;Gh_A05G3557;Gh_A13G0108;Gh_A13G1097;Gh_D01G0043;Gh_D01G0767;Gh_D05G3700;Gh_D13G0125;Gh_D13G1362
GO:0009683	indoleacetic acid metabolic process	10	43	0.00455018	0.0646349	Gh_A05G2377;Gh_A09G1558;Gh_A10G1726;Gh_A11G2394;Gh_A11G2395;Gh_D02G1629;Gh_D05G2641;Gh_D10G1865;Gh_D10G2000;Gh_D11G2709
GO:0030104	water homeostasis	10	43	0.00455018	0.0646349	Gh_A01G1889;Gh_A02G0724;Gh_A02G0727;Gh_A03G0773;Gh_A05G2032;Gh_A05G2033;Gh_A12G0463;Gh_D02G0768;Gh_D02G0770;Gh_D10G1944
GO:0009889	regulation of biosynthetic process	835	8446	0.00458612	0.0648796	Gh_A01G0198;Gh_A01G0201;Gh_A01G0203;Gh_A01G0386;Gh_A01G0439;Gh_A01G0556;Gh_A01G0819;Gh_A01G0984;Gh_A01G1034;Gh_A01G1089;Gh_A01G1153;Gh_A01G1356;Gh_A01G1370;Gh_A01G1484;Gh_A01G1564;Gh_A01G1713;Gh_A01G1715;Gh_A01G1736;Gh_A01G1740;Gh_A01G1791;Gh_A01G1802;Gh_A01G1816;Gh_A01G1827;Gh_A01G1836;Gh_A02G0029;Gh_A02G0103;Gh_A02G0105;Gh_A02G0164;Gh_A02G0182;Gh_A02G0674;Gh_A02G0775;Gh_A02G0823;Gh_A02G0836;Gh_…
GO:1901701	cellular response to oxygen-containing compound	237	2212	0.00510596	0.07194	Gh_A01G1278;Gh_A01G1564;Gh_A01G1694;Gh_A01G1736;Gh_A01G1740;Gh_A01G2145;Gh_A02G0029;Gh_A02G0823;Gh_A02G1237;Gh_A02G1402;Gh_A02G1635;Gh_A03G0015;Gh_A03G0043;Gh_A03G0291;Gh_A03G0548;Gh_A03G1365;Gh_A03G1505;Gh_A03G2017;Gh_A03G2161;Gh_A04G0449;Gh_A04G0460;Gh_A04G0470;Gh_A04G1393;Gh_A05G0285;Gh_A05G0296;Gh_A05G0522;Gh_A05G0692;Gh_A05G0864;Gh_A05G0919;Gh_A05G0931;Gh_A05G1692;Gh_A05G1693;Gh_A05G2130;Gh_…
GO:0098586	cellular response to virus	13	65	0.00530605	0.0744566	Gh_A01G1100;Gh_A04G0311;Gh_A05G0400;Gh_A05G3963;Gh_A09G0834;Gh_D01G0139;Gh_D01G1133;Gh_D05G0516;Gh_D05G3343;Gh_D10G2580;Gh_D13G0812;Gh_D13G2027;XLOC_012630
GO:0006650	glycerophospholipid metabolic process	49	370	0.00539856	0.0751654	Gh_A01G0616;Gh_A02G0642;Gh_A03G0803;Gh_A03G1331;Gh_A05G1496;Gh_A05G2111;Gh_A06G1010;Gh_A06G1753;Gh_A07G0708;Gh_A07G2133;Gh_A08G1417;Gh_A08G1438;Gh_A09G0310;Gh_A09G1795;Gh_A10G0089;Gh_A10G0662;Gh_A11G0876;Gh_A11G2269;Gh_A12G1916;Gh_A12G2512;Gh_A13G0409;Gh_D02G0689;Gh_D02G1225;Gh_D02G1768;Gh_D05G1320;Gh_D05G1667;Gh_D05G2358;Gh_D05G2424;Gh_D06G1211;Gh_D06G2224;Gh_D07G0140;Gh_D07G1371;Gh_D07G2342;Gh_…
GO:0010216	maintenance of DNA methylation	10	44	0.00541583	0.0751654	Gh_A01G1100;Gh_A03G0530;Gh_A04G0311;Gh_A05G0400;Gh_D01G1133;Gh_D03G0999;Gh_D05G0516;Gh_D05G3343;Gh_D13G2027;XLOC_012630
GO:0046434	organophosphate catabolic process	15	80	0.00542162	0.0751654	Gh_A03G1331;Gh_A07G0446;Gh_A07G0630;Gh_A07G2133;Gh_A08G1438;Gh_A11G1314;Gh_A12G1916;Gh_D02G1768;Gh_D07G0510;Gh_D07G0700;Gh_D07G2342;Gh_D08G1732;Gh_D10G0773;Gh_D11G1463;XLOC_069803
GO:0007166	cell surface receptor signaling pathway	106	909	0.00545485	0.0752716	Gh_A01G0355;Gh_A01G1507;Gh_A01G2145;Gh_A02G0065;Gh_A02G0677;Gh_A02G0724;Gh_A02G0727;Gh_A02G1319;Gh_A02G1701;Gh_A03G0563;Gh_A03G0773;Gh_A03G0945;Gh_A03G0965;Gh_A03G1511;Gh_A05G0253;Gh_A05G0258;Gh_A05G0399;Gh_A05G1692;Gh_A05G1693;Gh_A05G1923;Gh_A05G2032;Gh_A05G2033;Gh_A05G2753;Gh_A05G2822;Gh_A05G2964;Gh_A06G0783;Gh_A06G1161;Gh_A06G1191;Gh_A06G1427;Gh_A06G1500;Gh_A06G2067;Gh_A07G0653;Gh_A08G2358;Gh_…
GO:0015840	urea transport	6	19	0.00547272	0.0752716	Gh_A04G1393;Gh_A10G1912;Gh_D03G0583;Gh_D03G1253;Gh_D10G2205;Gh_D13G2394
GO:0071323	cellular response to chitin	8	31	0.0055305	0.0757657	Gh_A05G1692;Gh_A05G1693;Gh_A11G0414;Gh_A11G0416;Gh_A11G2027;Gh_A12G0620;Gh_D05G1882;Gh_D11G2307
GO:0010582	floral meristem determinacy	14	73	0.00576328	0.0786439	Gh_A01G1089;Gh_A01G1802;Gh_A04G1264;Gh_A06G1875;Gh_A07G0404;Gh_A07G0722;Gh_A13G0751;Gh_D01G1890;Gh_D02G1305;Gh_D04G1891;Gh_D06G0267;Gh_D09G1120;Gh_D12G0778;Gh_D13G0878
GO:2000112	regulation of cellular macromolecule biosynthetic process	791	8001	0.00580814	0.0789452	Gh_A01G0198;Gh_A01G0201;Gh_A01G0203;Gh_A01G0386;Gh_A01G0439;Gh_A01G0556;Gh_A01G0819;Gh_A01G0984;Gh_A01G1034;Gh_A01G1089;Gh_A01G1153;Gh_A01G1356;Gh_A01G1370;Gh_A01G1484;Gh_A01G1564;Gh_A01G1713;Gh_A01G1715;Gh_A01G1791;Gh_A01G1802;Gh_A01G1816;Gh_A01G1827;Gh_A01G1836;Gh_A02G0029;Gh_A02G0103;Gh_A02G0105;Gh_A02G0164;Gh_A02G0182;Gh_A02G0674;Gh_A02G0775;Gh_A02G0823;Gh_A02G0836;Gh_A02G0957;Gh_A02G1237;Gh_…
GO:1900407	regulation of cellular response to oxidative stress	4	9	0.00597525	0.0805845	Gh_A08G1425;Gh_A09G1854;Gh_A12G1904;Gh_D12G2084
GO:2000121	regulation of removal of superoxide radicals	4	9	0.00597525	0.0805845	Gh_A08G1425;Gh_A09G1854;Gh_A12G1904;Gh_D12G2084
GO:0010230	alternative respiration	5	14	0.00623431	0.0835453	Gh_A04G0970;Gh_D04G1513;Gh_Sca047319G01;XLOC_013496;XLOC_076190
GO:0009616	virus induced gene silencing	12	59	0.00630505	0.0835453	Gh_A01G1100;Gh_A04G0311;Gh_A05G0400;Gh_A05G3963;Gh_A09G0834;Gh_D01G0139;Gh_D01G1133;Gh_D05G0516;Gh_D05G3343;Gh_D13G0812;Gh_D13G2027;XLOC_012630
GO:0052018	modulation by symbiont of RNA levels in host	12	59	0.00630505	0.0835453	Gh_A01G1100;Gh_A04G0311;Gh_A05G0400;Gh_A05G3963;Gh_A09G0834;Gh_D01G0139;Gh_D01G1133;Gh_D05G0516;Gh_D05G3343;Gh_D13G0812;Gh_D13G2027;XLOC_012630
GO:0052249	modulation of RNA levels in other organism involved in symbiotic interaction	12	59	0.00630505	0.0835453	Gh_A01G1100;Gh_A04G0311;Gh_A05G0400;Gh_A05G3963;Gh_A09G0834;Gh_D01G0139;Gh_D01G1133;Gh_D05G0516;Gh_D05G3343;Gh_D13G0812;Gh_D13G2027;XLOC_012630
GO:0006644	phospholipid metabolic process	74	606	0.00631531	0.0835453	Gh_A01G0616;Gh_A02G0642;Gh_A03G0803;Gh_A03G1331;Gh_A03G1495;Gh_A03G1851;Gh_A03G2103;Gh_A04G0135;Gh_A05G1496;Gh_A05G2111;Gh_A06G0151;Gh_A06G1010;Gh_A06G1018;Gh_A06G1753;Gh_A07G0446;Gh_A07G0708;Gh_A07G2133;Gh_A08G0514;Gh_A08G1417;Gh_A08G1438;Gh_A09G0310;Gh_A09G1123;Gh_A09G1795;Gh_A10G0089;Gh_A10G0662;Gh_A11G0876;Gh_A11G1725;Gh_A11G2269;Gh_A12G0158;Gh_A12G0938;Gh_A12G1916;Gh_A12G2512;Gh_A13G0409;Gh_…
GO:0006970	response to osmotic stress	260	2458	0.00644826	0.0849797	Gh_A01G0280;Gh_A01G0418;Gh_A01G0763;Gh_A01G0984;Gh_A01G1278;Gh_A01G1785;Gh_A01G1791;Gh_A01G1899;Gh_A02G0252;Gh_A02G0254;Gh_A02G0406;Gh_A02G0435;Gh_A02G0806;Gh_A02G0836;Gh_A02G1402;Gh_A02G1629;Gh_A03G0043;Gh_A03G0210;Gh_A03G0291;Gh_A03G0330;Gh_A03G0548;Gh_A03G1139;Gh_A03G1284;Gh_A03G1418;Gh_A03G1536;Gh_A03G1559;Gh_A03G1611;Gh_A04G0921;Gh_A04G1216;Gh_A04G1393;Gh_A04G1396;Gh_A05G0390;Gh_A05G0864;Gh_…
GO:0016101	diterpenoid metabolic process	21	129	0.00651276	0.0855047	Gh_A01G1034;Gh_A01G1564;Gh_A02G1404;Gh_A05G2473;Gh_A05G3762;Gh_A06G0241;Gh_A09G0044;Gh_D01G0300;Gh_D01G1087;Gh_D01G1815;Gh_D02G1357;Gh_D05G1550;Gh_D05G1604;Gh_D05G2745;Gh_D05G3821;Gh_D06G2009;Gh_D06G2316;Gh_D08G0451;Gh_D09G0042;Gh_D09G0746;Gh_Sca006732G01
GO:0010035	response to inorganic substance	348	3365	0.00673979	0.0881514	Gh_A01G0280;Gh_A01G0700;Gh_A01G0826;Gh_A01G0871;Gh_A01G0883;Gh_A01G0984;Gh_A01G1278;Gh_A01G1714;Gh_A01G1736;Gh_A01G1740;Gh_A01G1785;Gh_A01G1791;Gh_A02G0252;Gh_A02G0254;Gh_A02G0435;Gh_A02G0823;Gh_A02G0836;Gh_A02G1046;Gh_A02G1120;Gh_A02G1237;Gh_A02G1381;Gh_A03G0043;Gh_A03G0210;Gh_A03G0950;Gh_A03G1140;Gh_A03G1418;Gh_A03G1451;Gh_A03G1559;Gh_A03G1611;Gh_A03G1639;Gh_A03G1943;Gh_A04G0412;Gh_A04G1193;Gh_…
GO:0010556	regulation of macromolecule biosynthetic process	792	8026	0.00679261	0.0884513	Gh_A01G0198;Gh_A01G0201;Gh_A01G0203;Gh_A01G0386;Gh_A01G0439;Gh_A01G0556;Gh_A01G0819;Gh_A01G0984;Gh_A01G1034;Gh_A01G1089;Gh_A01G1153;Gh_A01G1356;Gh_A01G1370;Gh_A01G1484;Gh_A01G1564;Gh_A01G1713;Gh_A01G1715;Gh_A01G1791;Gh_A01G1802;Gh_A01G1816;Gh_A01G1827;Gh_A01G1836;Gh_A02G0029;Gh_A02G0103;Gh_A02G0105;Gh_A02G0164;Gh_A02G0182;Gh_A02G0674;Gh_A02G0775;Gh_A02G0823;Gh_A02G0836;Gh_A02G0957;Gh_A02G1237;Gh_…
GO:0016311	dephosphorylation	65	523	0.00681377	0.0884513	Gh_A02G0642;Gh_A02G0669;Gh_A03G1618;Gh_A04G0818;Gh_A04G0881;Gh_A05G0339;Gh_A05G0931;Gh_A05G3589;Gh_A05G3820;Gh_A06G0288;Gh_A06G0796;Gh_A06G1010;Gh_A06G1183;Gh_A08G0349;Gh_A08G1438;Gh_A08G1791;Gh_A08G1843;Gh_A08G2192;Gh_A09G1499;Gh_A09G1649;Gh_A09G1784;Gh_A10G0539;Gh_A10G0576;Gh_A10G0846;Gh_A11G0020;Gh_A11G3084;Gh_A12G1105;Gh_A12G1916;Gh_A12G2512;Gh_A13G2033;Gh_A13G2104;Gh_D02G0689;Gh_D02G2032;Gh_…
GO:0006487	protein N-linked glycosylation	21	130	0.00711575	0.0905882	Gh_A05G0678;Gh_A07G0995;Gh_A08G1162;Gh_A08G1256;Gh_A09G0295;Gh_A09G1123;Gh_A10G0028;Gh_A10G2171;Gh_A12G2606;Gh_D05G0824;Gh_D07G0373;Gh_D07G1073;Gh_D08G1271;Gh_D08G1446;Gh_D08G1543;Gh_D09G0299;Gh_D09G0674;Gh_D09G1127;Gh_D12G1004;Gh_D12G1056;XLOC_047001
GO:0019827	stem cell population maintenance	30	206	0.00717769	0.0905882	Gh_A01G1089;Gh_A03G0634;Gh_A04G1264;Gh_A04G1265;Gh_A05G3879;Gh_A06G1875;Gh_A07G0197;Gh_A07G0404;Gh_A07G0605;Gh_A08G0969;Gh_A09G1558;Gh_A10G2018;Gh_A12G0936;Gh_A13G0751;Gh_A13G1071;Gh_D02G1138;Gh_D02G1629;Gh_D04G1891;Gh_D04G1892;Gh_D05G0587;Gh_D05G1070;Gh_D06G0267;Gh_D07G0671;Gh_D10G2509;Gh_D12G0778;Gh_D12G1027;Gh_D13G0877;Gh_D13G0878;Gh_D13G1337;XLOC_031439
GO:0098727	maintenance of cell number	30	206	0.00717769	0.0905882	Gh_A01G1089;Gh_A03G0634;Gh_A04G1264;Gh_A04G1265;Gh_A05G3879;Gh_A06G1875;Gh_A07G0197;Gh_A07G0404;Gh_A07G0605;Gh_A08G0969;Gh_A09G1558;Gh_A10G2018;Gh_A12G0936;Gh_A13G0751;Gh_A13G1071;Gh_D02G1138;Gh_D02G1629;Gh_D04G1891;Gh_D04G1892;Gh_D05G0587;Gh_D05G1070;Gh_D06G0267;Gh_D07G0671;Gh_D10G2509;Gh_D12G0778;Gh_D12G1027;Gh_D13G0877;Gh_D13G0878;Gh_D13G1337;XLOC_031439
GO:0009685	gibberellin metabolic process	20	122	0.00721115	0.0905882	Gh_A01G1034;Gh_A01G1564;Gh_A02G1404;Gh_A05G2473;Gh_A05G3762;Gh_A06G0241;Gh_A09G0044;Gh_D01G0300;Gh_D01G1087;Gh_D01G1815;Gh_D02G1357;Gh_D05G1604;Gh_D05G2745;Gh_D05G3821;Gh_D06G2009;Gh_D06G2316;Gh_D08G0451;Gh_D09G0042;Gh_D09G0746;Gh_Sca006732G01
GO:0035725	sodium ion transmembrane transport	7	26	0.0072478	0.0905882	Gh_A01G0243;Gh_A09G2046;Gh_D02G1385;Gh_D09G0593;Gh_D11G2695;XLOC_033574;XLOC_065386
GO:0097369	sodium ion import	7	26	0.0072478	0.0905882	Gh_A01G0243;Gh_A09G2046;Gh_D02G1385;Gh_D09G0593;Gh_D11G2695;XLOC_033574;XLOC_065386
GO:0098659	inorganic cation import into cell	7	26	0.0072478	0.0905882	Gh_A01G0243;Gh_A09G2046;Gh_D02G1385;Gh_D09G0593;Gh_D11G2695;XLOC_033574;XLOC_065386
GO:0098719	sodium ion import across plasma membrane	7	26	0.0072478	0.0905882	Gh_A01G0243;Gh_A09G2046;Gh_D02G1385;Gh_D09G0593;Gh_D11G2695;XLOC_033574;XLOC_065386
GO:0099587	inorganic ion import into cell	7	26	0.0072478	0.0905882	Gh_A01G0243;Gh_A09G2046;Gh_D02G1385;Gh_D09G0593;Gh_D11G2695;XLOC_033574;XLOC_065386
GO:1990118	sodium ion import into cell	7	26	0.0072478	0.0905882	Gh_A01G0243;Gh_A09G2046;Gh_D02G1385;Gh_D09G0593;Gh_D11G2695;XLOC_033574;XLOC_065386
GO:0009084	glutamine family amino acid biosynthetic process	19	114	0.00726588	0.0905882	Gh_A01G1736;Gh_A01G1740;Gh_A01G1899;Gh_A04G1396;Gh_A08G2055;Gh_A08G2056;Gh_A11G1551;Gh_A13G0329;Gh_D01G1983;Gh_D01G1984;Gh_D01G1986;Gh_D01G2158;Gh_D04G1204;Gh_D06G2096;Gh_D08G2669;Gh_D08G2670;Gh_D08G2671;Gh_D09G1909;Gh_D13G0368
GO:0031349	positive regulation of defense response	39	286	0.00752363	0.0929315	Gh_A02G0029;Gh_A02G0216;Gh_A02G1051;Gh_A03G0563;Gh_A03G0609;Gh_A05G3499;Gh_A06G1585;Gh_A08G1120;Gh_A08G1425;Gh_A09G0371;Gh_A11G0416;Gh_A11G0581;Gh_A11G3064;Gh_A12G0518;Gh_A12G1689;Gh_A12G1904;Gh_A13G1254;Gh_D01G1699;Gh_D01G1890;Gh_D01G2021;Gh_D02G0043;Gh_D02G0367;Gh_D02G0369;Gh_D03G0651;Gh_D04G0112;Gh_D05G2642;Gh_D05G3900;Gh_D06G1939;Gh_D07G1576;Gh_D09G0393;Gh_D09G0489;Gh_D09G1120;Gh_D12G0532;Gh_…
GO:0009759	indole glucosinolate biosynthetic process	10	46	0.00752874	0.0929315	Gh_A02G0029;Gh_A05G3499;Gh_A06G1585;Gh_A10G1726;Gh_D02G0043;Gh_D04G0112;Gh_D05G2642;Gh_D06G1939;Gh_D10G2000;Gh_D12G1161
GO:0002218	activation of innate immune response	25	164	0.00756108	0.0929315	Gh_A02G0029;Gh_A02G0216;Gh_A02G1051;Gh_A05G3499;Gh_A06G1585;Gh_A08G1120;Gh_A09G0371;Gh_A11G0416;Gh_A11G0581;Gh_A11G3064;Gh_A13G1254;Gh_D01G1699;Gh_D01G1890;Gh_D02G0043;Gh_D02G0367;Gh_D02G0369;Gh_D03G0651;Gh_D04G0112;Gh_D05G2642;Gh_D06G1939;Gh_D07G1576;Gh_D09G0393;Gh_D09G1120;Gh_D13G0675;XLOC_073756
GO:0002253	activation of immune response	25	164	0.00756108	0.0929315	Gh_A02G0029;Gh_A02G0216;Gh_A02G1051;Gh_A05G3499;Gh_A06G1585;Gh_A08G1120;Gh_A09G0371;Gh_A11G0416;Gh_A11G0581;Gh_A11G3064;Gh_A13G1254;Gh_D01G1699;Gh_D01G1890;Gh_D02G0043;Gh_D02G0367;Gh_D02G0369;Gh_D03G0651;Gh_D04G0112;Gh_D05G2642;Gh_D06G1939;Gh_D07G1576;Gh_D09G0393;Gh_D09G1120;Gh_D13G0675;XLOC_073756
GO:0048584	positive regulation of response to stimulus	83	697	0.00763634	0.093525	Gh_A01G2074;Gh_A01G2145;Gh_A02G0029;Gh_A02G0216;Gh_A02G1051;Gh_A03G0563;Gh_A03G0609;Gh_A03G1639;Gh_A05G0285;Gh_A05G1353;Gh_A05G1721;Gh_A05G3499;Gh_A06G0188;Gh_A06G1585;Gh_A07G0202;Gh_A07G1116;Gh_A08G1120;Gh_A08G1425;Gh_A09G0371;Gh_A09G1649;Gh_A09G1677;Gh_A09G1854;Gh_A10G0662;Gh_A10G1984;Gh_A11G0224;Gh_A11G0416;Gh_A11G0581;Gh_A11G1091;Gh_A11G1858;Gh_A11G2361;Gh_A11G2633;Gh_A11G3064;Gh_A12G0052;Gh_…
GO:0046164	alcohol catabolic process	15	83	0.00767869	0.0937125	Gh_A05G1099;Gh_A06G0608;Gh_A08G1344;Gh_A08G1438;Gh_A10G0562;Gh_A12G1830;Gh_A12G1916;Gh_D02G0656;Gh_D05G3859;Gh_D08G1639;Gh_D08G1732;Gh_D12G2002;Gh_Sca009545G01;Gh_Sca013347G01;XLOC_069803
GO:0009892	negative regulation of metabolic process	200	1858	0.00787957	0.0957228	Gh_A01G0984;Gh_A01G1089;Gh_A01G1100;Gh_A01G1287;Gh_A01G1564;Gh_A01G1791;Gh_A02G0029;Gh_A02G0836;Gh_A03G0204;Gh_A03G0502;Gh_A03G0530;Gh_A03G0548;Gh_A03G1284;Gh_A03G1314;Gh_A03G1611;Gh_A04G0311;Gh_A04G1063;Gh_A05G0359;Gh_A05G0400;Gh_A05G0483;Gh_A05G0484;Gh_A05G1155;Gh_A05G1241;Gh_A05G1815;Gh_A05G1918;Gh_A05G2424;Gh_A05G2928;Gh_A05G3310;Gh_A05G3499;Gh_A05G3879;Gh_A05G3963;Gh_A06G0280;Gh_A06G0705;Gh_…
GO:0007568	aging	78	651	0.00817767	0.0957228	Gh_A01G0574;Gh_A01G1278;Gh_A01G1726;Gh_A02G1046;Gh_A03G2161;Gh_A04G0316;Gh_A05G0296;Gh_A05G1500;Gh_A05G2254;Gh_A05G2928;Gh_A05G3310;Gh_A05G3905;Gh_A06G0097;Gh_A06G1341;Gh_A06G1357;Gh_A07G0095;Gh_A07G0119;Gh_A07G0773;Gh_A07G2132;Gh_A07G2339;Gh_A08G0694;Gh_A08G0833;Gh_A08G0989;Gh_A08G1434;Gh_A08G2055;Gh_A08G2056;Gh_A09G0704;Gh_A09G1034;Gh_A09G1272;Gh_A10G0293;Gh_A10G0627;Gh_A10G0800;Gh_A10G2166;Gh_…
GO:0010077	maintenance of inflorescence meristem identity	8	33	0.00826527	0.0957228	Gh_A03G0634;Gh_A07G0404;Gh_A07G0605;Gh_A10G2018;Gh_A12G0936;Gh_D07G0671;Gh_D10G2509;Gh_D12G1027
GO:0006790	sulfur compound metabolic process	108	942	0.00827098	0.0957228	Gh_A01G0457;Gh_A01G0700;Gh_A01G1508;Gh_A01G2104;Gh_A02G0029;Gh_A02G0329;Gh_A02G0974;Gh_A02G1243;Gh_A02G1438;Gh_A03G0210;Gh_A03G0291;Gh_A03G0384;Gh_A03G1495;Gh_A03G1639;Gh_A03G2017;Gh_A04G0409;Gh_A04G0412;Gh_A04G0761;Gh_A04G0830;Gh_A05G0692;Gh_A05G0864;Gh_A05G1721;Gh_A05G1848;Gh_A05G2252;Gh_A05G3499;Gh_A06G0188;Gh_A06G1585;Gh_A06G1825;Gh_A07G0003;Gh_A07G0716;Gh_A08G1540;Gh_A08G1937;Gh_A08G2055;Gh_…
GO:0001789	G-protein coupled receptor signaling pathway, coupled to S1P second messenger	2	2	0.00831292	0.0957228	Gh_A05G0285;Gh_D05G0386
GO:0006311	meiotic gene conversion	2	2	0.00831292	0.0957228	Gh_A09G0451;Gh_D09G0459
GO:0006489	dolichyl diphosphate biosynthetic process	2	2	0.00831292	0.0957228	Gh_A09G1123;Gh_D09G1127
GO:0032196	transposition	2	2	0.00831292	0.0957228	Gh_A12G0603;Gh_D12G2782
GO:0032197	transposition, RNA-mediated	2	2	0.00831292	0.0957228	Gh_A12G0603;Gh_D12G2782
GO:0033314	mitotic DNA replication checkpoint	2	2	0.00831292	0.0957228	Gh_A10G0887;Gh_D10G0862
GO:0033955	mitochondrial DNA inheritance	2	2	0.00831292	0.0957228	Gh_A03G1050;Gh_D02G1460
GO:0035822	gene conversion	2	2	0.00831292	0.0957228	Gh_A09G0451;Gh_D09G0459
GO:0036261	7-methylguanosine cap hypermethylation	2	2	0.00831292	0.0957228	Gh_A06G1856;Gh_D06G0150
GO:0046465	dolichyl diphosphate metabolic process	2	2	0.00831292	0.0957228	Gh_A09G1123;Gh_D09G1127
GO:0090241	negative regulation of histone H4 acetylation	2	2	0.00831292	0.0957228	Gh_A12G0603;Gh_D12G2782
GO:1903427	negative regulation of reactive oxygen species biosynthetic process	2	2	0.00831292	0.0957228	Gh_A10G1398;Gh_D10G0797
GO:1990064	ground tissue pattern formation	2	2	0.00831292	0.0957228	Gh_A05G3414;Gh_D04G0176
GO:0007219	Notch signaling pathway	5	15	0.00865738	0.0990313	Gh_D04G0269;Gh_D05G2744;XLOC_013750;XLOC_015912;XLOC_022586
GO:0009298	GDP-mannose biosynthetic process	5	15	0.00865738	0.0990313	Gh_A08G1162;Gh_A12G2606;Gh_D08G1446;Gh_D11G1675;Gh_D12G1056
GO:0009416	response to light stimulus	255	2423	0.00870441	0.0992417	Gh_A01G0386;Gh_A01G0439;Gh_A01G0481;Gh_A01G0556;Gh_A01G0826;Gh_A01G0953;Gh_A01G0984;Gh_A01G1168;Gh_A01G1715;Gh_A01G2047;Gh_A02G0252;Gh_A02G0254;Gh_A02G0836;Gh_A02G1659;Gh_A03G0291;Gh_A03G0330;Gh_A03G0609;Gh_A03G0794;Gh_A03G0871;Gh_A03G1284;Gh_A03G1439;Gh_A03G1611;Gh_A03G1612;Gh_A03G1705;Gh_A04G0849;Gh_A04G1193;Gh_A05G0080;Gh_A05G0285;Gh_A05G0639;Gh_A05G0864;Gh_A05G1261;Gh_A05G1265;Gh_A05G1616;Gh_…
GO:0010148	transpiration	7	27	0.00902786	0.102257	Gh_A04G0460;Gh_A09G1243;Gh_A09G1257;Gh_D03G0640;Gh_D04G0893;Gh_D09G1244;Gh_D09G1258
GO:0032544	plastid translation	7	27	0.00902786	0.102257	Gh_A03G2107;Gh_A05G3844;Gh_A11G1130;Gh_D01G2216;Gh_D02G1151;Gh_D08G0709;Gh_D11G2828
GO:0051254	positive regulation of RNA metabolic process	134	1202	0.00911292	0.102558	Gh_A01G1089;Gh_A01G1802;Gh_A02G1237;Gh_A02G1614;Gh_A02G1659;Gh_A02G1804;Gh_A03G0365;Gh_A03G0634;Gh_A03G1284;Gh_A03G1629;Gh_A04G0879;Gh_A04G0921;Gh_A04G1063;Gh_A04G1264;Gh_A04G1265;Gh_A04G1303;Gh_A05G0392;Gh_A05G1224;Gh_A05G2191;Gh_A05G2884;Gh_A05G3310;Gh_A05G3751;Gh_A05G3796;Gh_A06G0097;Gh_A06G0838;Gh_A06G1875;Gh_A07G0585;Gh_A07G0587;Gh_A07G0605;Gh_A07G0722;Gh_A07G0955;Gh_A07G1237;Gh_A07G2140;Gh_…
GO:0046364	monosaccharide biosynthetic process	24	158	0.00911404	0.102558	Gh_A01G1785;Gh_A02G0669;Gh_A05G1099;Gh_A06G0608;Gh_A06G1599;Gh_A08G1162;Gh_A08G2086;Gh_A10G0562;Gh_A12G2606;Gh_D04G1225;Gh_D05G1054;Gh_D05G3859;Gh_D06G1953;Gh_D07G1530;Gh_D08G1446;Gh_D11G1675;Gh_D11G2077;Gh_D12G0578;Gh_D12G1056;Gh_Sca009545G01;Gh_Sca013347G01;Gh_Sca185620G01;XLOC_071073;XLOC_083603
GO:0009722	detection of cytokinin stimulus	4	10	0.00924502	0.102558	Gh_A06G0906;Gh_A13G1595;Gh_D06G1066;Gh_D13G1956
GO:0034097	response to cytokine	4	10	0.00924502	0.102558	Gh_A06G0906;Gh_A13G1595;Gh_D06G1066;Gh_D13G1956
GO:0071345	cellular response to cytokine stimulus	4	10	0.00924502	0.102558	Gh_A06G0906;Gh_A13G1595;Gh_D06G1066;Gh_D13G1956
GO:2000082	regulation of L-ascorbic acid biosynthetic process	4	10	0.00924502	0.102558	Gh_A06G0961;Gh_A07G0561;Gh_D06G1137;Gh_D07G0627
GO:0010022	meristem determinacy	14	77	0.00929813	0.102558	Gh_A01G1089;Gh_A01G1802;Gh_A04G1264;Gh_A06G1875;Gh_A07G0404;Gh_A07G0722;Gh_A13G0751;Gh_D01G1890;Gh_D02G1305;Gh_D04G1891;Gh_D06G0267;Gh_D09G1120;Gh_D12G0778;Gh_D13G0878
GO:0046513	ceramide biosynthetic process	6	21	0.00934407	0.102558	Gh_A11G2212;Gh_A13G0350;Gh_A13G2275;Gh_D12G0217;Gh_D13G0393;Gh_D13G0934
GO:2000037	regulation of stomatal complex patterning	6	21	0.00934407	0.102558	Gh_A03G0291;Gh_A05G0864;Gh_A05G3228;Gh_D03G1283;Gh_D05G3876;Gh_Sca005019G02
GO:0009744	response to sucrose	36	263	0.00935037	0.102558	Gh_A01G0826;Gh_A01G1278;Gh_A02G1529;Gh_A03G0861;Gh_A04G1027;Gh_A04G1063;Gh_A04G1106;Gh_A05G2473;Gh_A05G3310;Gh_A06G1139;Gh_A06G1890;Gh_A09G0840;Gh_A09G2475;Gh_A10G0293;Gh_A12G2560;Gh_A13G1071;Gh_A13G1945;Gh_D01G0854;Gh_D01G1500;Gh_D03G1391;Gh_D04G0293;Gh_D04G1581;Gh_D04G1642;Gh_D04G1714;Gh_D05G1519;Gh_D05G1700;Gh_D05G2745;Gh_D06G0272;Gh_D09G2296;Gh_D11G1675;Gh_D12G0776;Gh_D12G2106;Gh_D13G1337;Gh_…
GO:0051606	detection of stimulus	47	363	0.00946115	0.103446	Gh_A05G0217;Gh_A05G0296;Gh_A05G1175;Gh_A06G0906;Gh_A06G0961;Gh_A06G1191;Gh_A06G1905;Gh_A07G0514;Gh_A07G1900;Gh_A07G2339;Gh_A08G1120;Gh_A08G1671;Gh_A10G1233;Gh_A10G1649;Gh_A11G0416;Gh_A11G1156;Gh_A11G1383;Gh_A11G2071;Gh_A11G3064;Gh_A12G2114;Gh_A12G2144;Gh_A13G0948;Gh_A13G1072;Gh_A13G1595;Gh_D01G0348;Gh_D01G0349;Gh_D01G0386;Gh_D02G1256;Gh_D04G0186;Gh_D05G1351;Gh_D06G1066;Gh_D06G1137;Gh_D07G0171;Gh_…
GO:0080135	regulation of cellular response to stress	28	193	0.00961282	0.104495	Gh_A03G0291;Gh_A04G0460;Gh_A05G0864;Gh_A07G1116;Gh_A08G1425;Gh_A09G1257;Gh_A09G1677;Gh_A09G1854;Gh_A10G0887;Gh_A12G0836;Gh_A12G1904;Gh_D03G1283;Gh_D04G0893;Gh_D05G3697;Gh_D05G3876;Gh_D06G1804;Gh_D06G1805;Gh_D07G0360;Gh_D07G1221;Gh_D09G1258;Gh_D09G1773;Gh_D10G0862;Gh_D10G0949;Gh_D12G0900;Gh_D12G2084;Gh_Sca051116G01;XLOC_076643;XLOC_080378
GO:0009314	response to radiation	261	2490	0.00961736	0.104495	Gh_A01G0386;Gh_A01G0439;Gh_A01G0481;Gh_A01G0556;Gh_A01G0826;Gh_A01G0953;Gh_A01G0984;Gh_A01G1168;Gh_A01G1715;Gh_A01G2047;Gh_A02G0252;Gh_A02G0254;Gh_A02G0836;Gh_A02G1659;Gh_A03G0291;Gh_A03G0330;Gh_A03G0609;Gh_A03G0794;Gh_A03G0871;Gh_A03G1284;Gh_A03G1439;Gh_A03G1611;Gh_A03G1612;Gh_A03G1705;Gh_A04G0849;Gh_A04G1193;Gh_A05G0080;Gh_A05G0285;Gh_A05G0639;Gh_A05G0864;Gh_A05G1261;Gh_A05G1265;Gh_A05G1616;Gh_…
GO:0009637	response to blue light	33	237	0.00973058	0.105394	Gh_A01G0439;Gh_A01G0953;Gh_A03G1284;Gh_A05G0285;Gh_A07G0035;Gh_A07G0585;Gh_A07G0587;Gh_A08G2241;Gh_A09G2229;Gh_A10G2108;Gh_A11G0963;Gh_A11G1509;Gh_A11G2416;Gh_A13G0948;Gh_A13G1148;Gh_D01G0446;Gh_D01G0447;Gh_D02G1256;Gh_D04G0186;Gh_D05G0386;Gh_D05G1870;Gh_D07G0076;Gh_D07G0654;Gh_D08G2607;Gh_D09G0072;Gh_D09G0181;Gh_D09G2122;Gh_D10G2324;Gh_D10G2385;Gh_D11G1671;Gh_D13G1200;Gh_Sca128227G01;XLOC_023247
GO:0034285	response to disaccharide	37	273	0.00992061	0.107118	Gh_A01G0826;Gh_A01G1278;Gh_A02G1529;Gh_A03G0861;Gh_A04G1027;Gh_A04G1063;Gh_A04G1106;Gh_A05G2473;Gh_A05G3310;Gh_A06G1139;Gh_A06G1890;Gh_A09G0840;Gh_A09G2475;Gh_A10G0293;Gh_A12G2560;Gh_A13G1071;Gh_A13G1945;Gh_D01G0854;Gh_D01G1500;Gh_D03G1391;Gh_D04G0293;Gh_D04G1581;Gh_D04G1642;Gh_D04G1714;Gh_D05G1519;Gh_D05G1700;Gh_D05G2745;Gh_D06G0272;Gh_D09G2296;Gh_D11G1675;Gh_D12G0776;Gh_D12G1458;Gh_D12G2106;Gh_…
GO:0010440	stomatal lineage progression	13	70	0.01002	0.107855	Gh_A01G0991;Gh_A04G1027;Gh_A05G3228;Gh_A06G1890;Gh_A07G2140;Gh_A12G2560;Gh_D01G1042;Gh_D04G1581;Gh_D06G0272;Gh_D12G0666;Gh_D12G0686;Gh_D12G0776;Gh_Sca005019G02
GO:0008272	sulfate transport	10	48	0.0102262	0.109395	Gh_A03G2168;Gh_A05G0155;Gh_A05G1074;Gh_A05G1971;Gh_A08G0623;Gh_D05G2200;Gh_D08G0721;Gh_D11G1301;Gh_D12G0026;Gh_Sca069103G01
GO:0052325	cell wall pectin biosynthetic process	10	48	0.0102262	0.109395	Gh_A05G0970;Gh_A05G1935;Gh_A06G0284;Gh_A06G1042;Gh_A11G3052;Gh_D05G1079;Gh_D05G2166;Gh_D06G0304;Gh_D06G1261;Gh_D11G0880
GO:0000289	nuclear-transcribed mRNA poly(A) tail shortening	7	28	0.011108	0.118463	Gh_A07G1018;Gh_A07G1019;Gh_A08G0068;Gh_A09G0923;Gh_D08G0109;Gh_D09G0953;Gh_Sca013618G01
GO:0043412	macromolecule modification	762	7755	0.0111949	0.119023	Gh_A01G0031;Gh_A01G0069;Gh_A01G0086;Gh_A01G0121;Gh_A01G0124;Gh_A01G0355;Gh_A01G0470;Gh_A01G0574;Gh_A01G0763;Gh_A01G0822;Gh_A01G0858;Gh_A01G1463;Gh_A01G1507;Gh_A01G1620;Gh_A01G1694;Gh_A01G1714;Gh_A01G1811;Gh_A01G2074;Gh_A01G2145;Gh_A02G0047;Gh_A02G0065;Gh_A02G0074;Gh_A02G0528;Gh_A02G0671;Gh_A02G0677;Gh_A02G0724;Gh_A02G0727;Gh_A02G0806;Gh_A02G1028;Gh_A02G1635;Gh_A02G1701;Gh_A02G1714;Gh_A03G0085;Gh_…
GO:0032507	maintenance of protein location in cell	12	64	0.0121211	0.128075	Gh_A02G0216;Gh_A04G0460;Gh_A05G0193;Gh_A09G1257;Gh_A13G2269;Gh_D04G0893;Gh_D05G0266;Gh_D07G1576;Gh_D07G2168;Gh_D09G1258;Gh_D13G1006;XLOC_073756
GO:0045185	maintenance of protein location	12	64	0.0121211	0.128075	Gh_A02G0216;Gh_A04G0460;Gh_A05G0193;Gh_A09G1257;Gh_A13G2269;Gh_D04G0893;Gh_D05G0266;Gh_D07G1576;Gh_D07G2168;Gh_D09G1258;Gh_D13G1006;XLOC_073756
GO:0006344	maintenance of chromatin silencing	3	6	0.012268	0.128075	Gh_A12G0603;Gh_D08G2122;Gh_D12G2782
GO:0010273	detoxification of copper ion	3	6	0.012268	0.128075	Gh_A08G2387;Gh_D08G1950;XLOC_082629
GO:0046719	regulation by virus of viral protein levels in host cell	3	6	0.012268	0.128075	Gh_A05G2503;Gh_D05G2780;Gh_D10G2540
GO:1990169	stress response to copper ion	3	6	0.012268	0.128075	Gh_A08G2387;Gh_D08G1950;XLOC_082629
GO:0080027	response to herbivore	13	72	0.0126319	0.131478	Gh_A04G0198;Gh_A04G1295;Gh_A04G1296;Gh_A13G1467;Gh_D05G0683;Gh_D05G1550;Gh_D05G3506;Gh_D05G3507;Gh_D05G3508;Gh_D11G2592;Gh_D11G3066;Gh_D11G3403;Gh_D13G1817
GO:1901000	regulation of response to salt stress	16	96	0.0130258	0.135172	Gh_A02G0806;Gh_A03G1639;Gh_A05G1721;Gh_A05G1918;Gh_A05G2128;Gh_A06G0188;Gh_A07G0202;Gh_A12G0518;Gh_A13G2269;Gh_D02G0858;Gh_D02G2055;Gh_D05G2384;Gh_D06G0184;Gh_D09G1290;Gh_D12G0532;Gh_D13G1006
GO:0019748	secondary metabolic process	159	1468	0.0132912	0.137362	Gh_A01G0481;Gh_A01G1508;Gh_A01G2104;Gh_A02G0029;Gh_A02G1219;Gh_A02G1243;Gh_A02G1341;Gh_A02G1438;Gh_A03G0199;Gh_A03G0210;Gh_A03G0291;Gh_A03G0384;Gh_A03G1638;Gh_A03G1639;Gh_A03G2017;Gh_A04G0409;Gh_A04G0412;Gh_A04G0830;Gh_A04G1207;Gh_A05G0692;Gh_A05G0864;Gh_A05G1721;Gh_A05G1848;Gh_A05G2117;Gh_A05G2252;Gh_A05G3499;Gh_A05G3997;Gh_A06G0188;Gh_A06G0667;Gh_A06G1585;Gh_A07G0841;Gh_A07G2341;Gh_A08G0107;Gh_…
GO:0055129	L-proline biosynthetic process	4	11	0.0134904	0.137362	Gh_A01G1899;Gh_A04G1396;Gh_D01G2158;Gh_D04G1204
GO:0072659	protein localization to plasma membrane	4	11	0.0134904	0.137362	Gh_A04G0460;Gh_A09G1257;Gh_D04G0893;Gh_D09G1258
GO:0080136	priming of cellular response to stress	4	11	0.0134904	0.137362	Gh_A03G0291;Gh_A05G0864;Gh_D03G1283;Gh_D05G3876
GO:0097503	sialylation	4	11	0.0134904	0.137362	Gh_A05G0678;Gh_A07G0995;Gh_D05G0824;Gh_D07G1073
GO:1990778	protein localization to cell periphery	4	11	0.0134904	0.137362	Gh_A04G0460;Gh_A09G1257;Gh_D04G0893;Gh_D09G1258
GO:0009395	phospholipid catabolic process	7	29	0.0135143	0.137362	Gh_A03G1331;Gh_A07G0446;Gh_A07G2133;Gh_D02G1768;Gh_D07G0510;Gh_D07G2342;Gh_D10G0773
GO:0046174	polyol catabolic process	10	50	0.0136013	0.137842	Gh_A05G1099;Gh_A06G0608;Gh_A08G1438;Gh_A10G0562;Gh_A12G1916;Gh_D05G3859;Gh_D08G1732;Gh_Sca009545G01;Gh_Sca013347G01;XLOC_069803
GO:0010444	guard mother cell differentiation	8	36	0.0141097	0.142283	Gh_A01G0991;Gh_A04G1027;Gh_A05G3228;Gh_D01G1042;Gh_D04G1581;Gh_D12G0666;Gh_D12G0686;Gh_Sca005019G02
GO:0010583	response to cyclopentenone	24	164	0.0141215	0.142283	Gh_A01G1237;Gh_A04G1027;Gh_A05G2724;Gh_A05G3992;Gh_A07G2154;Gh_A08G0195;Gh_A08G2485;Gh_A11G1380;Gh_A12G1874;Gh_A13G0831;Gh_A13G1964;Gh_D02G0992;Gh_D02G1441;Gh_D03G0483;Gh_D04G1581;Gh_D05G3030;Gh_D05G3929;Gh_D07G1301;Gh_D07G2124;Gh_D08G0272;Gh_D08G0665;Gh_D11G3503;Gh_D13G1077;XLOC_012510
GO:0045935	positive regulation of nucleobase-containing compound metabolic process	136	1240	0.0142963	0.143626	Gh_A01G1089;Gh_A01G1802;Gh_A02G1237;Gh_A02G1614;Gh_A02G1659;Gh_A02G1714;Gh_A02G1804;Gh_A03G0365;Gh_A03G0634;Gh_A03G1284;Gh_A03G1629;Gh_A04G0879;Gh_A04G0921;Gh_A04G1063;Gh_A04G1264;Gh_A04G1265;Gh_A04G1303;Gh_A05G0392;Gh_A05G1224;Gh_A05G2191;Gh_A05G2884;Gh_A05G3310;Gh_A05G3751;Gh_A05G3796;Gh_A06G0097;Gh_A06G0838;Gh_A06G1875;Gh_A07G0585;Gh_A07G0587;Gh_A07G0605;Gh_A07G0722;Gh_A07G0955;Gh_A07G1237;Gh_…
GO:0009664	plant-type cell wall organization	55	447	0.014355	0.143799	Gh_A01G1131;Gh_A01G1439;Gh_A02G0513;Gh_A03G0359;Gh_A03G1380;Gh_A03G2139;Gh_A04G0707;Gh_A04G1346;Gh_A05G0970;Gh_A05G1577;Gh_A05G1935;Gh_A05G2385;Gh_A05G2724;Gh_A05G3493;Gh_A05G3992;Gh_A06G0284;Gh_A06G1042;Gh_A07G0625;Gh_A07G1881;Gh_A08G0195;Gh_A09G0391;Gh_A11G1468;Gh_A11G3052;Gh_A13G2159;Gh_D01G0237;Gh_D01G1679;Gh_D02G0577;Gh_D02G0714;Gh_D02G0992;Gh_D02G1346;Gh_D02G1819;Gh_D02G1839;Gh_D02G2280;Gh_…
GO:0009967	positive regulation of signal transduction	33	244	0.0146238	0.14565	Gh_A01G2145;Gh_A03G1639;Gh_A05G0285;Gh_A05G1721;Gh_A06G0188;Gh_A09G1649;Gh_A09G1677;Gh_A10G0662;Gh_A10G1984;Gh_A11G0224;Gh_A11G1091;Gh_A11G1858;Gh_A11G2361;Gh_A12G0052;Gh_A12G0518;Gh_D01G0057;Gh_D01G2115;Gh_D02G2055;Gh_D04G0580;Gh_D05G0386;Gh_D05G1913;Gh_D05G2424;Gh_D06G0184;Gh_D08G1765;Gh_D09G1773;Gh_D10G2161;Gh_D11G1242;Gh_D11G2149;Gh_D12G0066;Gh_D12G0532;Gh_D12G2694;XLOC_012738;XLOC_047292
GO:0023056	positive regulation of signaling	33	244	0.0146238	0.14565	Gh_A01G2145;Gh_A03G1639;Gh_A05G0285;Gh_A05G1721;Gh_A06G0188;Gh_A09G1649;Gh_A09G1677;Gh_A10G0662;Gh_A10G1984;Gh_A11G0224;Gh_A11G1091;Gh_A11G1858;Gh_A11G2361;Gh_A12G0052;Gh_A12G0518;Gh_D01G0057;Gh_D01G2115;Gh_D02G2055;Gh_D04G0580;Gh_D05G0386;Gh_D05G1913;Gh_D05G2424;Gh_D06G0184;Gh_D08G1765;Gh_D09G1773;Gh_D10G2161;Gh_D11G1242;Gh_D11G2149;Gh_D12G0066;Gh_D12G0532;Gh_D12G2694;XLOC_012738;XLOC_047292
GO:0009939	positive regulation of gibberellic acid mediated signaling pathway	6	23	0.0148504	0.147062	Gh_A09G1649;Gh_A11G1091;Gh_A11G2361;Gh_A12G0052;Gh_D11G1242;Gh_D12G0066
GO:0045116	protein neddylation	6	23	0.0148504	0.147062	Gh_A03G0950;Gh_A11G0412;Gh_A11G1724;Gh_D02G1333;Gh_D11G0474;Gh_D11G1882
GO:0046488	phosphatidylinositol metabolic process	29	209	0.0152695	0.1498	Gh_A02G0642;Gh_A05G2111;Gh_A06G1010;Gh_A07G0708;Gh_A08G1417;Gh_A08G1438;Gh_A09G0310;Gh_A09G1795;Gh_A11G0876;Gh_A11G2269;Gh_A12G1916;Gh_A12G2512;Gh_D02G0689;Gh_D05G1320;Gh_D05G2358;Gh_D06G1211;Gh_D07G0140;Gh_D07G1371;Gh_D07G2414;Gh_D08G1709;Gh_D08G1732;Gh_D08G2012;Gh_D09G1917;Gh_D10G1864;Gh_D11G1021;XLOC_007054;XLOC_048088;XLOC_053968;XLOC_069803
GO:0043617	cellular response to sucrose starvation	5	17	0.0152998	0.1498	Gh_A09G0840;Gh_A09G2475;Gh_A13G1945;Gh_D09G2296;Gh_Sca004949G01
GO:0045737	positive regulation of cyclin-dependent protein serine/threonine kinase activity	5	17	0.0152998	0.1498	Gh_A05G3796;Gh_A07G0587;Gh_A07G0955;Gh_A11G2416;Gh_D07G1034
GO:1904031	positive regulation of cyclin-dependent protein kinase activity	5	17	0.0152998	0.1498	Gh_A05G3796;Gh_A07G0587;Gh_A07G0955;Gh_A11G2416;Gh_D07G1034
GO:0042439	ethanolamine-containing compound metabolic process	12	66	0.0153523	0.14989	Gh_A03G0803;Gh_A06G0697;Gh_A08G1479;Gh_A10G0662;Gh_A12G0153;Gh_D01G1510;Gh_D02G1225;Gh_D05G2424;Gh_D12G2555;Gh_Sca011628G01;XLOC_007874;XLOC_070394
GO:0046467	membrane lipid biosynthetic process	32	236	0.0154592	0.15051	Gh_A03G0871;Gh_A03G2103;Gh_A04G0761;Gh_A06G0151;Gh_A07G0708;Gh_A08G0514;Gh_A08G1417;Gh_A09G0310;Gh_A09G1795;Gh_A09G2441;Gh_A11G2212;Gh_A11G2269;Gh_A13G0350;Gh_A13G2267;Gh_A13G2275;Gh_A13G2314;Gh_D02G0914;Gh_D02G1253;Gh_D02G1254;Gh_D06G0131;Gh_D07G2414;Gh_D08G1709;Gh_D09G1528;Gh_D09G1917;Gh_D12G0217;Gh_D13G0393;Gh_D13G0934;XLOC_026309;XLOC_031322;XLOC_040158;XLOC_048088;XLOC_053968
GO:0006505	GPI anchor metabolic process	10	51	0.0155722	0.150518	Gh_A07G0708;Gh_A08G1417;Gh_A09G0310;Gh_A09G1795;Gh_A11G2269;Gh_D07G2414;Gh_D08G1709;Gh_D09G1917;XLOC_048088;XLOC_053968
GO:0006506	GPI anchor biosynthetic process	10	51	0.0155722	0.150518	Gh_A07G0708;Gh_A08G1417;Gh_A09G0310;Gh_A09G1795;Gh_A11G2269;Gh_D07G2414;Gh_D08G1709;Gh_D09G1917;XLOC_048088;XLOC_053968
GO:0046486	glycerolipid metabolic process	57	468	0.0155903	0.150518	Gh_A01G0616;Gh_A02G0642;Gh_A03G0803;Gh_A03G1331;Gh_A03G1851;Gh_A05G1496;Gh_A05G2111;Gh_A06G1010;Gh_A06G1697;Gh_A06G1753;Gh_A07G0119;Gh_A07G0708;Gh_A07G2133;Gh_A08G1417;Gh_A08G1438;Gh_A09G0310;Gh_A09G1795;Gh_A10G0089;Gh_A10G0662;Gh_A11G0876;Gh_A11G1858;Gh_A11G2269;Gh_A12G1916;Gh_A12G2512;Gh_A13G0409;Gh_D01G0057;Gh_D02G0689;Gh_D02G1225;Gh_D02G1768;Gh_D05G1320;Gh_D05G1667;Gh_D05G2358;Gh_D05G2424;Gh_…
GO:0033554	cellular response to stress	285	2771	0.0168701	0.162422	Gh_A01G0124;Gh_A01G0475;Gh_A01G1058;Gh_A01G1168;Gh_A01G1278;Gh_A01G1553;Gh_A01G1564;Gh_A01G2104;Gh_A02G0186;Gh_A02G0575;Gh_A02G1051;Gh_A02G1087;Gh_A02G1120;Gh_A02G1714;Gh_A02G1804;Gh_A03G0094;Gh_A03G0108;Gh_A03G0210;Gh_A03G0291;Gh_A03G0548;Gh_A03G0581;Gh_A03G0582;Gh_A03G0609;Gh_A03G0830;Gh_A03G0950;Gh_A03G1050;Gh_A03G1064;Gh_A03G2103;Gh_A04G0656;Gh_A04G0761;Gh_A04G1063;Gh_A05G0080;Gh_A05G0296;Gh_…
GO:0010565	regulation of cellular ketone metabolic process	41	320	0.0170415	0.163617	Gh_A01G1034;Gh_A01G1564;Gh_A01G1736;Gh_A01G1740;Gh_A02G1404;Gh_A03G0609;Gh_A05G0387;Gh_A05G1283;Gh_A05G3762;Gh_A06G0241;Gh_A06G0961;Gh_A07G0561;Gh_A09G1084;Gh_A10G0166;Gh_A11G0492;Gh_A12G0448;Gh_A12G1195;Gh_A12G2057;Gh_A13G1034;Gh_A13G1035;Gh_A13G2042;Gh_D01G1087;Gh_D01G1815;Gh_D01G1983;Gh_D01G1984;Gh_D01G1986;Gh_D05G1455;Gh_D05G1517;Gh_D05G3821;Gh_D06G1137;Gh_D06G2316;Gh_D07G0627;Gh_D09G0352;Gh_…
GO:0006220	pyrimidine nucleotide metabolic process	13	75	0.0174949	0.167045	Gh_A01G0747;Gh_A04G0034;Gh_A05G3557;Gh_A12G1810;Gh_A13G0108;Gh_A13G1097;Gh_D01G0043;Gh_D01G0767;Gh_D05G3700;Gh_D13G0125;Gh_D13G1362;XLOC_012738;XLOC_047292
GO:0006221	pyrimidine nucleotide biosynthetic process	13	75	0.0174949	0.167045	Gh_A01G0747;Gh_A04G0034;Gh_A05G3557;Gh_A12G1810;Gh_A13G0108;Gh_A13G1097;Gh_D01G0043;Gh_D01G0767;Gh_D05G3700;Gh_D13G0125;Gh_D13G1362;XLOC_012738;XLOC_047292
GO:0007623	circadian rhythm	42	330	0.0176379	0.167948	Gh_A03G1439;Gh_A04G0849;Gh_A05G2432;Gh_A05G3475;Gh_A06G0382;Gh_A07G0547;Gh_A10G1649;Gh_A11G0142;Gh_A11G0926;Gh_A11G2446;Gh_A11G2514;Gh_A12G0350;Gh_A12G0896;Gh_A12G1061;Gh_A12G1695;Gh_A13G1071;Gh_D02G0542;Gh_D02G1898;Gh_D03G0118;Gh_D04G0993;Gh_D04G1347;Gh_D04G1933;Gh_D05G2829;Gh_D06G0967;Gh_D07G0614;Gh_D09G1515;Gh_D10G0949;Gh_D10G1816;Gh_D10G1899;Gh_D10G1909;Gh_D11G0156;Gh_D11G0790;Gh_D11G1068;Gh_…
GO:0019755	one-carbon compound transport	6	24	0.0183067	0.173364	Gh_A04G1393;Gh_A10G1912;Gh_D03G0583;Gh_D03G1253;Gh_D10G2205;Gh_D13G2394
GO:0032957	inositol trisphosphate metabolic process	6	24	0.0183067	0.173364	Gh_A08G1438;Gh_A11G2991;Gh_A12G1916;Gh_D05G2063;Gh_D08G1732;XLOC_069803
GO:0010557	positive regulation of macromolecule biosynthetic process	138	1271	0.018454	0.174282	Gh_A01G1089;Gh_A01G1802;Gh_A02G1237;Gh_A02G1614;Gh_A02G1659;Gh_A02G1804;Gh_A03G0365;Gh_A03G0634;Gh_A03G1284;Gh_A03G1629;Gh_A04G0879;Gh_A04G0921;Gh_A04G1063;Gh_A04G1264;Gh_A04G1265;Gh_A04G1303;Gh_A05G0392;Gh_A05G1224;Gh_A05G2191;Gh_A05G2375;Gh_A05G2884;Gh_A05G3310;Gh_A05G3751;Gh_A05G3796;Gh_A06G0097;Gh_A06G0838;Gh_A06G1875;Gh_A07G0585;Gh_A07G0587;Gh_A07G0605;Gh_A07G0722;Gh_A07G0955;Gh_A07G1237;Gh_…
GO:0070647	protein modification by small protein conjugation or removal	206	1963	0.0187181	0.176072	Gh_A01G0121;Gh_A01G0470;Gh_A01G0763;Gh_A01G1463;Gh_A01G1694;Gh_A01G1714;Gh_A01G1811;Gh_A01G2074;Gh_A02G0671;Gh_A02G0806;Gh_A03G0143;Gh_A03G0469;Gh_A03G0950;Gh_A03G1235;Gh_A03G1356;Gh_A03G1380;Gh_A03G1612;Gh_A03G1737;Gh_A04G0470;Gh_A04G0592;Gh_A04G0987;Gh_A05G0566;Gh_A05G1423;Gh_A05G1500;Gh_A05G1771;Gh_A05G3036;Gh_A05G3198;Gh_A06G0280;Gh_A06G0946;Gh_A06G0961;Gh_A06G1172;Gh_A06G1244;Gh_A06G1357;Gh_…
GO:0060631	regulation of meiosis I	4	12	0.0187959	0.176072	Gh_A09G0451;Gh_A11G3065;Gh_D09G0459;Gh_D11G1106
GO:0080163	regulation of protein serine/threonine phosphatase activity	4	12	0.0187959	0.176072	Gh_A03G0015;Gh_A08G0890;Gh_D03G1860;Gh_D08G1933
GO:0009684	indoleacetic acid biosynthetic process	8	38	0.0193891	0.179046	Gh_A09G1558;Gh_A10G1726;Gh_A11G2394;Gh_A11G2395;Gh_D02G1629;Gh_D10G1865;Gh_D10G2000;Gh_D11G2709
GO:0010112	regulation of systemic acquired resistance	8	38	0.0193891	0.179046	Gh_A03G0609;Gh_A11G0975;Gh_A12G1108;Gh_D01G0196;Gh_D09G0489;Gh_D11G1125;Gh_D12G1232;Gh_D12G1827
GO:0009957	epidermal cell fate specification	5	18	0.0196252	0.179046	Gh_A04G0656;Gh_A11G0202;Gh_A11G0796;Gh_D11G0934;Gh_Sca132566G01
GO:0033383	geranyl diphosphate metabolic process	5	18	0.0196252	0.179046	Gh_A04G0135;Gh_A11G1725;Gh_D01G0758;Gh_D11G0475;Gh_D11G1883
GO:0033384	geranyl diphosphate biosynthetic process	5	18	0.0196252	0.179046	Gh_A04G0135;Gh_A11G1725;Gh_D01G0758;Gh_D11G0475;Gh_D11G1883
GO:0045337	farnesyl diphosphate biosynthetic process	5	18	0.0196252	0.179046	Gh_A04G0135;Gh_A11G1725;Gh_D01G0758;Gh_D11G0475;Gh_D11G1883
GO:0070542	response to fatty acid	5	18	0.0196252	0.179046	Gh_A06G1341;Gh_A07G0773;Gh_A11G1416;Gh_D07G0841;Gh_D07G1899
GO:0071398	cellular response to fatty acid	5	18	0.0196252	0.179046	Gh_A06G1341;Gh_A07G0773;Gh_A11G1416;Gh_D07G0841;Gh_D07G1899
GO:1902882	regulation of response to oxidative stress	5	18	0.0196252	0.179046	Gh_A07G0202;Gh_A08G1425;Gh_A09G1854;Gh_A12G1904;Gh_D12G2084
GO:0010410	hemicellulose metabolic process	36	277	0.0197937	0.179046	Gh_A02G0866;Gh_A02G1347;Gh_A03G1243;Gh_A03G1516;Gh_A04G0599;Gh_A05G1263;Gh_A05G2724;Gh_A05G2884;Gh_A05G3139;Gh_A05G3992;Gh_A06G1277;Gh_A08G0195;Gh_A08G1784;Gh_A10G1553;Gh_A11G0455;Gh_A11G1910;Gh_A13G0500;Gh_A13G0989;Gh_D02G0934;Gh_D02G0992;Gh_D02G1682;Gh_D02G1986;Gh_D03G0483;Gh_D03G1085;Gh_D04G1286;Gh_D05G1431;Gh_D05G3030;Gh_D05G3929;Gh_D06G1602;Gh_D07G1530;Gh_D08G0272;Gh_D08G2130;Gh_D11G3437;Gh_…
GO:0009687	abscisic acid metabolic process	17	109	0.0199272	0.179046	Gh_A01G0280;Gh_A01G0763;Gh_A01G1736;Gh_A01G1740;Gh_A08G1344;Gh_A12G1830;Gh_D01G0279;Gh_D01G0291;Gh_D01G0780;Gh_D01G1983;Gh_D01G1984;Gh_D01G1986;Gh_D02G0656;Gh_D07G0866;Gh_D08G1639;Gh_D12G2002;XLOC_071222
GO:0009828	plant-type cell wall loosening	17	109	0.0199272	0.179046	Gh_A01G1439;Gh_A03G0359;Gh_A03G2139;Gh_A04G0707;Gh_A05G2385;Gh_A05G3493;Gh_A07G1881;Gh_D01G1679;Gh_D02G1839;Gh_D02G2280;Gh_D03G1194;Gh_D05G2934;Gh_D07G2095;Gh_D08G1777;Gh_D09G0128;Gh_D10G2283;Gh_Sca005793G01
GO:0043288	apocarotenoid metabolic process	17	109	0.0199272	0.179046	Gh_A01G0280;Gh_A01G0763;Gh_A01G1736;Gh_A01G1740;Gh_A08G1344;Gh_A12G1830;Gh_D01G0279;Gh_D01G0291;Gh_D01G0780;Gh_D01G1983;Gh_D01G1984;Gh_D01G1986;Gh_D02G0656;Gh_D07G0866;Gh_D08G1639;Gh_D12G2002;XLOC_071222
GO:1901616	organic hydroxy compound catabolic process	17	109	0.0199272	0.179046	Gh_A05G1099;Gh_A06G0608;Gh_A08G1344;Gh_A08G1438;Gh_A10G0562;Gh_A12G1830;Gh_A12G1916;Gh_D02G0656;Gh_D05G3859;Gh_D08G1639;Gh_D08G1732;Gh_D12G2002;Gh_Sca009545G01;Gh_Sca013347G01;Gh_Sca123822G01;XLOC_069043;XLOC_069803
GO:1902644	tertiary alcohol metabolic process	17	109	0.0199272	0.179046	Gh_A01G0280;Gh_A01G0763;Gh_A01G1736;Gh_A01G1740;Gh_A08G1344;Gh_A12G1830;Gh_D01G0279;Gh_D01G0291;Gh_D01G0780;Gh_D01G1983;Gh_D01G1984;Gh_D01G1986;Gh_D02G0656;Gh_D07G0866;Gh_D08G1639;Gh_D12G2002;XLOC_071222
GO:0010254	nectary development	3	7	0.0200233	0.179046	Gh_D01G1890;Gh_D02G1305;Gh_D09G1120
GO:0016233	telomere capping	3	7	0.0200233	0.179046	Gh_A02G0186;Gh_A07G0659;Gh_D07G0738
GO:0071446	cellular response to salicylic acid stimulus	25	178	0.0200433	0.179046	Gh_A02G0029;Gh_A03G1365;Gh_A03G2161;Gh_A04G0460;Gh_A05G3499;Gh_A06G1585;Gh_A08G1472;Gh_A09G1257;Gh_A10G0264;Gh_D02G0043;Gh_D02G0131;Gh_D02G0134;Gh_D02G0367;Gh_D02G0369;Gh_D02G1805;Gh_D04G0112;Gh_D04G0893;Gh_D05G2642;Gh_D06G1939;Gh_D07G1530;Gh_D09G1258;Gh_D10G2324;Gh_D12G2106;Gh_D13G0675;XLOC_023247
GO:0009863	salicylic acid mediated signaling pathway	22	152	0.0204147	0.181009	Gh_A02G0029;Gh_A03G1365;Gh_A03G2161;Gh_A04G0460;Gh_A05G3499;Gh_A06G1585;Gh_A09G1257;Gh_A10G0264;Gh_D02G0043;Gh_D02G0131;Gh_D02G0134;Gh_D02G0367;Gh_D02G0369;Gh_D02G1805;Gh_D04G0112;Gh_D04G0893;Gh_D05G2642;Gh_D06G1939;Gh_D07G1530;Gh_D09G1258;Gh_D12G2106;Gh_D13G0675
GO:0002684	positive regulation of immune system process	31	232	0.0204283	0.181009	Gh_A02G0029;Gh_A02G0216;Gh_A02G1051;Gh_A05G3499;Gh_A06G1585;Gh_A08G1120;Gh_A08G1425;Gh_A09G0371;Gh_A11G0416;Gh_A11G0581;Gh_A11G3064;Gh_A12G0518;Gh_A12G1904;Gh_A13G1254;Gh_D01G1699;Gh_D01G1890;Gh_D01G2021;Gh_D02G0043;Gh_D02G0367;Gh_D02G0369;Gh_D03G0651;Gh_D04G0112;Gh_D05G2642;Gh_D06G1939;Gh_D07G1576;Gh_D09G0393;Gh_D09G1120;Gh_D12G0532;Gh_D12G2084;Gh_D13G0675;XLOC_073756
GO:0050778	positive regulation of immune response	31	232	0.0204283	0.181009	Gh_A02G0029;Gh_A02G0216;Gh_A02G1051;Gh_A05G3499;Gh_A06G1585;Gh_A08G1120;Gh_A08G1425;Gh_A09G0371;Gh_A11G0416;Gh_A11G0581;Gh_A11G3064;Gh_A12G0518;Gh_A12G1904;Gh_A13G1254;Gh_D01G1699;Gh_D01G1890;Gh_D01G2021;Gh_D02G0043;Gh_D02G0367;Gh_D02G0369;Gh_D03G0651;Gh_D04G0112;Gh_D05G2642;Gh_D06G1939;Gh_D07G1576;Gh_D09G0393;Gh_D09G1120;Gh_D12G0532;Gh_D12G2084;Gh_D13G0675;XLOC_073756
GO:0045089	positive regulation of innate immune response	30	223	0.0204719	0.181009	Gh_A02G0029;Gh_A02G0216;Gh_A02G1051;Gh_A05G3499;Gh_A06G1585;Gh_A08G1120;Gh_A08G1425;Gh_A09G0371;Gh_A11G0416;Gh_A11G0581;Gh_A11G3064;Gh_A12G0518;Gh_A12G1904;Gh_A13G1254;Gh_D01G1699;Gh_D01G1890;Gh_D02G0043;Gh_D02G0367;Gh_D02G0369;Gh_D03G0651;Gh_D04G0112;Gh_D05G2642;Gh_D06G1939;Gh_D07G1576;Gh_D09G0393;Gh_D09G1120;Gh_D12G0532;Gh_D12G2084;Gh_D13G0675;XLOC_073756
GO:1904668	positive regulation of ubiquitin protein ligase activity	6	25	0.0222748	0.196449	Gh_A11G0093;Gh_A11G0094;Gh_A11G0098;Gh_D11G0097;Gh_D11G0102;XLOC_079135
GO:0046839	phospholipid dephosphorylation	10	54	0.0227559	0.199676	Gh_A02G0642;Gh_A06G1010;Gh_A08G1438;Gh_A12G1916;Gh_A12G2512;Gh_D02G0689;Gh_D06G1211;Gh_D08G1732;Gh_D08G2012;XLOC_069803
GO:0046856	phosphatidylinositol dephosphorylation	10	54	0.0227559	0.199676	Gh_A02G0642;Gh_A06G1010;Gh_A08G1438;Gh_A12G1916;Gh_A12G2512;Gh_D02G0689;Gh_D06G1211;Gh_D08G1732;Gh_D08G2012;XLOC_069803
GO:0071396	cellular response to lipid	149	1392	0.0228904	0.200349	Gh_A01G1278;Gh_A01G1564;Gh_A01G2145;Gh_A02G0823;Gh_A02G1237;Gh_A02G1402;Gh_A02G1635;Gh_A03G0015;Gh_A03G0043;Gh_A03G0291;Gh_A03G0548;Gh_A03G1505;Gh_A03G2017;Gh_A04G0449;Gh_A04G1393;Gh_A05G0285;Gh_A05G0522;Gh_A05G0692;Gh_A05G0864;Gh_A05G0931;Gh_A05G2130;Gh_A05G2280;Gh_A05G3216;Gh_A05G3589;Gh_A06G1341;Gh_A06G1732;Gh_A07G0404;Gh_A07G0773;Gh_A07G0909;Gh_A07G1237;Gh_A07G1621;Gh_A07G1635;Gh_A07G1703;Gh_…
GO:0012502	induction of programmed cell death	2	3	0.0234233	0.201466	Gh_A08G1128;Gh_A08G1129
GO:0032055	negative regulation of translation in response to stress	2	3	0.0234233	0.201466	Gh_A04G1063;Gh_D04G1642
GO:0043555	regulation of translation in response to stress	2	3	0.0234233	0.201466	Gh_A04G1063;Gh_D04G1642
GO:0080149	sucrose induced translational repression	2	3	0.0234233	0.201466	Gh_A04G1063;Gh_D04G1642
GO:1900101	regulation of endoplasmic reticulum unfolded protein response	2	3	0.0234233	0.201466	Gh_A09G1677;Gh_D09G1773
GO:1900103	positive regulation of endoplasmic reticulum unfolded protein response	2	3	0.0234233	0.201466	Gh_A09G1677;Gh_D09G1773
GO:0010647	positive regulation of cell communication	34	262	0.0234249	0.201466	Gh_A01G2145;Gh_A03G1639;Gh_A05G0285;Gh_A05G1721;Gh_A06G0188;Gh_A09G1649;Gh_A09G1677;Gh_A10G0662;Gh_A10G1984;Gh_A11G0224;Gh_A11G1091;Gh_A11G1858;Gh_A11G2361;Gh_A12G0052;Gh_A12G0518;Gh_D01G0057;Gh_D01G2115;Gh_D02G2055;Gh_D04G0580;Gh_D05G0386;Gh_D05G1913;Gh_D05G2424;Gh_D06G0184;Gh_D07G0360;Gh_D08G1765;Gh_D09G1773;Gh_D10G2161;Gh_D11G1242;Gh_D11G2149;Gh_D12G0066;Gh_D12G0532;Gh_D12G2694;XLOC_012738;XLO…
GO:0048441	petal development	13	78	0.0236543	0.202381	Gh_A01G1153;Gh_A02G1611;Gh_A04G1265;Gh_A05G2191;Gh_A05G2476;Gh_A07G1264;Gh_A12G0570;Gh_A13G0101;Gh_D04G1892;Gh_D05G2748;Gh_D13G0116;Gh_D13G0877;XLOC_031439
GO:0048465	corolla development	13	78	0.0236543	0.202381	Gh_A01G1153;Gh_A02G1611;Gh_A04G1265;Gh_A05G2191;Gh_A05G2476;Gh_A07G1264;Gh_A12G0570;Gh_A13G0101;Gh_D04G1892;Gh_D05G2748;Gh_D13G0116;Gh_D13G0877;XLOC_031439
GO:0019751	polyol metabolic process	23	163	0.0237065	0.202381	Gh_A03G0477;Gh_A03G1331;Gh_A05G1099;Gh_A06G0608;Gh_A06G1697;Gh_A07G0119;Gh_A07G2133;Gh_A08G1438;Gh_A10G0562;Gh_A11G2991;Gh_A12G1916;Gh_D02G1768;Gh_D05G2063;Gh_D05G3637;Gh_D05G3859;Gh_D07G2342;Gh_D07G2379;Gh_D08G1732;Gh_D10G0773;Gh_D12G1930;Gh_Sca009545G01;Gh_Sca013347G01;XLOC_069803
GO:0010628	positive regulation of gene expression	142	1324	0.0243694	0.207529	Gh_A01G1089;Gh_A01G1484;Gh_A01G1802;Gh_A02G1237;Gh_A02G1614;Gh_A02G1659;Gh_A02G1804;Gh_A03G0365;Gh_A03G0634;Gh_A03G1284;Gh_A03G1629;Gh_A04G0879;Gh_A04G0921;Gh_A04G1063;Gh_A04G1264;Gh_A04G1265;Gh_A04G1303;Gh_A05G0392;Gh_A05G1224;Gh_A05G2191;Gh_A05G2375;Gh_A05G2884;Gh_A05G3310;Gh_A05G3751;Gh_A05G3796;Gh_A06G0097;Gh_A06G0838;Gh_A06G1875;Gh_A07G0585;Gh_A07G0587;Gh_A07G0605;Gh_A07G0722;Gh_A07G0955;Gh_…
GO:0010201	response to continuous far red light stimulus by the high-irradiance response system	5	19	0.0246796	0.209143	Gh_A01G1715;Gh_A05G0639;Gh_A07G1033;Gh_D05G0788;Gh_D09G0967
GO:0016926	protein desumoylation	5	19	0.0246796	0.209143	Gh_A01G2074;Gh_A04G0987;Gh_D01G1131;Gh_D04G1531;Gh_Sca011819G01
GO:0070981	L-asparagine biosynthetic process	4	13	0.0252252	0.21221	Gh_A09G0840;Gh_A09G2475;Gh_A13G1945;Gh_Sca004949G01
GO:0070982	L-asparagine metabolic process	4	13	0.0252252	0.21221	Gh_A09G0840;Gh_A09G2475;Gh_A13G1945;Gh_Sca004949G01
GO:0090322	regulation of superoxide metabolic process	4	13	0.0252252	0.21221	Gh_A08G1425;Gh_A09G1854;Gh_A12G1904;Gh_D12G2084
GO:0034654	nucleobase-containing compound biosynthetic process	649	6636	0.0254952	0.21311	Gh_A01G0386;Gh_A01G0439;Gh_A01G0556;Gh_A01G0747;Gh_A01G0819;Gh_A01G0920;Gh_A01G1034;Gh_A01G1089;Gh_A01G1153;Gh_A01G1168;Gh_A01G1564;Gh_A01G1713;Gh_A01G1715;Gh_A01G1791;Gh_A01G1802;Gh_A01G1836;Gh_A02G0029;Gh_A02G0103;Gh_A02G0105;Gh_A02G0164;Gh_A02G0182;Gh_A02G0674;Gh_A02G0775;Gh_A02G0823;Gh_A02G0957;Gh_A02G1237;Gh_A02G1241;Gh_A02G1266;Gh_A02G1404;Gh_A02G1438;Gh_A02G1453;Gh_A02G1512;Gh_A02G1714;Gh_…
GO:0031328	positive regulation of cellular biosynthetic process	147	1377	0.0255699	0.21311	Gh_A01G1089;Gh_A01G1802;Gh_A02G1237;Gh_A02G1614;Gh_A02G1659;Gh_A02G1804;Gh_A03G0199;Gh_A03G0365;Gh_A03G0634;Gh_A03G1284;Gh_A03G1629;Gh_A04G0879;Gh_A04G0921;Gh_A04G1063;Gh_A04G1264;Gh_A04G1265;Gh_A04G1303;Gh_A05G0392;Gh_A05G1224;Gh_A05G2191;Gh_A05G2375;Gh_A05G2884;Gh_A05G3310;Gh_A05G3751;Gh_A05G3796;Gh_A06G0097;Gh_A06G0838;Gh_A06G1440;Gh_A06G1875;Gh_A07G0585;Gh_A07G0587;Gh_A07G0605;Gh_A07G0722;Gh_…
GO:0009408	response to heat	83	735	0.0255756	0.21311	Gh_A01G1389;Gh_A01G1736;Gh_A01G1740;Gh_A03G0164;Gh_A03G0210;Gh_A03G0330;Gh_A04G0387;Gh_A04G0737;Gh_A04G1193;Gh_A05G2093;Gh_A05G2211;Gh_A05G2375;Gh_A05G2424;Gh_A05G2724;Gh_A05G3751;Gh_A05G3992;Gh_A06G0763;Gh_A07G0202;Gh_A07G0540;Gh_A08G0086;Gh_A08G0195;Gh_A08G1128;Gh_A08G1129;Gh_A08G2192;Gh_A09G1038;Gh_A09G2077;Gh_A09G2229;Gh_A10G1062;Gh_A10G1483;Gh_A10G1940;Gh_A10G2198;Gh_A11G0457;Gh_A12G0018;Gh_…
GO:0051052	regulation of DNA metabolic process	29	218	0.0255781	0.21311	Gh_A05G0392;Gh_A05G2639;Gh_A05G3228;Gh_A05G3879;Gh_A07G0659;Gh_A07G1900;Gh_A08G0857;Gh_A08G1671;Gh_A09G0451;Gh_A10G0887;Gh_A11G1156;Gh_A12G0603;Gh_A12G1695;Gh_A13G0699;Gh_D05G1070;Gh_D05G3697;Gh_D06G1804;Gh_D06G1805;Gh_D07G0738;Gh_D07G2116;Gh_D08G2019;Gh_D09G0459;Gh_D10G0862;Gh_D12G2782;Gh_D13G0821;Gh_D13G1579;Gh_Sca005019G02;XLOC_076643;XLOC_080378
GO:0032973	amino acid export	8	40	0.0259412	0.215617	Gh_A01G1590;Gh_A02G0374;Gh_A05G3738;Gh_A05G3755;Gh_A09G1483;Gh_A11G1191;Gh_D02G0427;Gh_D11G1348
GO:0048583	regulation of response to stimulus	232	2250	0.0261069	0.216475	Gh_A01G2074;Gh_A01G2145;Gh_A02G0029;Gh_A02G0216;Gh_A02G0806;Gh_A02G1051;Gh_A02G1237;Gh_A02G1614;Gh_A02G1635;Gh_A02G1659;Gh_A03G0291;Gh_A03G0563;Gh_A03G0609;Gh_A03G0965;Gh_A03G1144;Gh_A03G1639;Gh_A04G0460;Gh_A05G0285;Gh_A05G0483;Gh_A05G0484;Gh_A05G0522;Gh_A05G0864;Gh_A05G1155;Gh_A05G1241;Gh_A05G1353;Gh_A05G1721;Gh_A05G1918;Gh_A05G2128;Gh_A05G2473;Gh_A05G2793;Gh_A05G3184;Gh_A05G3310;Gh_A05G3499;Gh_…
GO:0048640	negative regulation of developmental growth	6	26	0.0267829	0.221017	Gh_A01G1153;Gh_A05G0566;Gh_A05G2476;Gh_A13G0101;Gh_D05G2748;Gh_D13G0116
GO:0006655	phosphatidylglycerol biosynthetic process	7	33	0.0268852	0.221017	Gh_A01G0616;Gh_A05G1496;Gh_A06G1753;Gh_A10G0089;Gh_D05G1667;Gh_D06G2224;Gh_D10G0092
GO:0009692	ethylene metabolic process	15	96	0.0271773	0.221017	Gh_A02G1046;Gh_A05G2254;Gh_A06G1341;Gh_A07G0095;Gh_A07G0773;Gh_A08G0989;Gh_A10G0800;Gh_A11G1416;Gh_A12G2673;Gh_A13G2042;Gh_D07G0104;Gh_D07G0841;Gh_D07G1899;Gh_D09G0072;Gh_D12G2746
GO:0009693	ethylene biosynthetic process	15	96	0.0271773	0.221017	Gh_A02G1046;Gh_A05G2254;Gh_A06G1341;Gh_A07G0095;Gh_A07G0773;Gh_A08G0989;Gh_A10G0800;Gh_A11G1416;Gh_A12G2673;Gh_A13G2042;Gh_D07G0104;Gh_D07G0841;Gh_D07G1899;Gh_D09G0072;Gh_D12G2746
GO:0043449	cellular alkene metabolic process	15	96	0.0271773	0.221017	Gh_A02G1046;Gh_A05G2254;Gh_A06G1341;Gh_A07G0095;Gh_A07G0773;Gh_A08G0989;Gh_A10G0800;Gh_A11G1416;Gh_A12G2673;Gh_A13G2042;Gh_D07G0104;Gh_D07G0841;Gh_D07G1899;Gh_D09G0072;Gh_D12G2746
GO:0043450	alkene biosynthetic process	15	96	0.0271773	0.221017	Gh_A02G1046;Gh_A05G2254;Gh_A06G1341;Gh_A07G0095;Gh_A07G0773;Gh_A08G0989;Gh_A10G0800;Gh_A11G1416;Gh_A12G2673;Gh_A13G2042;Gh_D07G0104;Gh_D07G0841;Gh_D07G1899;Gh_D09G0072;Gh_D12G2746
GO:1900673	olefin metabolic process	15	96	0.0271773	0.221017	Gh_A02G1046;Gh_A05G2254;Gh_A06G1341;Gh_A07G0095;Gh_A07G0773;Gh_A08G0989;Gh_A10G0800;Gh_A11G1416;Gh_A12G2673;Gh_A13G2042;Gh_D07G0104;Gh_D07G0841;Gh_D07G1899;Gh_D09G0072;Gh_D12G2746
GO:1900674	olefin biosynthetic process	15	96	0.0271773	0.221017	Gh_A02G1046;Gh_A05G2254;Gh_A06G1341;Gh_A07G0095;Gh_A07G0773;Gh_A08G0989;Gh_A10G0800;Gh_A11G1416;Gh_A12G2673;Gh_A13G2042;Gh_D07G0104;Gh_D07G0841;Gh_D07G1899;Gh_D09G0072;Gh_D12G2746
GO:0006721	terpenoid metabolic process	60	512	0.0272286	0.221017	Gh_A01G0280;Gh_A01G0763;Gh_A01G1034;Gh_A01G1564;Gh_A01G1736;Gh_A01G1740;Gh_A02G1404;Gh_A04G0135;Gh_A04G0198;Gh_A04G1295;Gh_A04G1296;Gh_A05G2473;Gh_A05G3762;Gh_A06G0241;Gh_A07G0841;Gh_A07G2164;Gh_A08G1344;Gh_A09G0044;Gh_A11G1725;Gh_A12G1830;Gh_D01G0279;Gh_D01G0291;Gh_D01G0300;Gh_D01G0758;Gh_D01G0780;Gh_D01G1087;Gh_D01G1815;Gh_D01G1983;Gh_D01G1984;Gh_D01G1986;Gh_D02G0656;Gh_D02G1357;Gh_D05G1550;Gh_…
GO:0050826	response to freezing	17	113	0.0274016	0.221902	Gh_A03G0291;Gh_A04G0921;Gh_A05G0864;Gh_A05G2884;Gh_A05G3751;Gh_A07G0202;Gh_A07G2140;Gh_A10G0190;Gh_A12G2057;Gh_D02G0848;Gh_D03G1283;Gh_D04G1286;Gh_D05G2222;Gh_D05G3876;Gh_D06G0389;Gh_D12G0666;XLOC_007054
GO:0051171	regulation of nitrogen compound metabolic process	804	8298	0.0276198	0.223148	Gh_A01G0198;Gh_A01G0201;Gh_A01G0203;Gh_A01G0386;Gh_A01G0439;Gh_A01G0556;Gh_A01G0819;Gh_A01G0984;Gh_A01G1034;Gh_A01G1089;Gh_A01G1153;Gh_A01G1278;Gh_A01G1356;Gh_A01G1370;Gh_A01G1484;Gh_A01G1564;Gh_A01G1713;Gh_A01G1715;Gh_A01G1791;Gh_A01G1802;Gh_A01G1816;Gh_A01G1836;Gh_A02G0029;Gh_A02G0103;Gh_A02G0105;Gh_A02G0164;Gh_A02G0182;Gh_A02G0674;Gh_A02G0775;Gh_A02G0823;Gh_A02G0836;Gh_A02G0957;Gh_A02G1237;Gh_…
GO:0052546	cell wall pectin metabolic process	13	80	0.0285686	0.22984	Gh_A05G0970;Gh_A05G1935;Gh_A06G0284;Gh_A06G1042;Gh_A07G0625;Gh_A11G3052;Gh_A13G2159;Gh_D05G1079;Gh_D05G2166;Gh_D06G0304;Gh_D06G1261;Gh_D07G0692;Gh_D11G0880
GO:0008544	epidermis development	10	56	0.0287134	0.22984	Gh_A01G2121;Gh_A04G0656;Gh_A09G0932;Gh_A11G0202;Gh_A11G0796;Gh_D09G0960;Gh_D10G0146;Gh_D11G0934;Gh_D13G2321;Gh_Sca132566G01
GO:0009913	epidermal cell differentiation	10	56	0.0287134	0.22984	Gh_A01G2121;Gh_A04G0656;Gh_A09G0932;Gh_A11G0202;Gh_A11G0796;Gh_D09G0960;Gh_D10G0146;Gh_D11G0934;Gh_D13G2321;Gh_Sca132566G01
GO:0030855	epithelial cell differentiation	10	56	0.0287134	0.22984	Gh_A01G2121;Gh_A04G0656;Gh_A09G0932;Gh_A11G0202;Gh_A11G0796;Gh_D09G0960;Gh_D10G0146;Gh_D11G0934;Gh_D13G2321;Gh_Sca132566G01
GO:0034637	cellular carbohydrate biosynthetic process	85	759	0.0287949	0.229961	Gh_A01G1131;Gh_A02G0669;Gh_A02G1381;Gh_A03G1723;Gh_A04G1346;Gh_A05G0970;Gh_A05G1263;Gh_A05G1935;Gh_A05G2449;Gh_A05G2884;Gh_A06G0284;Gh_A06G0303;Gh_A06G0897;Gh_A06G1042;Gh_A06G1599;Gh_A07G0146;Gh_A07G0708;Gh_A07G1487;Gh_A08G0707;Gh_A08G0782;Gh_A08G1031;Gh_A08G2055;Gh_A08G2056;Gh_A09G1647;Gh_A09G1962;Gh_A09G2263;Gh_A10G0318;Gh_A10G1553;Gh_A11G0308;Gh_A11G1107;Gh_A11G1431;Gh_A11G3052;Gh_A11G3287;Gh_…
GO:0070588	calcium ion transmembrane transport	12	72	0.0289693	0.230822	Gh_A02G1457;Gh_A07G1726;Gh_A08G0581;Gh_A09G1923;Gh_A09G1931;Gh_A10G2186;Gh_D03G0256;Gh_D07G1930;Gh_D08G0676;Gh_D09G2131;Gh_D09G2141;Gh_Sca063093G01
GO:0031323	regulation of cellular metabolic process	900	9332	0.0290844	0.231208	Gh_A01G0198;Gh_A01G0201;Gh_A01G0203;Gh_A01G0386;Gh_A01G0439;Gh_A01G0556;Gh_A01G0819;Gh_A01G0984;Gh_A01G1034;Gh_A01G1089;Gh_A01G1153;Gh_A01G1278;Gh_A01G1287;Gh_A01G1356;Gh_A01G1370;Gh_A01G1484;Gh_A01G1564;Gh_A01G1713;Gh_A01G1715;Gh_A01G1736;Gh_A01G1740;Gh_A01G1791;Gh_A01G1802;Gh_A01G1816;Gh_A01G1827;Gh_A01G1836;Gh_A02G0029;Gh_A02G0103;Gh_A02G0105;Gh_A02G0164;Gh_A02G0182;Gh_A02G0674;Gh_A02G0775;Gh_…
GO:0006488	dolichol-linked oligosaccharide biosynthetic process	3	8	0.0298912	0.231774	Gh_A09G0750;Gh_A09G1123;Gh_D09G1127
GO:0018973	trinitrotoluene metabolic process	3	8	0.0298912	0.231774	Gh_A04G0409;Gh_D05G3222;XLOC_069882
GO:0018974	2,4,6-trinitrotoluene metabolic process	3	8	0.0298912	0.231774	Gh_A04G0409;Gh_D05G3222;XLOC_069882
GO:0019322	pentose biosynthetic process	3	8	0.0298912	0.231774	Gh_A06G1599;Gh_D06G1953;Gh_Sca185620G01
GO:0019326	nitrotoluene metabolic process	3	8	0.0298912	0.231774	Gh_A04G0409;Gh_D05G3222;XLOC_069882
GO:0019567	arabinose biosynthetic process	3	8	0.0298912	0.231774	Gh_A06G1599;Gh_D06G1953;Gh_Sca185620G01
GO:0046256	2,4,6-trinitrotoluene catabolic process	3	8	0.0298912	0.231774	Gh_A04G0409;Gh_D05G3222;XLOC_069882
GO:0046260	trinitrotoluene catabolic process	3	8	0.0298912	0.231774	Gh_A04G0409;Gh_D05G3222;XLOC_069882
GO:0046263	nitrotoluene catabolic process	3	8	0.0298912	0.231774	Gh_A04G0409;Gh_D05G3222;XLOC_069882
GO:0072490	toluene-containing compound metabolic process	3	8	0.0298912	0.231774	Gh_A04G0409;Gh_D05G3222;XLOC_069882
GO:0072491	toluene-containing compound catabolic process	3	8	0.0298912	0.231774	Gh_A04G0409;Gh_D05G3222;XLOC_069882
GO:0009651	response to salt stress	229	2228	0.0301781	0.233476	Gh_A01G0280;Gh_A01G0418;Gh_A01G0763;Gh_A01G0984;Gh_A01G1278;Gh_A01G1785;Gh_A01G1791;Gh_A01G1899;Gh_A02G0252;Gh_A02G0254;Gh_A02G0406;Gh_A02G0435;Gh_A02G0806;Gh_A02G0836;Gh_A02G1629;Gh_A03G0043;Gh_A03G0210;Gh_A03G0330;Gh_A03G0548;Gh_A03G1139;Gh_A03G1284;Gh_A03G1418;Gh_A03G1536;Gh_A03G1559;Gh_A03G1611;Gh_A04G0921;Gh_A04G1216;Gh_A04G1393;Gh_A04G1396;Gh_A05G0390;Gh_A05G1815;Gh_A05G2128;Gh_A05G2198;Gh_…
GO:0019673	GDP-mannose metabolic process	5	20	0.0304985	0.235429	Gh_A08G1162;Gh_A12G2606;Gh_D08G1446;Gh_D11G1675;Gh_D12G1056
GO:0006464	cellular protein modification process	681	6998	0.0311523	0.23941	Gh_A01G0031;Gh_A01G0069;Gh_A01G0086;Gh_A01G0121;Gh_A01G0124;Gh_A01G0355;Gh_A01G0470;Gh_A01G0574;Gh_A01G0763;Gh_A01G0822;Gh_A01G0858;Gh_A01G1463;Gh_A01G1507;Gh_A01G1620;Gh_A01G1694;Gh_A01G1714;Gh_A01G1811;Gh_A01G2074;Gh_A01G2145;Gh_A02G0047;Gh_A02G0065;Gh_A02G0528;Gh_A02G0671;Gh_A02G0677;Gh_A02G0724;Gh_A02G0727;Gh_A02G0806;Gh_A02G1028;Gh_A02G1635;Gh_A02G1701;Gh_A02G1714;Gh_A03G0143;Gh_A03G0291;Gh_…
GO:0036211	protein modification process	681	6998	0.0311523	0.23941	Gh_A01G0031;Gh_A01G0069;Gh_A01G0086;Gh_A01G0121;Gh_A01G0124;Gh_A01G0355;Gh_A01G0470;Gh_A01G0574;Gh_A01G0763;Gh_A01G0822;Gh_A01G0858;Gh_A01G1463;Gh_A01G1507;Gh_A01G1620;Gh_A01G1694;Gh_A01G1714;Gh_A01G1811;Gh_A01G2074;Gh_A01G2145;Gh_A02G0047;Gh_A02G0065;Gh_A02G0528;Gh_A02G0671;Gh_A02G0677;Gh_A02G0724;Gh_A02G0727;Gh_A02G0806;Gh_A02G1028;Gh_A02G1635;Gh_A02G1701;Gh_A02G1714;Gh_A03G0143;Gh_A03G0291;Gh_…
GO:0008655	pyrimidine-containing compound salvage	7	34	0.0312727	0.239789	Gh_A01G0747;Gh_A04G0034;Gh_A13G1097;Gh_D01G0767;Gh_D05G3700;Gh_D12G1576;Gh_D13G1362
GO:0016925	protein sumoylation	9	49	0.03134	0.239789	Gh_A01G2074;Gh_A03G0469;Gh_A03G1737;Gh_A05G1771;Gh_A12G0392;Gh_D01G1131;Gh_D02G2170;Gh_D03G1070;Gh_D12G1884
GO:0010468	regulation of gene expression	819	8475	0.0318179	0.242131	Gh_A01G0198;Gh_A01G0201;Gh_A01G0203;Gh_A01G0386;Gh_A01G0439;Gh_A01G0556;Gh_A01G0819;Gh_A01G0984;Gh_A01G1034;Gh_A01G1089;Gh_A01G1100;Gh_A01G1153;Gh_A01G1356;Gh_A01G1370;Gh_A01G1484;Gh_A01G1564;Gh_A01G1713;Gh_A01G1715;Gh_A01G1791;Gh_A01G1802;Gh_A01G1816;Gh_A01G1836;Gh_A02G0029;Gh_A02G0103;Gh_A02G0105;Gh_A02G0164;Gh_A02G0182;Gh_A02G0674;Gh_A02G0775;Gh_A02G0823;Gh_A02G0836;Gh_A02G0957;Gh_A02G1237;Gh_…
GO:0043692	monoterpene metabolic process	6	27	0.0318557	0.242131	Gh_A04G0135;Gh_A11G1725;Gh_D05G3456;Gh_D09G0075;Gh_D11G0475;Gh_D11G1883
GO:0043693	monoterpene biosynthetic process	6	27	0.0318557	0.242131	Gh_A04G0135;Gh_A11G1725;Gh_D05G3456;Gh_D09G0075;Gh_D11G0475;Gh_D11G1883
GO:0006528	asparagine metabolic process	4	14	0.0328216	0.243597	Gh_A09G0840;Gh_A09G2475;Gh_A13G1945;Gh_Sca004949G01
GO:0006529	asparagine biosynthetic process	4	14	0.0328216	0.243597	Gh_A09G0840;Gh_A09G2475;Gh_A13G1945;Gh_Sca004949G01
GO:0010185	regulation of cellular defense response	4	14	0.0328216	0.243597	Gh_A04G0460;Gh_A09G1257;Gh_D04G0893;Gh_D09G1258
GO:0033385	geranylgeranyl diphosphate metabolic process	4	14	0.0328216	0.243597	Gh_A04G0135;Gh_A11G1725;Gh_D11G0475;Gh_D11G1883
GO:0033386	geranylgeranyl diphosphate biosynthetic process	4	14	0.0328216	0.243597	Gh_A04G0135;Gh_A11G1725;Gh_D11G0475;Gh_D11G1883
GO:0035017	cuticle pattern formation	4	14	0.0328216	0.243597	Gh_A12G1503;Gh_A12G1504;Gh_A13G0689;Gh_D13G0799
GO:0043903	regulation of symbiosis, encompassing mutualism through parasitism	4	14	0.0328216	0.243597	Gh_A05G2503;Gh_A09G1410;Gh_D05G2780;Gh_D10G2540
GO:0050792	regulation of viral process	4	14	0.0328216	0.243597	Gh_A05G2503;Gh_A09G1410;Gh_D05G2780;Gh_D10G2540
GO:1901031	regulation of response to reactive oxygen species	4	14	0.0328216	0.243597	Gh_A08G1425;Gh_A09G1854;Gh_A12G1904;Gh_D12G2084
GO:1902358	sulfate transmembrane transport	4	14	0.0328216	0.243597	Gh_A05G0155;Gh_A05G1074;Gh_A05G1971;Gh_D05G2200
GO:1902477	regulation of defense response to bacterium, incompatible interaction	4	14	0.0328216	0.243597	Gh_A12G0518;Gh_A12G2506;Gh_D12G0532;Gh_D12G2633
GO:0009682	induced systemic resistance	14	90	0.0331696	0.245654	Gh_A02G0029;Gh_A05G3499;Gh_A06G1585;Gh_A08G1120;Gh_A10G1726;Gh_A11G3064;Gh_A13G1254;Gh_D01G1890;Gh_D02G0043;Gh_D04G0112;Gh_D05G2642;Gh_D06G1939;Gh_D09G1120;Gh_D10G2000
GO:0009247	glycolipid biosynthetic process	19	133	0.0332666	0.245846	Gh_A03G2103;Gh_A04G0761;Gh_A06G0151;Gh_A07G0708;Gh_A08G0514;Gh_A08G1417;Gh_A09G0310;Gh_A09G1795;Gh_A11G2269;Gh_A13G2267;Gh_A13G2314;Gh_D02G0914;Gh_D06G0131;Gh_D07G2414;Gh_D08G1709;Gh_D09G1917;XLOC_040158;XLOC_048088;XLOC_053968
GO:0042752	regulation of circadian rhythm	27	205	0.0338404	0.249555	Gh_A04G0849;Gh_A05G3943;Gh_A07G0136;Gh_A09G0416;Gh_A10G0820;Gh_A10G1233;Gh_A10G1649;Gh_A11G0926;Gh_A12G0896;Gh_A12G1061;Gh_A13G0891;Gh_A13G1695;Gh_D04G1347;Gh_D07G1868;Gh_D07G2397;Gh_D08G0782;Gh_D09G1515;Gh_D10G0513;Gh_D10G0949;Gh_D10G1262;Gh_D10G1899;Gh_D11G0790;Gh_D11G1068;Gh_D12G0982;Gh_D12G1184;Gh_D13G1131;Gh_Sca106050G01
GO:0006206	pyrimidine nucleobase metabolic process	12	74	0.0350166	0.257681	Gh_A01G0747;Gh_A04G0034;Gh_A05G3557;Gh_A12G1810;Gh_A13G0108;Gh_A13G1097;Gh_D01G0767;Gh_D05G3700;Gh_D08G0140;Gh_D12G1576;Gh_D13G0125;Gh_D13G1362
GO:1904666	regulation of ubiquitin protein ligase activity	9	50	0.0352339	0.257896	Gh_A01G1287;Gh_A11G0093;Gh_A11G0094;Gh_A11G0098;Gh_A11G0963;Gh_D02G1558;Gh_D11G0097;Gh_D11G0102;XLOC_079135
GO:0048878	chemical homeostasis	124	1159	0.035388	0.257896	Gh_A01G0243;Gh_A01G0396;Gh_A01G0740;Gh_A01G0920;Gh_A01G1564;Gh_A01G1590;Gh_A01G1889;Gh_A01G1913;Gh_A02G0374;Gh_A02G0435;Gh_A02G0724;Gh_A02G0727;Gh_A02G1051;Gh_A02G1332;Gh_A02G1453;Gh_A02G1611;Gh_A02G1614;Gh_A03G0318;Gh_A03G0773;Gh_A03G0789;Gh_A03G0889;Gh_A03G0950;Gh_A03G1331;Gh_A03G1354;Gh_A04G0051;Gh_A04G0874;Gh_A05G1918;Gh_A05G2032;Gh_A05G2033;Gh_A05G2211;Gh_A05G2503;Gh_A05G3361;Gh_A05G3671;Gh_…
GO:0000079	regulation of cyclin-dependent protein serine/threonine kinase activity	11	66	0.0355645	0.257896	Gh_A03G1441;Gh_A05G3796;Gh_A07G0587;Gh_A07G0955;Gh_A11G1124;Gh_A11G2416;Gh_A12G0888;Gh_D02G1901;Gh_D07G1034;Gh_D11G1276;XLOC_025813
GO:1904029	regulation of cyclin-dependent protein kinase activity	11	66	0.0355645	0.257896	Gh_A03G1441;Gh_A05G3796;Gh_A07G0587;Gh_A07G0955;Gh_A11G1124;Gh_A11G2416;Gh_A12G0888;Gh_D02G1901;Gh_D07G1034;Gh_D11G1276;XLOC_025813
GO:0016144	S-glycoside biosynthetic process	19	134	0.0355667	0.257896	Gh_A01G1508;Gh_A01G2104;Gh_A02G0029;Gh_A02G1243;Gh_A05G3499;Gh_A06G1585;Gh_A10G1726;Gh_A12G1685;Gh_A13G1564;Gh_D02G0043;Gh_D04G0112;Gh_D05G2642;Gh_D05G3614;Gh_D06G1939;Gh_D10G1865;Gh_D10G2000;Gh_D12G1161;Gh_D13G1901;Gh_D13G2163
GO:0019758	glycosinolate biosynthetic process	19	134	0.0355667	0.257896	Gh_A01G1508;Gh_A01G2104;Gh_A02G0029;Gh_A02G1243;Gh_A05G3499;Gh_A06G1585;Gh_A10G1726;Gh_A12G1685;Gh_A13G1564;Gh_D02G0043;Gh_D04G0112;Gh_D05G2642;Gh_D05G3614;Gh_D06G1939;Gh_D10G1865;Gh_D10G2000;Gh_D12G1161;Gh_D13G1901;Gh_D13G2163
GO:0019761	glucosinolate biosynthetic process	19	134	0.0355667	0.257896	Gh_A01G1508;Gh_A01G2104;Gh_A02G0029;Gh_A02G1243;Gh_A05G3499;Gh_A06G1585;Gh_A10G1726;Gh_A12G1685;Gh_A13G1564;Gh_D02G0043;Gh_D04G0112;Gh_D05G2642;Gh_D05G3614;Gh_D06G1939;Gh_D10G1865;Gh_D10G2000;Gh_D12G1161;Gh_D13G1901;Gh_D13G2163
GO:0046471	phosphatidylglycerol metabolic process	7	35	0.036115	0.261325	Gh_A01G0616;Gh_A05G1496;Gh_A06G1753;Gh_A10G0089;Gh_D05G1667;Gh_D06G2224;Gh_D10G0092
GO:0051726	regulation of cell cycle	74	659	0.0369608	0.266888	Gh_A01G0991;Gh_A01G1287;Gh_A02G1453;Gh_A03G1441;Gh_A03G1998;Gh_A04G1027;Gh_A05G2639;Gh_A05G3228;Gh_A05G3796;Gh_A05G3879;Gh_A06G0347;Gh_A06G0961;Gh_A06G1890;Gh_A07G0587;Gh_A07G0955;Gh_A07G1116;Gh_A07G2106;Gh_A08G0857;Gh_A09G0451;Gh_A10G0191;Gh_A10G0824;Gh_A10G0887;Gh_A10G1128;Gh_A11G1124;Gh_A11G1292;Gh_A11G1947;Gh_A11G2416;Gh_A11G3065;Gh_A12G0836;Gh_A12G0888;Gh_A12G1705;Gh_A12G2560;Gh_A13G0699;Gh_…
GO:0046503	glycerolipid catabolic process	5	21	0.0371093	0.267403	Gh_A03G1331;Gh_A07G2133;Gh_D02G1768;Gh_D07G2342;Gh_D10G0773
GO:0042335	cuticle development	19	135	0.0379818	0.273122	Gh_A01G1283;Gh_A06G1390;Gh_A08G2083;Gh_A09G0391;Gh_A11G2203;Gh_A11G2206;Gh_A12G1296;Gh_A12G1503;Gh_A12G1504;Gh_A13G0689;Gh_A13G0840;Gh_A13G1813;Gh_D02G1726;Gh_D04G0597;Gh_D08G2646;Gh_D11G2500;Gh_D12G1418;Gh_D13G0799;Gh_D13G1085
GO:0047484	regulation of response to osmotic stress	16	109	0.0386157	0.277106	Gh_A02G0806;Gh_A03G1639;Gh_A05G1721;Gh_A05G1918;Gh_A05G2128;Gh_A06G0188;Gh_A07G0202;Gh_A12G0518;Gh_A13G2269;Gh_D02G0858;Gh_D02G2055;Gh_D05G2384;Gh_D06G0184;Gh_D09G1290;Gh_D12G0532;Gh_D13G1006
GO:0006814	sodium ion transport	14	92	0.0390617	0.27915	Gh_A01G0243;Gh_A04G1216;Gh_A08G0025;Gh_A08G2473;Gh_A09G2046;Gh_D02G1385;Gh_D07G1990;Gh_D08G0064;Gh_D08G0868;Gh_D09G0593;Gh_D11G2695;Gh_D13G2100;XLOC_033574;XLOC_065386
GO:0051651	maintenance of location in cell	14	92	0.0390617	0.27915	Gh_A01G0920;Gh_A02G0216;Gh_A04G0460;Gh_A05G0193;Gh_A09G1257;Gh_A13G2269;Gh_D04G0893;Gh_D05G0266;Gh_D05G2919;Gh_D07G1576;Gh_D07G2168;Gh_D09G1258;Gh_D13G1006;XLOC_073756
GO:0015780	nucleotide-sugar transport	11	67	0.039173	0.27937	Gh_A03G0546;Gh_A05G3330;Gh_A08G1773;Gh_A08G2013;Gh_A08G2554;Gh_A10G0994;Gh_D03G1117;Gh_D04G0268;Gh_D08G0002;Gh_D13G1021;Gh_Sca006224G01
GO:0044030	regulation of DNA methylation	9	51	0.0394471	0.280747	Gh_A05G0392;Gh_A07G1900;Gh_A08G1671;Gh_A11G1156;Gh_A12G0603;Gh_D07G2116;Gh_D08G2019;Gh_D12G2782;Gh_D13G1579
GO:0006714	sesquiterpenoid metabolic process	25	190	0.0402961	0.286201	Gh_A01G0280;Gh_A01G0763;Gh_A01G1736;Gh_A01G1740;Gh_A04G0198;Gh_A04G1295;Gh_A04G1296;Gh_A08G1344;Gh_A12G1830;Gh_D01G0279;Gh_D01G0291;Gh_D01G0780;Gh_D01G1983;Gh_D01G1984;Gh_D01G1986;Gh_D02G0656;Gh_D05G3506;Gh_D05G3507;Gh_D05G3508;Gh_D07G0866;Gh_D08G1639;Gh_D10G2296;Gh_D11G3403;Gh_D12G2002;XLOC_071222
GO:0060860	regulation of floral organ abscission	4	15	0.0416085	0.288983	Gh_A02G1701;Gh_A03G0563;Gh_A12G1689;Gh_D12G1850
GO:0060862	negative regulation of floral organ abscission	4	15	0.0416085	0.288983	Gh_A02G1701;Gh_A03G0563;Gh_A12G1689;Gh_D12G1850
GO:0006577	amino-acid betaine metabolic process	3	9	0.0418492	0.288983	Gh_A06G0697;Gh_A08G1479;XLOC_007874
GO:0006578	amino-acid betaine biosynthetic process	3	9	0.0418492	0.288983	Gh_A06G0697;Gh_A08G1479;XLOC_007874
GO:0006723	cuticle hydrocarbon biosynthetic process	3	9	0.0418492	0.288983	Gh_A08G2083;Gh_A13G1813;Gh_D08G2646
GO:0010433	bract morphogenesis	3	9	0.0418492	0.288983	Gh_A01G1802;Gh_D01G1890;Gh_D09G1120
GO:0010434	bract formation	3	9	0.0418492	0.288983	Gh_A01G1802;Gh_D01G1890;Gh_D09G1120
GO:0019285	glycine betaine biosynthetic process from choline	3	9	0.0418492	0.288983	Gh_A06G0697;Gh_A08G1479;XLOC_007874
GO:0031455	glycine betaine metabolic process	3	9	0.0418492	0.288983	Gh_A06G0697;Gh_A08G1479;XLOC_007874
GO:0031456	glycine betaine biosynthetic process	3	9	0.0418492	0.288983	Gh_A06G0697;Gh_A08G1479;XLOC_007874
GO:0045792	negative regulation of cell size	3	9	0.0418492	0.288983	Gh_A01G0013;Gh_A12G0319;Gh_D12G0347
GO:0006661	phosphatidylinositol biosynthetic process	12	76	0.0419089	0.288983	Gh_A07G0708;Gh_A08G1417;Gh_A09G0310;Gh_A09G1795;Gh_A11G2269;Gh_D05G1320;Gh_D07G0140;Gh_D07G2414;Gh_D08G1709;Gh_D09G1917;XLOC_048088;XLOC_053968
GO:0042753	positive regulation of circadian rhythm	12	76	0.0419089	0.288983	Gh_A05G3943;Gh_A07G0136;Gh_A10G1233;Gh_A12G0896;Gh_A13G1695;Gh_D07G1868;Gh_D07G2397;Gh_D09G1515;Gh_D10G0513;Gh_D10G1262;Gh_D11G0790;Gh_D12G0982
GO:0006468	protein phosphorylation	308	3076	0.0424246	0.288983	Gh_A01G0355;Gh_A01G1507;Gh_A01G1620;Gh_A01G2145;Gh_A02G0047;Gh_A02G0065;Gh_A02G0677;Gh_A02G0724;Gh_A02G0727;Gh_A02G1028;Gh_A02G1635;Gh_A02G1701;Gh_A02G1714;Gh_A03G0291;Gh_A03G0563;Gh_A03G0773;Gh_A03G0945;Gh_A03G0965;Gh_A03G1505;Gh_A03G1511;Gh_A04G0849;Gh_A04G0888;Gh_A04G1464;Gh_A05G0253;Gh_A05G0258;Gh_A05G0399;Gh_A05G0405;Gh_A05G0447;Gh_A05G0482;Gh_A05G0864;Gh_A05G1020;Gh_A05G1356;Gh_A05G1421;Gh_…
GO:0080090	regulation of primary metabolic process	864	8993	0.0424492	0.288983	Gh_A01G0198;Gh_A01G0201;Gh_A01G0203;Gh_A01G0386;Gh_A01G0439;Gh_A01G0556;Gh_A01G0819;Gh_A01G0984;Gh_A01G1034;Gh_A01G1089;Gh_A01G1153;Gh_A01G1287;Gh_A01G1356;Gh_A01G1370;Gh_A01G1484;Gh_A01G1564;Gh_A01G1713;Gh_A01G1715;Gh_A01G1736;Gh_A01G1740;Gh_A01G1791;Gh_A01G1802;Gh_A01G1816;Gh_A01G1827;Gh_A01G1836;Gh_A02G0029;Gh_A02G0103;Gh_A02G0105;Gh_A02G0164;Gh_A02G0182;Gh_A02G0674;Gh_A02G0775;Gh_A02G0823;Gh_…
GO:0045930	negative regulation of mitotic cell cycle	8	44	0.0433508	0.288983	Gh_A01G1287;Gh_A02G1453;Gh_A06G0347;Gh_A10G0887;Gh_A11G1947;Gh_D02G1558;Gh_D10G0862;Gh_D11G2028
GO:0046246	terpene biosynthetic process	15	102	0.0435797	0.288983	Gh_A04G0135;Gh_A04G0198;Gh_A04G1295;Gh_A04G1296;Gh_A07G0841;Gh_A11G1725;Gh_D05G3456;Gh_D05G3506;Gh_D05G3507;Gh_D05G3508;Gh_D07G0910;Gh_D09G0075;Gh_D11G0475;Gh_D11G1883;Gh_D11G3403
GO:0006241	CTP biosynthetic process	6	29	0.043775	0.288983	Gh_A01G0747;Gh_A04G0034;Gh_A13G1097;Gh_D01G0767;Gh_D05G3700;Gh_D13G1362
GO:0009208	pyrimidine ribonucleoside triphosphate metabolic process	6	29	0.043775	0.288983	Gh_A01G0747;Gh_A04G0034;Gh_A13G1097;Gh_D01G0767;Gh_D05G3700;Gh_D13G1362
GO:0009209	pyrimidine ribonucleoside triphosphate biosynthetic process	6	29	0.043775	0.288983	Gh_A01G0747;Gh_A04G0034;Gh_A13G1097;Gh_D01G0767;Gh_D05G3700;Gh_D13G1362
GO:0010508	positive regulation of autophagy	6	29	0.043775	0.288983	Gh_A03G0210;Gh_A08G1128;Gh_A08G1129;Gh_D03G1371;Gh_D04G1318;Gh_Sca005978G01
GO:0031398	positive regulation of protein ubiquitination	6	29	0.043775	0.288983	Gh_A11G0093;Gh_A11G0094;Gh_A11G0098;Gh_D11G0097;Gh_D11G0102;XLOC_079135
GO:0043102	amino acid salvage	6	29	0.043775	0.288983	Gh_A01G0457;Gh_A01G1508;Gh_A02G0329;Gh_A02G0974;Gh_A13G0384;Gh_D13G1547
GO:0046036	CTP metabolic process	6	29	0.043775	0.288983	Gh_A01G0747;Gh_A04G0034;Gh_A13G1097;Gh_D01G0767;Gh_D05G3700;Gh_D13G1362
GO:0051351	positive regulation of ligase activity	6	29	0.043775	0.288983	Gh_A11G0093;Gh_A11G0094;Gh_A11G0098;Gh_D11G0097;Gh_D11G0102;XLOC_079135
GO:0051443	positive regulation of ubiquitin-protein transferase activity	6	29	0.043775	0.288983	Gh_A11G0093;Gh_A11G0094;Gh_A11G0098;Gh_D11G0097;Gh_D11G0102;XLOC_079135
GO:0071267	L-methionine salvage	6	29	0.043775	0.288983	Gh_A01G0457;Gh_A01G1508;Gh_A02G0329;Gh_A02G0974;Gh_A13G0384;Gh_D13G1547
GO:1903322	positive regulation of protein modification by small protein conjugation or removal	6	29	0.043775	0.288983	Gh_A11G0093;Gh_A11G0094;Gh_A11G0098;Gh_D11G0097;Gh_D11G0102;XLOC_079135
GO:0000820	regulation of glutamine family amino acid metabolic process	2	4	0.0440228	0.288983	Gh_A10G0166;Gh_D10G0181
GO:0010972	negative regulation of G2/M transition of mitotic cell cycle	2	4	0.0440228	0.288983	Gh_A10G0887;Gh_D10G0862
GO:0019988	charged-tRNA amino acid modification	2	4	0.0440228	0.288983	Gh_A05G0182;Gh_D05G0256
GO:0044818	mitotic G2/M transition checkpoint	2	4	0.0440228	0.288983	Gh_A10G0887;Gh_D10G0862
GO:0051974	negative regulation of telomerase activity	2	4	0.0440228	0.288983	Gh_A07G0659;Gh_D07G0738
GO:0060629	regulation of homologous chromosome segregation	2	4	0.0440228	0.288983	Gh_A11G3065;Gh_D11G1106
GO:0090173	regulation of synaptonemal complex assembly	2	4	0.0440228	0.288983	Gh_A11G3065;Gh_D11G1106
GO:1902750	negative regulation of cell cycle G2/M phase transition	2	4	0.0440228	0.288983	Gh_A10G0887;Gh_D10G0862
GO:2000214	regulation of proline metabolic process	2	4	0.0440228	0.288983	Gh_A10G0166;Gh_D10G0181
GO:2000279	negative regulation of DNA biosynthetic process	2	4	0.0440228	0.288983	Gh_A07G0659;Gh_D07G0738
GO:2000603	regulation of secondary growth	2	4	0.0440228	0.288983	Gh_A05G0399;XLOC_069898
GO:2000604	negative regulation of secondary growth	2	4	0.0440228	0.288983	Gh_A05G0399;XLOC_069898
GO:0010325	raffinose family oligosaccharide biosynthetic process	5	22	0.0445313	0.291339	Gh_A11G1091;Gh_A11G2361;Gh_A12G0052;Gh_D11G1242;Gh_D12G0066
GO:1900376	regulation of secondary metabolite biosynthetic process	16	111	0.0445499	0.291339	Gh_A03G0199;Gh_A05G0080;Gh_A08G0993;Gh_D03G1381;Gh_D05G0142;Gh_D05G2518;Gh_D05G3256;Gh_D10G0627;Gh_D10G1881;Gh_D11G2025;Gh_D13G2127;XLOC_013338;XLOC_013474;XLOC_032009;XLOC_068034;XLOC_068035
GO:0006066	alcohol metabolic process	75	676	0.0449202	0.293208	Gh_A01G0280;Gh_A01G0396;Gh_A01G0763;Gh_A01G1736;Gh_A01G1740;Gh_A02G1611;Gh_A03G0477;Gh_A03G0803;Gh_A03G1331;Gh_A03G1495;Gh_A04G1093;Gh_A05G1099;Gh_A05G2224;Gh_A06G0608;Gh_A06G0697;Gh_A06G1697;Gh_A07G0119;Gh_A07G2133;Gh_A08G1344;Gh_A08G1438;Gh_A08G1479;Gh_A10G0562;Gh_A10G0662;Gh_A11G2991;Gh_A12G0153;Gh_A12G1830;Gh_A12G1916;Gh_A12G2062;Gh_A13G1589;Gh_D01G0279;Gh_D01G0291;Gh_D01G0397;Gh_D01G0660;Gh_…
GO:0048519	negative regulation of biological process	316	3167	0.0462957	0.301618	Gh_A01G0984;Gh_A01G1089;Gh_A01G1100;Gh_A01G1153;Gh_A01G1278;Gh_A01G1287;Gh_A01G1564;Gh_A01G1791;Gh_A02G0029;Gh_A02G0836;Gh_A02G1237;Gh_A02G1453;Gh_A02G1614;Gh_A02G1635;Gh_A02G1701;Gh_A03G0204;Gh_A03G0502;Gh_A03G0530;Gh_A03G0548;Gh_A03G0563;Gh_A03G1284;Gh_A03G1314;Gh_A03G1611;Gh_A03G1639;Gh_A03G1944;Gh_A04G0311;Gh_A04G0460;Gh_A04G0879;Gh_A04G1063;Gh_A05G0193;Gh_A05G0285;Gh_A05G0359;Gh_A05G0392;Gh_…
GO:0005986	sucrose biosynthetic process	11	69	0.0471364	0.306486	Gh_A02G0669;Gh_A05G2449;Gh_A06G0897;Gh_A07G0146;Gh_A08G1031;Gh_D04G1225;Gh_D05G2719;Gh_D06G0825;Gh_D07G0139;Gh_D08G1309;XLOC_083603
GO:0009610	response to symbiotic fungus	7	37	0.0472198	0.306486	Gh_A01G1715;Gh_A05G0639;Gh_A07G1033;Gh_D03G0329;Gh_D05G0788;Gh_D09G0967;Gh_D12G1458
GO:0060255	regulation of macromolecule metabolic process	874	9115	0.0474907	0.307668	Gh_A01G0198;Gh_A01G0201;Gh_A01G0203;Gh_A01G0386;Gh_A01G0439;Gh_A01G0556;Gh_A01G0819;Gh_A01G0984;Gh_A01G1034;Gh_A01G1089;Gh_A01G1100;Gh_A01G1153;Gh_A01G1287;Gh_A01G1356;Gh_A01G1370;Gh_A01G1484;Gh_A01G1564;Gh_A01G1713;Gh_A01G1715;Gh_A01G1791;Gh_A01G1802;Gh_A01G1816;Gh_A01G1827;Gh_A01G1836;Gh_A02G0029;Gh_A02G0103;Gh_A02G0105;Gh_A02G0164;Gh_A02G0182;Gh_A02G0674;Gh_A02G0775;Gh_A02G0823;Gh_A02G0836;Gh_…
GO:2001020	regulation of response to DNA damage stimulus	10	61	0.0482596	0.312066	Gh_A07G1116;Gh_A10G0887;Gh_D05G3697;Gh_D06G1804;Gh_D06G1805;Gh_D07G1221;Gh_D10G0862;Gh_D10G0949;XLOC_076643;XLOC_080378
GO:0051607	defense response to virus	22	166	0.0484394	0.312402	Gh_A01G1100;Gh_A01G1725;Gh_A01G1726;Gh_A04G0311;Gh_A05G0400;Gh_A05G3963;Gh_A07G1811;Gh_A09G0834;Gh_A09G1272;Gh_D01G0139;Gh_D01G1133;Gh_D01G1975;Gh_D05G0516;Gh_D05G3343;Gh_D07G2014;Gh_D09G1275;Gh_D10G2324;Gh_D13G0812;Gh_D13G2027;XLOC_012630;XLOC_023247;XLOC_083402
GO:0009608	response to symbiont	8	45	0.048672	0.312402	Gh_A01G1715;Gh_A05G0639;Gh_A07G1033;Gh_D03G0329;Gh_D05G0788;Gh_D09G0967;Gh_D12G1458;XLOC_039583
GO:0009773	photosynthetic electron transport in photosystem I	8	45	0.048672	0.312402	Gh_A04G0007;Gh_A08G1594;Gh_A10G0594;Gh_A11G3190;Gh_D01G0287;Gh_D01G2266;Gh_D04G1225;Gh_D10G0641
GO:0009862	systemic acquired resistance, salicylic acid mediated signaling pathway	8	45	0.048672	0.312402	Gh_A02G0029;Gh_A03G2161;Gh_A05G3499;Gh_A06G1585;Gh_D02G0043;Gh_D04G0112;Gh_D05G2642;Gh_D06G1939
GO:0006643	membrane lipid metabolic process	34	278	0.048776	0.312491	Gh_A03G0871;Gh_A03G2103;Gh_A04G0761;Gh_A06G0151;Gh_A07G0708;Gh_A08G0514;Gh_A08G1417;Gh_A09G0310;Gh_A09G1795;Gh_A09G2441;Gh_A11G2212;Gh_A11G2269;Gh_A13G0350;Gh_A13G2267;Gh_A13G2275;Gh_A13G2314;Gh_D02G0914;Gh_D02G1253;Gh_D02G1254;Gh_D04G0597;Gh_D06G0131;Gh_D07G2414;Gh_D08G1709;Gh_D09G1528;Gh_D09G1917;Gh_D12G0217;Gh_D12G1957;Gh_D13G0393;Gh_D13G0934;XLOC_026309;XLOC_031322;XLOC_040158;XLOC_048088;XLO…

## Sheet: X-2-vs-L-2.P
GO ID	Description	GeneRatio (6902)	BgRatio (59101)	pvalue	p.adjust	geneID
GO:0006518	peptide metabolic process	412	2101	8.38929e-27	3.32468e-23	Gh_A01G0072;Gh_A01G0266;Gh_A01G0305;Gh_A01G0783;Gh_A01G1140;Gh_A01G1320;Gh_A01G1482;Gh_A01G1521;Gh_A01G1656;Gh_A01G1776;Gh_A01G1933;Gh_A01G1956;Gh_A01G2139;Gh_A02G0325;Gh_A02G0344;Gh_A02G0402;Gh_A02G0414;Gh_A02G0589;Gh_A02G0647;Gh_A02G0937;Gh_A02G1166;Gh_A02G1456;Gh_A03G0165;Gh_A03G0317;Gh_A03G0384;Gh_A03G0430;Gh_A03G0586;Gh_A03G0600;Gh_A03G0604;Gh_A03G1184;Gh_A03G1615;Gh_A03G1658;Gh_A03G2107;Gh_…
GO:0006412	translation	377	1912	4.78001e-25	9.47158e-22	Gh_A01G0072;Gh_A01G0266;Gh_A01G0305;Gh_A01G0783;Gh_A01G1140;Gh_A01G1320;Gh_A01G1482;Gh_A01G1521;Gh_A01G1656;Gh_A01G1776;Gh_A01G1933;Gh_A01G1956;Gh_A01G2139;Gh_A02G0325;Gh_A02G0344;Gh_A02G0402;Gh_A02G0414;Gh_A02G0589;Gh_A02G0647;Gh_A02G0937;Gh_A02G1166;Gh_A02G1456;Gh_A03G0165;Gh_A03G0317;Gh_A03G0430;Gh_A03G0586;Gh_A03G0600;Gh_A03G0604;Gh_A03G1184;Gh_A03G1615;Gh_A03G1658;Gh_A03G2107;Gh_A04G1031;Gh_…
GO:0043043	peptide biosynthetic process	378	1923	7.40738e-25	9.78514e-22	Gh_A01G0072;Gh_A01G0266;Gh_A01G0305;Gh_A01G0783;Gh_A01G1140;Gh_A01G1320;Gh_A01G1482;Gh_A01G1521;Gh_A01G1656;Gh_A01G1776;Gh_A01G1933;Gh_A01G1956;Gh_A01G2139;Gh_A02G0325;Gh_A02G0344;Gh_A02G0402;Gh_A02G0414;Gh_A02G0589;Gh_A02G0647;Gh_A02G0937;Gh_A02G1166;Gh_A02G1456;Gh_A03G0165;Gh_A03G0317;Gh_A03G0430;Gh_A03G0586;Gh_A03G0600;Gh_A03G0604;Gh_A03G1184;Gh_A03G1615;Gh_A03G1658;Gh_A03G2107;Gh_A04G1031;Gh_…
GO:0043603	cellular amide metabolic process	442	2355	1.24283e-24	1.23133e-21	Gh_A01G0072;Gh_A01G0266;Gh_A01G0305;Gh_A01G0783;Gh_A01G1140;Gh_A01G1320;Gh_A01G1482;Gh_A01G1521;Gh_A01G1656;Gh_A01G1776;Gh_A01G1933;Gh_A01G1956;Gh_A01G2139;Gh_A02G0325;Gh_A02G0344;Gh_A02G0402;Gh_A02G0414;Gh_A02G0589;Gh_A02G0647;Gh_A02G0937;Gh_A02G1166;Gh_A02G1456;Gh_A03G0165;Gh_A03G0317;Gh_A03G0384;Gh_A03G0430;Gh_A03G0586;Gh_A03G0600;Gh_A03G0604;Gh_A03G1184;Gh_A03G1615;Gh_A03G1658;Gh_A03G2107;Gh_…
GO:0043604	amide biosynthetic process	399	2088	8.65743e-24	6.86188e-21	Gh_A01G0072;Gh_A01G0266;Gh_A01G0305;Gh_A01G0783;Gh_A01G1140;Gh_A01G1320;Gh_A01G1482;Gh_A01G1521;Gh_A01G1656;Gh_A01G1776;Gh_A01G1933;Gh_A01G1956;Gh_A01G2139;Gh_A02G0325;Gh_A02G0344;Gh_A02G0402;Gh_A02G0414;Gh_A02G0589;Gh_A02G0647;Gh_A02G0937;Gh_A02G1166;Gh_A02G1456;Gh_A03G0165;Gh_A03G0317;Gh_A03G0430;Gh_A03G0586;Gh_A03G0600;Gh_A03G0604;Gh_A03G1184;Gh_A03G1615;Gh_A03G1658;Gh_A03G2107;Gh_A04G1031;Gh_…
GO:1901566	organonitrogen compound biosynthetic process	583	3654	1.03976e-15	6.86763e-13	Gh_A01G0072;Gh_A01G0266;Gh_A01G0268;Gh_A01G0275;Gh_A01G0305;Gh_A01G0457;Gh_A01G0747;Gh_A01G0783;Gh_A01G0920;Gh_A01G1140;Gh_A01G1320;Gh_A01G1482;Gh_A01G1508;Gh_A01G1521;Gh_A01G1656;Gh_A01G1736;Gh_A01G1740;Gh_A01G1776;Gh_A01G1899;Gh_A01G1933;Gh_A01G1956;Gh_A01G2139;Gh_A02G0029;Gh_A02G0325;Gh_A02G0329;Gh_A02G0344;Gh_A02G0402;Gh_A02G0414;Gh_A02G0589;Gh_A02G0647;Gh_A02G0937;Gh_A02G0974;Gh_A02G1086;Gh_…
GO:0001101	response to acid chemical	682	4434	8.65242e-15	4.89851e-12	Gh_A01G0192;Gh_A01G0280;Gh_A01G0526;Gh_A01G0621;Gh_A01G0719;Gh_A01G0763;Gh_A01G0800;Gh_A01G0871;Gh_A01G1078;Gh_A01G1225;Gh_A01G1278;Gh_A01G1403;Gh_A01G1564;Gh_A01G1694;Gh_A01G1714;Gh_A01G1715;Gh_A01G1736;Gh_A01G1740;Gh_A01G1791;Gh_A01G1899;Gh_A01G2064;Gh_A02G0029;Gh_A02G0252;Gh_A02G0495;Gh_A02G0612;Gh_A02G0669;Gh_A02G0724;Gh_A02G0728;Gh_A02G1029;Gh_A02G1046;Gh_A02G1237;Gh_A02G1246;Gh_A02G1529;Gh_…
GO:0006950	response to stress	1526	11066	2.80583e-14	1.38994e-11	Gh_A01G0065;Gh_A01G0124;Gh_A01G0129;Gh_A01G0158;Gh_A01G0192;Gh_A01G0266;Gh_A01G0268;Gh_A01G0275;Gh_A01G0280;Gh_A01G0288;Gh_A01G0383;Gh_A01G0391;Gh_A01G0437;Gh_A01G0475;Gh_A01G0526;Gh_A01G0548;Gh_A01G0557;Gh_A01G0652;Gh_A01G0659;Gh_A01G0665;Gh_A01G0716;Gh_A01G0719;Gh_A01G0763;Gh_A01G0826;Gh_A01G0842;Gh_A01G0871;Gh_A01G1004;Gh_A01G1058;Gh_A01G1100;Gh_A01G1225;Gh_A01G1278;Gh_A01G1279;Gh_A01G1341;Gh_…
GO:1901700	response to oxygen-containing compound	851	5850	1.51941e-12	6.69046e-10	Gh_A01G0013;Gh_A01G0192;Gh_A01G0268;Gh_A01G0280;Gh_A01G0526;Gh_A01G0621;Gh_A01G0719;Gh_A01G0757;Gh_A01G0763;Gh_A01G0800;Gh_A01G0826;Gh_A01G0871;Gh_A01G1078;Gh_A01G1225;Gh_A01G1278;Gh_A01G1403;Gh_A01G1564;Gh_A01G1694;Gh_A01G1714;Gh_A01G1715;Gh_A01G1736;Gh_A01G1740;Gh_A01G1791;Gh_A01G1899;Gh_A01G2064;Gh_A01G2145;Gh_A02G0029;Gh_A02G0252;Gh_A02G0495;Gh_A02G0612;Gh_A02G0669;Gh_A02G0724;Gh_A02G0728;Gh_…
GO:0006334	nucleosome assembly	40	105	2.94956e-12	1.16891e-09	Gh_A02G0886;Gh_A03G0581;Gh_A03G0582;Gh_A05G0098;Gh_A06G1225;Gh_A07G0113;Gh_A08G0264;Gh_A08G2114;Gh_A08G2115;Gh_A10G0472;Gh_A10G0473;Gh_A10G0474;Gh_A10G0779;Gh_A11G0280;Gh_A11G1633;Gh_A12G1395;Gh_A13G1131;Gh_A13G1866;Gh_D02G0973;Gh_D03G0863;Gh_D03G0864;Gh_D05G0161;Gh_D06G1544;Gh_D07G0199;Gh_D07G0637;Gh_D07G2370;Gh_D08G0356;Gh_D08G2486;Gh_D08G2487;Gh_D10G0496;Gh_D10G0497;Gh_D10G0498;Gh_D10G0981;Gh_…
GO:0050896	response to stimulus	2530	19608	4.80358e-11	1.7306e-08	Gh_A01G0013;Gh_A01G0065;Gh_A01G0124;Gh_A01G0129;Gh_A01G0132;Gh_A01G0158;Gh_A01G0192;Gh_A01G0246;Gh_A01G0266;Gh_A01G0268;Gh_A01G0274;Gh_A01G0275;Gh_A01G0280;Gh_A01G0288;Gh_A01G0327;Gh_A01G0383;Gh_A01G0386;Gh_A01G0391;Gh_A01G0437;Gh_A01G0475;Gh_A01G0526;Gh_A01G0547;Gh_A01G0548;Gh_A01G0556;Gh_A01G0557;Gh_A01G0621;Gh_A01G0652;Gh_A01G0659;Gh_A01G0665;Gh_A01G0687;Gh_A01G0716;Gh_A01G0719;Gh_A01G0740;Gh_…
GO:1901576	organic substance biosynthetic process	1883	14262	6.92039e-11	2.28546e-08	Gh_A01G0072;Gh_A01G0124;Gh_A01G0129;Gh_A01G0186;Gh_A01G0261;Gh_A01G0266;Gh_A01G0268;Gh_A01G0275;Gh_A01G0280;Gh_A01G0288;Gh_A01G0305;Gh_A01G0386;Gh_A01G0457;Gh_A01G0462;Gh_A01G0526;Gh_A01G0556;Gh_A01G0559;Gh_A01G0616;Gh_A01G0633;Gh_A01G0738;Gh_A01G0747;Gh_A01G0763;Gh_A01G0783;Gh_A01G0800;Gh_A01G0822;Gh_A01G0826;Gh_A01G0858;Gh_A01G0908;Gh_A01G0920;Gh_A01G0957;Gh_A01G1034;Gh_A01G1104;Gh_A01G1131;Gh_…
GO:0006952	defense response	655	4503	8.07551e-10	2.46179e-07	Gh_A01G0124;Gh_A01G0129;Gh_A01G0158;Gh_A01G0268;Gh_A01G0275;Gh_A01G0383;Gh_A01G0475;Gh_A01G0526;Gh_A01G0548;Gh_A01G0659;Gh_A01G0665;Gh_A01G0719;Gh_A01G0842;Gh_A01G1004;Gh_A01G1100;Gh_A01G1225;Gh_A01G1278;Gh_A01G1443;Gh_A01G1553;Gh_A01G1714;Gh_A01G1726;Gh_A01G1793;Gh_A01G1977;Gh_A01G2104;Gh_A01G2132;Gh_A02G0029;Gh_A02G0075;Gh_A02G0098;Gh_A02G0194;Gh_A02G0615;Gh_A02G0655;Gh_A02G0704;Gh_A02G0775;Gh_…
GO:0009058	biosynthetic process	1971	15122	1.40318e-09	3.97199e-07	Gh_A01G0072;Gh_A01G0124;Gh_A01G0129;Gh_A01G0186;Gh_A01G0261;Gh_A01G0266;Gh_A01G0268;Gh_A01G0275;Gh_A01G0280;Gh_A01G0288;Gh_A01G0305;Gh_A01G0386;Gh_A01G0457;Gh_A01G0462;Gh_A01G0526;Gh_A01G0556;Gh_A01G0559;Gh_A01G0616;Gh_A01G0633;Gh_A01G0738;Gh_A01G0747;Gh_A01G0763;Gh_A01G0783;Gh_A01G0800;Gh_A01G0822;Gh_A01G0826;Gh_A01G0858;Gh_A01G0908;Gh_A01G0920;Gh_A01G0957;Gh_A01G1034;Gh_A01G1104;Gh_A01G1131;Gh_…
GO:1901564	organonitrogen compound metabolic process	737	5177	2.85018e-09	7.53017e-07	Gh_A01G0072;Gh_A01G0086;Gh_A01G0266;Gh_A01G0268;Gh_A01G0275;Gh_A01G0305;Gh_A01G0457;Gh_A01G0747;Gh_A01G0783;Gh_A01G0826;Gh_A01G0920;Gh_A01G1140;Gh_A01G1272;Gh_A01G1278;Gh_A01G1320;Gh_A01G1443;Gh_A01G1482;Gh_A01G1508;Gh_A01G1521;Gh_A01G1656;Gh_A01G1736;Gh_A01G1740;Gh_A01G1763;Gh_A01G1776;Gh_A01G1899;Gh_A01G1933;Gh_A01G1956;Gh_A01G2034;Gh_A01G2139;Gh_A02G0029;Gh_A02G0325;Gh_A02G0329;Gh_A02G0344;Gh_…
GO:0009414	response to water deprivation	227	1333	3.52508e-09	8.73117e-07	Gh_A01G0192;Gh_A01G0280;Gh_A01G0871;Gh_A01G1278;Gh_A01G1403;Gh_A01G1714;Gh_A01G1736;Gh_A01G1740;Gh_A01G1791;Gh_A01G2064;Gh_A02G0252;Gh_A02G0495;Gh_A02G1237;Gh_A02G1764;Gh_A03G0043;Gh_A03G0210;Gh_A03G0983;Gh_A03G1141;Gh_A03G1349;Gh_A03G1418;Gh_A03G1521;Gh_A03G1559;Gh_A03G1611;Gh_A03G1943;Gh_A04G0869;Gh_A04G1232;Gh_A04G1303;Gh_A05G0390;Gh_A05G0473;Gh_A05G0585;Gh_A05G1159;Gh_A05G1567;Gh_A05G1815;Gh_…
GO:0044249	cellular biosynthetic process	1822	13964	6.36287e-09	1.4833e-06	Gh_A01G0072;Gh_A01G0124;Gh_A01G0129;Gh_A01G0261;Gh_A01G0266;Gh_A01G0268;Gh_A01G0275;Gh_A01G0280;Gh_A01G0288;Gh_A01G0305;Gh_A01G0386;Gh_A01G0457;Gh_A01G0526;Gh_A01G0556;Gh_A01G0559;Gh_A01G0616;Gh_A01G0633;Gh_A01G0738;Gh_A01G0747;Gh_A01G0763;Gh_A01G0783;Gh_A01G0800;Gh_A01G0822;Gh_A01G0858;Gh_A01G0908;Gh_A01G0920;Gh_A01G0957;Gh_A01G1034;Gh_A01G1104;Gh_A01G1131;Gh_A01G1140;Gh_A01G1202;Gh_A01G1225;Gh_…
GO:0009415	response to water	228	1351	7.11758e-09	1.49169e-06	Gh_A01G0192;Gh_A01G0280;Gh_A01G0871;Gh_A01G1278;Gh_A01G1403;Gh_A01G1714;Gh_A01G1736;Gh_A01G1740;Gh_A01G1791;Gh_A01G2064;Gh_A02G0252;Gh_A02G0495;Gh_A02G1237;Gh_A02G1764;Gh_A03G0043;Gh_A03G0210;Gh_A03G0983;Gh_A03G1141;Gh_A03G1349;Gh_A03G1418;Gh_A03G1521;Gh_A03G1559;Gh_A03G1611;Gh_A03G1943;Gh_A04G0869;Gh_A04G1232;Gh_A04G1303;Gh_A05G0390;Gh_A05G0473;Gh_A05G0585;Gh_A05G1159;Gh_A05G1567;Gh_A05G1815;Gh_…
GO:0050691	regulation of defense response to virus by host	17	31	7.1517e-09	1.49169e-06	Gh_A05G0483;Gh_A05G0484;Gh_A05G1019;Gh_A06G0917;Gh_A07G0261;Gh_A07G1811;Gh_A08G1743;Gh_D05G0600;Gh_D05G0601;Gh_D06G1078;Gh_D07G0317;Gh_D07G2014;Gh_D08G2092;Gh_D10G2324;Gh_D10G2325;Gh_Sca010773G01;XLOC_023247
GO:0009059	macromolecule biosynthetic process	1316	9843	9.53209e-09	1.88878e-06	Gh_A01G0072;Gh_A01G0124;Gh_A01G0129;Gh_A01G0261;Gh_A01G0266;Gh_A01G0305;Gh_A01G0386;Gh_A01G0526;Gh_A01G0556;Gh_A01G0783;Gh_A01G0822;Gh_A01G0858;Gh_A01G0908;Gh_A01G0957;Gh_A01G1034;Gh_A01G1104;Gh_A01G1131;Gh_A01G1140;Gh_A01G1202;Gh_A01G1225;Gh_A01G1320;Gh_A01G1329;Gh_A01G1482;Gh_A01G1503;Gh_A01G1521;Gh_A01G1564;Gh_A01G1615;Gh_A01G1656;Gh_A01G1715;Gh_A01G1776;Gh_A01G1791;Gh_A01G1805;Gh_A01G1836;Gh_…
GO:0034645	cellular macromolecule biosynthetic process	1296	9692	1.24342e-08	2.3465e-06	Gh_A01G0072;Gh_A01G0124;Gh_A01G0129;Gh_A01G0261;Gh_A01G0266;Gh_A01G0305;Gh_A01G0386;Gh_A01G0526;Gh_A01G0556;Gh_A01G0783;Gh_A01G0822;Gh_A01G0858;Gh_A01G0908;Gh_A01G0957;Gh_A01G1034;Gh_A01G1104;Gh_A01G1131;Gh_A01G1140;Gh_A01G1202;Gh_A01G1225;Gh_A01G1320;Gh_A01G1329;Gh_A01G1482;Gh_A01G1503;Gh_A01G1521;Gh_A01G1564;Gh_A01G1615;Gh_A01G1656;Gh_A01G1715;Gh_A01G1776;Gh_A01G1791;Gh_A01G1805;Gh_A01G1836;Gh_…
GO:0009737	response to abscisic acid	340	2185	1.88767e-08	3.40038e-06	Gh_A01G0526;Gh_A01G0621;Gh_A01G0719;Gh_A01G0871;Gh_A01G1278;Gh_A01G1715;Gh_A01G1791;Gh_A01G1899;Gh_A01G2064;Gh_A02G0612;Gh_A02G0669;Gh_A02G1029;Gh_A02G1237;Gh_A02G1529;Gh_A02G1635;Gh_A03G0015;Gh_A03G0043;Gh_A03G0163;Gh_A03G0548;Gh_A03G0789;Gh_A03G1141;Gh_A03G1253;Gh_A03G1339;Gh_A03G1349;Gh_A03G1505;Gh_A03G1536;Gh_A03G1537;Gh_A03G1559;Gh_A03G1611;Gh_A03G1709;Gh_A03G1815;Gh_A03G2017;Gh_A04G0186;Gh_…
GO:0065004	protein-DNA complex assembly	52	206	5.35492e-08	9.22676e-06	Gh_A02G0886;Gh_A03G0581;Gh_A03G0582;Gh_A05G0098;Gh_A05G3919;Gh_A06G1225;Gh_A07G0113;Gh_A08G0264;Gh_A08G2114;Gh_A08G2115;Gh_A10G0472;Gh_A10G0473;Gh_A10G0474;Gh_A10G0779;Gh_A10G1499;Gh_A11G0280;Gh_A11G1254;Gh_A11G1633;Gh_A12G0346;Gh_A12G1395;Gh_A13G1131;Gh_A13G1851;Gh_A13G1866;Gh_D02G0973;Gh_D03G0863;Gh_D03G0864;Gh_D05G0161;Gh_D05G0372;Gh_D05G0659;Gh_D06G0868;Gh_D06G1544;Gh_D07G0199;Gh_D07G0637;Gh_…
GO:0009404	toxin metabolic process	43	157	6.15305e-08	1.01602e-05	Gh_A02G0029;Gh_A03G0210;Gh_A03G0384;Gh_A04G0409;Gh_A04G0830;Gh_A05G0864;Gh_A05G3499;Gh_A06G1585;Gh_A07G1744;Gh_A08G2056;Gh_A09G1509;Gh_A10G0606;Gh_A11G1244;Gh_A11G1459;Gh_A11G2032;Gh_A12G0927;Gh_A13G1314;Gh_D02G0043;Gh_D02G0329;Gh_D02G1080;Gh_D02G1105;Gh_D03G1156;Gh_D03G1283;Gh_D04G0112;Gh_D04G0849;Gh_D04G1318;Gh_D05G2642;Gh_D05G3876;Gh_D06G1939;Gh_D08G2669;Gh_D08G2670;Gh_D09G1520;Gh_D10G0793;Gh_…
GO:0031497	chromatin assembly	41	147	7.1195e-08	1.12858e-05	Gh_A02G0886;Gh_A03G0581;Gh_A03G0582;Gh_A05G0098;Gh_A05G0392;Gh_A06G1225;Gh_A07G0113;Gh_A08G0264;Gh_A08G2114;Gh_A08G2115;Gh_A10G0472;Gh_A10G0473;Gh_A10G0474;Gh_A10G0779;Gh_A11G0280;Gh_A11G1633;Gh_A12G1395;Gh_A13G1131;Gh_A13G1866;Gh_D02G0973;Gh_D03G0863;Gh_D03G0864;Gh_D05G0161;Gh_D06G1544;Gh_D07G0199;Gh_D07G0637;Gh_D07G2370;Gh_D08G0356;Gh_D08G2486;Gh_D08G2487;Gh_D10G0496;Gh_D10G0497;Gh_D10G0498;Gh_…
GO:0010120	camalexin biosynthetic process	18	39	8.64018e-08	1.26819e-05	Gh_A02G0029;Gh_A03G0210;Gh_A05G0864;Gh_A05G3499;Gh_A06G1585;Gh_A07G1744;Gh_A08G2056;Gh_D02G0043;Gh_D02G1080;Gh_D03G1283;Gh_D04G0112;Gh_D04G1318;Gh_D05G2642;Gh_D05G3876;Gh_D06G1939;Gh_D08G2669;Gh_D08G2670;Gh_Sca005978G01
GO:0052317	camalexin metabolic process	18	39	8.64018e-08	1.26819e-05	Gh_A02G0029;Gh_A03G0210;Gh_A05G0864;Gh_A05G3499;Gh_A06G1585;Gh_A07G1744;Gh_A08G2056;Gh_D02G0043;Gh_D02G1080;Gh_D03G1283;Gh_D04G0112;Gh_D04G1318;Gh_D05G2642;Gh_D05G3876;Gh_D06G1939;Gh_D08G2669;Gh_D08G2670;Gh_Sca005978G01
GO:0033993	response to lipid	425	2869	1.22077e-07	1.72783e-05	Gh_A01G0526;Gh_A01G0621;Gh_A01G0719;Gh_A01G0763;Gh_A01G0800;Gh_A01G0871;Gh_A01G1278;Gh_A01G1564;Gh_A01G1715;Gh_A01G1791;Gh_A01G1899;Gh_A01G2064;Gh_A01G2145;Gh_A02G0252;Gh_A02G0612;Gh_A02G0669;Gh_A02G1029;Gh_A02G1237;Gh_A02G1529;Gh_A02G1635;Gh_A03G0015;Gh_A03G0043;Gh_A03G0163;Gh_A03G0548;Gh_A03G0789;Gh_A03G1141;Gh_A03G1253;Gh_A03G1339;Gh_A03G1349;Gh_A03G1505;Gh_A03G1536;Gh_A03G1537;Gh_A03G1540;Gh_…
GO:0034728	nucleosome organization	42	158	2.14615e-07	2.93282e-05	Gh_A02G0886;Gh_A03G0581;Gh_A03G0582;Gh_A05G0098;Gh_A06G1225;Gh_A07G0113;Gh_A08G0264;Gh_A08G2114;Gh_A08G2115;Gh_A10G0472;Gh_A10G0473;Gh_A10G0474;Gh_A10G0779;Gh_A11G0280;Gh_A11G1633;Gh_A12G1395;Gh_A13G1131;Gh_A13G1866;Gh_D02G0973;Gh_D03G0863;Gh_D03G0864;Gh_D05G0011;Gh_D05G0161;Gh_D06G1544;Gh_D07G0199;Gh_D07G0637;Gh_D07G2370;Gh_D08G0356;Gh_D08G2486;Gh_D08G2487;Gh_D10G0496;Gh_D10G0497;Gh_D10G0498;Gh_…
GO:0097305	response to alcohol	380	2554	3.68114e-07	4.86278e-05	Gh_A01G0526;Gh_A01G0621;Gh_A01G0719;Gh_A01G0871;Gh_A01G1278;Gh_A01G1715;Gh_A01G1791;Gh_A01G1899;Gh_A01G2064;Gh_A01G2145;Gh_A02G0612;Gh_A02G0669;Gh_A02G1029;Gh_A02G1237;Gh_A02G1529;Gh_A02G1635;Gh_A03G0015;Gh_A03G0043;Gh_A03G0163;Gh_A03G0548;Gh_A03G0789;Gh_A03G1141;Gh_A03G1253;Gh_A03G1339;Gh_A03G1349;Gh_A03G1505;Gh_A03G1536;Gh_A03G1537;Gh_A03G1540;Gh_A03G1559;Gh_A03G1611;Gh_A03G1697;Gh_A03G1709;Gh_…
GO:0009403	toxin biosynthetic process	18	44	7.99115e-07	9.04826e-05	Gh_A02G0029;Gh_A03G0210;Gh_A05G0864;Gh_A05G3499;Gh_A06G1585;Gh_A07G1744;Gh_A08G2056;Gh_D02G0043;Gh_D02G1080;Gh_D03G1283;Gh_D04G0112;Gh_D04G1318;Gh_D05G2642;Gh_D05G3876;Gh_D06G1939;Gh_D08G2669;Gh_D08G2670;Gh_Sca005978G01
GO:0009700	indole phytoalexin biosynthetic process	18	44	7.99115e-07	9.04826e-05	Gh_A02G0029;Gh_A03G0210;Gh_A05G0864;Gh_A05G3499;Gh_A06G1585;Gh_A07G1744;Gh_A08G2056;Gh_D02G0043;Gh_D02G1080;Gh_D03G1283;Gh_D04G0112;Gh_D04G1318;Gh_D05G2642;Gh_D05G3876;Gh_D06G1939;Gh_D08G2669;Gh_D08G2670;Gh_Sca005978G01
GO:0046217	indole phytoalexin metabolic process	18	44	7.99115e-07	9.04826e-05	Gh_A02G0029;Gh_A03G0210;Gh_A05G0864;Gh_A05G3499;Gh_A06G1585;Gh_A07G1744;Gh_A08G2056;Gh_D02G0043;Gh_D02G1080;Gh_D03G1283;Gh_D04G0112;Gh_D04G1318;Gh_D05G2642;Gh_D05G3876;Gh_D06G1939;Gh_D08G2669;Gh_D08G2670;Gh_Sca005978G01
GO:0052314	phytoalexin metabolic process	18	44	7.99115e-07	9.04826e-05	Gh_A02G0029;Gh_A03G0210;Gh_A05G0864;Gh_A05G3499;Gh_A06G1585;Gh_A07G1744;Gh_A08G2056;Gh_D02G0043;Gh_D02G1080;Gh_D03G1283;Gh_D04G0112;Gh_D04G1318;Gh_D05G2642;Gh_D05G3876;Gh_D06G1939;Gh_D08G2669;Gh_D08G2670;Gh_Sca005978G01
GO:0052315	phytoalexin biosynthetic process	18	44	7.99115e-07	9.04826e-05	Gh_A02G0029;Gh_A03G0210;Gh_A05G0864;Gh_A05G3499;Gh_A06G1585;Gh_A07G1744;Gh_A08G2056;Gh_D02G0043;Gh_D02G1080;Gh_D03G1283;Gh_D04G0112;Gh_D04G1318;Gh_D05G2642;Gh_D05G3876;Gh_D06G1939;Gh_D08G2669;Gh_D08G2670;Gh_Sca005978G01
GO:0044267	cellular protein metabolic process	1252	9523	8.29075e-07	9.12673e-05	Gh_A01G0072;Gh_A01G0086;Gh_A01G0124;Gh_A01G0129;Gh_A01G0246;Gh_A01G0266;Gh_A01G0268;Gh_A01G0305;Gh_A01G0327;Gh_A01G0329;Gh_A01G0358;Gh_A01G0391;Gh_A01G0437;Gh_A01G0536;Gh_A01G0557;Gh_A01G0621;Gh_A01G0687;Gh_A01G0755;Gh_A01G0763;Gh_A01G0783;Gh_A01G0813;Gh_A01G0822;Gh_A01G0842;Gh_A01G0858;Gh_A01G0891;Gh_A01G1078;Gh_A01G1140;Gh_A01G1228;Gh_A01G1320;Gh_A01G1341;Gh_A01G1389;Gh_A01G1463;Gh_A01G1482;Gh_…
GO:0009987	cellular process	4400	36182	2.20281e-06	0.000235939	Gh_A01G0013;Gh_A01G0072;Gh_A01G0086;Gh_A01G0124;Gh_A01G0129;Gh_A01G0132;Gh_A01G0142;Gh_A01G0158;Gh_A01G0192;Gh_A01G0243;Gh_A01G0246;Gh_A01G0261;Gh_A01G0266;Gh_A01G0268;Gh_A01G0275;Gh_A01G0280;Gh_A01G0288;Gh_A01G0305;Gh_A01G0327;Gh_A01G0329;Gh_A01G0358;Gh_A01G0383;Gh_A01G0386;Gh_A01G0391;Gh_A01G0437;Gh_A01G0451;Gh_A01G0457;Gh_A01G0460;Gh_A01G0475;Gh_A01G0482;Gh_A01G0501;Gh_A01G0526;Gh_A01G0536;Gh_…
2748;Gh_D05G2755;Gh_D05G2773;Gh_D05G2800;Gh_D05G2811;Gh_D05G2829;Gh_D05G2856;Gh_D05G2868;Gh_D05G2878;Gh_D05G2919;Gh_D05G2973;Gh_D05G2981;Gh_D05G2983;Gh_D05G3014;Gh_D05G3023;Gh_D05G3031;Gh_D05G3042;Gh_D05G3110;Gh_D05G3116;Gh_D05G3150;Gh_D05G3152;Gh_D05G3180;Gh_D05G3211;Gh_D05G3263;Gh_D05G3306;Gh_D05G3343;Gh_D05G3380;Gh_D05G3394;Gh_D05G3456;Gh_D05G3474;Gh_D05G3499;Gh_D05G3506;Gh_D05G3508;Gh_D05G351…
GO:0046475	glycerophospholipid catabolic process	6	6	2.5319e-06	0.000264051	Gh_A03G1331;Gh_A07G2133;Gh_A10G0626;Gh_D02G1768;Gh_D07G2342;Gh_D10G0773
GO:0055081	anion homeostasis	38	151	3.34917e-06	0.000340327	Gh_A01G1564;Gh_A01G1590;Gh_A02G0374;Gh_A03G0512;Gh_A03G0889;Gh_A03G1331;Gh_A04G0684;Gh_A05G1611;Gh_A05G3059;Gh_A05G3738;Gh_A05G3753;Gh_A05G3755;Gh_A06G0450;Gh_A06G0898;Gh_A07G0202;Gh_A07G2133;Gh_A08G0025;Gh_A09G1483;Gh_A10G0253;Gh_A10G0626;Gh_A10G2186;Gh_A11G1191;Gh_A12G2420;Gh_D01G1815;Gh_D01G1867;Gh_D02G0427;Gh_D02G0804;Gh_D02G1145;Gh_D02G1768;Gh_D05G2226;Gh_D06G0490;Gh_D07G2342;Gh_D08G0064;Gh_…
GO:0044262	cellular carbohydrate metabolic process	201	1266	4.02179e-06	0.000398459	Gh_A01G0647;Gh_A01G0957;Gh_A01G1131;Gh_A01G1202;Gh_A01G1329;Gh_A01G1615;Gh_A02G0669;Gh_A02G0866;Gh_A02G0972;Gh_A02G1000;Gh_A02G1347;Gh_A02G1381;Gh_A02G1739;Gh_A03G0553;Gh_A03G1243;Gh_A03G1283;Gh_A03G1331;Gh_A03G1723;Gh_A03G1983;Gh_A04G0541;Gh_A04G0599;Gh_A04G0794;Gh_A05G0925;Gh_A05G0970;Gh_A05G1099;Gh_A05G1263;Gh_A05G1912;Gh_A05G1935;Gh_A05G2449;Gh_A05G2482;Gh_A05G3139;Gh_A05G3404;Gh_A05G3603;Gh_…
GO:0006342	chromatin silencing	43	182	4.67199e-06	0.000451588	Gh_A01G1879;Gh_A03G0204;Gh_A03G0558;Gh_A04G0195;Gh_A05G0359;Gh_A07G0385;Gh_A07G1900;Gh_A08G0172;Gh_A08G0394;Gh_A08G0649;Gh_A08G1647;Gh_A08G1671;Gh_A08G1852;Gh_A08G1890;Gh_A08G2543;Gh_A08G2544;Gh_A10G0585;Gh_A11G2687;Gh_A12G0603;Gh_A13G1516;Gh_A13G2269;Gh_D01G2136;Gh_D03G0973;Gh_D03G0999;Gh_D04G0527;Gh_D05G3511;Gh_D06G0961;Gh_D07G2116;Gh_D07G2451;Gh_D08G0034;Gh_D08G0035;Gh_D08G0251;Gh_D08G0485;Gh_…
GO:0006644	phospholipid metabolic process	108	606	5.43568e-06	0.000512896	Gh_A01G0559;Gh_A01G0616;Gh_A01G0633;Gh_A01G0738;Gh_A01G1341;Gh_A02G0642;Gh_A03G0803;Gh_A03G1331;Gh_A03G1580;Gh_A04G0135;Gh_A04G0668;Gh_A05G1143;Gh_A05G1496;Gh_A05G1611;Gh_A05G1739;Gh_A05G2111;Gh_A05G2168;Gh_A06G0151;Gh_A06G0327;Gh_A06G0715;Gh_A06G0884;Gh_A06G1010;Gh_A06G1018;Gh_A06G1093;Gh_A06G1753;Gh_A07G0446;Gh_A07G1558;Gh_A07G2133;Gh_A08G0193;Gh_A08G0514;Gh_A08G1438;Gh_A08G1603;Gh_A08G2118;Gh_…
GO:0009753	response to jasmonic acid	147	882	6.14867e-06	0.000566679	Gh_A01G1078;Gh_A01G1225;Gh_A01G1694;Gh_A02G0029;Gh_A02G1046;Gh_A02G1246;Gh_A03G0163;Gh_A03G1341;Gh_A03G1349;Gh_A03G1365;Gh_A03G1418;Gh_A03G1915;Gh_A04G0108;Gh_A04G0460;Gh_A04G0470;Gh_A04G0721;Gh_A04G0869;Gh_A04G0921;Gh_A04G0923;Gh_A04G1054;Gh_A05G0260;Gh_A05G1090;Gh_A05G1155;Gh_A05G1332;Gh_A05G1338;Gh_A05G1500;Gh_A05G2224;Gh_A05G2342;Gh_A05G2434;Gh_A05G3310;Gh_A05G3499;Gh_A05G3831;Gh_A06G0504;Gh_…
GO:0006333	chromatin assembly or disassembly	45	197	7.3263e-06	0.000659867	Gh_A02G0886;Gh_A03G0581;Gh_A03G0582;Gh_A05G0098;Gh_A05G0392;Gh_A06G1225;Gh_A07G0113;Gh_A08G0264;Gh_A08G2114;Gh_A08G2115;Gh_A10G0472;Gh_A10G0473;Gh_A10G0474;Gh_A10G0779;Gh_A11G0280;Gh_A11G1633;Gh_A12G1395;Gh_A13G1131;Gh_A13G1866;Gh_D02G0973;Gh_D03G0863;Gh_D03G0864;Gh_D05G0011;Gh_D05G0161;Gh_D06G1544;Gh_D07G0199;Gh_D07G0637;Gh_D07G2370;Gh_D08G0356;Gh_D08G2486;Gh_D08G2487;Gh_D09G1553;Gh_D10G0496;Gh_…
GO:0009312	oligosaccharide biosynthetic process	44	192	8.42318e-06	0.000726984	Gh_A01G0559;Gh_A01G0633;Gh_A02G0669;Gh_A02G1381;Gh_A03G1983;Gh_A05G2449;Gh_A06G0897;Gh_A07G0146;Gh_A08G0514;Gh_A08G0782;Gh_A08G1031;Gh_A08G2056;Gh_A09G1647;Gh_A10G0318;Gh_A11G1091;Gh_A11G1382;Gh_A11G2130;Gh_A11G2361;Gh_A12G0052;Gh_A12G2277;Gh_D03G0343;Gh_D03G1545;Gh_D05G2719;Gh_D05G3263;Gh_D07G0625;Gh_D07G1904;Gh_D08G0602;Gh_D08G0936;Gh_D08G1309;Gh_D08G2669;Gh_D08G2670;Gh_D09G1741;Gh_D10G0324;Gh_…
GO:0042221	response to chemical	1304	10068	8.43837e-06	0.000726984	Gh_A01G0013;Gh_A01G0192;Gh_A01G0246;Gh_A01G0266;Gh_A01G0268;Gh_A01G0275;Gh_A01G0280;Gh_A01G0391;Gh_A01G0437;Gh_A01G0526;Gh_A01G0547;Gh_A01G0621;Gh_A01G0719;Gh_A01G0757;Gh_A01G0763;Gh_A01G0800;Gh_A01G0813;Gh_A01G0826;Gh_A01G0871;Gh_A01G0883;Gh_A01G0908;Gh_A01G1078;Gh_A01G1100;Gh_A01G1202;Gh_A01G1225;Gh_A01G1278;Gh_A01G1403;Gh_A01G1443;Gh_A01G1564;Gh_A01G1694;Gh_A01G1714;Gh_A01G1715;Gh_A01G1736;Gh_…
GO:0009311	oligosaccharide metabolic process	71	363	9.28841e-06	0.000783191	Gh_A01G0559;Gh_A01G0633;Gh_A02G0669;Gh_A02G0724;Gh_A02G0728;Gh_A02G0907;Gh_A02G1381;Gh_A03G1983;Gh_A05G2032;Gh_A05G2033;Gh_A05G2449;Gh_A05G3779;Gh_A06G0897;Gh_A07G0146;Gh_A07G0995;Gh_A08G0514;Gh_A08G0782;Gh_A08G1031;Gh_A08G1469;Gh_A08G2056;Gh_A09G1647;Gh_A09G1747;Gh_A10G0028;Gh_A10G0318;Gh_A10G2145;Gh_A11G1091;Gh_A11G1382;Gh_A11G1858;Gh_A11G2130;Gh_A11G2361;Gh_A12G0052;Gh_A12G1993;Gh_A12G2277;Gh_…
GO:0006323	DNA packaging	41	175	9.53394e-06	0.000787146	Gh_A02G0886;Gh_A03G0581;Gh_A03G0582;Gh_A05G0098;Gh_A05G0392;Gh_A06G1225;Gh_A07G0113;Gh_A08G0264;Gh_A08G2114;Gh_A08G2115;Gh_A10G0472;Gh_A10G0473;Gh_A10G0474;Gh_A10G0779;Gh_A11G0280;Gh_A11G1633;Gh_A12G1395;Gh_A13G1131;Gh_A13G1866;Gh_D02G0973;Gh_D03G0863;Gh_D03G0864;Gh_D05G0161;Gh_D06G1544;Gh_D07G0199;Gh_D07G0637;Gh_D07G2370;Gh_D08G0356;Gh_D08G2486;Gh_D08G2487;Gh_D10G0496;Gh_D10G0497;Gh_D10G0498;Gh_…
GO:0045814	negative regulation of gene expression, epigenetic	44	194	1.11249e-05	0.000899754	Gh_A01G1879;Gh_A03G0204;Gh_A03G0558;Gh_A04G0195;Gh_A05G0149;Gh_A05G0359;Gh_A07G0385;Gh_A07G1900;Gh_A08G0172;Gh_A08G0394;Gh_A08G0649;Gh_A08G1647;Gh_A08G1671;Gh_A08G1852;Gh_A08G1890;Gh_A08G2543;Gh_A08G2544;Gh_A10G0585;Gh_A11G2687;Gh_A12G0603;Gh_A13G1516;Gh_A13G2269;Gh_D01G2136;Gh_D03G0973;Gh_D03G0999;Gh_D04G0527;Gh_D05G3511;Gh_D06G0961;Gh_D07G2116;Gh_D07G2451;Gh_D08G0034;Gh_D08G0035;Gh_D08G0251;Gh_…
GO:0006949	syncytium formation	21	66	1.16173e-05	0.00092079	Gh_A01G1910;Gh_A03G0359;Gh_A03G2139;Gh_A05G1099;Gh_A05G3493;Gh_A06G0608;Gh_A09G1454;Gh_A10G1977;Gh_A11G2155;Gh_A12G1270;Gh_A13G0672;Gh_A13G2059;Gh_D01G2169;Gh_D02G1839;Gh_D04G1175;Gh_D04G1924;Gh_D05G3859;Gh_D10G2283;Gh_D11G3302;Gh_Sca005793G01;Gh_Sca009545G01
GO:0019538	protein metabolic process	1359	10543	1.26261e-05	0.000981122	Gh_A01G0072;Gh_A01G0086;Gh_A01G0124;Gh_A01G0129;Gh_A01G0246;Gh_A01G0266;Gh_A01G0268;Gh_A01G0305;Gh_A01G0327;Gh_A01G0329;Gh_A01G0358;Gh_A01G0391;Gh_A01G0437;Gh_A01G0536;Gh_A01G0557;Gh_A01G0621;Gh_A01G0687;Gh_A01G0755;Gh_A01G0763;Gh_A01G0783;Gh_A01G0813;Gh_A01G0822;Gh_A01G0842;Gh_A01G0858;Gh_A01G0891;Gh_A01G0958;Gh_A01G1078;Gh_A01G1085;Gh_A01G1140;Gh_A01G1228;Gh_A01G1320;Gh_A01G1341;Gh_A01G1389;Gh_…
GO:0010033	response to organic substance	973	7388	1.40191e-05	0.00106842	Gh_A01G0013;Gh_A01G0246;Gh_A01G0266;Gh_A01G0268;Gh_A01G0275;Gh_A01G0437;Gh_A01G0526;Gh_A01G0547;Gh_A01G0621;Gh_A01G0719;Gh_A01G0757;Gh_A01G0763;Gh_A01G0800;Gh_A01G0813;Gh_A01G0826;Gh_A01G0871;Gh_A01G0908;Gh_A01G1078;Gh_A01G1100;Gh_A01G1225;Gh_A01G1278;Gh_A01G1443;Gh_A01G1564;Gh_A01G1694;Gh_A01G1714;Gh_A01G1715;Gh_A01G1736;Gh_A01G1740;Gh_A01G1791;Gh_A01G1899;Gh_A01G2064;Gh_A01G2145;Gh_A02G0029;Gh_…
GO:0071824	protein-DNA complex subunit organization	54	259	1.65697e-05	0.00123898	Gh_A02G0886;Gh_A03G0581;Gh_A03G0582;Gh_A05G0098;Gh_A05G3919;Gh_A06G1225;Gh_A07G0113;Gh_A08G0264;Gh_A08G2114;Gh_A08G2115;Gh_A10G0472;Gh_A10G0473;Gh_A10G0474;Gh_A10G0779;Gh_A10G1499;Gh_A11G0280;Gh_A11G1254;Gh_A11G1633;Gh_A12G0346;Gh_A12G1395;Gh_A13G1131;Gh_A13G1851;Gh_A13G1866;Gh_D02G0973;Gh_D03G0863;Gh_D03G0864;Gh_D05G0011;Gh_D05G0161;Gh_D05G0372;Gh_D05G0659;Gh_D06G0868;Gh_D06G1544;Gh_D07G0199;Gh_…
GO:0071229	cellular response to acid chemical	250	1664	1.82279e-05	0.00133772	Gh_A01G0621;Gh_A01G0800;Gh_A01G1078;Gh_A01G1225;Gh_A01G1278;Gh_A01G1403;Gh_A01G1564;Gh_A01G1694;Gh_A02G0029;Gh_A02G0612;Gh_A02G1029;Gh_A02G1237;Gh_A02G1635;Gh_A03G0015;Gh_A03G0043;Gh_A03G0163;Gh_A03G0548;Gh_A03G1365;Gh_A03G1505;Gh_A03G1915;Gh_A03G2017;Gh_A03G2161;Gh_A04G0460;Gh_A04G0470;Gh_A04G0861;Gh_A04G1393;Gh_A05G0179;Gh_A05G0260;Gh_A05G0285;Gh_A05G0522;Gh_A05G0692;Gh_A05G0864;Gh_A05G0919;Gh_…
GO:0009409	response to cold	223	1462	1.92539e-05	0.00138733	Gh_A01G0266;Gh_A01G0268;Gh_A01G0275;Gh_A01G0557;Gh_A01G0826;Gh_A01G0871;Gh_A01G1278;Gh_A02G1456;Gh_A03G0043;Gh_A03G0163;Gh_A03G0210;Gh_A03G0430;Gh_A03G0548;Gh_A03G0623;Gh_A03G1022;Gh_A03G1286;Gh_A03G1349;Gh_A03G1418;Gh_A03G1521;Gh_A03G1559;Gh_A03G1611;Gh_A04G0333;Gh_A04G0721;Gh_A04G0737;Gh_A04G0794;Gh_A04G0869;Gh_A04G0921;Gh_A04G1054;Gh_A05G0149;Gh_A05G0864;Gh_A05G1159;Gh_A05G1815;Gh_A05G1830;Gh_…
GO:1900067	regulation of cellular response to alkaline pH	5	5	2.16943e-05	0.00153526	Gh_A05G0260;Gh_A06G0705;Gh_A08G2199;Gh_D06G0810;Gh_D08G2564
GO:0009751	response to salicylic acid	119	707	2.85621e-05	0.00198582	Gh_A01G0719;Gh_A01G1564;Gh_A02G0029;Gh_A02G0252;Gh_A02G0724;Gh_A02G0728;Gh_A02G1714;Gh_A03G0163;Gh_A03G0327;Gh_A03G0384;Gh_A03G1349;Gh_A03G1365;Gh_A03G1915;Gh_A03G2161;Gh_A04G0460;Gh_A04G0861;Gh_A04G0869;Gh_A04G0921;Gh_A05G0483;Gh_A05G0484;Gh_A05G1019;Gh_A05G1338;Gh_A05G2032;Gh_A05G2033;Gh_A05G2342;Gh_A05G3310;Gh_A05G3499;Gh_A05G3831;Gh_A06G0504;Gh_A06G0917;Gh_A06G1585;Gh_A07G0261;Gh_A07G1297;Gh_…
GO:0048878	chemical homeostasis	181	1159	3.05783e-05	0.00208934	Gh_A01G0243;Gh_A01G0547;Gh_A01G0740;Gh_A01G0920;Gh_A01G1418;Gh_A01G1564;Gh_A01G1590;Gh_A01G1889;Gh_A01G1913;Gh_A02G0374;Gh_A02G0724;Gh_A02G0728;Gh_A02G1051;Gh_A02G1332;Gh_A02G1453;Gh_A02G1611;Gh_A02G1614;Gh_A02G1623;Gh_A02G1766;Gh_A03G0438;Gh_A03G0512;Gh_A03G0702;Gh_A03G0773;Gh_A03G0789;Gh_A03G0889;Gh_A03G0983;Gh_A03G1331;Gh_A03G1354;Gh_A03G1429;Gh_A04G0051;Gh_A04G0684;Gh_A04G0697;Gh_A04G0755;Gh_…
GO:0043097	pyrimidine nucleoside salvage	11	24	3.16681e-05	0.00212713	Gh_A01G0747;Gh_A04G0034;Gh_A09G0351;Gh_A12G2621;Gh_A13G0793;Gh_A13G1097;Gh_D01G0767;Gh_D05G3700;Gh_D09G0355;Gh_D12G1576;Gh_D13G1362
GO:0006643	membrane lipid metabolic process	56	278	3.27902e-05	0.0021658	Gh_A01G0559;Gh_A01G0633;Gh_A01G1272;Gh_A03G0871;Gh_A04G0668;Gh_A04G0741;Gh_A04G0761;Gh_A05G1408;Gh_A05G1739;Gh_A06G0151;Gh_A06G0715;Gh_A08G0514;Gh_A09G0310;Gh_A09G1493;Gh_A09G2441;Gh_A10G1960;Gh_A11G2130;Gh_A11G2212;Gh_A11G2269;Gh_A11G2930;Gh_A11G3137;Gh_A12G1022;Gh_A12G1791;Gh_A13G2267;Gh_D02G0269;Gh_D02G0914;Gh_D02G1252;Gh_D02G1253;Gh_D02G1254;Gh_D05G0257;Gh_D05G1573;Gh_D06G0131;Gh_D07G1653;Gh_…
GO:0044271	cellular nitrogen compound biosynthetic process	1177	9101	3.33792e-05	0.00216855	Gh_A01G0072;Gh_A01G0261;Gh_A01G0266;Gh_A01G0275;Gh_A01G0288;Gh_A01G0305;Gh_A01G0386;Gh_A01G0526;Gh_A01G0556;Gh_A01G0747;Gh_A01G0783;Gh_A01G0908;Gh_A01G0920;Gh_A01G1034;Gh_A01G1104;Gh_A01G1140;Gh_A01G1225;Gh_A01G1320;Gh_A01G1482;Gh_A01G1503;Gh_A01G1521;Gh_A01G1564;Gh_A01G1656;Gh_A01G1715;Gh_A01G1776;Gh_A01G1791;Gh_A01G1836;Gh_A01G1933;Gh_A01G1956;Gh_A01G2064;Gh_A01G2139;Gh_A02G0029;Gh_A02G0105;Gh_…
GO:0055083	monovalent inorganic anion homeostasis	21	71	3.99716e-05	0.00254251	Gh_A01G1564;Gh_A03G0512;Gh_A03G0889;Gh_A03G1331;Gh_A06G0450;Gh_A06G0898;Gh_A07G0202;Gh_A07G2133;Gh_A08G0025;Gh_A10G0253;Gh_A10G0626;Gh_A12G2420;Gh_D01G1815;Gh_D02G1768;Gh_D06G0490;Gh_D07G2342;Gh_D08G0064;Gh_D10G0234;Gh_D10G0773;Gh_D12G1770;Gh_D13G0890
GO:0043617	cellular response to sucrose starvation	9	17	4.04184e-05	0.00254251	Gh_A05G2038;Gh_A09G0840;Gh_A09G2089;Gh_A09G2475;Gh_A13G1945;Gh_D05G2281;Gh_D07G1030;Gh_D09G2296;Gh_Sca004949G01
GO:0009611	response to wounding	152	952	4.23749e-05	0.00262393	Gh_A01G0526;Gh_A01G1225;Gh_A01G1443;Gh_A01G2034;Gh_A02G0842;Gh_A02G1046;Gh_A02G1699;Gh_A03G0067;Gh_A03G0163;Gh_A03G0773;Gh_A03G0965;Gh_A03G1341;Gh_A03G1536;Gh_A03G1537;Gh_A03G1611;Gh_A03G1915;Gh_A04G0108;Gh_A04G0195;Gh_A04G0923;Gh_A04G1054;Gh_A05G0260;Gh_A05G0483;Gh_A05G0484;Gh_A05G0864;Gh_A05G1019;Gh_A05G1155;Gh_A05G1241;Gh_A05G1815;Gh_A05G2224;Gh_A05G3310;Gh_A05G3794;Gh_A05G3997;Gh_A06G0439;Gh_…
GO:0016051	carbohydrate biosynthetic process	177	1139	4.87117e-05	0.00296992	Gh_A01G0462;Gh_A01G0559;Gh_A01G0633;Gh_A01G0826;Gh_A01G0957;Gh_A01G1131;Gh_A01G1202;Gh_A01G1329;Gh_A01G1615;Gh_A02G0669;Gh_A02G0896;Gh_A02G1381;Gh_A02G1739;Gh_A03G0182;Gh_A03G0553;Gh_A03G1283;Gh_A03G1723;Gh_A03G1983;Gh_A04G0532;Gh_A04G0541;Gh_A04G0794;Gh_A05G0970;Gh_A05G1099;Gh_A05G1263;Gh_A05G1935;Gh_A05G2424;Gh_A05G2449;Gh_A05G2482;Gh_A05G3147;Gh_A05G3603;Gh_A06G0284;Gh_A06G0608;Gh_A06G0897;Gh_…
GO:0045934	negative regulation of nucleobase-containing compound metabolic process	148	927	5.30992e-05	0.00304641	Gh_A01G0437;Gh_A01G1225;Gh_A01G1564;Gh_A01G1791;Gh_A01G1879;Gh_A02G0029;Gh_A03G0204;Gh_A03G0548;Gh_A03G0558;Gh_A03G1081;Gh_A03G1341;Gh_A03G1611;Gh_A03G1697;Gh_A03G2005;Gh_A04G0195;Gh_A05G0260;Gh_A05G0359;Gh_A05G0483;Gh_A05G0484;Gh_A05G1019;Gh_A05G1155;Gh_A05G1241;Gh_A05G1815;Gh_A05G2559;Gh_A05G2928;Gh_A05G3310;Gh_A05G3499;Gh_A05G3879;Gh_A06G0564;Gh_A06G0705;Gh_A06G0917;Gh_A06G1585;Gh_A06G1875;Gh_…
GO:0010138	pyrimidine ribonucleotide salvage	8	14	5.38099e-05	0.00304641	Gh_A01G0747;Gh_A04G0034;Gh_A09G0351;Gh_A13G1097;Gh_D01G0767;Gh_D05G3700;Gh_D09G0355;Gh_D13G1362
GO:0032262	pyrimidine nucleotide salvage	8	14	5.38099e-05	0.00304641	Gh_A01G0747;Gh_A04G0034;Gh_A09G0351;Gh_A13G1097;Gh_D01G0767;Gh_D05G3700;Gh_D09G0355;Gh_D13G1362
GO:0044206	UMP salvage	8	14	5.38099e-05	0.00304641	Gh_A01G0747;Gh_A04G0034;Gh_A09G0351;Gh_A13G1097;Gh_D01G0767;Gh_D05G3700;Gh_D09G0355;Gh_D13G1362
GO:0044211	CTP salvage	8	14	5.38099e-05	0.00304641	Gh_A01G0747;Gh_A04G0034;Gh_A09G0351;Gh_A13G1097;Gh_D01G0767;Gh_D05G3700;Gh_D09G0355;Gh_D13G1362
GO:0016579	protein deubiquitination	31	128	5.64615e-05	0.00315151	Gh_A01G1694;Gh_A02G1809;Gh_A04G0470;Gh_A05G0421;Gh_A05G0752;Gh_A06G0946;Gh_A07G0270;Gh_A07G0286;Gh_A09G2369;Gh_A10G1746;Gh_A10G1747;Gh_A10G1750;Gh_A10G1753;Gh_A11G1843;Gh_A12G0805;Gh_A12G2181;Gh_A13G1306;Gh_D01G1945;Gh_D03G0669;Gh_D04G0388;Gh_D05G0539;Gh_D06G1111;Gh_D06G1744;Gh_D07G0327;Gh_D07G0341;Gh_D10G2012;Gh_D10G2020;Gh_D11G2172;Gh_D12G0823;Gh_D13G1607;Gh_D13G1944
GO:0043393	regulation of protein binding	6	8	5.74353e-05	0.00316133	Gh_A02G0495;Gh_A03G0794;Gh_A08G1843;Gh_A09G2385;Gh_D02G0555;Gh_D02G1212
GO:1902679	negative regulation of RNA biosynthetic process	140	871	6.04185e-05	0.00323565	Gh_A01G1225;Gh_A01G1564;Gh_A01G1791;Gh_A01G1879;Gh_A02G0029;Gh_A03G0204;Gh_A03G0548;Gh_A03G0558;Gh_A03G1081;Gh_A03G1341;Gh_A03G1611;Gh_A03G1697;Gh_A03G2005;Gh_A04G0195;Gh_A05G0260;Gh_A05G0359;Gh_A05G0483;Gh_A05G0484;Gh_A05G1019;Gh_A05G1155;Gh_A05G1241;Gh_A05G1815;Gh_A05G2559;Gh_A05G2928;Gh_A05G3310;Gh_A05G3499;Gh_A06G0564;Gh_A06G0705;Gh_A06G0917;Gh_A06G1585;Gh_A06G1875;Gh_A07G0385;Gh_A07G1218;Gh_…
GO:1903507	negative regulation of nucleic acid-templated transcription	140	871	6.04185e-05	0.00323565	Gh_A01G1225;Gh_A01G1564;Gh_A01G1791;Gh_A01G1879;Gh_A02G0029;Gh_A03G0204;Gh_A03G0548;Gh_A03G0558;Gh_A03G1081;Gh_A03G1341;Gh_A03G1611;Gh_A03G1697;Gh_A03G2005;Gh_A04G0195;Gh_A05G0260;Gh_A05G0359;Gh_A05G0483;Gh_A05G0484;Gh_A05G1019;Gh_A05G1155;Gh_A05G1241;Gh_A05G1815;Gh_A05G2559;Gh_A05G2928;Gh_A05G3310;Gh_A05G3499;Gh_A06G0564;Gh_A06G0705;Gh_A06G0917;Gh_A06G1585;Gh_A06G1875;Gh_A07G0385;Gh_A07G1218;Gh_…
GO:0051214	RNA virus induced gene silencing	7	11	6.34554e-05	0.00335298	Gh_A01G1100;Gh_A04G0311;Gh_A05G0400;Gh_D01G1133;Gh_D05G0516;Gh_D05G3343;Gh_D13G2027
GO:0042592	homeostatic process	240	1620	6.58916e-05	0.00342961	Gh_A01G0243;Gh_A01G0437;Gh_A01G0547;Gh_A01G0740;Gh_A01G0883;Gh_A01G0920;Gh_A01G1294;Gh_A01G1418;Gh_A01G1564;Gh_A01G1590;Gh_A01G1793;Gh_A01G1837;Gh_A01G1889;Gh_A01G1913;Gh_A02G0186;Gh_A02G0374;Gh_A02G0462;Gh_A02G0724;Gh_A02G0728;Gh_A02G1051;Gh_A02G1332;Gh_A02G1453;Gh_A02G1611;Gh_A02G1614;Gh_A02G1623;Gh_A02G1766;Gh_A03G0222;Gh_A03G0438;Gh_A03G0512;Gh_A03G0702;Gh_A03G0773;Gh_A03G0789;Gh_A03G0889;Gh_…
GO:0010035	response to inorganic substance	464	3365	6.78288e-05	0.00342961	Gh_A01G0192;Gh_A01G0280;Gh_A01G0391;Gh_A01G0826;Gh_A01G0871;Gh_A01G0883;Gh_A01G1202;Gh_A01G1278;Gh_A01G1403;Gh_A01G1443;Gh_A01G1714;Gh_A01G1736;Gh_A01G1740;Gh_A01G1791;Gh_A01G2064;Gh_A01G2126;Gh_A02G0252;Gh_A02G0283;Gh_A02G0495;Gh_A02G1046;Gh_A02G1237;Gh_A02G1381;Gh_A02G1764;Gh_A03G0043;Gh_A03G0210;Gh_A03G0430;Gh_A03G0438;Gh_A03G0553;Gh_A03G0983;Gh_A03G1140;Gh_A03G1141;Gh_A03G1349;Gh_A03G1418;Gh_…
GO:0055062	phosphate ion homeostasis	19	63	6.83672e-05	0.00342961	Gh_A01G1564;Gh_A03G0512;Gh_A03G0889;Gh_A03G1331;Gh_A06G0450;Gh_A06G0898;Gh_A07G2133;Gh_A08G0025;Gh_A10G0253;Gh_A10G0626;Gh_A12G2420;Gh_D01G1815;Gh_D02G1768;Gh_D06G0490;Gh_D07G2342;Gh_D08G0064;Gh_D10G0234;Gh_D10G0773;Gh_D13G0890
GO:0072506	trivalent inorganic anion homeostasis	19	63	6.83672e-05	0.00342961	Gh_A01G1564;Gh_A03G0512;Gh_A03G0889;Gh_A03G1331;Gh_A06G0450;Gh_A06G0898;Gh_A07G2133;Gh_A08G0025;Gh_A10G0253;Gh_A10G0626;Gh_A12G2420;Gh_D01G1815;Gh_D02G1768;Gh_D06G0490;Gh_D07G2342;Gh_D08G0064;Gh_D10G0234;Gh_D10G0773;Gh_D13G0890
GO:0051253	negative regulation of RNA metabolic process	140	875	7.4971e-05	0.00371388	Gh_A01G1225;Gh_A01G1564;Gh_A01G1791;Gh_A01G1879;Gh_A02G0029;Gh_A03G0204;Gh_A03G0548;Gh_A03G0558;Gh_A03G1081;Gh_A03G1341;Gh_A03G1611;Gh_A03G1697;Gh_A03G2005;Gh_A04G0195;Gh_A05G0260;Gh_A05G0359;Gh_A05G0483;Gh_A05G0484;Gh_A05G1019;Gh_A05G1155;Gh_A05G1241;Gh_A05G1815;Gh_A05G2559;Gh_A05G2928;Gh_A05G3310;Gh_A05G3499;Gh_A06G0564;Gh_A06G0705;Gh_A06G0917;Gh_A06G1585;Gh_A06G1875;Gh_A07G0385;Gh_A07G1218;Gh_…
GO:0044723	single-organism carbohydrate metabolic process	309	2159	8.96265e-05	0.00438506	Gh_A01G0462;Gh_A01G0559;Gh_A01G0633;Gh_A01G0822;Gh_A01G0826;Gh_A01G0858;Gh_A01G0957;Gh_A01G1131;Gh_A01G1202;Gh_A01G1329;Gh_A01G1615;Gh_A01G1805;Gh_A02G0669;Gh_A02G0724;Gh_A02G0728;Gh_A02G0864;Gh_A02G0896;Gh_A02G0907;Gh_A02G1381;Gh_A02G1739;Gh_A03G0182;Gh_A03G0487;Gh_A03G0553;Gh_A03G1283;Gh_A03G1331;Gh_A03G1723;Gh_A03G1983;Gh_A04G0186;Gh_A04G0532;Gh_A04G0541;Gh_A04G0794;Gh_A05G0970;Gh_A05G1099;Gh_…
GO:0010200	response to chitin	101	598	9.54557e-05	0.0046133	Gh_A01G0013;Gh_A01G0763;Gh_A01G1714;Gh_A02G0029;Gh_A02G0252;Gh_A03G0210;Gh_A03G1418;Gh_A03G1611;Gh_A05G0483;Gh_A05G0484;Gh_A05G0864;Gh_A05G1019;Gh_A05G1331;Gh_A05G1332;Gh_A05G1692;Gh_A05G1693;Gh_A05G1815;Gh_A05G2476;Gh_A05G3325;Gh_A05G3499;Gh_A06G0917;Gh_A06G1585;Gh_A07G0112;Gh_A07G0261;Gh_A07G1009;Gh_A07G1034;Gh_A07G1274;Gh_A07G1613;Gh_A07G1995;Gh_A09G1261;Gh_A09G1760;Gh_A10G1002;Gh_A10G1918;Gh_…
GO:0006970	response to osmotic stress	347	2458	9.93993e-05	0.00474602	Gh_A01G0268;Gh_A01G0280;Gh_A01G0526;Gh_A01G0652;Gh_A01G0719;Gh_A01G0763;Gh_A01G1278;Gh_A01G1341;Gh_A01G1791;Gh_A01G1899;Gh_A02G0172;Gh_A02G0252;Gh_A02G0789;Gh_A02G1029;Gh_A02G1629;Gh_A03G0043;Gh_A03G0163;Gh_A03G0210;Gh_A03G0430;Gh_A03G0548;Gh_A03G0575;Gh_A03G0983;Gh_A03G1139;Gh_A03G1284;Gh_A03G1349;Gh_A03G1418;Gh_A03G1521;Gh_A03G1536;Gh_A03G1537;Gh_A03G1559;Gh_A03G1611;Gh_A04G0861;Gh_A04G0869;Gh_…
GO:0032973	amino acid export	14	40	0.000103139	0.00486595	Gh_A01G1590;Gh_A02G0374;Gh_A04G0684;Gh_A05G3059;Gh_A05G3738;Gh_A05G3753;Gh_A05G3755;Gh_A09G1483;Gh_A11G1191;Gh_D01G1867;Gh_D02G0427;Gh_D02G0804;Gh_D05G2226;Gh_D11G1348
GO:0006650	glycerophospholipid metabolic process	68	370	0.000105909	0.00490447	Gh_A01G0616;Gh_A01G1341;Gh_A02G0642;Gh_A03G0803;Gh_A03G1331;Gh_A05G1143;Gh_A05G1496;Gh_A05G2111;Gh_A05G2168;Gh_A06G0327;Gh_A06G0715;Gh_A06G0884;Gh_A06G1010;Gh_A06G1093;Gh_A06G1753;Gh_A07G1558;Gh_A07G2133;Gh_A08G1438;Gh_A08G2118;Gh_A09G0310;Gh_A09G2345;Gh_A09G2404;Gh_A10G0089;Gh_A10G0626;Gh_A10G0662;Gh_A11G2269;Gh_A12G1305;Gh_A12G1916;Gh_A12G2430;Gh_A12G2512;Gh_A13G0409;Gh_D01G1531;Gh_D02G0689;Gh_…
GO:0008610	lipid biosynthetic process	256	1755	0.000106431	0.00490447	Gh_A01G0186;Gh_A01G0268;Gh_A01G0280;Gh_A01G0559;Gh_A01G0616;Gh_A01G0633;Gh_A01G0738;Gh_A01G0763;Gh_A01G0800;Gh_A01G1564;Gh_A01G1736;Gh_A01G1740;Gh_A01G2094;Gh_A02G1611;Gh_A03G0326;Gh_A03G0533;Gh_A03G0803;Gh_A03G0871;Gh_A03G0973;Gh_A03G1286;Gh_A03G1580;Gh_A04G0135;Gh_A04G0198;Gh_A04G0668;Gh_A04G0741;Gh_A04G0755;Gh_A04G0761;Gh_A04G0923;Gh_A04G0930;Gh_A04G1093;Gh_A04G1295;Gh_A04G1296;Gh_A05G1143;Gh_…
GO:0046838	phosphorylated carbohydrate dephosphorylation	9	19	0.000123341	0.00561838	Gh_A08G1438;Gh_A09G2345;Gh_A09G2404;Gh_A12G1916;Gh_D05G2658;Gh_D08G1732;Gh_D09G1602;Gh_D09G1885;Gh_D12G2096
GO:0010025	wax biosynthetic process	24	93	0.000131089	0.00590349	Gh_A03G1286;Gh_A05G3652;Gh_A06G1390;Gh_A07G1227;Gh_A08G0044;Gh_A08G2083;Gh_A10G1960;Gh_A12G1044;Gh_D02G0269;Gh_D02G1726;Gh_D03G0485;Gh_D06G1736;Gh_D07G1069;Gh_D07G1281;Gh_D07G1331;Gh_D08G0086;Gh_D08G1373;Gh_D08G2646;Gh_D10G1388;Gh_D10G1485;Gh_D10G2242;Gh_Sca004916G01;Gh_Sca014446G01;XLOC_080693
GO:0030643	cellular phosphate ion homeostasis	6	9	0.000155151	0.00683183	Gh_A03G1331;Gh_A07G2133;Gh_A10G0626;Gh_D02G1768;Gh_D07G2342;Gh_D10G0773
GO:0072502	cellular trivalent inorganic anion homeostasis	6	9	0.000155151	0.00683183	Gh_A03G1331;Gh_A07G2133;Gh_A10G0626;Gh_D02G1768;Gh_D07G2342;Gh_D10G0773
GO:0009612	response to mechanical stimulus	19	67	0.000169948	0.00740115	Gh_A02G1046;Gh_A05G2316;Gh_A05G3992;Gh_A08G0195;Gh_A08G0989;Gh_A12G2673;Gh_D02G0992;Gh_D03G0232;Gh_D03G0483;Gh_D03G0678;Gh_D03G0860;Gh_D05G0398;Gh_D05G3929;Gh_D07G0171;Gh_D08G0272;Gh_D12G2043;Gh_D12G2746;Gh_Sca035672G01;Gh_Sca069103G01
GO:0046467	membrane lipid biosynthetic process	47	236	0.000176867	0.00761875	Gh_A01G0559;Gh_A01G0633;Gh_A03G0871;Gh_A04G0668;Gh_A04G0741;Gh_A04G0761;Gh_A05G1739;Gh_A06G0151;Gh_A06G0715;Gh_A08G0514;Gh_A09G0310;Gh_A09G1493;Gh_A09G2441;Gh_A11G2130;Gh_A11G2212;Gh_A11G2269;Gh_A11G2930;Gh_A11G3137;Gh_A12G1022;Gh_A13G2267;Gh_D02G0269;Gh_D02G0914;Gh_D02G1252;Gh_D02G1253;Gh_D02G1254;Gh_D05G0257;Gh_D06G0131;Gh_D07G1653;Gh_D07G1904;Gh_D07G2414;Gh_D08G0602;Gh_D08G2583;Gh_D09G1528;Gh_…
GO:0002230	positive regulation of defense response to virus by host	8	16	0.000185684	0.00775332	Gh_A07G1811;Gh_A08G1743;Gh_D07G2014;Gh_D08G2092;Gh_D10G2324;Gh_D10G2325;Gh_Sca010773G01;XLOC_023247
GO:0019307	mannose biosynthetic process	4	4	0.00018586	0.00775332	Gh_A08G1162;Gh_A12G2606;Gh_D08G1446;Gh_D12G1056
GO:0042425	choline biosynthetic process	4	4	0.00018586	0.00775332	Gh_A03G0803;Gh_A12G2430;Gh_D02G1225;Gh_D12G2555
GO:0006346	methylation-dependent chromatin silencing	10	24	0.000193743	0.00775561	Gh_A03G0558;Gh_A05G0359;Gh_A10G0585;Gh_A12G0603;Gh_D03G0973;Gh_D04G0527;Gh_D06G0961;Gh_D07G2451;Gh_D10G0630;Gh_D12G2782
GO:0016444	somatic cell DNA recombination	10	24	0.000193743	0.00775561	Gh_A03G0581;Gh_A03G0582;Gh_A07G0113;Gh_A10G0272;Gh_A11G0280;Gh_D03G0863;Gh_D03G0864;Gh_D07G0637;Gh_D07G2370;Gh_D11G0334
GO:0048442	sepal development	10	24	0.000193743	0.00775561	Gh_A04G1265;Gh_A05G2476;Gh_A07G0986;Gh_A13G0101;Gh_D04G1892;Gh_D05G2748;Gh_D07G1064;Gh_D13G0116;Gh_D13G0877;XLOC_031439
GO:0048464	flower calyx development	10	24	0.000193743	0.00775561	Gh_A04G1265;Gh_A05G2476;Gh_A07G0986;Gh_A13G0101;Gh_D04G1892;Gh_D05G2748;Gh_D07G1064;Gh_D13G0116;Gh_D13G0877;XLOC_031439
GO:0009617	response to bacterium	247	1706	0.000219554	0.00870092	Gh_A01G0124;Gh_A01G0268;Gh_A01G0275;Gh_A01G0475;Gh_A01G0548;Gh_A01G1278;Gh_A01G1793;Gh_A01G2104;Gh_A02G0029;Gh_A02G0775;Gh_A02G1051;Gh_A02G1319;Gh_A02G1398;Gh_A02G1714;Gh_A03G0164;Gh_A03G0210;Gh_A03G0335;Gh_A03G0553;Gh_A03G0983;Gh_A03G1915;Gh_A03G2161;Gh_A04G0195;Gh_A04G0333;Gh_A04G0721;Gh_A04G1266;Gh_A05G0253;Gh_A05G0260;Gh_A05G0274;Gh_A05G0276;Gh_A05G0367;Gh_A05G0405;Gh_A05G0483;Gh_A05G0484;Gh_…
GO:0008654	phospholipid biosynthetic process	70	394	0.000240352	0.00943085	Gh_A01G0559;Gh_A01G0616;Gh_A01G0633;Gh_A01G0738;Gh_A03G0803;Gh_A03G1580;Gh_A04G0135;Gh_A04G0668;Gh_A05G1143;Gh_A05G1496;Gh_A05G1611;Gh_A05G1739;Gh_A06G0151;Gh_A06G0327;Gh_A06G0715;Gh_A06G0884;Gh_A06G1018;Gh_A06G1753;Gh_A08G0193;Gh_A08G0514;Gh_A08G1603;Gh_A08G2118;Gh_A09G0310;Gh_A09G1123;Gh_A09G1493;Gh_A10G0089;Gh_A11G2130;Gh_A11G2269;Gh_A12G0158;Gh_A12G1305;Gh_A12G2430;Gh_A13G0408;Gh_A13G0409;Gh_…
GO:0005992	trehalose biosynthetic process	19	69	0.000258647	0.00987182	Gh_A02G1381;Gh_A03G1983;Gh_A08G0782;Gh_A08G2056;Gh_A09G1647;Gh_A10G0318;Gh_A12G2277;Gh_D03G0343;Gh_D03G1545;Gh_D05G3263;Gh_D08G0936;Gh_D08G2669;Gh_D08G2670;Gh_D09G1741;Gh_D10G0324;Gh_D11G2201;Gh_D12G2173;Gh_D12G2695;Gh_Sca011773G01
GO:0002682	regulation of immune system process	73	416	0.000263098	0.00987182	Gh_A02G0029;Gh_A02G0216;Gh_A02G1051;Gh_A03G0335;Gh_A03G1341;Gh_A04G0460;Gh_A05G0483;Gh_A05G0484;Gh_A05G1019;Gh_A05G1332;Gh_A05G3499;Gh_A06G0917;Gh_A06G1585;Gh_A07G0261;Gh_A07G1811;Gh_A08G1120;Gh_A08G1425;Gh_A08G1743;Gh_A09G0371;Gh_A09G1583;Gh_A10G0272;Gh_A10G1993;Gh_A11G0975;Gh_A12G0518;Gh_A12G1039;Gh_A12G1108;Gh_A12G1904;Gh_A12G2506;Gh_A12G2714;Gh_D01G0196;Gh_D01G0368;Gh_D01G1699;Gh_D01G2021;Gh_…
GO:0009719	response to endogenous stimulus	828	6359	0.000266365	0.00987182	Gh_A01G0013;Gh_A01G0246;Gh_A01G0266;Gh_A01G0268;Gh_A01G0275;Gh_A01G0437;Gh_A01G0526;Gh_A01G0547;Gh_A01G0621;Gh_A01G0719;Gh_A01G0763;Gh_A01G0800;Gh_A01G0813;Gh_A01G0871;Gh_A01G0908;Gh_A01G1078;Gh_A01G1225;Gh_A01G1278;Gh_A01G1443;Gh_A01G1564;Gh_A01G1694;Gh_A01G1714;Gh_A01G1715;Gh_A01G1791;Gh_A01G1899;Gh_A01G2064;Gh_A01G2145;Gh_A02G0029;Gh_A02G0252;Gh_A02G0283;Gh_A02G0612;Gh_A02G0655;Gh_A02G0669;Gh_…
GO:0019695	choline metabolic process	7	13	0.000266537	0.00987182	Gh_A03G0803;Gh_A05G3546;Gh_A12G2430;Gh_D02G1225;Gh_D04G0060;Gh_D12G2555;XLOC_007874
GO:0035264	multicellular organism growth	7	13	0.000266537	0.00987182	Gh_A03G1611;Gh_A05G1815;Gh_A11G1957;Gh_A12G0173;Gh_D02G2025;Gh_D05G2011;Gh_D12G0176
GO:0072501	cellular divalent inorganic anion homeostasis	7	13	0.000266537	0.00987182	Gh_A03G1331;Gh_A07G2133;Gh_A10G0626;Gh_D02G1768;Gh_D07G2342;Gh_D10G0773;Gh_D12G1770
GO:0009642	response to light intensity	87	515	0.000274795	0.0100835	Gh_A01G0192;Gh_A01G1294;Gh_A02G0302;Gh_A03G1611;Gh_A03G1705;Gh_A03G1706;Gh_A04G0538;Gh_A04G1193;Gh_A05G0285;Gh_A05G1057;Gh_A05G1815;Gh_A05G2038;Gh_A06G1803;Gh_A07G0114;Gh_A07G0202;Gh_A07G1351;Gh_A08G1128;Gh_A08G1129;Gh_A08G1514;Gh_A08G2541;Gh_A09G0840;Gh_A09G2089;Gh_A09G2475;Gh_A10G0504;Gh_A10G1241;Gh_A10G1940;Gh_A11G0963;Gh_A11G1957;Gh_A11G2446;Gh_A12G0173;Gh_A12G1039;Gh_A12G1617;Gh_A12G2714;Gh_…
GO:0070646	protein modification by small protein removal	39	189	0.000284854	0.0103567	Gh_A01G1694;Gh_A01G2074;Gh_A02G1809;Gh_A03G0695;Gh_A04G0470;Gh_A05G0421;Gh_A05G0752;Gh_A05G1876;Gh_A06G0946;Gh_A07G0270;Gh_A07G0286;Gh_A09G2369;Gh_A10G1746;Gh_A10G1747;Gh_A10G1750;Gh_A10G1753;Gh_A11G1843;Gh_A12G0805;Gh_A12G2181;Gh_A13G1072;Gh_A13G1306;Gh_D01G1131;Gh_D01G1945;Gh_D03G0669;Gh_D04G0388;Gh_D05G0539;Gh_D06G1111;Gh_D06G1137;Gh_D06G1744;Gh_D07G0327;Gh_D07G0341;Gh_D10G2012;Gh_D10G2020;Gh_…
GO:0005991	trehalose metabolic process	20	75	0.000288194	0.0103828	Gh_A02G1381;Gh_A03G1983;Gh_A08G0782;Gh_A08G2056;Gh_A09G1647;Gh_A10G0318;Gh_A12G2277;Gh_D03G0343;Gh_D03G1545;Gh_D05G3263;Gh_D08G0936;Gh_D08G2669;Gh_D08G2670;Gh_D09G1741;Gh_D10G0324;Gh_D11G0183;Gh_D11G2201;Gh_D12G2173;Gh_D12G2695;Gh_Sca011773G01
GO:0030002	cellular anion homeostasis	8	17	0.000314809	0.010877	Gh_A03G1331;Gh_A07G0202;Gh_A07G2133;Gh_A10G0626;Gh_D02G1768;Gh_D07G2342;Gh_D10G0773;Gh_D12G1770
GO:0030320	cellular monovalent inorganic anion homeostasis	8	17	0.000314809	0.010877	Gh_A03G1331;Gh_A07G0202;Gh_A07G2133;Gh_A10G0626;Gh_D02G1768;Gh_D07G2342;Gh_D10G0773;Gh_D12G1770
GO:0046855	inositol phosphate dephosphorylation	8	17	0.000314809	0.010877	Gh_A08G1438;Gh_A09G2345;Gh_A09G2404;Gh_A12G1916;Gh_D08G1732;Gh_D09G1602;Gh_D09G1885;Gh_D12G2096
GO:0071545	inositol phosphate catabolic process	8	17	0.000314809	0.010877	Gh_A08G1438;Gh_A09G2345;Gh_A09G2404;Gh_A12G1916;Gh_D08G1732;Gh_D09G1602;Gh_D09G1885;Gh_D12G2096
GO:0010076	maintenance of floral meristem identity	13	39	0.000315633	0.010877	Gh_A04G1264;Gh_A04G1265;Gh_A06G1875;Gh_A10G2018;Gh_A10G2019;Gh_A13G0751;Gh_D02G1311;Gh_D04G1892;Gh_D13G0877;Gh_D13G0878;XLOC_005855;XLOC_031439;XLOC_035255
GO:0019252	starch biosynthetic process	27	116	0.000328597	0.0112261	Gh_A01G1202;Gh_A02G1739;Gh_A03G1283;Gh_A03G1723;Gh_A04G0541;Gh_A05G2482;Gh_A05G3603;Gh_A07G1487;Gh_A08G0957;Gh_A09G2316;Gh_A09G2368;Gh_A10G0120;Gh_A11G1107;Gh_D02G1723;Gh_D02G2156;Gh_D04G0999;Gh_D04G1159;Gh_D05G2667;Gh_D05G2755;Gh_D07G1636;Gh_D08G1167;Gh_D09G1782;Gh_D09G2006;Gh_D09G2066;Gh_D10G1259;Gh_D10G1430;XLOC_050964
GO:0070085	glycosylation	87	518	0.000333341	0.0112909	Gh_A01G0822;Gh_A01G0858;Gh_A01G1805;Gh_A02G0864;Gh_A02G0907;Gh_A04G0186;Gh_A05G0970;Gh_A05G1207;Gh_A05G1457;Gh_A06G0269;Gh_A06G0572;Gh_A06G1042;Gh_A07G0316;Gh_A07G0466;Gh_A07G0995;Gh_A07G1434;Gh_A08G0764;Gh_A08G1162;Gh_A08G1256;Gh_A08G1526;Gh_A08G2244;Gh_A08G2267;Gh_A09G1123;Gh_A10G0028;Gh_A10G1141;Gh_A10G1962;Gh_A10G2145;Gh_A11G0115;Gh_A11G1382;Gh_A11G2011;Gh_A12G0915;Gh_A12G1511;Gh_A12G1981;Gh_…
GO:0044255	cellular lipid metabolic process	309	2202	0.000348088	0.0116098	Gh_A01G0142;Gh_A01G0268;Gh_A01G0280;Gh_A01G0559;Gh_A01G0616;Gh_A01G0633;Gh_A01G0738;Gh_A01G0763;Gh_A01G0800;Gh_A01G1034;Gh_A01G1272;Gh_A01G1341;Gh_A01G1564;Gh_A01G1736;Gh_A01G1740;Gh_A01G2094;Gh_A02G0642;Gh_A03G0326;Gh_A03G0533;Gh_A03G0803;Gh_A03G0871;Gh_A03G0973;Gh_A03G1286;Gh_A03G1331;Gh_A03G1580;Gh_A04G0135;Gh_A04G0198;Gh_A04G0668;Gh_A04G0741;Gh_A04G0761;Gh_A04G0923;Gh_A04G0930;Gh_A04G1295;Gh_…
GO:0072505	divalent inorganic anion homeostasis	20	76	0.000348615	0.0116098	Gh_A01G1564;Gh_A03G0512;Gh_A03G0889;Gh_A03G1331;Gh_A06G0450;Gh_A06G0898;Gh_A07G2133;Gh_A08G0025;Gh_A10G0253;Gh_A10G0626;Gh_A12G2420;Gh_D01G1815;Gh_D02G1768;Gh_D06G0490;Gh_D07G2342;Gh_D08G0064;Gh_D10G0234;Gh_D10G0773;Gh_D12G1770;Gh_D13G0890
GO:0009100	glycoprotein metabolic process	88	526	0.00035237	0.0116192	Gh_A01G0822;Gh_A01G0858;Gh_A01G1805;Gh_A02G0864;Gh_A02G0907;Gh_A04G0186;Gh_A05G1207;Gh_A05G1457;Gh_A06G0183;Gh_A06G0269;Gh_A06G0572;Gh_A07G0316;Gh_A07G0466;Gh_A07G0995;Gh_A07G1434;Gh_A08G0764;Gh_A08G1162;Gh_A08G1256;Gh_A08G1526;Gh_A08G2244;Gh_A08G2267;Gh_A09G1123;Gh_A10G0028;Gh_A10G1141;Gh_A10G1962;Gh_A10G2145;Gh_A11G0115;Gh_A11G0311;Gh_A11G0312;Gh_A11G1382;Gh_A11G2011;Gh_A12G0915;Gh_A12G1511;Gh_…
GO:0042254	ribosome biogenesis	140	906	0.000356664	0.0116192	Gh_A01G1933;Gh_A02G0647;Gh_A02G1166;Gh_A03G0317;Gh_A03G0430;Gh_A04G1281;Gh_A04G1409;Gh_A05G0205;Gh_A05G0388;Gh_A05G0890;Gh_A05G1644;Gh_A05G2317;Gh_A05G2374;Gh_A05G2569;Gh_A05G2744;Gh_A05G3337;Gh_A05G3836;Gh_A06G0106;Gh_A06G1474;Gh_A06G1581;Gh_A06G1725;Gh_A07G0496;Gh_A07G0832;Gh_A07G1565;Gh_A07G1770;Gh_A07G2271;Gh_A08G0467;Gh_A08G0642;Gh_A08G1028;Gh_A08G1346;Gh_A08G1762;Gh_A08G1859;Gh_A08G2541;Gh_…
GO:0005982	starch metabolic process	41	204	0.000361145	0.0116192	Gh_A01G1202;Gh_A02G0669;Gh_A02G1739;Gh_A03G1283;Gh_A03G1723;Gh_A04G0541;Gh_A05G1912;Gh_A05G2482;Gh_A05G3404;Gh_A05G3603;Gh_A07G1487;Gh_A08G0957;Gh_A08G1031;Gh_A09G2316;Gh_A09G2368;Gh_A10G0120;Gh_A11G1107;Gh_D02G1723;Gh_D02G2156;Gh_D04G0999;Gh_D04G1159;Gh_D05G2147;Gh_D05G2658;Gh_D05G2667;Gh_D05G2755;Gh_D07G1636;Gh_D07G2245;Gh_D08G0295;Gh_D08G1167;Gh_D08G1309;Gh_D09G1782;Gh_D09G2006;Gh_D09G2066;Gh_…
GO:0042742	defense response to bacterium	203	1382	0.000361476	0.0116192	Gh_A01G0124;Gh_A01G0268;Gh_A01G0275;Gh_A01G0475;Gh_A01G0548;Gh_A01G1278;Gh_A01G1793;Gh_A01G2104;Gh_A02G0029;Gh_A02G0775;Gh_A02G1051;Gh_A02G1319;Gh_A02G1714;Gh_A03G0164;Gh_A03G0210;Gh_A03G0335;Gh_A03G0553;Gh_A03G0983;Gh_A03G1915;Gh_A03G2161;Gh_A04G0721;Gh_A04G1266;Gh_A05G0253;Gh_A05G0260;Gh_A05G0274;Gh_A05G0276;Gh_A05G0367;Gh_A05G0405;Gh_A05G0483;Gh_A05G0484;Gh_A05G1019;Gh_A05G1332;Gh_A05G3499;Gh_…
GO:0010166	wax metabolic process	24	99	0.000363559	0.0116192	Gh_A03G1286;Gh_A05G3652;Gh_A06G1390;Gh_A07G1227;Gh_A08G0044;Gh_A08G2083;Gh_A10G1960;Gh_A12G1044;Gh_D02G0269;Gh_D02G1726;Gh_D03G0485;Gh_D06G1736;Gh_D07G1069;Gh_D07G1281;Gh_D07G1331;Gh_D08G0086;Gh_D08G1373;Gh_D08G2646;Gh_D10G1388;Gh_D10G1485;Gh_D10G2242;Gh_Sca004916G01;Gh_Sca014446G01;XLOC_080693
GO:0046677	response to antibiotic	5	7	0.000371395	0.0117747	Gh_A03G1580;Gh_A12G0158;Gh_A13G0408;Gh_D02G2425;Gh_D13G0457
GO:0006629	lipid metabolic process	413	3027	0.000387906	0.0122006	Gh_A01G0142;Gh_A01G0186;Gh_A01G0268;Gh_A01G0280;Gh_A01G0559;Gh_A01G0616;Gh_A01G0633;Gh_A01G0738;Gh_A01G0763;Gh_A01G0800;Gh_A01G1034;Gh_A01G1272;Gh_A01G1341;Gh_A01G1564;Gh_A01G1736;Gh_A01G1740;Gh_A01G1774;Gh_A01G2094;Gh_A02G0049;Gh_A02G0246;Gh_A02G0642;Gh_A02G0755;Gh_A02G0767;Gh_A02G0842;Gh_A02G1611;Gh_A02G1653;Gh_A02G1725;Gh_A03G0326;Gh_A03G0533;Gh_A03G0803;Gh_A03G0871;Gh_A03G0973;Gh_A03G1162;Gh_…
GO:0048640	negative regulation of developmental growth	10	26	0.000420923	0.0131348	Gh_A01G0958;Gh_A05G0566;Gh_A05G2476;Gh_A08G0120;Gh_A11G3137;Gh_A13G0101;Gh_D05G0695;Gh_D05G2748;Gh_D11G2117;Gh_D13G0116
GO:0006487	protein N-linked glycosylation	29	130	0.000432224	0.013382	Gh_A02G0907;Gh_A06G0572;Gh_A07G0316;Gh_A07G0995;Gh_A08G1162;Gh_A08G1256;Gh_A09G1123;Gh_A10G0028;Gh_A10G2145;Gh_A12G0915;Gh_A12G2606;Gh_A13G0353;Gh_D02G1071;Gh_D04G1955;Gh_D05G0824;Gh_D06G0549;Gh_D07G0373;Gh_D07G1073;Gh_D08G1271;Gh_D08G1446;Gh_D08G1543;Gh_D09G0299;Gh_D09G0674;Gh_D12G1004;Gh_D12G1056;Gh_D13G0397;Gh_D13G0981;Gh_D13G2206;XLOC_047001
GO:0005975	carbohydrate metabolic process	459	3399	0.000441339	0.0135583	Gh_A01G0288;Gh_A01G0462;Gh_A01G0559;Gh_A01G0633;Gh_A01G0647;Gh_A01G0822;Gh_A01G0826;Gh_A01G0858;Gh_A01G0957;Gh_A01G1131;Gh_A01G1202;Gh_A01G1329;Gh_A01G1443;Gh_A01G1615;Gh_A01G1805;Gh_A02G0669;Gh_A02G0724;Gh_A02G0728;Gh_A02G0864;Gh_A02G0866;Gh_A02G0896;Gh_A02G0907;Gh_A02G0972;Gh_A02G1000;Gh_A02G1347;Gh_A02G1381;Gh_A02G1739;Gh_A03G0087;Gh_A03G0182;Gh_A03G0487;Gh_A03G0553;Gh_A03G1035;Gh_A03G1243;Gh_…
GO:0050801	ion homeostasis	119	756	0.000466867	0.0142283	Gh_A01G0243;Gh_A01G0740;Gh_A01G0920;Gh_A01G1418;Gh_A01G1564;Gh_A01G1590;Gh_A01G1889;Gh_A01G1913;Gh_A02G0374;Gh_A02G1051;Gh_A02G1453;Gh_A02G1623;Gh_A03G0438;Gh_A03G0512;Gh_A03G0773;Gh_A03G0789;Gh_A03G0889;Gh_A03G1331;Gh_A04G0051;Gh_A04G0684;Gh_A04G0697;Gh_A05G1326;Gh_A05G1611;Gh_A05G2580;Gh_A05G2629;Gh_A05G3059;Gh_A05G3738;Gh_A05G3753;Gh_A05G3755;Gh_A05G3813;Gh_A05G4022;Gh_A06G0450;Gh_A06G0898;Gh_…
GO:0009651	response to salt stress	311	2228	0.000472064	0.0142283	Gh_A01G0268;Gh_A01G0280;Gh_A01G0526;Gh_A01G0652;Gh_A01G0719;Gh_A01G0763;Gh_A01G1278;Gh_A01G1341;Gh_A01G1791;Gh_A01G1899;Gh_A02G0172;Gh_A02G0252;Gh_A02G1029;Gh_A02G1629;Gh_A03G0043;Gh_A03G0163;Gh_A03G0210;Gh_A03G0430;Gh_A03G0548;Gh_A03G0575;Gh_A03G1139;Gh_A03G1284;Gh_A03G1349;Gh_A03G1418;Gh_A03G1521;Gh_A03G1536;Gh_A03G1537;Gh_A03G1559;Gh_A03G1611;Gh_A04G0869;Gh_A04G0921;Gh_A04G1054;Gh_A04G1393;Gh_…
GO:0031347	regulation of defense response	126	808	0.000473916	0.0142283	Gh_A01G0659;Gh_A01G1225;Gh_A02G0029;Gh_A02G0216;Gh_A02G1051;Gh_A02G1635;Gh_A03G0335;Gh_A03G0965;Gh_A03G1341;Gh_A04G0460;Gh_A05G0260;Gh_A05G0483;Gh_A05G0484;Gh_A05G1019;Gh_A05G1155;Gh_A05G1241;Gh_A05G1332;Gh_A05G3499;Gh_A06G0705;Gh_A06G0917;Gh_A06G1585;Gh_A07G0079;Gh_A07G0261;Gh_A07G0574;Gh_A07G1218;Gh_A07G1775;Gh_A07G1810;Gh_A07G1811;Gh_A07G2078;Gh_A08G1120;Gh_A08G1425;Gh_A08G1743;Gh_A08G2199;Gh_…
GO:0006073	cellular glucan metabolic process	108	676	0.000484949	0.0143422	Gh_A01G0647;Gh_A01G1131;Gh_A01G1202;Gh_A01G1615;Gh_A02G0669;Gh_A02G0866;Gh_A02G0972;Gh_A02G1000;Gh_A02G1347;Gh_A02G1739;Gh_A03G0553;Gh_A03G1243;Gh_A03G1283;Gh_A03G1723;Gh_A04G0541;Gh_A04G0599;Gh_A05G0925;Gh_A05G1912;Gh_A05G2482;Gh_A05G3139;Gh_A05G3404;Gh_A05G3603;Gh_A05G3992;Gh_A06G1277;Gh_A07G1434;Gh_A07G1487;Gh_A08G0195;Gh_A08G0957;Gh_A08G1031;Gh_A08G1331;Gh_A08G1784;Gh_A09G0100;Gh_A09G2316;Gh_…
GO:0044042	glucan metabolic process	108	676	0.000484949	0.0143422	Gh_A01G0647;Gh_A01G1131;Gh_A01G1202;Gh_A01G1615;Gh_A02G0669;Gh_A02G0866;Gh_A02G0972;Gh_A02G1000;Gh_A02G1347;Gh_A02G1739;Gh_A03G0553;Gh_A03G1243;Gh_A03G1283;Gh_A03G1723;Gh_A04G0541;Gh_A04G0599;Gh_A05G0925;Gh_A05G1912;Gh_A05G2482;Gh_A05G3139;Gh_A05G3404;Gh_A05G3603;Gh_A05G3992;Gh_A06G1277;Gh_A07G1434;Gh_A07G1487;Gh_A08G0195;Gh_A08G0957;Gh_A08G1031;Gh_A08G1331;Gh_A08G1784;Gh_A09G0100;Gh_A09G2316;Gh_…
GO:0046621	negative regulation of organ growth	8	18	0.000508709	0.0149334	Gh_A01G0958;Gh_A05G0566;Gh_A05G2476;Gh_A08G0120;Gh_A13G0101;Gh_D05G0695;Gh_D05G2748;Gh_D13G0116
GO:0009863	salicylic acid mediated signaling pathway	32	152	0.000663761	0.0193418	Gh_A02G0029;Gh_A03G0163;Gh_A03G1365;Gh_A03G1915;Gh_A03G2161;Gh_A04G0460;Gh_A05G1338;Gh_A05G3499;Gh_A06G0504;Gh_A06G1585;Gh_A07G1297;Gh_A07G1434;Gh_A07G1524;Gh_A10G1584;Gh_A11G1391;Gh_D02G0043;Gh_D02G0131;Gh_D02G0134;Gh_D02G0367;Gh_D02G0369;Gh_D02G0373;Gh_D02G1805;Gh_D03G1422;Gh_D04G0112;Gh_D04G0893;Gh_D05G2642;Gh_D06G0560;Gh_D06G1939;Gh_D07G1530;Gh_D10G1840;Gh_D11G1536;Gh_D13G0675
GO:1900055	regulation of leaf senescence	24	103	0.000673161	0.0194725	Gh_A01G0958;Gh_A02G0029;Gh_A04G0879;Gh_A05G0566;Gh_A05G2559;Gh_A05G3499;Gh_A06G1585;Gh_A08G0120;Gh_A08G1566;Gh_A08G2056;Gh_A09G0890;Gh_D01G0183;Gh_D02G0043;Gh_D04G0112;Gh_D04G1379;Gh_D05G0695;Gh_D05G2642;Gh_D06G1939;Gh_D08G2669;Gh_D08G2670;Gh_D09G0914;Gh_D10G0119;Gh_D12G1405;Gh_Sca010773G01
GO:0071446	cellular response to salicylic acid stimulus	36	178	0.000703567	0.0201002	Gh_A02G0029;Gh_A03G0163;Gh_A03G1365;Gh_A03G1915;Gh_A03G2161;Gh_A04G0460;Gh_A04G0861;Gh_A05G1338;Gh_A05G3499;Gh_A06G0504;Gh_A06G1585;Gh_A07G1297;Gh_A07G1434;Gh_A07G1524;Gh_A10G1584;Gh_A11G1391;Gh_D02G0043;Gh_D02G0131;Gh_D02G0134;Gh_D02G0367;Gh_D02G0369;Gh_D02G0373;Gh_D02G1805;Gh_D03G1422;Gh_D04G0112;Gh_D04G0893;Gh_D05G2642;Gh_D06G0560;Gh_D06G1939;Gh_D07G1530;Gh_D10G1840;Gh_D10G2324;Gh_D10G2325;Gh_…
GO:0070534	protein K63-linked ubiquitination	9	23	0.000705005	0.0201002	Gh_A01G0391;Gh_A04G0340;Gh_A11G2595;Gh_A13G1276;Gh_D01G1399;Gh_D04G1856;Gh_D05G3306;Gh_D11G2962;Gh_D13G1580
GO:0046434	organophosphate catabolic process	20	80	0.000714111	0.0202145	Gh_A03G1331;Gh_A07G0446;Gh_A07G0630;Gh_A07G2133;Gh_A08G1438;Gh_A09G2345;Gh_A09G2404;Gh_A10G0419;Gh_A10G0626;Gh_A11G1314;Gh_A12G1916;Gh_D02G1768;Gh_D07G0700;Gh_D07G2342;Gh_D08G1732;Gh_D09G1602;Gh_D09G1885;Gh_D10G0433;Gh_D10G0773;Gh_D12G2096
GO:1901701	cellular response to oxygen-containing compound	307	2212	0.000735069	0.0206601	Gh_A01G0268;Gh_A01G0621;Gh_A01G0757;Gh_A01G0800;Gh_A01G1078;Gh_A01G1225;Gh_A01G1278;Gh_A01G1403;Gh_A01G1564;Gh_A01G1694;Gh_A01G1736;Gh_A01G1740;Gh_A01G2145;Gh_A02G0029;Gh_A02G0612;Gh_A02G1029;Gh_A02G1237;Gh_A02G1635;Gh_A03G0015;Gh_A03G0043;Gh_A03G0163;Gh_A03G0548;Gh_A03G0983;Gh_A03G1141;Gh_A03G1365;Gh_A03G1505;Gh_A03G1540;Gh_A03G1915;Gh_A03G2017;Gh_A03G2161;Gh_A04G0460;Gh_A04G0470;Gh_A04G0861;Gh_…
GO:0009628	response to abiotic stimulus	929	7248	0.000760566	0.0212262	Gh_A01G0192;Gh_A01G0266;Gh_A01G0268;Gh_A01G0274;Gh_A01G0275;Gh_A01G0280;Gh_A01G0288;Gh_A01G0386;Gh_A01G0526;Gh_A01G0556;Gh_A01G0557;Gh_A01G0652;Gh_A01G0719;Gh_A01G0763;Gh_A01G0826;Gh_A01G0871;Gh_A01G1202;Gh_A01G1278;Gh_A01G1294;Gh_A01G1341;Gh_A01G1389;Gh_A01G1403;Gh_A01G1714;Gh_A01G1715;Gh_A01G1736;Gh_A01G1740;Gh_A01G1791;Gh_A01G1899;Gh_A01G2064;Gh_A02G0172;Gh_A02G0252;Gh_A02G0302;Gh_A02G0314;Gh_…
GO:0055075	potassium ion homeostasis	24	104	0.000779512	0.0216029	Gh_A01G0740;Gh_A01G1889;Gh_A03G0773;Gh_A03G0789;Gh_A04G0051;Gh_A04G0697;Gh_A07G1436;Gh_A08G1434;Gh_A11G0911;Gh_A11G2132;Gh_A11G2380;Gh_A13G0105;Gh_A13G1099;Gh_D01G0760;Gh_D01G2147;Gh_D02G0504;Gh_D02G1207;Gh_D08G1728;Gh_D11G1058;Gh_D11G2695;Gh_D12G0123;Gh_D13G0121;Gh_D13G1364;XLOC_065386
GO:0006013	mannose metabolic process	8	19	0.000788977	0.0217133	Gh_A03G0487;Gh_A05G2916;Gh_A08G1162;Gh_A12G2606;Gh_D03G1050;Gh_D04G0702;Gh_D08G1446;Gh_D12G1056
GO:0010411	xyloglucan metabolic process	30	141	0.000800763	0.0218857	Gh_A02G0866;Gh_A02G1347;Gh_A03G1243;Gh_A04G0599;Gh_A05G0925;Gh_A05G3139;Gh_A05G3992;Gh_A06G1277;Gh_A07G1434;Gh_A08G0195;Gh_A08G1784;Gh_A10G1553;Gh_A11G0455;Gh_A11G1910;Gh_A11G2856;Gh_A11G2885;Gh_D02G0992;Gh_D02G1682;Gh_D03G0483;Gh_D05G0774;Gh_D05G3929;Gh_D06G1602;Gh_D07G1530;Gh_D08G0272;Gh_D08G2130;Gh_D10G1803;Gh_D11G3271;Gh_D13G0639;Gh_Sca010556G01;XLOC_083441
GO:0046486	glycerolipid metabolic process	78	468	0.000817333	0.0221856	Gh_A01G0616;Gh_A01G1341;Gh_A02G0642;Gh_A03G0803;Gh_A03G1331;Gh_A05G1143;Gh_A05G1496;Gh_A05G2111;Gh_A05G2168;Gh_A06G0327;Gh_A06G0715;Gh_A06G0884;Gh_A06G1010;Gh_A06G1093;Gh_A06G1697;Gh_A06G1753;Gh_A07G0119;Gh_A07G1558;Gh_A07G2133;Gh_A08G1438;Gh_A08G1469;Gh_A08G2118;Gh_A09G0310;Gh_A09G2345;Gh_A09G2404;Gh_A10G0089;Gh_A10G0626;Gh_A10G0662;Gh_A11G1858;Gh_A11G2269;Gh_A12G1305;Gh_A12G1916;Gh_A12G2430;Gh_…
GO:0044264	cellular polysaccharide metabolic process	135	887	0.000827801	0.0223168	Gh_A01G0647;Gh_A01G0957;Gh_A01G1131;Gh_A01G1202;Gh_A01G1329;Gh_A01G1615;Gh_A02G0669;Gh_A02G0866;Gh_A02G0972;Gh_A02G1000;Gh_A02G1347;Gh_A02G1739;Gh_A03G0553;Gh_A03G1243;Gh_A03G1283;Gh_A03G1723;Gh_A04G0541;Gh_A04G0599;Gh_A04G0794;Gh_A05G0925;Gh_A05G0970;Gh_A05G1263;Gh_A05G1912;Gh_A05G1935;Gh_A05G2482;Gh_A05G3139;Gh_A05G3404;Gh_A05G3603;Gh_A05G3992;Gh_A06G0284;Gh_A06G1042;Gh_A06G1277;Gh_A06G1599;Gh_…
GO:0010558	negative regulation of macromolecule biosynthetic process	163	1099	0.000846147	0.0226573	Gh_A01G0437;Gh_A01G1225;Gh_A01G1564;Gh_A01G1791;Gh_A01G1879;Gh_A02G0029;Gh_A03G0204;Gh_A03G0548;Gh_A03G0558;Gh_A03G1081;Gh_A03G1284;Gh_A03G1341;Gh_A03G1611;Gh_A03G1697;Gh_A03G2005;Gh_A04G0195;Gh_A04G1063;Gh_A05G0260;Gh_A05G0359;Gh_A05G0483;Gh_A05G0484;Gh_A05G1019;Gh_A05G1155;Gh_A05G1241;Gh_A05G1815;Gh_A05G2559;Gh_A05G2928;Gh_A05G3310;Gh_A05G3499;Gh_A05G3879;Gh_A06G0564;Gh_A06G0705;Gh_A06G0917;Gh_…
GO:0071103	DNA conformation change	47	253	0.000884893	0.0235358	Gh_A02G0186;Gh_A02G0886;Gh_A03G0581;Gh_A03G0582;Gh_A05G0098;Gh_A05G0392;Gh_A06G1225;Gh_A07G0113;Gh_A08G0264;Gh_A08G2114;Gh_A08G2115;Gh_A10G0472;Gh_A10G0473;Gh_A10G0474;Gh_A10G0779;Gh_A11G0280;Gh_A11G1577;Gh_A11G1633;Gh_A11G2515;Gh_A12G1395;Gh_A13G1131;Gh_A13G1861;Gh_A13G1866;Gh_D02G0973;Gh_D03G0863;Gh_D03G0864;Gh_D05G0161;Gh_D06G1544;Gh_D07G0199;Gh_D07G0637;Gh_D07G2370;Gh_D08G0356;Gh_D08G2486;Gh_…
GO:0010581	regulation of starch biosynthetic process	5	8	0.00089466	0.0236369	Gh_A01G1827;Gh_A03G1283;Gh_D01G2065;Gh_D02G1723;XLOC_050964
GO:0010077	maintenance of inflorescence meristem identity	11	33	0.000902966	0.0236984	Gh_A03G0634;Gh_A07G0605;Gh_A10G2018;Gh_A10G2019;Gh_A11G0755;Gh_A12G0936;Gh_D03G0922;Gh_D07G0671;Gh_D07G1564;Gh_D11G0883;Gh_D12G1027
GO:0019755	one-carbon compound transport	9	24	0.00101176	0.026379	Gh_A04G1393;Gh_A07G0650;Gh_A10G1912;Gh_D03G0583;Gh_D03G1253;Gh_D04G1049;Gh_D07G0727;Gh_D10G2205;Gh_D13G2394
GO:0043094	cellular metabolic compound salvage	49	269	0.00108764	0.0281719	Gh_A01G0457;Gh_A01G0747;Gh_A01G1403;Gh_A01G1508;Gh_A02G0329;Gh_A02G0974;Gh_A03G0026;Gh_A03G0182;Gh_A03G0244;Gh_A03G0998;Gh_A04G0034;Gh_A04G0532;Gh_A05G3841;Gh_A06G1741;Gh_A07G0443;Gh_A08G1521;Gh_A09G0351;Gh_A09G0468;Gh_A09G1394;Gh_A10G0869;Gh_A11G0104;Gh_A11G1509;Gh_A11G1869;Gh_A12G0189;Gh_A12G2621;Gh_A13G0793;Gh_A13G1097;Gh_D01G0767;Gh_D01G1644;Gh_D02G0395;Gh_D02G1520;Gh_D02G2191;Gh_D03G1625;Gh_…
GO:0009407	toxin catabolic process	25	113	0.00117301	0.0299911	Gh_A03G0384;Gh_A04G0409;Gh_A04G0830;Gh_A09G1509;Gh_A10G0606;Gh_A11G1244;Gh_A11G1459;Gh_A11G2032;Gh_A12G0927;Gh_A13G1314;Gh_D02G0329;Gh_D02G1105;Gh_D03G1156;Gh_D04G0849;Gh_D09G1520;Gh_D10G0793;Gh_D10G1846;Gh_D11G0211;Gh_D11G0667;Gh_D11G1615;Gh_D11G2311;Gh_D12G1017;Gh_D13G1618;XLOC_037402;XLOC_069882
GO:0090487	secondary metabolite catabolic process	25	113	0.00117301	0.0299911	Gh_A03G0384;Gh_A04G0409;Gh_A04G0830;Gh_A09G1509;Gh_A10G0606;Gh_A11G1244;Gh_A11G1459;Gh_A11G2032;Gh_A12G0927;Gh_A13G1314;Gh_D02G0329;Gh_D02G1105;Gh_D03G1156;Gh_D04G0849;Gh_D09G1520;Gh_D10G0793;Gh_D10G1846;Gh_D11G0211;Gh_D11G0667;Gh_D11G1615;Gh_D11G2311;Gh_D12G1017;Gh_D13G1618;XLOC_037402;XLOC_069882
GO:0008655	pyrimidine-containing compound salvage	11	34	0.00119519	0.030169	Gh_A01G0747;Gh_A04G0034;Gh_A09G0351;Gh_A12G2621;Gh_A13G0793;Gh_A13G1097;Gh_D01G0767;Gh_D05G3700;Gh_D09G0355;Gh_D12G1576;Gh_D13G1362
GO:0010117	photoprotection	11	34	0.00119519	0.030169	Gh_A01G0192;Gh_A03G1611;Gh_A05G1815;Gh_A09G0832;Gh_A11G1957;Gh_A12G0173;Gh_D01G2266;Gh_D02G2025;Gh_D05G2011;Gh_D09G2122;Gh_D12G0176
GO:0044700	single organism signaling	752	5824	0.00121859	0.0305262	Gh_A01G0132;Gh_A01G0158;Gh_A01G0246;Gh_A01G0268;Gh_A01G0327;Gh_A01G0383;Gh_A01G0437;Gh_A01G0475;Gh_A01G0547;Gh_A01G0548;Gh_A01G0621;Gh_A01G0665;Gh_A01G0687;Gh_A01G0740;Gh_A01G0757;Gh_A01G0800;Gh_A01G0813;Gh_A01G0842;Gh_A01G0908;Gh_A01G1078;Gh_A01G1225;Gh_A01G1278;Gh_A01G1341;Gh_A01G1443;Gh_A01G1507;Gh_A01G1564;Gh_A01G1694;Gh_A01G1736;Gh_A01G1740;Gh_A01G1977;Gh_A01G2145;Gh_A02G0029;Gh_A02G0034;Gh_…
GO:0007154	cell communication	835	6505	0.00122475	0.0305262	Gh_A01G0132;Gh_A01G0158;Gh_A01G0246;Gh_A01G0268;Gh_A01G0327;Gh_A01G0383;Gh_A01G0437;Gh_A01G0460;Gh_A01G0475;Gh_A01G0536;Gh_A01G0541;Gh_A01G0547;Gh_A01G0548;Gh_A01G0621;Gh_A01G0665;Gh_A01G0687;Gh_A01G0740;Gh_A01G0757;Gh_A01G0800;Gh_A01G0813;Gh_A01G0842;Gh_A01G0908;Gh_A01G0920;Gh_A01G1078;Gh_A01G1225;Gh_A01G1278;Gh_A01G1341;Gh_A01G1403;Gh_A01G1443;Gh_A01G1507;Gh_A01G1564;Gh_A01G1694;Gh_A01G1736;Gh_…
GO:0080134	regulation of response to stress	162	1102	0.00128135	0.0316001	Gh_A01G0659;Gh_A01G1225;Gh_A02G0029;Gh_A02G0216;Gh_A02G1051;Gh_A02G1635;Gh_A03G0335;Gh_A03G0965;Gh_A03G1341;Gh_A04G0460;Gh_A05G0260;Gh_A05G0483;Gh_A05G0484;Gh_A05G0864;Gh_A05G1019;Gh_A05G1155;Gh_A05G1241;Gh_A05G1332;Gh_A05G1353;Gh_A05G2128;Gh_A05G3499;Gh_A06G0572;Gh_A06G0705;Gh_A06G0867;Gh_A06G0917;Gh_A06G1585;Gh_A07G0079;Gh_A07G0202;Gh_A07G0261;Gh_A07G0574;Gh_A07G1218;Gh_A07G1775;Gh_A07G1810;Gh_…
GO:0046351	disaccharide biosynthetic process	30	145	0.00128378	0.0316001	Gh_A02G0669;Gh_A02G1381;Gh_A03G1983;Gh_A05G2449;Gh_A06G0897;Gh_A07G0146;Gh_A08G0782;Gh_A08G1031;Gh_A08G2056;Gh_A09G1647;Gh_A10G0318;Gh_A12G2277;Gh_D03G0343;Gh_D03G1545;Gh_D05G2719;Gh_D05G3263;Gh_D07G0625;Gh_D08G0936;Gh_D08G1309;Gh_D08G2669;Gh_D08G2670;Gh_D09G1741;Gh_D10G0324;Gh_D11G0279;Gh_D11G2201;Gh_D12G2173;Gh_D12G2695;Gh_Sca011773G01;XLOC_026516;XLOC_083603
GO:0023052	signaling	752	5829	0.00132589	0.0324353	Gh_A01G0132;Gh_A01G0158;Gh_A01G0246;Gh_A01G0268;Gh_A01G0327;Gh_A01G0383;Gh_A01G0437;Gh_A01G0475;Gh_A01G0547;Gh_A01G0548;Gh_A01G0621;Gh_A01G0665;Gh_A01G0687;Gh_A01G0740;Gh_A01G0757;Gh_A01G0800;Gh_A01G0813;Gh_A01G0842;Gh_A01G0908;Gh_A01G1078;Gh_A01G1225;Gh_A01G1278;Gh_A01G1341;Gh_A01G1443;Gh_A01G1507;Gh_A01G1564;Gh_A01G1694;Gh_A01G1736;Gh_A01G1740;Gh_A01G1977;Gh_A01G2145;Gh_A02G0029;Gh_A02G0034;Gh_…
GO:0009605	response to external stimulus	626	4801	0.0013503	0.0328296	Gh_A01G0124;Gh_A01G0268;Gh_A01G0275;Gh_A01G0475;Gh_A01G0548;Gh_A01G0659;Gh_A01G0665;Gh_A01G0883;Gh_A01G0920;Gh_A01G1100;Gh_A01G1202;Gh_A01G1278;Gh_A01G1377;Gh_A01G1403;Gh_A01G1443;Gh_A01G1564;Gh_A01G1715;Gh_A01G1726;Gh_A01G1793;Gh_A01G2104;Gh_A02G0029;Gh_A02G0655;Gh_A02G0704;Gh_A02G0775;Gh_A02G0972;Gh_A02G1046;Gh_A02G1051;Gh_A02G1319;Gh_A02G1398;Gh_A02G1638;Gh_A02G1714;Gh_A03G0163;Gh_A03G0164;Gh_…
GO:0009266	response to temperature stimulus	297	2156	0.00138368	0.0333388	Gh_A01G0266;Gh_A01G0268;Gh_A01G0275;Gh_A01G0557;Gh_A01G0826;Gh_A01G0871;Gh_A01G1278;Gh_A01G1389;Gh_A01G1736;Gh_A01G1740;Gh_A02G0314;Gh_A02G1456;Gh_A03G0043;Gh_A03G0163;Gh_A03G0164;Gh_A03G0210;Gh_A03G0309;Gh_A03G0430;Gh_A03G0548;Gh_A03G0620;Gh_A03G0623;Gh_A03G1022;Gh_A03G1286;Gh_A03G1325;Gh_A03G1349;Gh_A03G1418;Gh_A03G1521;Gh_A03G1559;Gh_A03G1611;Gh_A04G0333;Gh_A04G0387;Gh_A04G0721;Gh_A04G0737;Gh_…
GO:0009247	glycolipid biosynthetic process	28	133	0.00138806	0.0333388	Gh_A01G0559;Gh_A01G0633;Gh_A04G0668;Gh_A04G0761;Gh_A05G1739;Gh_A06G0151;Gh_A06G0715;Gh_A08G0514;Gh_A09G0310;Gh_A09G1493;Gh_A11G2130;Gh_A11G2269;Gh_A13G2267;Gh_D02G0914;Gh_D05G0257;Gh_D06G0131;Gh_D07G1904;Gh_D07G2414;Gh_D08G0602;Gh_D09G1917;Gh_D09G2196;Gh_D11G2438;Gh_D11G2577;XLOC_027885;XLOC_040158;XLOC_048088;XLOC_053968;XLOC_070269
GO:0043207	response to external biotic stimulus	476	3587	0.00139701	0.0333515	Gh_A01G0124;Gh_A01G0268;Gh_A01G0275;Gh_A01G0475;Gh_A01G0548;Gh_A01G0659;Gh_A01G0665;Gh_A01G1100;Gh_A01G1278;Gh_A01G1377;Gh_A01G1443;Gh_A01G1715;Gh_A01G1726;Gh_A01G1793;Gh_A01G2104;Gh_A02G0029;Gh_A02G0655;Gh_A02G0704;Gh_A02G0775;Gh_A02G0972;Gh_A02G1051;Gh_A02G1319;Gh_A02G1398;Gh_A02G1638;Gh_A02G1714;Gh_A03G0163;Gh_A03G0164;Gh_A03G0210;Gh_A03G0335;Gh_A03G0438;Gh_A03G0483;Gh_A03G0553;Gh_A03G0837;Gh_…
GO:0051707	response to other organism	475	3580	0.00142862	0.0339018	Gh_A01G0124;Gh_A01G0268;Gh_A01G0275;Gh_A01G0475;Gh_A01G0548;Gh_A01G0659;Gh_A01G0665;Gh_A01G1100;Gh_A01G1278;Gh_A01G1377;Gh_A01G1443;Gh_A01G1715;Gh_A01G1726;Gh_A01G1793;Gh_A01G2104;Gh_A02G0029;Gh_A02G0655;Gh_A02G0704;Gh_A02G0775;Gh_A02G0972;Gh_A02G1051;Gh_A02G1319;Gh_A02G1398;Gh_A02G1638;Gh_A02G1714;Gh_A03G0163;Gh_A03G0164;Gh_A03G0210;Gh_A03G0335;Gh_A03G0438;Gh_A03G0483;Gh_A03G0553;Gh_A03G0837;Gh_…
GO:0010389	regulation of G2/M transition of mitotic cell cycle	13	45	0.00144882	0.0341767	Gh_A01G0813;Gh_A03G0695;Gh_A05G0037;Gh_A05G3228;Gh_A08G0258;Gh_A10G0701;Gh_A10G0887;Gh_D01G0840;Gh_D04G0378;Gh_D05G0090;Gh_D06G1137;Gh_D10G0862;Gh_Sca005019G02
GO:0010074	maintenance of meristem identity	34	172	0.00146405	0.0343316	Gh_A03G0634;Gh_A04G1264;Gh_A04G1265;Gh_A05G0473;Gh_A05G3313;Gh_A05G3879;Gh_A06G1875;Gh_A07G0197;Gh_A07G0605;Gh_A07G0802;Gh_A10G2018;Gh_A10G2019;Gh_A11G0755;Gh_A12G0936;Gh_A13G0751;Gh_A13G1071;Gh_D02G1311;Gh_D03G0922;Gh_D04G1892;Gh_D05G0587;Gh_D05G1070;Gh_D07G0251;Gh_D07G0671;Gh_D07G0864;Gh_D07G1564;Gh_D11G0883;Gh_D12G1027;Gh_D13G0877;Gh_D13G0878;Gh_D13G1337;XLOC_005855;XLOC_031439;XLOC_035255;XLO…
GO:0006486	protein glycosylation	81	500	0.00152198	0.0351299	Gh_A01G0822;Gh_A01G0858;Gh_A01G1805;Gh_A02G0864;Gh_A02G0907;Gh_A04G0186;Gh_A05G1207;Gh_A05G1457;Gh_A06G0269;Gh_A06G0572;Gh_A07G0316;Gh_A07G0466;Gh_A07G0995;Gh_A07G1434;Gh_A08G0764;Gh_A08G1162;Gh_A08G1256;Gh_A08G1526;Gh_A08G2244;Gh_A08G2267;Gh_A09G1123;Gh_A10G0028;Gh_A10G1141;Gh_A10G1962;Gh_A10G2145;Gh_A11G0115;Gh_A11G1382;Gh_A11G2011;Gh_A12G0915;Gh_A12G1511;Gh_A12G1981;Gh_A12G2606;Gh_A13G0353;Gh_…
GO:0043413	macromolecule glycosylation	81	500	0.00152198	0.0351299	Gh_A01G0822;Gh_A01G0858;Gh_A01G1805;Gh_A02G0864;Gh_A02G0907;Gh_A04G0186;Gh_A05G1207;Gh_A05G1457;Gh_A06G0269;Gh_A06G0572;Gh_A07G0316;Gh_A07G0466;Gh_A07G0995;Gh_A07G1434;Gh_A08G0764;Gh_A08G1162;Gh_A08G1256;Gh_A08G1526;Gh_A08G2244;Gh_A08G2267;Gh_A09G1123;Gh_A10G0028;Gh_A10G1141;Gh_A10G1962;Gh_A10G2145;Gh_A11G0115;Gh_A11G1382;Gh_A11G2011;Gh_A12G0915;Gh_A12G1511;Gh_A12G1981;Gh_A12G2606;Gh_A13G0353;Gh_…
GO:0043174	nucleoside salvage	12	40	0.00152469	0.0351299	Gh_A01G0747;Gh_A04G0034;Gh_A09G0351;Gh_A09G1394;Gh_A12G2621;Gh_A13G0793;Gh_A13G1097;Gh_D01G0767;Gh_D05G3700;Gh_D09G0355;Gh_D12G1576;Gh_D13G1362
GO:0009828	plant-type cell wall loosening	24	109	0.00155825	0.0356471	Gh_A01G1910;Gh_A03G0046;Gh_A03G0359;Gh_A03G2139;Gh_A04G1065;Gh_A05G3493;Gh_A07G1881;Gh_A09G1454;Gh_A10G1977;Gh_A11G2155;Gh_A12G1270;Gh_A13G0672;Gh_A13G2059;Gh_D01G1679;Gh_D01G2169;Gh_D02G1839;Gh_D04G1175;Gh_D04G1924;Gh_D07G2095;Gh_D08G1777;Gh_D09G0128;Gh_D10G2283;Gh_D11G3302;Gh_Sca005793G01
GO:2000022	regulation of jasmonic acid mediated signaling pathway	19	79	0.00157299	0.0356471	Gh_A01G1225;Gh_A03G1341;Gh_A05G0260;Gh_A05G1155;Gh_A05G1241;Gh_A06G0705;Gh_A08G2199;Gh_A10G2244;Gh_D01G0196;Gh_D02G1776;Gh_D04G0655;Gh_D05G0352;Gh_D05G1332;Gh_D05G3842;Gh_D06G0810;Gh_D08G2564;Gh_D09G1562;Gh_D09G1564;Gh_D10G0531
GO:0032055	negative regulation of translation in response to stress	3	3	0.00159211	0.0356471	Gh_A04G1063;Gh_A06G1847;Gh_D04G1642
GO:0043555	regulation of translation in response to stress	3	3	0.00159211	0.0356471	Gh_A04G1063;Gh_A06G1847;Gh_D04G1642
GO:0080149	sucrose induced translational repression	3	3	0.00159211	0.0356471	Gh_A04G1063;Gh_A06G1847;Gh_D04G1642
GO:0009890	negative regulation of biosynthetic process	172	1185	0.00162437	0.0361651	Gh_A01G0437;Gh_A01G1225;Gh_A01G1564;Gh_A01G1791;Gh_A01G1879;Gh_A02G0029;Gh_A03G0204;Gh_A03G0548;Gh_A03G0558;Gh_A03G1081;Gh_A03G1284;Gh_A03G1341;Gh_A03G1611;Gh_A03G1697;Gh_A03G2005;Gh_A04G0195;Gh_A04G1063;Gh_A05G0260;Gh_A05G0359;Gh_A05G0483;Gh_A05G0484;Gh_A05G1019;Gh_A05G1155;Gh_A05G1241;Gh_A05G1815;Gh_A05G2424;Gh_A05G2559;Gh_A05G2928;Gh_A05G3310;Gh_A05G3499;Gh_A05G3879;Gh_A06G0564;Gh_A06G0705;Gh_…
GO:0009101	glycoprotein biosynthetic process	81	502	0.00170491	0.0377462	Gh_A01G0822;Gh_A01G0858;Gh_A01G1805;Gh_A02G0864;Gh_A02G0907;Gh_A04G0186;Gh_A05G1207;Gh_A05G1457;Gh_A06G0269;Gh_A06G0572;Gh_A07G0316;Gh_A07G0466;Gh_A07G0995;Gh_A07G1434;Gh_A08G0764;Gh_A08G1162;Gh_A08G1256;Gh_A08G1526;Gh_A08G2244;Gh_A08G2267;Gh_A09G1123;Gh_A10G0028;Gh_A10G1141;Gh_A10G1962;Gh_A10G2145;Gh_A11G0115;Gh_A11G1382;Gh_A11G2011;Gh_A12G0915;Gh_A12G1511;Gh_A12G1981;Gh_A12G2606;Gh_A13G0353;Gh_…
GO:0045892	negative regulation of transcription, DNA-templated	124	822	0.0017995	0.0396191	Gh_A01G1564;Gh_A01G1791;Gh_A01G1879;Gh_A02G0029;Gh_A03G0204;Gh_A03G0548;Gh_A03G0558;Gh_A03G1081;Gh_A03G1611;Gh_A03G1697;Gh_A03G2005;Gh_A04G0195;Gh_A05G0359;Gh_A05G0483;Gh_A05G0484;Gh_A05G1019;Gh_A05G1815;Gh_A05G2559;Gh_A05G2928;Gh_A05G3310;Gh_A05G3499;Gh_A06G0564;Gh_A06G0917;Gh_A06G1585;Gh_A06G1875;Gh_A07G0385;Gh_A07G1218;Gh_A07G1558;Gh_A07G1900;Gh_A07G2132;Gh_A08G0172;Gh_A08G0394;Gh_A08G0649;Gh_…
GO:0051172	negative regulation of nitrogen compound metabolic process	167	1152	0.00197712	0.0432891	Gh_A01G0437;Gh_A01G1225;Gh_A01G1564;Gh_A01G1791;Gh_A01G1879;Gh_A02G0029;Gh_A03G0204;Gh_A03G0548;Gh_A03G0558;Gh_A03G1081;Gh_A03G1284;Gh_A03G1341;Gh_A03G1611;Gh_A03G1697;Gh_A03G2005;Gh_A04G0195;Gh_A04G1063;Gh_A05G0260;Gh_A05G0359;Gh_A05G0483;Gh_A05G0484;Gh_A05G1019;Gh_A05G1155;Gh_A05G1241;Gh_A05G1815;Gh_A05G2559;Gh_A05G2928;Gh_A05G3310;Gh_A05G3499;Gh_A05G3879;Gh_A06G0564;Gh_A06G0705;Gh_A06G0917;Gh_…
GO:0007165	signal transduction	745	5798	0.00204947	0.0440414	Gh_A01G0132;Gh_A01G0158;Gh_A01G0246;Gh_A01G0268;Gh_A01G0327;Gh_A01G0383;Gh_A01G0437;Gh_A01G0475;Gh_A01G0547;Gh_A01G0548;Gh_A01G0621;Gh_A01G0665;Gh_A01G0687;Gh_A01G0740;Gh_A01G0757;Gh_A01G0800;Gh_A01G0813;Gh_A01G0842;Gh_A01G0908;Gh_A01G1078;Gh_A01G1225;Gh_A01G1278;Gh_A01G1341;Gh_A01G1443;Gh_A01G1507;Gh_A01G1564;Gh_A01G1694;Gh_A01G1736;Gh_A01G1740;Gh_A01G1977;Gh_A01G2145;Gh_A02G0029;Gh_A02G0034;Gh_…
GO:0002697	regulation of immune effector process	17	69	0.00205555	0.0440414	Gh_A05G0483;Gh_A05G0484;Gh_A05G1019;Gh_A06G0917;Gh_A07G0261;Gh_A07G1811;Gh_A08G1743;Gh_D05G0600;Gh_D05G0601;Gh_D06G1078;Gh_D07G0317;Gh_D07G2014;Gh_D08G2092;Gh_D10G2324;Gh_D10G2325;Gh_Sca010773G01;XLOC_023247
GO:0050688	regulation of defense response to virus	17	69	0.00205555	0.0440414	Gh_A05G0483;Gh_A05G0484;Gh_A05G1019;Gh_A06G0917;Gh_A07G0261;Gh_A07G1811;Gh_A08G1743;Gh_D05G0600;Gh_D05G0601;Gh_D06G1078;Gh_D07G0317;Gh_D07G2014;Gh_D08G2092;Gh_D10G2324;Gh_D10G2325;Gh_Sca010773G01;XLOC_023247
GO:0051716	cellular response to stimulus	1082	8580	0.00207116	0.0440414	Gh_A01G0124;Gh_A01G0132;Gh_A01G0158;Gh_A01G0192;Gh_A01G0246;Gh_A01G0268;Gh_A01G0288;Gh_A01G0327;Gh_A01G0383;Gh_A01G0391;Gh_A01G0437;Gh_A01G0475;Gh_A01G0547;Gh_A01G0548;Gh_A01G0621;Gh_A01G0665;Gh_A01G0687;Gh_A01G0740;Gh_A01G0757;Gh_A01G0800;Gh_A01G0813;Gh_A01G0842;Gh_A01G0908;Gh_A01G0920;Gh_A01G1058;Gh_A01G1078;Gh_A01G1100;Gh_A01G1225;Gh_A01G1278;Gh_A01G1341;Gh_A01G1403;Gh_A01G1443;Gh_A01G1507;Gh_…
GO:0006047	UDP-N-acetylglucosamine metabolic process	6	13	0.00208927	0.0440414	Gh_A01G0288;Gh_A03G1938;Gh_A12G0915;Gh_D01G0329;Gh_D04G1955;Gh_D12G1004
GO:0010731	protein glutathionylation	6	13	0.00208927	0.0440414	Gh_A05G3064;Gh_A07G0716;Gh_A10G1891;Gh_D04G0580;Gh_D07G0778;Gh_D10G2161
GO:0046349	amino sugar biosynthetic process	6	13	0.00208927	0.0440414	Gh_A01G0288;Gh_A03G1938;Gh_A12G0915;Gh_D01G0329;Gh_D04G1955;Gh_D12G1004
GO:0006278	RNA-dependent DNA replication	45	250	0.0021466	0.0450105	Gh_A02G0186;Gh_A07G1087;Gh_A09G2290;Gh_D07G1187;XLOC_001690;XLOC_001817;XLOC_003121;XLOC_003901;XLOC_004886;XLOC_005579;XLOC_005980;XLOC_007706;XLOC_014114;XLOC_018648;XLOC_022606;XLOC_022767;XLOC_023984;XLOC_024259;XLOC_025324;XLOC_026047;XLOC_027496;XLOC_028389;XLOC_029139;XLOC_029816;XLOC_031491;XLOC_036198;XLOC_038971;XLOC_040599;XLOC_041598;XLOC_041979;XLOC_043827;XLOC_046447;XLOC_048768;XLO…
GO:0031327	negative regulation of cellular biosynthetic process	169	1170	0.00216937	0.0452484	Gh_A01G0437;Gh_A01G1225;Gh_A01G1564;Gh_A01G1791;Gh_A01G1879;Gh_A02G0029;Gh_A03G0204;Gh_A03G0548;Gh_A03G0558;Gh_A03G1081;Gh_A03G1284;Gh_A03G1341;Gh_A03G1611;Gh_A03G1697;Gh_A03G2005;Gh_A04G0195;Gh_A04G1063;Gh_A05G0260;Gh_A05G0359;Gh_A05G0483;Gh_A05G0484;Gh_A05G1019;Gh_A05G1155;Gh_A05G1241;Gh_A05G1815;Gh_A05G2559;Gh_A05G2928;Gh_A05G3310;Gh_A05G3499;Gh_A05G3879;Gh_A06G0564;Gh_A06G0705;Gh_A06G0917;Gh_…
GO:0006560	proline metabolic process	15	58	0.00221062	0.0458676	Gh_A01G1736;Gh_A01G1740;Gh_A01G1899;Gh_A03G0575;Gh_A04G1396;Gh_A08G2056;Gh_A11G1551;Gh_D01G1983;Gh_D01G1984;Gh_D01G1986;Gh_D01G2158;Gh_D03G0856;Gh_D04G1204;Gh_D08G2669;Gh_D08G2670
GO:0071215	cellular response to abscisic acid stimulus	134	903	0.00224821	0.0461189	Gh_A01G0621;Gh_A01G1278;Gh_A02G1029;Gh_A02G1237;Gh_A02G1635;Gh_A03G0015;Gh_A03G0043;Gh_A03G0548;Gh_A03G1505;Gh_A03G2017;Gh_A04G0861;Gh_A05G0179;Gh_A05G0285;Gh_A05G0522;Gh_A05G0692;Gh_A05G0864;Gh_A05G1408;Gh_A05G2741;Gh_A05G3589;Gh_A06G1732;Gh_A07G1237;Gh_A07G1436;Gh_A07G1547;Gh_A07G1558;Gh_A07G1621;Gh_A07G1703;Gh_A07G1890;Gh_A08G0364;Gh_A08G1117;Gh_A08G1438;Gh_A08G1469;Gh_A09G1084;Gh_A09G1576;Gh_…
GO:0000027	ribosomal large subunit assembly	24	112	0.00229016	0.0461189	Gh_A05G0890;Gh_A05G2317;Gh_A05G2374;Gh_A07G1565;Gh_A07G1770;Gh_A08G1028;Gh_A08G1762;Gh_A08G2541;Gh_A13G2009;Gh_A13G2055;Gh_D02G0140;Gh_D03G1255;Gh_D03G1823;Gh_D04G0107;Gh_D05G2639;Gh_D07G1734;Gh_D08G0032;Gh_D09G1408;Gh_D13G0250;Gh_D13G2456;Gh_Sca004717G05;Gh_Sca004717G14;XLOC_006699;XLOC_033242
GO:0006914	autophagy	24	112	0.00229016	0.0461189	Gh_A01G1341;Gh_A05G3516;Gh_A07G1377;Gh_A08G0263;Gh_A08G1128;Gh_A08G1129;Gh_A09G0664;Gh_A09G1752;Gh_A11G0927;Gh_A12G0637;Gh_A12G1454;Gh_A12G2210;Gh_D01G1531;Gh_D07G1982;Gh_D08G0355;Gh_D08G1528;Gh_D09G0667;Gh_D09G1861;Gh_D11G0436;Gh_D11G1069;Gh_D12G1571;Gh_D13G0923;Gh_Sca151937G01;XLOC_017885
GO:0016048	detection of temperature stimulus	4	6	0.00229256	0.0461189	Gh_A07G1900;Gh_A08G1671;Gh_D07G2116;Gh_D08G2019
GO:0035494	SNARE complex disassembly	4	6	0.00229256	0.0461189	Gh_A07G2074;Gh_A11G0607;Gh_D07G2289;Gh_D11G0695
GO:0098755	maintenance of seed dormancy by absisic acid	4	6	0.00229256	0.0461189	Gh_A03G1339;Gh_A07G2126;Gh_D02G1774;Gh_D07G2336
GO:0046474	glycerophospholipid biosynthetic process	36	190	0.00233564	0.0467482	Gh_A01G0616;Gh_A03G0803;Gh_A05G1143;Gh_A05G1496;Gh_A06G0327;Gh_A06G0715;Gh_A06G0884;Gh_A06G1753;Gh_A08G2118;Gh_A09G0310;Gh_A10G0089;Gh_A11G2269;Gh_A12G1305;Gh_A12G2430;Gh_A13G0409;Gh_D02G1225;Gh_D04G1883;Gh_D05G1320;Gh_D05G1667;Gh_D06G0355;Gh_D06G0836;Gh_D06G2224;Gh_D07G0140;Gh_D07G2414;Gh_D08G2490;Gh_D09G1169;Gh_D09G1917;Gh_D09G2196;Gh_D10G0092;Gh_D11G2577;Gh_D12G2555;Gh_D13G0458;XLOC_027885;XLO…
GO:0031324	negative regulation of cellular metabolic process	195	1374	0.00237364	0.04727	Gh_A01G0437;Gh_A01G1225;Gh_A01G1287;Gh_A01G1294;Gh_A01G1564;Gh_A01G1791;Gh_A01G1879;Gh_A02G0029;Gh_A03G0204;Gh_A03G0548;Gh_A03G0558;Gh_A03G1081;Gh_A03G1129;Gh_A03G1284;Gh_A03G1341;Gh_A03G1611;Gh_A03G1697;Gh_A03G2005;Gh_A04G0195;Gh_A04G1063;Gh_A05G0260;Gh_A05G0359;Gh_A05G0483;Gh_A05G0484;Gh_A05G1019;Gh_A05G1155;Gh_A05G1241;Gh_A05G1815;Gh_A05G2424;Gh_A05G2559;Gh_A05G2928;Gh_A05G3310;Gh_A05G3499;Gh_…
GO:0019318	hexose metabolic process	62	372	0.00259961	0.0515113	Gh_A01G0826;Gh_A01G0858;Gh_A01G1202;Gh_A02G0669;Gh_A02G0864;Gh_A03G0487;Gh_A05G0970;Gh_A05G1207;Gh_A05G2916;Gh_A05G3413;Gh_A06G0269;Gh_A06G1042;Gh_A06G1599;Gh_A07G0466;Gh_A07G1434;Gh_A07G2148;Gh_A08G1162;Gh_A08G1526;Gh_A09G0329;Gh_A09G2316;Gh_A10G0618;Gh_A11G0330;Gh_A11G0850;Gh_A12G2606;Gh_A13G1691;Gh_D01G0854;Gh_D02G0991;Gh_D03G0925;Gh_D03G1050;Gh_D04G0702;Gh_D05G1054;Gh_D05G1079;Gh_D05G1700;Gh_…
GO:1902749	regulation of cell cycle G2/M phase transition	13	48	0.00274033	0.0538479	Gh_A01G0813;Gh_A03G0695;Gh_A05G0037;Gh_A05G3228;Gh_A08G0258;Gh_A10G0701;Gh_A10G0887;Gh_D01G0840;Gh_D04G0378;Gh_D05G0090;Gh_D06G1137;Gh_D10G0862;Gh_Sca005019G02
GO:0006665	sphingolipid metabolic process	28	139	0.00274471	0.0538479	Gh_A01G1272;Gh_A03G0871;Gh_A04G0741;Gh_A05G1408;Gh_A09G2441;Gh_A10G1960;Gh_A11G2212;Gh_A11G2930;Gh_A11G3137;Gh_A12G1022;Gh_A12G1791;Gh_D02G0269;Gh_D02G1252;Gh_D02G1253;Gh_D02G1254;Gh_D05G0257;Gh_D05G1573;Gh_D08G2583;Gh_D09G1220;Gh_D09G1528;Gh_D10G1388;Gh_D10G2242;Gh_D10G2628;Gh_D11G2117;Gh_D12G1957;Gh_D13G0934;Gh_Sca004916G01;XLOC_026309
GO:0009957	epidermal cell fate specification	7	18	0.00291031	0.0563143	Gh_A04G0658;Gh_A11G0202;Gh_A11G0796;Gh_D04G1122;Gh_D08G1966;Gh_D11G0934;Gh_Sca132566G01
GO:0097502	mannosylation	7	18	0.00291031	0.0563143	Gh_A05G0970;Gh_A06G1042;Gh_D05G1079;Gh_D06G1261;Gh_D07G2414;XLOC_009148;XLOC_027885
GO:0009644	response to high light intensity	44	247	0.00291957	0.0563143	Gh_A01G0192;Gh_A01G1294;Gh_A03G1611;Gh_A04G0538;Gh_A04G1193;Gh_A05G1057;Gh_A05G1815;Gh_A06G1803;Gh_A07G0114;Gh_A07G0202;Gh_A08G1128;Gh_A08G1129;Gh_A08G2541;Gh_A10G0504;Gh_A10G1940;Gh_A11G0963;Gh_A11G1957;Gh_A12G0173;Gh_A12G1617;Gh_A13G1619;Gh_A13G1961;Gh_D01G0090;Gh_D01G0531;Gh_D01G1028;Gh_D01G1575;Gh_D01G2266;Gh_D02G2025;Gh_D03G1255;Gh_D04G0993;Gh_D04G1804;Gh_D05G1206;Gh_D05G1662;Gh_D05G2011;Gh_…
GO:0009607	response to biotic stimulus	481	3664	0.00292727	0.0563143	Gh_A01G0124;Gh_A01G0268;Gh_A01G0275;Gh_A01G0475;Gh_A01G0548;Gh_A01G0659;Gh_A01G0665;Gh_A01G1100;Gh_A01G1278;Gh_A01G1377;Gh_A01G1443;Gh_A01G1715;Gh_A01G1726;Gh_A01G1793;Gh_A01G2104;Gh_A02G0029;Gh_A02G0615;Gh_A02G0655;Gh_A02G0704;Gh_A02G0775;Gh_A02G0972;Gh_A02G1051;Gh_A02G1319;Gh_A02G1398;Gh_A02G1638;Gh_A02G1714;Gh_A03G0163;Gh_A03G0164;Gh_A03G0210;Gh_A03G0335;Gh_A03G0438;Gh_A03G0483;Gh_A03G0553;Gh_…
GO:1900056	negative regulation of leaf senescence	14	54	0.00298416	0.0571315	Gh_A02G0029;Gh_A04G0879;Gh_A05G3499;Gh_A06G1585;Gh_A08G2056;Gh_D01G0183;Gh_D02G0043;Gh_D04G0112;Gh_D04G1379;Gh_D05G2642;Gh_D06G1939;Gh_D08G2669;Gh_D08G2670;Gh_D12G1405
GO:0030104	water homeostasis	12	43	0.00300207	0.057198	Gh_A01G1889;Gh_A02G0724;Gh_A02G0728;Gh_A03G0773;Gh_A04G0697;Gh_A05G2032;Gh_A05G2033;Gh_D01G2147;Gh_D02G0269;Gh_D02G0768;Gh_D10G1388;Gh_Sca004916G01
GO:0010112	regulation of systemic acquired resistance	11	38	0.00323576	0.0613555	Gh_A03G1341;Gh_A10G0272;Gh_A11G0975;Gh_A12G1108;Gh_D01G0196;Gh_D02G1776;Gh_D06G0411;Gh_D11G1125;Gh_D12G1232;Gh_D12G1827;Gh_D12G2431
GO:0050992	dimethylallyl diphosphate biosynthetic process	5	10	0.00328874	0.061769	Gh_A03G1580;Gh_A12G0158;Gh_A13G0408;Gh_D02G2425;Gh_D13G0457
GO:0050993	dimethylallyl diphosphate metabolic process	5	10	0.00328874	0.061769	Gh_A03G1580;Gh_A12G0158;Gh_A13G0408;Gh_D02G2425;Gh_D13G0457
GO:0048441	petal development	18	78	0.00334403	0.0622178	Gh_A02G1611;Gh_A04G1265;Gh_A05G2191;Gh_A05G2476;Gh_A07G1264;Gh_A09G1583;Gh_A12G0570;Gh_A13G0101;Gh_D01G0408;Gh_D03G0111;Gh_D04G1892;Gh_D05G2748;Gh_D07G1374;Gh_D11G1818;Gh_D13G0116;Gh_D13G0877;Gh_Sca027811G01;XLOC_031439
GO:0048465	corolla development	18	78	0.00334403	0.0622178	Gh_A02G1611;Gh_A04G1265;Gh_A05G2191;Gh_A05G2476;Gh_A07G1264;Gh_A09G1583;Gh_A12G0570;Gh_A13G0101;Gh_D01G0408;Gh_D03G0111;Gh_D04G1892;Gh_D05G2748;Gh_D07G1374;Gh_D11G1818;Gh_D13G0116;Gh_D13G0877;Gh_Sca027811G01;XLOC_031439
GO:0080144	amino acid homeostasis	14	55	0.00357989	0.0660167	Gh_A01G1590;Gh_A02G0374;Gh_A04G0684;Gh_A05G3059;Gh_A05G3738;Gh_A05G3753;Gh_A05G3755;Gh_A09G1483;Gh_A11G1191;Gh_D01G1867;Gh_D02G0427;Gh_D02G0804;Gh_D05G2226;Gh_D11G1348
GO:0042335	cuticle development	27	135	0.00358152	0.0660167	Gh_A03G1286;Gh_A05G3652;Gh_A06G1390;Gh_A07G1227;Gh_A08G2083;Gh_A10G1375;Gh_A10G1960;Gh_A11G2203;Gh_A12G1044;Gh_A12G1296;Gh_A12G1503;Gh_A12G1504;Gh_A13G0840;Gh_D01G0045;Gh_D02G1726;Gh_D06G1435;Gh_D06G1736;Gh_D07G1331;Gh_D08G1373;Gh_D08G2646;Gh_D10G2242;Gh_D11G2500;Gh_D12G0880;Gh_D12G1418;Gh_D13G1085;Gh_Sca014446G01;XLOC_080693
GO:0009646	response to absence of light	30	155	0.00371203	0.0681054	Gh_A05G2038;Gh_A07G1351;Gh_A08G1514;Gh_A09G0840;Gh_A09G2089;Gh_A09G2475;Gh_A10G1241;Gh_A11G2446;Gh_A13G1945;Gh_A13G2269;Gh_D01G0446;Gh_D01G0447;Gh_D03G1583;Gh_D05G0142;Gh_D05G2075;Gh_D05G2281;Gh_D07G1030;Gh_D08G0810;Gh_D08G1812;Gh_D09G2296;Gh_D10G2324;Gh_D10G2325;Gh_D11G1675;Gh_D13G1006;Gh_D13G1533;Gh_Sca004949G01;Gh_Sca039832G01;XLOC_023247;XLOC_032009;XLOC_068034
GO:0015840	urea transport	7	19	0.00414776	0.0757452	Gh_A04G1393;Gh_A10G1912;Gh_D03G0583;Gh_D03G1253;Gh_D04G1049;Gh_D10G2205;Gh_D13G2394
GO:0071396	cellular response to lipid	195	1392	0.00416666	0.0757452	Gh_A01G0621;Gh_A01G0800;Gh_A01G1278;Gh_A01G1564;Gh_A01G2145;Gh_A02G0612;Gh_A02G1029;Gh_A02G1237;Gh_A02G1635;Gh_A03G0015;Gh_A03G0043;Gh_A03G0548;Gh_A03G1505;Gh_A03G1540;Gh_A03G2017;Gh_A04G0861;Gh_A04G1393;Gh_A05G0179;Gh_A05G0285;Gh_A05G0522;Gh_A05G0692;Gh_A05G0864;Gh_A05G1408;Gh_A05G1492;Gh_A05G1920;Gh_A05G2280;Gh_A05G2741;Gh_A05G3216;Gh_A05G3589;Gh_A06G0273;Gh_A06G0504;Gh_A06G1341;Gh_A06G1490;Gh_…
GO:0032957	inositol trisphosphate metabolic process	8	24	0.00449475	0.0798102	Gh_A08G1438;Gh_A09G2345;Gh_A11G2991;Gh_A12G1916;Gh_D05G2063;Gh_D08G1732;Gh_D09G1885;Gh_D12G2096
GO:0006241	CTP biosynthetic process	9	29	0.0045111	0.0798102	Gh_A01G0747;Gh_A04G0034;Gh_A09G0351;Gh_A13G1097;Gh_D01G0767;Gh_D05G3700;Gh_D09G0355;Gh_D09G2382;Gh_D13G1362
GO:0009208	pyrimidine ribonucleoside triphosphate metabolic process	9	29	0.0045111	0.0798102	Gh_A01G0747;Gh_A04G0034;Gh_A09G0351;Gh_A13G1097;Gh_D01G0767;Gh_D05G3700;Gh_D09G0355;Gh_D09G2382;Gh_D13G1362
GO:0009209	pyrimidine ribonucleoside triphosphate biosynthetic process	9	29	0.0045111	0.0798102	Gh_A01G0747;Gh_A04G0034;Gh_A09G0351;Gh_A13G1097;Gh_D01G0767;Gh_D05G3700;Gh_D09G0355;Gh_D09G2382;Gh_D13G1362
GO:0009395	phospholipid catabolic process	9	29	0.0045111	0.0798102	Gh_A03G1331;Gh_A07G0446;Gh_A07G2133;Gh_A10G0419;Gh_A10G0626;Gh_D02G1768;Gh_D07G2342;Gh_D10G0433;Gh_D10G0773
GO:0046036	CTP metabolic process	9	29	0.0045111	0.0798102	Gh_A01G0747;Gh_A04G0034;Gh_A09G0351;Gh_A13G1097;Gh_D01G0767;Gh_D05G3700;Gh_D09G0355;Gh_D09G2382;Gh_D13G1362
GO:0045017	glycerolipid biosynthetic process	46	267	0.00459022	0.0805283	Gh_A01G0616;Gh_A03G0803;Gh_A05G1143;Gh_A05G1496;Gh_A06G0327;Gh_A06G0715;Gh_A06G0884;Gh_A06G1697;Gh_A06G1753;Gh_A07G0119;Gh_A08G1469;Gh_A08G2118;Gh_A09G0310;Gh_A10G0089;Gh_A11G1858;Gh_A11G2269;Gh_A12G1305;Gh_A12G2430;Gh_A13G0409;Gh_D01G0057;Gh_D01G1141;Gh_D02G1225;Gh_D04G1883;Gh_D05G1320;Gh_D05G1667;Gh_D06G0355;Gh_D06G0836;Gh_D06G2224;Gh_D07G0140;Gh_D07G2379;Gh_D07G2414;Gh_D08G1765;Gh_D08G2490;Gh_…
GO:0005984	disaccharide metabolic process	43	246	0.00459233	0.0805283	Gh_A02G0669;Gh_A02G1381;Gh_A03G1983;Gh_A05G2449;Gh_A05G3779;Gh_A06G0897;Gh_A07G0146;Gh_A08G0782;Gh_A08G1031;Gh_A08G1469;Gh_A08G2056;Gh_A09G1647;Gh_A09G1747;Gh_A10G0318;Gh_A11G1858;Gh_A12G1993;Gh_A12G2277;Gh_A13G0933;Gh_A13G1022;Gh_D01G0057;Gh_D03G0343;Gh_D03G1545;Gh_D05G2719;Gh_D05G3263;Gh_D07G0625;Gh_D08G0936;Gh_D08G1309;Gh_D08G1765;Gh_D08G2669;Gh_D08G2670;Gh_D09G1741;Gh_D10G0324;Gh_D11G0183;Gh_…
GO:0006749	glutathione metabolic process	29	151	0.00479352	0.083686	Gh_A03G0384;Gh_A04G0409;Gh_A04G0830;Gh_A05G3064;Gh_A07G0716;Gh_A09G1509;Gh_A10G1891;Gh_A11G1244;Gh_A11G1459;Gh_A11G2032;Gh_A13G1314;Gh_D02G0329;Gh_D02G1105;Gh_D03G1156;Gh_D04G0580;Gh_D04G0849;Gh_D06G1152;Gh_D07G0778;Gh_D09G1520;Gh_D10G1846;Gh_D10G2161;Gh_D11G0211;Gh_D11G0667;Gh_D11G1615;Gh_D11G2311;Gh_D13G1618;XLOC_017279;XLOC_037402;XLOC_069882
GO:0043173	nucleotide salvage	13	51	0.00484705	0.0840039	Gh_A01G0747;Gh_A04G0034;Gh_A09G0351;Gh_A09G1394;Gh_A11G1869;Gh_A13G1097;Gh_D01G0767;Gh_D04G1281;Gh_D05G3700;Gh_D09G0355;Gh_D11G2107;Gh_D13G1362;Gh_Sca008153G01
GO:0042754	negative regulation of circadian rhythm	4	7	0.00485412	0.0840039	Gh_A11G0926;Gh_A12G1061;Gh_D11G1068;Gh_D12G1184
GO:0009173	pyrimidine ribonucleoside monophosphate metabolic process	10	35	0.0054366	0.0936138	Gh_A01G0747;Gh_A04G0034;Gh_A05G3557;Gh_A09G0351;Gh_A11G0561;Gh_A13G1097;Gh_D01G0767;Gh_D05G3700;Gh_D09G0355;Gh_D13G1362
GO:0050826	response to freezing	23	113	0.00545667	0.0936138	Gh_A03G1349;Gh_A04G0333;Gh_A04G0794;Gh_A04G0869;Gh_A04G0921;Gh_A05G0864;Gh_A07G0202;Gh_A07G1385;Gh_A07G1558;Gh_A07G2140;Gh_A10G0190;Gh_A11G2593;Gh_A12G2057;Gh_A13G0494;Gh_D02G0848;Gh_D02G1080;Gh_D03G1283;Gh_D04G1286;Gh_D04G1369;Gh_D05G3876;Gh_D07G1710;Gh_D10G2614;XLOC_007054
GO:0045088	regulation of innate immune response	55	334	0.00557799	0.094379	Gh_A02G0029;Gh_A02G0216;Gh_A02G1051;Gh_A03G0335;Gh_A03G1341;Gh_A04G0460;Gh_A05G1332;Gh_A05G3499;Gh_A06G1585;Gh_A08G1120;Gh_A08G1425;Gh_A09G0371;Gh_A09G1583;Gh_A10G0272;Gh_A10G1993;Gh_A11G0975;Gh_A12G0518;Gh_A12G1039;Gh_A12G1108;Gh_A12G1904;Gh_A12G2506;Gh_A12G2714;Gh_D01G0196;Gh_D01G0368;Gh_D01G1699;Gh_D02G0043;Gh_D02G0367;Gh_D02G0369;Gh_D02G0373;Gh_D02G1080;Gh_D02G1776;Gh_D03G0209;Gh_D03G0651;Gh_…
GO:0006664	glycolipid metabolic process	28	146	0.00561707	0.094379	Gh_A01G0559;Gh_A01G0633;Gh_A04G0668;Gh_A04G0761;Gh_A05G1739;Gh_A06G0151;Gh_A06G0715;Gh_A08G0514;Gh_A09G0310;Gh_A09G1493;Gh_A11G2130;Gh_A11G2269;Gh_A13G2267;Gh_D02G0914;Gh_D05G0257;Gh_D06G0131;Gh_D07G1904;Gh_D07G2414;Gh_D08G0602;Gh_D09G1917;Gh_D09G2196;Gh_D11G2438;Gh_D11G2577;XLOC_027885;XLOC_040158;XLOC_048088;XLOC_053968;XLOC_070269
GO:0044238	primary metabolic process	3134	25990	0.00562783	0.094379	Gh_A01G0072;Gh_A01G0086;Gh_A01G0124;Gh_A01G0129;Gh_A01G0142;Gh_A01G0186;Gh_A01G0246;Gh_A01G0261;Gh_A01G0266;Gh_A01G0268;Gh_A01G0275;Gh_A01G0280;Gh_A01G0288;Gh_A01G0305;Gh_A01G0327;Gh_A01G0329;Gh_A01G0358;Gh_A01G0386;Gh_A01G0391;Gh_A01G0437;Gh_A01G0457;Gh_A01G0462;Gh_A01G0501;Gh_A01G0526;Gh_A01G0536;Gh_A01G0556;Gh_A01G0557;Gh_A01G0559;Gh_A01G0616;Gh_A01G0621;Gh_A01G0633;Gh_A01G0647;Gh_A01G0687;Gh_…
2096;Gh_D12G2119;Gh_D12G2120;Gh_D12G2129;Gh_D12G2147;Gh_D12G2148;Gh_D12G2158;Gh_D12G2159;Gh_D12G2172;Gh_D12G2173;Gh_D12G2197;Gh_D12G2235;Gh_D12G2249;Gh_D12G2275;Gh_D12G2301;Gh_D12G2309;Gh_D12G2324;Gh_D12G2326;Gh_D12G2347;Gh_D12G2350;Gh_D12G2367;Gh_D12G2412;Gh_D12G2415;Gh_D12G2423;Gh_D12G2424;Gh_D12G2452;Gh_D12G2496;Gh_D12G2521;Gh_D12G2555;Gh_D12G2576;Gh_D12G2600;Gh_D12G2611;Gh_D12G2633;Gh_D12G266…
GO:0034637	cellular carbohydrate biosynthetic process	112	759	0.00573964	0.094379	Gh_A01G0957;Gh_A01G1131;Gh_A01G1202;Gh_A01G1329;Gh_A01G1615;Gh_A02G0669;Gh_A02G1381;Gh_A02G1739;Gh_A03G0553;Gh_A03G1283;Gh_A03G1723;Gh_A03G1983;Gh_A04G0541;Gh_A04G0794;Gh_A05G0970;Gh_A05G1263;Gh_A05G1935;Gh_A05G2449;Gh_A05G2482;Gh_A05G3603;Gh_A06G0284;Gh_A06G0897;Gh_A06G1042;Gh_A06G1599;Gh_A07G0146;Gh_A07G1434;Gh_A07G1487;Gh_A08G0782;Gh_A08G0957;Gh_A08G1031;Gh_A08G1331;Gh_A08G2056;Gh_A08G2244;Gh_…
GO:0006041	glucosamine metabolic process	3	4	0.00581087	0.094379	Gh_A12G0915;Gh_D04G1955;Gh_D12G1004
GO:0006042	glucosamine biosynthetic process	3	4	0.00581087	0.094379	Gh_A12G0915;Gh_D04G1955;Gh_D12G1004
GO:0010430	fatty acid omega-oxidation	3	4	0.00581087	0.094379	Gh_A10G2254;Gh_D05G1294;Gh_D10G0552
GO:0015784	GDP-mannose transport	3	4	0.00581087	0.094379	Gh_A05G3330;Gh_D03G1117;Gh_D04G0268
GO:0017186	peptidyl-pyroglutamic acid biosynthetic process, using glutaminyl-peptide cyclotransferase	3	4	0.00581087	0.094379	Gh_A08G2426;Gh_A11G2967;Gh_D08G1061
GO:0018199	peptidyl-glutamine modification	3	4	0.00581087	0.094379	Gh_A08G2426;Gh_A11G2967;Gh_D08G1061
GO:0043496	regulation of protein homodimerization activity	3	4	0.00581087	0.094379	Gh_A03G0794;Gh_A09G2385;Gh_D02G1212
GO:1901073	glucosamine-containing compound biosynthetic process	3	4	0.00581087	0.094379	Gh_A12G0915;Gh_D04G1955;Gh_D12G1004
GO:1904526	regulation of microtubule binding	3	4	0.00581087	0.094379	Gh_A02G0495;Gh_A08G1843;Gh_D02G0555
GO:0044237	cellular metabolic process	3193	26498	0.0058401	0.0944666	Gh_A01G0072;Gh_A01G0086;Gh_A01G0124;Gh_A01G0129;Gh_A01G0142;Gh_A01G0192;Gh_A01G0246;Gh_A01G0261;Gh_A01G0266;Gh_A01G0268;Gh_A01G0275;Gh_A01G0280;Gh_A01G0288;Gh_A01G0305;Gh_A01G0327;Gh_A01G0329;Gh_A01G0358;Gh_A01G0386;Gh_A01G0391;Gh_A01G0437;Gh_A01G0457;Gh_A01G0501;Gh_A01G0526;Gh_A01G0536;Gh_A01G0556;Gh_A01G0557;Gh_A01G0559;Gh_A01G0616;Gh_A01G0621;Gh_A01G0633;Gh_A01G0647;Gh_A01G0687;Gh_A01G0719;Gh_…
0947;Gh_D12G0996;Gh_D12G1004;Gh_D12G1017;Gh_D12G1027;Gh_D12G1056;Gh_D12G1069;Gh_D12G1084;Gh_D12G1138;Gh_D12G1152;Gh_D12G1184;Gh_D12G1229;Gh_D12G1255;Gh_D12G1289;Gh_D12G1314;Gh_D12G1317;Gh_D12G1328;Gh_D12G1342;Gh_D12G1405;Gh_D12G1443;Gh_D12G1448;Gh_D12G1454;Gh_D12G1458;Gh_D12G1482;Gh_D12G1526;Gh_D12G1540;Gh_D12G1548;Gh_D12G1576;Gh_D12G1600;Gh_D12G1605;Gh_D12G1635;Gh_D12G1650;Gh_D12G1718;Gh_D12G172…
GO:0009867	jasmonic acid mediated signaling pathway	55	335	0.00593078	0.0955435	Gh_A01G1078;Gh_A01G1225;Gh_A01G1694;Gh_A02G0029;Gh_A03G0163;Gh_A03G1365;Gh_A03G1915;Gh_A04G0460;Gh_A04G0470;Gh_A05G0260;Gh_A05G1332;Gh_A05G1338;Gh_A05G3499;Gh_A06G0504;Gh_A06G0564;Gh_A06G0705;Gh_A06G1585;Gh_A07G1297;Gh_A08G1120;Gh_A08G2199;Gh_A10G0820;Gh_A10G1746;Gh_A10G1747;Gh_A10G1750;Gh_A10G1753;Gh_A11G0202;Gh_A11G0796;Gh_A11G1065;Gh_A12G0788;Gh_A13G0891;Gh_A13G1062;Gh_D01G1945;Gh_D02G0043;Gh_…
GO:0043647	inositol phosphate metabolic process	14	58	0.00596897	0.0957694	Gh_A03G0477;Gh_A08G1438;Gh_A09G2345;Gh_A09G2404;Gh_A11G2991;Gh_A12G1771;Gh_A12G1916;Gh_D03G1061;Gh_D05G2063;Gh_D08G1732;Gh_D09G1602;Gh_D09G1885;Gh_D12G1930;Gh_D12G2096
GO:0010605	negative regulation of macromolecule metabolic process	219	1594	0.00606127	0.0968581	Gh_A01G0437;Gh_A01G1100;Gh_A01G1225;Gh_A01G1287;Gh_A01G1564;Gh_A01G1791;Gh_A01G1879;Gh_A02G0029;Gh_A03G0204;Gh_A03G0548;Gh_A03G0558;Gh_A03G1081;Gh_A03G1129;Gh_A03G1284;Gh_A03G1341;Gh_A03G1611;Gh_A03G1697;Gh_A03G2005;Gh_A04G0195;Gh_A04G0311;Gh_A04G1063;Gh_A04G1487;Gh_A05G0149;Gh_A05G0260;Gh_A05G0359;Gh_A05G0400;Gh_A05G0437;Gh_A05G0483;Gh_A05G0484;Gh_A05G1019;Gh_A05G1155;Gh_A05G1241;Gh_A05G1815;Gh_…
GO:1901987	regulation of cell cycle phase transition	20	95	0.00623192	0.0991851	Gh_A01G0813;Gh_A01G1287;Gh_A03G0695;Gh_A03G1129;Gh_A05G0037;Gh_A05G3228;Gh_A07G0004;Gh_A08G0258;Gh_A10G0701;Gh_A10G0887;Gh_D01G0840;Gh_D01G1580;Gh_D02G1558;Gh_D04G0378;Gh_D05G0090;Gh_D06G1137;Gh_D07G0010;Gh_D10G0862;Gh_D11G1433;Gh_Sca005019G02
GO:0046488	phosphatidylinositol metabolic process	37	209	0.00657545	0.104234	Gh_A01G1341;Gh_A02G0642;Gh_A05G1143;Gh_A05G2111;Gh_A06G0715;Gh_A06G1010;Gh_A06G1093;Gh_A07G1558;Gh_A08G1438;Gh_A09G0310;Gh_A09G2345;Gh_A09G2404;Gh_A11G2269;Gh_A12G1916;Gh_A12G2512;Gh_D01G1531;Gh_D02G0689;Gh_D05G1320;Gh_D06G0836;Gh_D06G1343;Gh_D07G0140;Gh_D07G2414;Gh_D08G1732;Gh_D09G1602;Gh_D09G1885;Gh_D09G1917;Gh_D09G2196;Gh_D10G1864;Gh_D11G1021;Gh_D11G1298;Gh_D11G2577;Gh_D12G2096;Gh_Sca138089G01…
GO:0044403	symbiosis, encompassing mutualism through parasitism	58	359	0.0067908	0.106419	Gh_A01G1100;Gh_A03G0483;Gh_A03G1443;Gh_A04G0311;Gh_A05G0400;Gh_A05G0437;Gh_A05G2928;Gh_A05G3310;Gh_A06G1231;Gh_A07G0802;Gh_A07G0885;Gh_A07G1811;Gh_A07G2132;Gh_A08G0310;Gh_A08G1743;Gh_A09G0430;Gh_A09G0834;Gh_A09G1394;Gh_A09G1410;Gh_A09G2377;Gh_A10G1842;Gh_A10G2281;Gh_A11G0433;Gh_A11G2131;Gh_A12G1039;Gh_A12G2714;Gh_A13G1448;Gh_D01G0139;Gh_D01G0872;Gh_D01G1133;Gh_D01G2021;Gh_D03G0860;Gh_D03G1055;Gh_…
GO:1903509	liposaccharide metabolic process	28	148	0.00679375	0.106419	Gh_A01G0559;Gh_A01G0633;Gh_A04G0668;Gh_A04G0761;Gh_A05G1739;Gh_A06G0151;Gh_A06G0715;Gh_A08G0514;Gh_A09G0310;Gh_A09G1493;Gh_A11G2130;Gh_A11G2269;Gh_A13G2267;Gh_D02G0914;Gh_D05G0257;Gh_D06G0131;Gh_D07G1904;Gh_D07G2414;Gh_D08G0602;Gh_D09G1917;Gh_D09G2196;Gh_D11G2438;Gh_D11G2577;XLOC_027885;XLOC_040158;XLOC_048088;XLOC_053968;XLOC_070269
GO:0044711	single-organism biosynthetic process	717	5646	0.00680574	0.106419	Gh_A01G0186;Gh_A01G0268;Gh_A01G0275;Gh_A01G0280;Gh_A01G0457;Gh_A01G0462;Gh_A01G0559;Gh_A01G0616;Gh_A01G0633;Gh_A01G0738;Gh_A01G0747;Gh_A01G0763;Gh_A01G0800;Gh_A01G0826;Gh_A01G0920;Gh_A01G0957;Gh_A01G1131;Gh_A01G1202;Gh_A01G1329;Gh_A01G1464;Gh_A01G1508;Gh_A01G1564;Gh_A01G1615;Gh_A01G1736;Gh_A01G1740;Gh_A01G1899;Gh_A01G1956;Gh_A01G2094;Gh_A01G2104;Gh_A02G0029;Gh_A02G0186;Gh_A02G0329;Gh_A02G0336;Gh_…
GO:0014070	response to organic cyclic compound	212	1543	0.00682069	0.106419	Gh_A01G0719;Gh_A01G1100;Gh_A01G1564;Gh_A01G2145;Gh_A02G0029;Gh_A02G0252;Gh_A02G0612;Gh_A02G0724;Gh_A02G0728;Gh_A02G1714;Gh_A03G0163;Gh_A03G0327;Gh_A03G0384;Gh_A03G1349;Gh_A03G1365;Gh_A03G1540;Gh_A03G1697;Gh_A03G1915;Gh_A03G2161;Gh_A04G0311;Gh_A04G0460;Gh_A04G0861;Gh_A04G0869;Gh_A04G0921;Gh_A05G0400;Gh_A05G0437;Gh_A05G0483;Gh_A05G0484;Gh_A05G1019;Gh_A05G1338;Gh_A05G1920;Gh_A05G2032;Gh_A05G2033;Gh_…
GO:0005983	starch catabolic process	14	59	0.00700183	0.108817	Gh_A02G0669;Gh_A05G1912;Gh_A05G2482;Gh_A05G3404;Gh_D05G2147;Gh_D05G2658;Gh_D05G2755;Gh_D07G2245;Gh_D08G0295;Gh_D09G2429;Gh_D11G0279;Gh_D11G3066;Gh_D12G1458;XLOC_083603
GO:0098586	cellular response to virus	15	65	0.00703024	0.108831	Gh_A01G1100;Gh_A03G0483;Gh_A04G0311;Gh_A05G0400;Gh_A05G0437;Gh_A09G0834;Gh_A10G0771;Gh_D01G0139;Gh_D01G1133;Gh_D03G1055;Gh_D05G0516;Gh_D05G3343;Gh_D06G1292;Gh_D13G0812;Gh_D13G2027
GO:0080051	cutin transport	6	16	0.00715413	0.109929	Gh_A03G1536;Gh_A03G1537;Gh_A07G0534;Gh_D07G0603;Gh_D11G2156;XLOC_072038
GO:0009725	response to hormone	759	5997	0.00723197	0.109929	Gh_A01G0246;Gh_A01G0266;Gh_A01G0268;Gh_A01G0275;Gh_A01G0437;Gh_A01G0526;Gh_A01G0547;Gh_A01G0621;Gh_A01G0719;Gh_A01G0763;Gh_A01G0800;Gh_A01G0813;Gh_A01G0871;Gh_A01G0908;Gh_A01G1078;Gh_A01G1225;Gh_A01G1278;Gh_A01G1443;Gh_A01G1564;Gh_A01G1694;Gh_A01G1715;Gh_A01G1791;Gh_A01G1899;Gh_A01G2064;Gh_A01G2145;Gh_A02G0029;Gh_A02G0252;Gh_A02G0283;Gh_A02G0612;Gh_A02G0655;Gh_A02G0669;Gh_A02G1029;Gh_A02G1046;Gh_…
GO:0006222	UMP biosynthetic process	9	31	0.00732304	0.109929	Gh_A01G0747;Gh_A04G0034;Gh_A09G0351;Gh_A11G0561;Gh_A13G1097;Gh_D01G0767;Gh_D05G3700;Gh_D09G0355;Gh_D13G1362
GO:0009174	pyrimidine ribonucleoside monophosphate biosynthetic process	9	31	0.00732304	0.109929	Gh_A01G0747;Gh_A04G0034;Gh_A09G0351;Gh_A11G0561;Gh_A13G1097;Gh_D01G0767;Gh_D05G3700;Gh_D09G0355;Gh_D13G1362
GO:0019288	isopentenyl diphosphate biosynthetic process, methylerythritol 4-phosphate pathway	9	31	0.00732304	0.109929	Gh_A03G1580;Gh_A06G1018;Gh_A08G0193;Gh_A12G0158;Gh_A13G0408;Gh_D02G2425;Gh_D06G1222;Gh_D08G0270;Gh_D13G0457
GO:0043446	cellular alkane metabolic process	9	31	0.00732304	0.109929	Gh_A05G3652;Gh_A06G1390;Gh_A07G1836;Gh_A08G2083;Gh_D06G1736;Gh_D08G2081;Gh_D08G2646;Gh_Sca014446G01;XLOC_080693
GO:0043447	alkane biosynthetic process	9	31	0.00732304	0.109929	Gh_A05G3652;Gh_A06G1390;Gh_A07G1836;Gh_A08G2083;Gh_D06G1736;Gh_D08G2081;Gh_D08G2646;Gh_Sca014446G01;XLOC_080693
GO:0046049	UMP metabolic process	9	31	0.00732304	0.109929	Gh_A01G0747;Gh_A04G0034;Gh_A09G0351;Gh_A11G0561;Gh_A13G1097;Gh_D01G0767;Gh_D05G3700;Gh_D09G0355;Gh_D13G1362
GO:0071804	cellular potassium ion transport	32	176	0.00737868	0.109931	Gh_A01G0243;Gh_A01G1172;Gh_A03G0043;Gh_A03G0789;Gh_A03G1709;Gh_A05G1250;Gh_A05G3132;Gh_A06G1219;Gh_A08G1794;Gh_A08G2473;Gh_A09G0738;Gh_A09G1649;Gh_A11G0257;Gh_A11G2132;Gh_A11G2380;Gh_D02G0504;Gh_D02G1207;Gh_D02G1385;Gh_D05G1413;Gh_D05G3150;Gh_D07G0028;Gh_D07G0400;Gh_D08G2143;Gh_D09G0739;Gh_D11G2695;Gh_D12G0141;Gh_D13G1998;Gh_Sca117552G01;XLOC_033574;XLOC_059323;XLOC_065386;XLOC_078333
GO:0071805	potassium ion transmembrane transport	32	176	0.00737868	0.109931	Gh_A01G0243;Gh_A01G1172;Gh_A03G0043;Gh_A03G0789;Gh_A03G1709;Gh_A05G1250;Gh_A05G3132;Gh_A06G1219;Gh_A08G1794;Gh_A08G2473;Gh_A09G0738;Gh_A09G1649;Gh_A11G0257;Gh_A11G2132;Gh_A11G2380;Gh_D02G0504;Gh_D02G1207;Gh_D02G1385;Gh_D05G1413;Gh_D05G3150;Gh_D07G0028;Gh_D07G0400;Gh_D08G2143;Gh_D09G0739;Gh_D11G2695;Gh_D12G0141;Gh_D13G1998;Gh_Sca117552G01;XLOC_033574;XLOC_059323;XLOC_065386;XLOC_078333
GO:0010243	response to organonitrogen compound	108	735	0.0074254	0.110213	Gh_A01G0013;Gh_A01G0763;Gh_A01G1714;Gh_A02G0029;Gh_A02G0252;Gh_A03G0210;Gh_A03G1418;Gh_A03G1611;Gh_A05G0483;Gh_A05G0484;Gh_A05G0864;Gh_A05G1019;Gh_A05G1331;Gh_A05G1332;Gh_A05G1692;Gh_A05G1693;Gh_A05G1815;Gh_A05G2476;Gh_A05G3325;Gh_A05G3499;Gh_A06G0917;Gh_A06G1585;Gh_A07G0112;Gh_A07G0261;Gh_A07G1009;Gh_A07G1034;Gh_A07G1274;Gh_A07G1613;Gh_A07G1995;Gh_A09G1261;Gh_A09G1760;Gh_A10G1002;Gh_A10G1918;Gh_…
GO:0098771	inorganic ion homeostasis	97	652	0.00765291	0.111233	Gh_A01G0243;Gh_A01G0740;Gh_A01G0920;Gh_A01G1418;Gh_A01G1564;Gh_A01G1889;Gh_A01G1913;Gh_A02G1051;Gh_A02G1453;Gh_A02G1623;Gh_A03G0438;Gh_A03G0512;Gh_A03G0773;Gh_A03G0789;Gh_A03G0889;Gh_A03G1331;Gh_A04G0051;Gh_A04G0697;Gh_A05G1326;Gh_A05G2580;Gh_A05G2629;Gh_A05G3813;Gh_A05G4022;Gh_A06G0450;Gh_A06G0898;Gh_A07G0202;Gh_A07G1436;Gh_A07G2133;Gh_A08G0025;Gh_A08G1434;Gh_A09G0832;Gh_A10G0253;Gh_A10G0626;Gh_…
GO:0035725	sodium ion transmembrane transport	8	26	0.00771868	0.111233	Gh_A01G0243;Gh_A11G2132;Gh_A11G2380;Gh_D02G0504;Gh_D02G1385;Gh_D11G2695;XLOC_033574;XLOC_065386
GO:0070676	intralumenal vesicle formation	8	26	0.00771868	0.111233	Gh_A06G0613;Gh_A10G1812;Gh_A13G1727;Gh_D04G0045;Gh_D04G0285;Gh_D06G0694;Gh_D08G2542;Gh_D10G2077
GO:0097369	sodium ion import	8	26	0.00771868	0.111233	Gh_A01G0243;Gh_A11G2132;Gh_A11G2380;Gh_D02G0504;Gh_D02G1385;Gh_D11G2695;XLOC_033574;XLOC_065386
GO:0098659	inorganic cation import into cell	8	26	0.00771868	0.111233	Gh_A01G0243;Gh_A11G2132;Gh_A11G2380;Gh_D02G0504;Gh_D02G1385;Gh_D11G2695;XLOC_033574;XLOC_065386
GO:0098719	sodium ion import across plasma membrane	8	26	0.00771868	0.111233	Gh_A01G0243;Gh_A11G2132;Gh_A11G2380;Gh_D02G0504;Gh_D02G1385;Gh_D11G2695;XLOC_033574;XLOC_065386
GO:0099587	inorganic ion import into cell	8	26	0.00771868	0.111233	Gh_A01G0243;Gh_A11G2132;Gh_A11G2380;Gh_D02G0504;Gh_D02G1385;Gh_D11G2695;XLOC_033574;XLOC_065386
GO:1990118	sodium ion import into cell	8	26	0.00771868	0.111233	Gh_A01G0243;Gh_A11G2132;Gh_A11G2380;Gh_D02G0504;Gh_D02G1385;Gh_D11G2695;XLOC_033574;XLOC_065386
GO:2000037	regulation of stomatal complex patterning	7	21	0.00776109	0.111439	Gh_A05G0864;Gh_A05G3228;Gh_D02G1080;Gh_D03G1283;Gh_D04G0378;Gh_D05G3876;Gh_Sca005019G02
GO:0050776	regulation of immune response	56	347	0.00786772	0.112562	Gh_A02G0029;Gh_A02G0216;Gh_A02G1051;Gh_A03G0335;Gh_A03G1341;Gh_A04G0460;Gh_A05G1332;Gh_A05G3499;Gh_A06G1585;Gh_A08G1120;Gh_A08G1425;Gh_A09G0371;Gh_A09G1583;Gh_A10G0272;Gh_A10G1993;Gh_A11G0975;Gh_A12G0518;Gh_A12G1039;Gh_A12G1108;Gh_A12G1904;Gh_A12G2506;Gh_A12G2714;Gh_D01G0196;Gh_D01G0368;Gh_D01G1699;Gh_D01G2021;Gh_D02G0043;Gh_D02G0367;Gh_D02G0369;Gh_D02G0373;Gh_D02G1080;Gh_D02G1776;Gh_D03G0209;Gh_…
GO:0071704	organic substance metabolic process	3357	27938	0.0080656	0.113971	Gh_A01G0072;Gh_A01G0086;Gh_A01G0124;Gh_A01G0129;Gh_A01G0142;Gh_A01G0186;Gh_A01G0246;Gh_A01G0261;Gh_A01G0266;Gh_A01G0268;Gh_A01G0275;Gh_A01G0280;Gh_A01G0288;Gh_A01G0305;Gh_A01G0327;Gh_A01G0329;Gh_A01G0358;Gh_A01G0386;Gh_A01G0391;Gh_A01G0437;Gh_A01G0457;Gh_A01G0462;Gh_A01G0501;Gh_A01G0526;Gh_A01G0536;Gh_A01G0556;Gh_A01G0557;Gh_A01G0559;Gh_A01G0616;Gh_A01G0621;Gh_A01G0633;Gh_A01G0647;Gh_A01G0687;Gh_…
0945;Gh_D11G0952;Gh_D11G0966;Gh_D11G0992;Gh_D11G1011;Gh_D11G1021;Gh_D11G1052;Gh_D11G1058;Gh_D11G1068;Gh_D11G1069;Gh_D11G1101;Gh_D11G1120;Gh_D11G1133;Gh_D11G1156;Gh_D11G1190;Gh_D11G1233;Gh_D11G1242;Gh_D11G1244;Gh_D11G1293;Gh_D11G1298;Gh_D11G1303;Gh_D11G1324;Gh_D11G1331;Gh_D11G1372;Gh_D11G1400;Gh_D11G1422;Gh_D11G1433;Gh_D11G1449;Gh_D11G1516;Gh_D11G1525;Gh_D11G1527;Gh_D11G1536;Gh_D11G1599;Gh_D11G160…
GO:0010948	negative regulation of cell cycle process	13	54	0.00809033	0.113971	Gh_A01G0437;Gh_A01G1287;Gh_A03G1129;Gh_A05G3879;Gh_A08G0857;Gh_A09G0451;Gh_A10G0887;Gh_D01G0445;Gh_D01G1580;Gh_D02G1558;Gh_D05G1070;Gh_D09G0459;Gh_D10G0862
GO:0046839	phospholipid dephosphorylation	13	54	0.00809033	0.113971	Gh_A02G0642;Gh_A06G1010;Gh_A08G1438;Gh_A09G2345;Gh_A09G2404;Gh_A12G1916;Gh_A12G2512;Gh_D02G0689;Gh_D08G1732;Gh_D09G1602;Gh_D09G1885;Gh_D11G1298;Gh_D12G2096
GO:0046856	phosphatidylinositol dephosphorylation	13	54	0.00809033	0.113971	Gh_A02G0642;Gh_A06G1010;Gh_A08G1438;Gh_A09G2345;Gh_A09G2404;Gh_A12G1916;Gh_A12G2512;Gh_D02G0689;Gh_D08G1732;Gh_D09G1602;Gh_D09G1885;Gh_D11G1298;Gh_D12G2096
GO:0043090	amino acid import	15	66	0.00813676	0.113971	Gh_A01G1590;Gh_A02G0374;Gh_A04G0684;Gh_A05G3059;Gh_A05G3738;Gh_A05G3753;Gh_A05G3755;Gh_A09G1483;Gh_A11G1191;Gh_D01G1867;Gh_D02G0427;Gh_D02G0804;Gh_D05G2226;Gh_D11G1348;XLOC_045753
GO:0042273	ribosomal large subunit biogenesis	28	150	0.0081675	0.113971	Gh_A05G0890;Gh_A05G2317;Gh_A05G2374;Gh_A05G3337;Gh_A07G1565;Gh_A07G1770;Gh_A08G1028;Gh_A08G1762;Gh_A08G2541;Gh_A13G2009;Gh_A13G2055;Gh_D01G0752;Gh_D02G0140;Gh_D03G1255;Gh_D03G1823;Gh_D04G0107;Gh_D04G0224;Gh_D05G2639;Gh_D07G1734;Gh_D08G0032;Gh_D09G1408;Gh_D13G0250;Gh_D13G2456;Gh_Sca004717G05;Gh_Sca004717G14;XLOC_006699;XLOC_031344;XLOC_033242
GO:0044247	cellular polysaccharide catabolic process	28	150	0.0081675	0.113971	Gh_A01G0647;Gh_A02G0669;Gh_A02G0972;Gh_A02G1000;Gh_A05G1912;Gh_A05G2482;Gh_A05G3404;Gh_A09G0100;Gh_A11G1030;Gh_A12G2130;Gh_A13G0471;Gh_A13G0714;Gh_D01G0666;Gh_D02G1441;Gh_D03G0779;Gh_D05G2147;Gh_D05G2658;Gh_D05G2755;Gh_D07G2245;Gh_D08G0295;Gh_D09G0097;Gh_D09G2429;Gh_D11G0279;Gh_D11G3066;Gh_D12G1458;Gh_D12G2309;Gh_D13G0676;XLOC_083603
GO:0007346	regulation of mitotic cell cycle	48	290	0.00827649	0.115087	Gh_A01G0437;Gh_A01G0813;Gh_A01G1287;Gh_A02G1453;Gh_A02G1500;Gh_A03G0695;Gh_A03G1129;Gh_A03G1998;Gh_A05G0037;Gh_A05G3228;Gh_A05G3333;Gh_A06G0347;Gh_A07G0004;Gh_A07G0955;Gh_A08G0258;Gh_A10G0701;Gh_A10G0824;Gh_A10G0887;Gh_A11G3113;Gh_A12G0836;Gh_A12G1705;Gh_A13G1734;Gh_A13G1737;Gh_D01G0445;Gh_D01G0840;Gh_D01G1580;Gh_D02G1543;Gh_D02G1558;Gh_D04G0378;Gh_D04G0399;Gh_D05G0090;Gh_D05G0323;Gh_D05G1016;Gh_…
GO:0048498	establishment of petal orientation	4	8	0.00881358	0.119709	Gh_A05G2476;Gh_A13G0101;Gh_D05G2748;Gh_D13G0116
GO:0048559	establishment of floral organ orientation	4	8	0.00881358	0.119709	Gh_A05G2476;Gh_A13G0101;Gh_D05G2748;Gh_D13G0116
GO:0048560	establishment of anatomical structure orientation	4	8	0.00881358	0.119709	Gh_A05G2476;Gh_A13G0101;Gh_D05G2748;Gh_D13G0116
GO:0048561	establishment of organ orientation	4	8	0.00881358	0.119709	Gh_A05G2476;Gh_A13G0101;Gh_D05G2748;Gh_D13G0116
GO:0090428	perianth development	4	8	0.00881358	0.119709	Gh_A05G2476;Gh_A13G0101;Gh_D05G2748;Gh_D13G0116
GO:0010564	regulation of cell cycle process	40	234	0.00884132	0.119709	Gh_A01G0437;Gh_A01G0813;Gh_A01G0958;Gh_A01G1287;Gh_A03G0695;Gh_A03G1129;Gh_A03G1998;Gh_A05G0037;Gh_A05G3228;Gh_A05G3879;Gh_A06G0867;Gh_A06G1797;Gh_A07G0004;Gh_A08G0258;Gh_A08G0857;Gh_A09G0451;Gh_A10G0701;Gh_A10G0887;Gh_A11G3065;Gh_A12G0836;Gh_A13G0699;Gh_D01G0445;Gh_D01G0840;Gh_D01G1580;Gh_D02G1558;Gh_D04G0378;Gh_D04G0399;Gh_D05G0090;Gh_D05G1070;Gh_D06G1137;Gh_D06G2181;Gh_D07G0010;Gh_D09G0459;Gh_…
GO:0009750	response to fructose	22	111	0.00889157	0.119709	Gh_A01G1736;Gh_A01G1740;Gh_A02G0669;Gh_A02G1529;Gh_A04G1106;Gh_A05G1352;Gh_A05G2473;Gh_A06G1139;Gh_A09G0840;Gh_A09G2475;Gh_A10G0293;Gh_A11G2446;Gh_A13G1945;Gh_D01G1983;Gh_D01G1984;Gh_D01G1986;Gh_D04G1714;Gh_D05G1519;Gh_D07G1030;Gh_D12G2043;Gh_Sca004949G01;XLOC_083603
GO:0019827	stem cell population maintenance	36	206	0.00889952	0.119709	Gh_A03G0634;Gh_A04G1264;Gh_A04G1265;Gh_A05G0473;Gh_A05G3313;Gh_A05G3879;Gh_A06G1875;Gh_A07G0197;Gh_A07G0605;Gh_A07G0802;Gh_A10G2018;Gh_A10G2019;Gh_A11G0755;Gh_A12G0936;Gh_A13G0751;Gh_A13G1071;Gh_D02G1311;Gh_D03G0922;Gh_D04G1892;Gh_D05G0587;Gh_D05G1070;Gh_D07G0251;Gh_D07G0671;Gh_D07G0864;Gh_D07G1564;Gh_D11G0883;Gh_D11G2777;Gh_D12G1027;Gh_D13G0877;Gh_D13G0878;Gh_D13G1337;XLOC_005855;XLOC_031439;XLO…
GO:0098727	maintenance of cell number	36	206	0.00889952	0.119709	Gh_A03G0634;Gh_A04G1264;Gh_A04G1265;Gh_A05G0473;Gh_A05G3313;Gh_A05G3879;Gh_A06G1875;Gh_A07G0197;Gh_A07G0605;Gh_A07G0802;Gh_A10G2018;Gh_A10G2019;Gh_A11G0755;Gh_A12G0936;Gh_A13G0751;Gh_A13G1071;Gh_D02G1311;Gh_D03G0922;Gh_D04G1892;Gh_D05G0587;Gh_D05G1070;Gh_D07G0251;Gh_D07G0671;Gh_D07G0864;Gh_D07G1564;Gh_D11G0883;Gh_D11G2777;Gh_D12G1027;Gh_D13G0877;Gh_D13G0878;Gh_D13G1337;XLOC_005855;XLOC_031439;XLO…
GO:0009129	pyrimidine nucleoside monophosphate metabolic process	11	43	0.00894777	0.119709	Gh_A01G0747;Gh_A04G0034;Gh_A05G3557;Gh_A09G0351;Gh_A11G0561;Gh_A13G1097;Gh_D01G0043;Gh_D01G0767;Gh_D05G3700;Gh_D09G0355;Gh_D13G1362
GO:0048523	negative regulation of cellular process	280	2096	0.00894822	0.119709	Gh_A01G0437;Gh_A01G0958;Gh_A01G1225;Gh_A01G1287;Gh_A01G1294;Gh_A01G1564;Gh_A01G1791;Gh_A01G1879;Gh_A02G0029;Gh_A02G1237;Gh_A02G1453;Gh_A02G1614;Gh_A03G0204;Gh_A03G0485;Gh_A03G0548;Gh_A03G0558;Gh_A03G1081;Gh_A03G1129;Gh_A03G1141;Gh_A03G1284;Gh_A03G1341;Gh_A03G1611;Gh_A03G1697;Gh_A03G1968;Gh_A03G2005;Gh_A04G0195;Gh_A04G0460;Gh_A04G1063;Gh_A05G0193;Gh_A05G0260;Gh_A05G0285;Gh_A05G0359;Gh_A05G0392;Gh_…
GO:0071395	cellular response to jasmonic acid stimulus	55	342	0.00897137	0.119709	Gh_A01G1078;Gh_A01G1225;Gh_A01G1694;Gh_A02G0029;Gh_A03G0163;Gh_A03G1365;Gh_A03G1915;Gh_A04G0460;Gh_A04G0470;Gh_A05G0260;Gh_A05G1332;Gh_A05G1338;Gh_A05G3499;Gh_A06G0504;Gh_A06G0564;Gh_A06G0705;Gh_A06G1585;Gh_A07G1297;Gh_A08G1120;Gh_A08G2199;Gh_A10G0820;Gh_A10G1746;Gh_A10G1747;Gh_A10G1750;Gh_A10G1753;Gh_A11G0202;Gh_A11G0796;Gh_A11G1065;Gh_A12G0788;Gh_A13G0891;Gh_A13G1062;Gh_D01G1945;Gh_D02G0043;Gh_…
GO:0016925	protein sumoylation	12	49	0.00932176	0.123967	Gh_A01G0437;Gh_A01G2074;Gh_A03G0469;Gh_A03G1737;Gh_A05G1771;Gh_A05G1876;Gh_A12G0392;Gh_D01G0445;Gh_D01G1131;Gh_D02G2170;Gh_D03G1070;Gh_D12G1884
GO:0016024	CDP-diacylglycerol biosynthetic process	13	55	0.00948642	0.125316	Gh_A01G0616;Gh_A05G1496;Gh_A06G0327;Gh_A06G0884;Gh_A06G1753;Gh_A10G0089;Gh_A13G0409;Gh_D05G1667;Gh_D06G0355;Gh_D06G2224;Gh_D09G1169;Gh_D10G0092;Gh_D13G0458
GO:0046341	CDP-diacylglycerol metabolic process	13	55	0.00948642	0.125316	Gh_A01G0616;Gh_A05G1496;Gh_A06G0327;Gh_A06G0884;Gh_A06G1753;Gh_A10G0089;Gh_A13G0409;Gh_D05G1667;Gh_D06G0355;Gh_D06G2224;Gh_D09G1169;Gh_D10G0092;Gh_D13G0458
GO:1901990	regulation of mitotic cell cycle phase transition	18	86	0.00971594	0.127921	Gh_A01G0813;Gh_A01G1287;Gh_A03G0695;Gh_A03G1129;Gh_A05G0037;Gh_A05G3228;Gh_A08G0258;Gh_A10G0701;Gh_A10G0887;Gh_D01G0840;Gh_D01G1580;Gh_D02G1558;Gh_D04G0378;Gh_D05G0090;Gh_D06G1137;Gh_D10G0862;Gh_D11G1433;Gh_Sca005019G02
GO:0032544	plastid translation	8	27	0.00986557	0.128809	Gh_A01G1956;Gh_A03G2107;Gh_A05G3844;Gh_D01G0566;Gh_D02G1151;Gh_D05G1245;Gh_D08G0709;Gh_Sca081044G01
GO:0009416	response to light stimulus	320	2423	0.00997418	0.128809	Gh_A01G0192;Gh_A01G0288;Gh_A01G0386;Gh_A01G0556;Gh_A01G0826;Gh_A01G1294;Gh_A01G1403;Gh_A01G1715;Gh_A02G0252;Gh_A02G0302;Gh_A02G0790;Gh_A02G1472;Gh_A03G0182;Gh_A03G0694;Gh_A03G0695;Gh_A03G0794;Gh_A03G0864;Gh_A03G0871;Gh_A03G1284;Gh_A03G1286;Gh_A03G1439;Gh_A03G1611;Gh_A03G1612;Gh_A03G1705;Gh_A03G1706;Gh_A03G1915;Gh_A04G0538;Gh_A04G0721;Gh_A04G0755;Gh_A04G0849;Gh_A04G0961;Gh_A04G1193;Gh_A05G0149;Gh_…
GO:0007187	G-protein coupled receptor signaling pathway, coupled to cyclic nucleotide second messenger	6	17	0.00997838	0.128809	Gh_A02G1529;Gh_A04G1106;Gh_A05G0285;Gh_D04G1714;Gh_D05G0386;Gh_D12G2043
GO:0007188	adenylate cyclase-modulating G-protein coupled receptor signaling pathway	6	17	0.00997838	0.128809	Gh_A02G1529;Gh_A04G1106;Gh_A05G0285;Gh_D04G1714;Gh_D05G0386;Gh_D12G2043
GO:0010289	homogalacturonan biosynthetic process	6	17	0.00997838	0.128809	Gh_A05G1935;Gh_A06G0284;Gh_D05G2166;Gh_D05G2542;Gh_D06G0304;Gh_D11G0880
GO:0010394	homogalacturonan metabolic process	6	17	0.00997838	0.128809	Gh_A05G1935;Gh_A06G0284;Gh_D05G2166;Gh_D05G2542;Gh_D06G0304;Gh_D11G0880
GO:0071265	L-methionine biosynthetic process	10	38	0.0101142	0.130139	Gh_A01G0457;Gh_A01G1508;Gh_A02G0329;Gh_A02G0974;Gh_A12G0189;Gh_A12G2168;Gh_D02G0395;Gh_D12G0191;Gh_D12G2347;Gh_D13G1547
GO:0009314	response to radiation	328	2490	0.0104711	0.134294	Gh_A01G0192;Gh_A01G0288;Gh_A01G0386;Gh_A01G0556;Gh_A01G0826;Gh_A01G1294;Gh_A01G1403;Gh_A01G1715;Gh_A02G0252;Gh_A02G0302;Gh_A02G0790;Gh_A02G1472;Gh_A03G0182;Gh_A03G0694;Gh_A03G0695;Gh_A03G0794;Gh_A03G0864;Gh_A03G0871;Gh_A03G1284;Gh_A03G1286;Gh_A03G1439;Gh_A03G1611;Gh_A03G1612;Gh_A03G1705;Gh_A03G1706;Gh_A03G1915;Gh_A04G0538;Gh_A04G0721;Gh_A04G0755;Gh_A04G0849;Gh_A04G0961;Gh_A04G1193;Gh_A05G0149;Gh_…
GO:0042147	retrograde transport, endosome to Golgi	24	126	0.010646	0.136097	Gh_A05G1587;Gh_A05G2111;Gh_A05G2134;Gh_A08G0513;Gh_A08G0898;Gh_A09G1005;Gh_A09G1669;Gh_A10G0467;Gh_A11G0483;Gh_A12G1499;Gh_A12G2241;Gh_D01G0930;Gh_D02G0641;Gh_D02G1471;Gh_D05G2378;Gh_D08G0601;Gh_D08G2722;Gh_D09G1025;Gh_D10G0490;Gh_D11G0561;Gh_D12G0990;Gh_Sca016997G01;XLOC_004921;XLOC_074615
GO:0006561	proline biosynthetic process	12	50	0.0109911	0.138752	Gh_A01G1736;Gh_A01G1740;Gh_A01G1899;Gh_A04G1396;Gh_A08G2056;Gh_D01G1983;Gh_D01G1984;Gh_D01G1986;Gh_D01G2158;Gh_D04G1204;Gh_D08G2669;Gh_D08G2670
GO:0046174	polyol catabolic process	12	50	0.0109911	0.138752	Gh_A05G1099;Gh_A06G0608;Gh_A08G1438;Gh_A09G2345;Gh_A09G2404;Gh_A12G1916;Gh_D05G3859;Gh_D08G1732;Gh_D09G1602;Gh_D09G1885;Gh_D12G2096;Gh_Sca009545G01
GO:0008544	epidermis development	13	56	0.0110638	0.138752	Gh_A01G2121;Gh_A04G0658;Gh_A09G0932;Gh_A11G0202;Gh_A11G0796;Gh_D01G1589;Gh_D04G1122;Gh_D06G1607;Gh_D08G1966;Gh_D11G0934;Gh_D13G2319;Gh_D13G2321;Gh_Sca132566G01
GO:0009913	epidermal cell differentiation	13	56	0.0110638	0.138752	Gh_A01G2121;Gh_A04G0658;Gh_A09G0932;Gh_A11G0202;Gh_A11G0796;Gh_D01G1589;Gh_D04G1122;Gh_D06G1607;Gh_D08G1966;Gh_D11G0934;Gh_D13G2319;Gh_D13G2321;Gh_Sca132566G01
GO:0030855	epithelial cell differentiation	13	56	0.0110638	0.138752	Gh_A01G2121;Gh_A04G0658;Gh_A09G0932;Gh_A11G0202;Gh_A11G0796;Gh_D01G1589;Gh_D04G1122;Gh_D06G1607;Gh_D08G1966;Gh_D11G0934;Gh_D13G2319;Gh_D13G2321;Gh_Sca132566G01
GO:0046134	pyrimidine nucleoside biosynthetic process	13	56	0.0110638	0.138752	Gh_A01G0747;Gh_A04G0034;Gh_A09G0351;Gh_A11G0561;Gh_A12G2621;Gh_A13G0793;Gh_A13G1097;Gh_D01G0767;Gh_D05G3700;Gh_D09G0355;Gh_D09G2382;Gh_D12G1576;Gh_D13G1362
GO:0042255	ribosome assembly	34	195	0.0111288	0.139127	Gh_A05G0890;Gh_A05G2317;Gh_A05G2374;Gh_A06G1725;Gh_A07G1565;Gh_A07G1770;Gh_A08G0642;Gh_A08G1028;Gh_A08G1762;Gh_A08G1859;Gh_A08G2541;Gh_A09G1232;Gh_A13G2009;Gh_A13G2055;Gh_D01G1201;Gh_D01G2282;Gh_D02G0140;Gh_D03G1255;Gh_D03G1823;Gh_D04G0107;Gh_D05G2639;Gh_D07G1734;Gh_D08G0032;Gh_D08G2220;Gh_D09G1236;Gh_D09G1408;Gh_D13G0250;Gh_D13G1378;Gh_D13G1864;Gh_D13G2456;Gh_Sca004717G05;Gh_Sca004717G14;XLOC_00…
GO:0002252	immune effector process	43	259	0.0112973	0.140463	Gh_A01G1100;Gh_A01G1714;Gh_A01G1726;Gh_A02G0029;Gh_A04G0311;Gh_A05G0400;Gh_A05G0437;Gh_A05G1332;Gh_A05G3499;Gh_A06G1231;Gh_A06G1585;Gh_A07G1034;Gh_A07G1811;Gh_A08G1120;Gh_A08G1743;Gh_A09G0834;Gh_A09G1261;Gh_A09G1272;Gh_D01G0139;Gh_D01G1133;Gh_D01G1965;Gh_D01G1974;Gh_D01G1975;Gh_D02G0043;Gh_D02G1080;Gh_D03G0209;Gh_D04G0112;Gh_D05G0516;Gh_D05G2642;Gh_D05G3343;Gh_D06G1292;Gh_D06G1939;Gh_D07G1113;Gh_…
GO:0009148	pyrimidine nucleoside triphosphate biosynthetic process	9	33	0.0113065	0.140463	Gh_A01G0747;Gh_A04G0034;Gh_A09G0351;Gh_A13G1097;Gh_D01G0767;Gh_D05G3700;Gh_D09G0355;Gh_D09G2382;Gh_D13G1362
GO:2000113	negative regulation of cellular macromolecule biosynthetic process	147	1050	0.0116804	0.144655	Gh_A01G0437;Gh_A01G1564;Gh_A01G1791;Gh_A01G1879;Gh_A02G0029;Gh_A03G0204;Gh_A03G0548;Gh_A03G0558;Gh_A03G1081;Gh_A03G1284;Gh_A03G1611;Gh_A03G1697;Gh_A03G2005;Gh_A04G0195;Gh_A04G1063;Gh_A05G0359;Gh_A05G0483;Gh_A05G0484;Gh_A05G1019;Gh_A05G1815;Gh_A05G2559;Gh_A05G2928;Gh_A05G3310;Gh_A05G3499;Gh_A05G3879;Gh_A06G0564;Gh_A06G0917;Gh_A06G1585;Gh_A06G1847;Gh_A06G1875;Gh_A07G0385;Gh_A07G0585;Gh_A07G0659;Gh_…
GO:0044419	interspecies interaction between organisms	58	369	0.0118113	0.14582	Gh_A01G1100;Gh_A03G0483;Gh_A03G1443;Gh_A04G0311;Gh_A05G0400;Gh_A05G0437;Gh_A05G2928;Gh_A05G3310;Gh_A06G1231;Gh_A07G0802;Gh_A07G0885;Gh_A07G1811;Gh_A07G2132;Gh_A08G0310;Gh_A08G1743;Gh_A09G0430;Gh_A09G0834;Gh_A09G1394;Gh_A09G1410;Gh_A09G2377;Gh_A10G1842;Gh_A10G2281;Gh_A11G0433;Gh_A11G2131;Gh_A12G1039;Gh_A12G2714;Gh_A13G1448;Gh_D01G0139;Gh_D01G0872;Gh_D01G1133;Gh_D01G2021;Gh_D03G0860;Gh_D03G1055;Gh_…
GO:0009130	pyrimidine nucleoside monophosphate biosynthetic process	10	39	0.0122094	0.149801	Gh_A01G0747;Gh_A04G0034;Gh_A09G0351;Gh_A11G0561;Gh_A13G1097;Gh_D01G0043;Gh_D01G0767;Gh_D05G3700;Gh_D09G0355;Gh_D13G1362
GO:0080186	developmental vegetative growth	10	39	0.0122094	0.149801	Gh_A05G1496;Gh_A05G3337;Gh_A06G1753;Gh_A10G0089;Gh_A11G2633;Gh_D01G1512;Gh_D04G0224;Gh_D05G1667;Gh_D06G2224;Gh_D10G0092
GO:0006370	7-methylguanosine mRNA capping	8	28	0.0124256	0.151156	Gh_A01G1943;Gh_A04G0756;Gh_A08G2470;Gh_A09G0512;Gh_D01G2202;Gh_D04G1239;Gh_D10G2060;Gh_D13G2269
GO:0070981	L-asparagine biosynthetic process	5	13	0.0124342	0.151156	Gh_A09G0840;Gh_A09G2475;Gh_A13G1945;Gh_D07G1030;Gh_Sca004949G01
GO:0070982	L-asparagine metabolic process	5	13	0.0124342	0.151156	Gh_A09G0840;Gh_A09G2475;Gh_A13G1945;Gh_D07G1030;Gh_Sca004949G01
GO:0006301	postreplication repair	11	45	0.0126996	0.153093	Gh_A01G0391;Gh_A04G0340;Gh_A09G0451;Gh_A11G2595;Gh_A13G1276;Gh_D01G1399;Gh_D04G1856;Gh_D05G3306;Gh_D09G0459;Gh_D11G2962;Gh_D13G1580
GO:0009862	systemic acquired resistance, salicylic acid mediated signaling pathway	11	45	0.0126996	0.153093	Gh_A02G0029;Gh_A03G0163;Gh_A03G2161;Gh_A05G3499;Gh_A06G1585;Gh_A07G1297;Gh_D02G0043;Gh_D03G1422;Gh_D04G0112;Gh_D05G2642;Gh_D06G1939
GO:0015979	photosynthesis	106	735	0.0132547	0.153093	Gh_A01G0192;Gh_A01G0275;Gh_A01G0826;Gh_A01G1294;Gh_A01G1593;Gh_A02G0669;Gh_A03G0182;Gh_A03G0593;Gh_A03G1611;Gh_A03G1705;Gh_A03G1706;Gh_A03G1927;Gh_A04G0007;Gh_A04G0532;Gh_A04G0538;Gh_A04G0961;Gh_A05G0246;Gh_A05G1261;Gh_A05G1426;Gh_A05G1815;Gh_A05G2230;Gh_A05G2424;Gh_A05G2629;Gh_A07G0114;Gh_A07G0132;Gh_A07G1270;Gh_A07G1906;Gh_A07G2148;Gh_A07G2366;Gh_A08G0491;Gh_A08G1594;Gh_A09G0964;Gh_A10G0103;Gh_…
GO:0045116	protein neddylation	7	23	0.0132814	0.153093	Gh_A11G0412;Gh_A11G1724;Gh_A11G3046;Gh_D02G1333;Gh_D11G0474;Gh_D11G1882;XLOC_040733
GO:0070542	response to fatty acid	6	18	0.0135124	0.153093	Gh_A05G1492;Gh_A06G1341;Gh_A07G0775;Gh_A11G1416;Gh_D07G0841;Gh_D07G0842
GO:0071398	cellular response to fatty acid	6	18	0.0135124	0.153093	Gh_A05G1492;Gh_A06G1341;Gh_A07G0775;Gh_A11G1416;Gh_D07G0841;Gh_D07G0842
GO:0000087	mitotic M phase	2	2	0.0136366	0.153093	Gh_A01G0813;Gh_D01G0840
GO:0001789	G-protein coupled receptor signaling pathway, coupled to S1P second messenger	2	2	0.0136366	0.153093	Gh_A05G0285;Gh_D05G0386
GO:0006311	meiotic gene conversion	2	2	0.0136366	0.153093	Gh_A09G0451;Gh_D09G0459
GO:0006824	cobalt ion transport	2	2	0.0136366	0.153093	Gh_A01G1418;Gh_D01G1655
GO:0006987	activation of signaling protein activity involved in unfolded protein response	2	2	0.0136366	0.153093	Gh_A02G1714;Gh_D03G0005
GO:0019516	lactate oxidation	2	2	0.0136366	0.153093	Gh_A10G0869;Gh_D10G0885
GO:0032075	positive regulation of nuclease activity	2	2	0.0136366	0.153093	Gh_A02G1714;Gh_D03G0005
GO:0032196	transposition	2	2	0.0136366	0.153093	Gh_A12G0603;Gh_D12G2782
GO:0032197	transposition, RNA-mediated	2	2	0.0136366	0.153093	Gh_A12G0603;Gh_D12G2782
GO:0033314	mitotic DNA replication checkpoint	2	2	0.0136366	0.153093	Gh_A10G0887;Gh_D10G0862
GO:0033955	mitochondrial DNA inheritance	2	2	0.0136366	0.153093	Gh_A03G1050;Gh_D02G1460
GO:0034394	protein localization to cell surface	2	2	0.0136366	0.153093	Gh_A11G2269;Gh_D11G2577
GO:0035822	gene conversion	2	2	0.0136366	0.153093	Gh_A09G0451;Gh_D09G0459
GO:0050730	regulation of peptidyl-tyrosine phosphorylation	2	2	0.0136366	0.153093	Gh_A11G3137;Gh_D11G2117
GO:0050732	negative regulation of peptidyl-tyrosine phosphorylation	2	2	0.0136366	0.153093	Gh_A11G3137;Gh_D11G2117
GO:0051325	interphase	2	2	0.0136366	0.153093	Gh_A06G1384;Gh_D06G1728
GO:0055068	cobalt ion homeostasis	2	2	0.0136366	0.153093	Gh_A01G1418;Gh_D01G1655
GO:0090241	negative regulation of histone H4 acetylation	2	2	0.0136366	0.153093	Gh_A12G0603;Gh_D12G2782
GO:0098763	mitotic cell cycle phase	2	2	0.0136366	0.153093	Gh_A01G0813;Gh_D01G0840
GO:1902001	fatty acid transmembrane transport	2	2	0.0136366	0.153093	Gh_A02G1766;Gh_D03G0665
GO:1903427	negative regulation of reactive oxygen species biosynthetic process	2	2	0.0136366	0.153093	Gh_A10G1398;Gh_D10G0797
GO:0006596	polyamine biosynthetic process	9	34	0.0138183	0.153825	Gh_A04G1054;Gh_A07G0538;Gh_A08G0310;Gh_A08G0862;Gh_A12G2275;Gh_D04G1633;Gh_D06G0889;Gh_D08G0408;Gh_D12G2425
GO:0048446	petal morphogenesis	9	34	0.0138183	0.153825	Gh_A05G2476;Gh_A07G1264;Gh_A09G1583;Gh_A13G0101;Gh_D01G0408;Gh_D05G2748;Gh_D07G1374;Gh_D13G0116;Gh_Sca027811G01
GO:0051782	negative regulation of cell division	9	34	0.0138183	0.153825	Gh_A01G1287;Gh_A03G1129;Gh_A09G0451;Gh_A10G1417;Gh_A11G2677;Gh_D01G1580;Gh_D02G1558;Gh_D09G0459;Gh_D10G0820
GO:0006935	chemotaxis	24	129	0.0140916	0.155125	Gh_A01G0883;Gh_A03G0477;Gh_A03G0803;Gh_A05G0447;Gh_A05G0864;Gh_A06G0715;Gh_A08G1699;Gh_A11G1221;Gh_A12G1771;Gh_A12G2430;Gh_D02G0479;Gh_D02G1080;Gh_D02G1225;Gh_D03G1061;Gh_D03G1283;Gh_D05G0548;Gh_D05G3876;Gh_D08G2057;Gh_D09G0168;Gh_D09G0172;Gh_D09G0177;Gh_D10G1956;Gh_D12G1930;Gh_D12G2555
GO:0010183	pollen tube guidance	24	129	0.0140916	0.155125	Gh_A01G0883;Gh_A03G0477;Gh_A03G0803;Gh_A05G0447;Gh_A05G0864;Gh_A06G0715;Gh_A08G1699;Gh_A11G1221;Gh_A12G1771;Gh_A12G2430;Gh_D02G0479;Gh_D02G1080;Gh_D02G1225;Gh_D03G1061;Gh_D03G1283;Gh_D05G0548;Gh_D05G3876;Gh_D08G2057;Gh_D09G0168;Gh_D09G0172;Gh_D09G0177;Gh_D10G1956;Gh_D12G1930;Gh_D12G2555
GO:0042330	taxis	24	129	0.0140916	0.155125	Gh_A01G0883;Gh_A03G0477;Gh_A03G0803;Gh_A05G0447;Gh_A05G0864;Gh_A06G0715;Gh_A08G1699;Gh_A11G1221;Gh_A12G1771;Gh_A12G2430;Gh_D02G0479;Gh_D02G1080;Gh_D02G1225;Gh_D03G1061;Gh_D03G1283;Gh_D05G0548;Gh_D05G3876;Gh_D08G2057;Gh_D09G0168;Gh_D09G0172;Gh_D09G0177;Gh_D10G1956;Gh_D12G1930;Gh_D12G2555
GO:0050918	positive chemotaxis	24	129	0.0140916	0.155125	Gh_A01G0883;Gh_A03G0477;Gh_A03G0803;Gh_A05G0447;Gh_A05G0864;Gh_A06G0715;Gh_A08G1699;Gh_A11G1221;Gh_A12G1771;Gh_A12G2430;Gh_D02G0479;Gh_D02G1080;Gh_D02G1225;Gh_D03G1061;Gh_D03G1283;Gh_D05G0548;Gh_D05G3876;Gh_D08G2057;Gh_D09G0168;Gh_D09G0172;Gh_D09G0177;Gh_D10G1956;Gh_D12G1930;Gh_D12G2555
GO:1901616	organic hydroxy compound catabolic process	21	109	0.0142433	0.156361	Gh_A05G1099;Gh_A06G0608;Gh_A07G0908;Gh_A08G1344;Gh_A08G1438;Gh_A09G2345;Gh_A09G2404;Gh_A10G0606;Gh_A12G1830;Gh_A12G1916;Gh_D05G3859;Gh_D08G1639;Gh_D08G1732;Gh_D09G1602;Gh_D09G1885;Gh_D10G0793;Gh_D12G2002;Gh_D12G2096;Gh_Sca009545G01;Gh_Sca123822G01;XLOC_069043
GO:0046164	alcohol catabolic process	17	83	0.0145028	0.15877	Gh_A05G1099;Gh_A06G0608;Gh_A07G0908;Gh_A08G1344;Gh_A08G1438;Gh_A09G2345;Gh_A09G2404;Gh_A12G1830;Gh_A12G1916;Gh_D05G3859;Gh_D08G1639;Gh_D08G1732;Gh_D09G1602;Gh_D09G1885;Gh_D12G2002;Gh_D12G2096;Gh_Sca009545G01
GO:0006066	alcohol metabolic process	98	676	0.0145926	0.159121	Gh_A01G0268;Gh_A01G0280;Gh_A01G0738;Gh_A01G0763;Gh_A01G1736;Gh_A01G1740;Gh_A02G1611;Gh_A03G0477;Gh_A03G0803;Gh_A03G1331;Gh_A04G0582;Gh_A04G0755;Gh_A04G1093;Gh_A05G1099;Gh_A05G1862;Gh_A05G2168;Gh_A05G2224;Gh_A05G3546;Gh_A06G0061;Gh_A06G0608;Gh_A06G1386;Gh_A06G1697;Gh_A06G1918;Gh_A07G0119;Gh_A07G0908;Gh_A07G1351;Gh_A07G2133;Gh_A08G1344;Gh_A08G1438;Gh_A08G1603;Gh_A09G0971;Gh_A09G1804;Gh_A09G2345;Gh_…
GO:0006553	lysine metabolic process	10	40	0.0146152	0.159121	Gh_A06G1314;Gh_A06G1944;Gh_A09G0007;Gh_A11G2301;Gh_D06G0864;Gh_D09G0003;Gh_D11G2612;Gh_D11G2613;Gh_Sca013897G01;Gh_Sca076561G01
GO:0010583	response to cyclopentenone	29	164	0.0149615	0.162119	Gh_A05G3992;Gh_A07G1741;Gh_A08G0195;Gh_A08G2390;Gh_A08G2485;Gh_A11G1231;Gh_A11G1380;Gh_A12G1169;Gh_A12G1270;Gh_A13G0831;Gh_A13G1435;Gh_A13G1964;Gh_D02G0992;Gh_D02G1441;Gh_D03G0483;Gh_D05G0138;Gh_D05G3929;Gh_D07G1945;Gh_D07G2124;Gh_D08G0272;Gh_D08G0665;Gh_D09G1534;Gh_D11G3503;Gh_D12G1289;Gh_D13G1077;Gh_D13G1762;Gh_Sca005103G03;Gh_Sca074481G01;XLOC_012510
GO:0009864	induced systemic resistance, jasmonic acid mediated signaling pathway	11	46	0.0149723	0.162119	Gh_A02G0029;Gh_A05G1332;Gh_A05G3499;Gh_A06G1585;Gh_A08G1120;Gh_D02G0043;Gh_D02G1080;Gh_D03G0209;Gh_D04G0112;Gh_D05G2642;Gh_D06G1939
GO:0010508	positive regulation of autophagy	8	29	0.0154407	0.16583	Gh_A03G0210;Gh_A08G1128;Gh_A08G1129;Gh_D02G0686;Gh_D04G1318;Gh_D05G2557;Gh_D07G1982;Gh_Sca005978G01
GO:0043102	amino acid salvage	8	29	0.0154407	0.16583	Gh_A01G0457;Gh_A01G1508;Gh_A02G0329;Gh_A02G0974;Gh_A12G0189;Gh_D02G0395;Gh_D12G0191;Gh_D13G1547
GO:0071267	L-methionine salvage	8	29	0.0154407	0.16583	Gh_A01G0457;Gh_A01G1508;Gh_A02G0329;Gh_A02G0974;Gh_A12G0189;Gh_D02G0395;Gh_D12G0191;Gh_D13G1547
GO:0009067	aspartate family amino acid biosynthetic process	22	117	0.0161733	0.172839	Gh_A01G0457;Gh_A01G1508;Gh_A02G0329;Gh_A02G0974;Gh_A09G0007;Gh_A09G0840;Gh_A09G2475;Gh_A11G2301;Gh_A12G0189;Gh_A12G2168;Gh_A13G1945;Gh_D02G0395;Gh_D07G1030;Gh_D09G0003;Gh_D11G2384;Gh_D11G2612;Gh_D11G2613;Gh_D12G0191;Gh_D12G2347;Gh_D13G1547;Gh_Sca004949G01;Gh_Sca013897G01
GO:0040011	locomotion	29	165	0.0161805	0.172839	Gh_A01G0883;Gh_A03G0477;Gh_A03G0483;Gh_A03G0803;Gh_A03G1443;Gh_A05G0447;Gh_A05G0864;Gh_A06G0715;Gh_A07G0802;Gh_A08G1699;Gh_A11G1221;Gh_A12G1771;Gh_A12G2430;Gh_D02G0479;Gh_D02G1080;Gh_D02G1225;Gh_D03G1055;Gh_D03G1061;Gh_D03G1283;Gh_D05G0548;Gh_D05G3876;Gh_D07G0864;Gh_D08G2057;Gh_D09G0168;Gh_D09G0172;Gh_D09G0177;Gh_D10G1956;Gh_D12G1930;Gh_D12G2555
GO:0009147	pyrimidine nucleoside triphosphate metabolic process	9	35	0.0167196	0.178118	Gh_A01G0747;Gh_A04G0034;Gh_A09G0351;Gh_A13G1097;Gh_D01G0767;Gh_D05G3700;Gh_D09G0355;Gh_D09G2382;Gh_D13G1362
GO:0006516	glycoprotein catabolic process	7	24	0.0168995	0.179551	Gh_A06G0183;Gh_A11G0311;Gh_A11G0312;Gh_D02G0898;Gh_D05G2500;Gh_D06G0179;Gh_D12G1822
GO:0009309	amine biosynthetic process	21	111	0.0173119	0.182617	Gh_A03G0803;Gh_A04G1054;Gh_A05G1621;Gh_A06G1285;Gh_A07G0538;Gh_A08G0310;Gh_A08G0862;Gh_A10G1726;Gh_A10G2135;Gh_A11G2491;Gh_A12G2275;Gh_A12G2430;Gh_D02G1225;Gh_D04G1633;Gh_D05G1805;Gh_D06G0889;Gh_D08G0408;Gh_D11G2812;Gh_D12G1540;Gh_D12G2425;Gh_D12G2555
GO:0042401	cellular biogenic amine biosynthetic process	21	111	0.0173119	0.182617	Gh_A03G0803;Gh_A04G1054;Gh_A05G1621;Gh_A06G1285;Gh_A07G0538;Gh_A08G0310;Gh_A08G0862;Gh_A10G1726;Gh_A10G2135;Gh_A11G2491;Gh_A12G2275;Gh_A12G2430;Gh_D02G1225;Gh_D04G1633;Gh_D05G1805;Gh_D06G0889;Gh_D08G0408;Gh_D11G2812;Gh_D12G1540;Gh_D12G2425;Gh_D12G2555
GO:0098542	defense response to other organism	328	2516	0.017374	0.182617	Gh_A01G0124;Gh_A01G0268;Gh_A01G0275;Gh_A01G0475;Gh_A01G0548;Gh_A01G0659;Gh_A01G0665;Gh_A01G1100;Gh_A01G1278;Gh_A01G1443;Gh_A01G1726;Gh_A01G1793;Gh_A01G2104;Gh_A02G0029;Gh_A02G0655;Gh_A02G0704;Gh_A02G0775;Gh_A02G1051;Gh_A02G1319;Gh_A02G1714;Gh_A03G0163;Gh_A03G0164;Gh_A03G0210;Gh_A03G0335;Gh_A03G0553;Gh_A03G0837;Gh_A03G0983;Gh_A03G1915;Gh_A03G2161;Gh_A04G0108;Gh_A04G0311;Gh_A04G0460;Gh_A04G0721;Gh_…
GO:0006528	asparagine metabolic process	5	14	0.0175106	0.182617	Gh_A09G0840;Gh_A09G2475;Gh_A13G1945;Gh_D07G1030;Gh_Sca004949G01
GO:0006529	asparagine biosynthetic process	5	14	0.0175106	0.182617	Gh_A09G0840;Gh_A09G2475;Gh_A13G1945;Gh_D07G1030;Gh_Sca004949G01
GO:0006597	spermine biosynthetic process	5	14	0.0175106	0.182617	Gh_A08G0310;Gh_A08G0862;Gh_A12G2275;Gh_D08G0408;Gh_D12G2425
GO:1902477	regulation of defense response to bacterium, incompatible interaction	5	14	0.0175106	0.182617	Gh_A12G0518;Gh_A12G2506;Gh_D09G1653;Gh_D12G0532;Gh_D12G2633
GO:0097306	cellular response to alcohol	157	1143	0.0177361	0.18358	Gh_A01G0621;Gh_A01G1278;Gh_A01G2145;Gh_A02G1029;Gh_A02G1237;Gh_A02G1635;Gh_A03G0015;Gh_A03G0043;Gh_A03G0548;Gh_A03G1505;Gh_A03G1540;Gh_A03G2017;Gh_A04G0861;Gh_A05G0179;Gh_A05G0285;Gh_A05G0522;Gh_A05G0692;Gh_A05G0864;Gh_A05G1408;Gh_A05G1920;Gh_A05G2280;Gh_A05G2741;Gh_A05G3216;Gh_A05G3589;Gh_A06G0273;Gh_A06G1490;Gh_A06G1732;Gh_A07G1237;Gh_A07G1436;Gh_A07G1547;Gh_A07G1558;Gh_A07G1621;Gh_A07G1703;Gh_…
GO:0044260	cellular macromolecule metabolic process	2297	19007	0.0177855	0.18358	Gh_A01G0072;Gh_A01G0086;Gh_A01G0124;Gh_A01G0129;Gh_A01G0246;Gh_A01G0261;Gh_A01G0266;Gh_A01G0268;Gh_A01G0288;Gh_A01G0305;Gh_A01G0327;Gh_A01G0329;Gh_A01G0358;Gh_A01G0386;Gh_A01G0391;Gh_A01G0437;Gh_A01G0501;Gh_A01G0526;Gh_A01G0536;Gh_A01G0556;Gh_A01G0557;Gh_A01G0621;Gh_A01G0647;Gh_A01G0687;Gh_A01G0719;Gh_A01G0755;Gh_A01G0763;Gh_A01G0783;Gh_A01G0813;Gh_A01G0822;Gh_A01G0842;Gh_A01G0849;Gh_A01G0858;Gh_…
GO:0051098	regulation of binding	6	19	0.0178346	0.18358	Gh_A02G0495;Gh_A03G0794;Gh_A08G1843;Gh_A09G2385;Gh_D02G0555;Gh_D02G1212
GO:1901002	positive regulation of response to salt stress	6	19	0.0178346	0.18358	Gh_A07G0202;Gh_A09G1323;Gh_A12G0518;Gh_D09G1290;Gh_D09G1653;Gh_D12G0532
GO:1902806	regulation of cell cycle G1/S phase transition	6	19	0.0178346	0.18358	Gh_A05G3228;Gh_A07G0004;Gh_D04G0378;Gh_D07G0010;Gh_D11G1433;Gh_Sca005019G02
GO:0042542	response to hydrogen peroxide	35	209	0.0182061	0.186919	Gh_A04G1193;Gh_A05G0522;Gh_A05G1057;Gh_A05G1500;Gh_A05G2095;Gh_A05G3064;Gh_A06G1357;Gh_A07G0932;Gh_A08G1128;Gh_A08G1129;Gh_A10G1891;Gh_A10G1940;Gh_A11G0118;Gh_A12G1695;Gh_A12G2121;Gh_A13G0933;Gh_D01G0090;Gh_D02G1080;Gh_D02G1385;Gh_D03G0118;Gh_D03G0254;Gh_D04G0580;Gh_D04G1804;Gh_D05G0641;Gh_D05G1206;Gh_D08G2680;Gh_D09G2082;Gh_D09G2382;Gh_D10G2161;Gh_D11G0464;Gh_D12G2301;Gh_D13G1895;Gh_Sca100178G01…
GO:0009251	glucan catabolic process	27	153	0.0188125	0.191104	Gh_A01G0647;Gh_A02G0669;Gh_A02G0972;Gh_A02G1000;Gh_A05G1912;Gh_A05G2482;Gh_A05G3404;Gh_A09G0100;Gh_A11G1030;Gh_A12G2130;Gh_A13G0714;Gh_D01G0666;Gh_D02G1441;Gh_D03G0779;Gh_D05G0774;Gh_D05G2147;Gh_D05G2658;Gh_D05G2755;Gh_D07G2245;Gh_D08G0295;Gh_D09G0097;Gh_D09G2429;Gh_D11G0279;Gh_D11G3066;Gh_D12G1458;Gh_D12G2309;XLOC_083603
GO:0009245	lipid A biosynthetic process	8	30	0.0189513	0.191104	Gh_A01G0559;Gh_A01G0633;Gh_A08G0514;Gh_A11G2130;Gh_D07G1904;Gh_D08G0602;Gh_D11G2438;XLOC_070269
GO:0009452	7-methylguanosine RNA capping	8	30	0.0189513	0.191104	Gh_A01G1943;Gh_A04G0756;Gh_A08G2470;Gh_A09G0512;Gh_D01G2202;Gh_D04G1239;Gh_D10G2060;Gh_D13G2269
GO:0046493	lipid A metabolic process	8	30	0.0189513	0.191104	Gh_A01G0559;Gh_A01G0633;Gh_A08G0514;Gh_A11G2130;Gh_D07G1904;Gh_D08G0602;Gh_D11G2438;XLOC_070269
GO:0070301	cellular response to hydrogen peroxide	8	30	0.0189513	0.191104	Gh_A05G0522;Gh_A05G2095;Gh_A05G3064;Gh_A10G1891;Gh_D04G0580;Gh_D05G0641;Gh_D08G2680;Gh_D10G2161
GO:1901269	lipooligosaccharide metabolic process	8	30	0.0189513	0.191104	Gh_A01G0559;Gh_A01G0633;Gh_A08G0514;Gh_A11G2130;Gh_D07G1904;Gh_D08G0602;Gh_D11G2438;XLOC_070269
GO:1901271	lipooligosaccharide biosynthetic process	8	30	0.0189513	0.191104	Gh_A01G0559;Gh_A01G0633;Gh_A08G0514;Gh_A11G2130;Gh_D07G1904;Gh_D08G0602;Gh_D11G2438;XLOC_070269
GO:0022613	ribonucleoprotein complex biogenesis	152	1106	0.0190275	0.191385	Gh_A01G1933;Gh_A02G0647;Gh_A02G1166;Gh_A03G0317;Gh_A03G0430;Gh_A04G1281;Gh_A04G1409;Gh_A05G0205;Gh_A05G0388;Gh_A05G0890;Gh_A05G1644;Gh_A05G2065;Gh_A05G2317;Gh_A05G2374;Gh_A05G2569;Gh_A05G2744;Gh_A05G3337;Gh_A05G3836;Gh_A06G0106;Gh_A06G1474;Gh_A06G1581;Gh_A06G1725;Gh_A07G0496;Gh_A07G0832;Gh_A07G1565;Gh_A07G1770;Gh_A07G2271;Gh_A08G0467;Gh_A08G0642;Gh_A08G1028;Gh_A08G1346;Gh_A08G1762;Gh_A08G1859;Gh_…
GO:0010467	gene expression	1177	9562	0.0191896	0.192528	Gh_A01G0072;Gh_A01G0261;Gh_A01G0266;Gh_A01G0305;Gh_A01G0386;Gh_A01G0501;Gh_A01G0526;Gh_A01G0556;Gh_A01G0719;Gh_A01G0783;Gh_A01G0849;Gh_A01G0908;Gh_A01G1034;Gh_A01G1100;Gh_A01G1104;Gh_A01G1140;Gh_A01G1225;Gh_A01G1320;Gh_A01G1482;Gh_A01G1503;Gh_A01G1521;Gh_A01G1564;Gh_A01G1656;Gh_A01G1715;Gh_A01G1776;Gh_A01G1791;Gh_A01G1836;Gh_A01G1933;Gh_A01G1943;Gh_A01G1956;Gh_A01G2064;Gh_A01G2139;Gh_A02G0029;Gh_…
GO:0042547	cell wall modification involved in multidimensional cell growth	19	99	0.0197879	0.197034	Gh_A01G1910;Gh_A03G0359;Gh_A05G3493;Gh_A07G1881;Gh_A09G1454;Gh_A10G1977;Gh_A11G2155;Gh_A13G0672;Gh_A13G2059;Gh_D01G2061;Gh_D01G2169;Gh_D02G1441;Gh_D04G1175;Gh_D04G1924;Gh_D07G2095;Gh_D09G0128;Gh_D10G2283;Gh_D11G3302;Gh_Sca005793G01
GO:0043624	cellular protein complex disassembly	19	99	0.0197879	0.197034	Gh_A01G1886;Gh_A03G0335;Gh_A03G0586;Gh_A07G2074;Gh_A08G1346;Gh_A11G0281;Gh_A11G0607;Gh_A12G0351;Gh_A13G0094;Gh_D01G2144;Gh_D03G0870;Gh_D03G1240;Gh_D07G2289;Gh_D08G1641;Gh_D09G0602;Gh_D11G0695;Gh_D13G0109;Gh_D13G0206;Gh_Sca136325G01
GO:0097164	ammonium ion metabolic process	19	99	0.0197879	0.197034	Gh_A03G0803;Gh_A04G1054;Gh_A05G2168;Gh_A05G3546;Gh_A07G0538;Gh_A08G0310;Gh_A08G0862;Gh_A10G0662;Gh_A12G2275;Gh_A12G2430;Gh_D02G1225;Gh_D04G0060;Gh_D04G1633;Gh_D08G0408;Gh_D12G2425;Gh_D12G2555;Gh_Sca011628G01;XLOC_007874;XLOC_070394
GO:0016311	dephosphorylation	77	523	0.0198645	0.197301	Gh_A02G0289;Gh_A02G0495;Gh_A02G0642;Gh_A02G0669;Gh_A02G1040;Gh_A02G1712;Gh_A03G1618;Gh_A05G1006;Gh_A05G1939;Gh_A05G3404;Gh_A05G3589;Gh_A05G3818;Gh_A05G3819;Gh_A05G3820;Gh_A05G3929;Gh_A06G0288;Gh_A06G0327;Gh_A06G0796;Gh_A06G1010;Gh_A06G1183;Gh_A07G0268;Gh_A07G0637;Gh_A07G0916;Gh_A07G2329;Gh_A08G1438;Gh_A08G1843;Gh_A09G0015;Gh_A09G1499;Gh_A09G1649;Gh_A09G2345;Gh_A09G2404;Gh_A10G0538;Gh_A10G0539;Gh_…
GO:0015908	fatty acid transport	9	36	0.0200417	0.197704	Gh_A02G1766;Gh_A03G1536;Gh_A03G1537;Gh_A07G0534;Gh_D03G0665;Gh_D07G0603;Gh_D07G1186;Gh_D11G2156;XLOC_072038
GO:0051340	regulation of ligase activity	12	54	0.0200547	0.197704	Gh_A01G1287;Gh_A03G1129;Gh_A11G0093;Gh_A11G0094;Gh_A11G0098;Gh_A11G0963;Gh_A11G3046;Gh_D01G1580;Gh_D02G1558;Gh_D11G0097;Gh_D11G0102;XLOC_040733
GO:0051438	regulation of ubiquitin-protein transferase activity	12	54	0.0200547	0.197704	Gh_A01G1287;Gh_A03G1129;Gh_A11G0093;Gh_A11G0094;Gh_A11G0098;Gh_A11G0963;Gh_A11G3046;Gh_D01G1580;Gh_D02G1558;Gh_D11G0097;Gh_D11G0102;XLOC_040733
GO:0052325	cell wall pectin biosynthetic process	11	48	0.0204158	0.20021	Gh_A05G0970;Gh_A05G1935;Gh_A06G0284;Gh_A06G1042;Gh_D05G1079;Gh_D05G2166;Gh_D05G2542;Gh_D06G0304;Gh_D06G1261;Gh_D11G0760;Gh_D11G0880
GO:0098657	import into cell	10	42	0.0204605	0.20021	Gh_A01G0243;Gh_A05G1717;Gh_A05G3059;Gh_A11G2132;Gh_A11G2380;Gh_D02G0504;Gh_D02G1385;Gh_D11G2695;XLOC_033574;XLOC_065386
GO:0098739	import across plasma membrane	10	42	0.0204605	0.20021	Gh_A01G0243;Gh_A05G1717;Gh_A05G3059;Gh_A11G2132;Gh_A11G2380;Gh_D02G0504;Gh_D02G1385;Gh_D11G2695;XLOC_033574;XLOC_065386
GO:0002831	regulation of response to biotic stimulus	46	291	0.0207246	0.202295	Gh_A01G0659;Gh_A02G1635;Gh_A03G1341;Gh_A05G0483;Gh_A05G0484;Gh_A05G1019;Gh_A06G0917;Gh_A07G0261;Gh_A07G1810;Gh_A07G1811;Gh_A08G1743;Gh_A09G1499;Gh_A10G0272;Gh_A10G1584;Gh_A11G0975;Gh_A11G1615;Gh_A12G0518;Gh_A12G1108;Gh_A12G2506;Gh_D01G0196;Gh_D01G2021;Gh_D02G1776;Gh_D03G0087;Gh_D05G0600;Gh_D05G0601;Gh_D06G0411;Gh_D06G1078;Gh_D07G0317;Gh_D07G1580;Gh_D07G2014;Gh_D08G2092;Gh_D09G1653;Gh_D10G1840;Gh_…
GO:0022403	cell cycle phase	7	25	0.0211605	0.205537	Gh_A01G0813;Gh_A06G1384;Gh_A09G0430;Gh_A09G2377;Gh_D01G0840;Gh_D06G1728;Gh_D09G0444
GO:0044848	biological phase	7	25	0.0211605	0.205537	Gh_A01G0813;Gh_A06G1384;Gh_A09G0430;Gh_A09G2377;Gh_D01G0840;Gh_D06G1728;Gh_D09G0444
GO:0015780	nucleotide-sugar transport	14	67	0.0212504	0.205906	Gh_A03G0546;Gh_A04G1419;Gh_A05G3330;Gh_A08G1773;Gh_A08G2013;Gh_A08G2554;Gh_A11G1840;Gh_D03G1117;Gh_D04G0268;Gh_D05G0981;Gh_D08G0002;Gh_D11G1001;Gh_D13G1021;Gh_Sca006224G01
GO:1901615	organic hydroxy compound metabolic process	130	937	0.0216534	0.206838	Gh_A01G0268;Gh_A01G0280;Gh_A01G0738;Gh_A01G0763;Gh_A01G1736;Gh_A01G1740;Gh_A02G0336;Gh_A02G1611;Gh_A03G0477;Gh_A03G0803;Gh_A03G1331;Gh_A04G0582;Gh_A04G0755;Gh_A04G1093;Gh_A05G1099;Gh_A05G1167;Gh_A05G1862;Gh_A05G2168;Gh_A05G2224;Gh_A05G3546;Gh_A06G0061;Gh_A06G0608;Gh_A06G1307;Gh_A06G1386;Gh_A06G1697;Gh_A06G1918;Gh_A07G0119;Gh_A07G0908;Gh_A07G1351;Gh_A07G2133;Gh_A07G2341;Gh_A08G1344;Gh_A08G1438;Gh_…
GO:0006554	lysine catabolic process	4	10	0.0218229	0.206838	Gh_A06G1314;Gh_A06G1944;Gh_D06G0864;Gh_Sca076561G01
GO:0006656	phosphatidylcholine biosynthetic process	4	10	0.0218229	0.206838	Gh_A03G0803;Gh_A12G2430;Gh_D02G1225;Gh_D12G2555
GO:0015790	UDP-xylose transport	4	10	0.0218229	0.206838	Gh_A08G1773;Gh_A08G2554;Gh_D05G0981;Gh_D08G0002
GO:0019474	L-lysine catabolic process to acetyl-CoA	4	10	0.0218229	0.206838	Gh_A06G1314;Gh_A06G1944;Gh_D06G0864;Gh_Sca076561G01
GO:0019477	L-lysine catabolic process	4	10	0.0218229	0.206838	Gh_A06G1314;Gh_A06G1944;Gh_D06G0864;Gh_Sca076561G01
GO:0031542	positive regulation of anthocyanin biosynthetic process	4	10	0.0218229	0.206838	Gh_A11G0202;Gh_A11G0796;Gh_D08G1966;Gh_D11G0934
GO:0033512	L-lysine catabolic process to acetyl-CoA via saccharopine	4	10	0.0218229	0.206838	Gh_A06G1314;Gh_A06G1944;Gh_D06G0864;Gh_Sca076561G01
GO:0046440	L-lysine metabolic process	4	10	0.0218229	0.206838	Gh_A06G1314;Gh_A06G1944;Gh_D06G0864;Gh_Sca076561G01
GO:0009066	aspartate family amino acid metabolic process	29	169	0.0218686	0.206838	Gh_A01G0457;Gh_A01G1508;Gh_A02G0329;Gh_A02G0974;Gh_A03G0558;Gh_A06G1314;Gh_A06G1944;Gh_A07G2078;Gh_A09G0007;Gh_A09G0840;Gh_A09G2475;Gh_A11G2301;Gh_A12G0189;Gh_A12G2168;Gh_A13G1945;Gh_D02G0395;Gh_D03G0973;Gh_D06G0864;Gh_D07G1030;Gh_D09G0003;Gh_D11G2384;Gh_D11G2612;Gh_D11G2613;Gh_D12G0191;Gh_D12G2347;Gh_D13G1547;Gh_Sca004949G01;Gh_Sca013897G01;Gh_Sca076561G01
GO:0008152	metabolic process	3769	31600	0.0223464	0.210854	Gh_A01G0072;Gh_A01G0086;Gh_A01G0124;Gh_A01G0129;Gh_A01G0142;Gh_A01G0186;Gh_A01G0192;Gh_A01G0246;Gh_A01G0261;Gh_A01G0266;Gh_A01G0268;Gh_A01G0275;Gh_A01G0280;Gh_A01G0288;Gh_A01G0305;Gh_A01G0327;Gh_A01G0329;Gh_A01G0358;Gh_A01G0386;Gh_A01G0391;Gh_A01G0437;Gh_A01G0457;Gh_A01G0462;Gh_A01G0501;Gh_A01G0526;Gh_A01G0536;Gh_A01G0556;Gh_A01G0557;Gh_A01G0559;Gh_A01G0616;Gh_A01G0621;Gh_A01G0633;Gh_A01G0647;Gh_…
2081;Gh_D08G2092;Gh_D08G2130;Gh_D08G2171;Gh_D08G2172;Gh_D08G2204;Gh_D08G2205;Gh_D08G2220;Gh_D08G2249;Gh_D08G2259;Gh_D08G2266;Gh_D08G2302;Gh_D08G2333;Gh_D08G2385;Gh_D08G2394;Gh_D08G2397;Gh_D08G2451;Gh_D08G2464;Gh_D08G2471;Gh_D08G2472;Gh_D08G2474;Gh_D08G2490;Gh_D08G2503;Gh_D08G2546;Gh_D08G2547;Gh_D08G2562;Gh_D08G2564;Gh_D08G2583;Gh_D08G2588;Gh_D08G2607;Gh_D08G2628;Gh_D08G2646;Gh_D08G2669;Gh_D08G267…
GO:0043241	protein complex disassembly	20	107	0.0224055	0.21091	Gh_A01G1886;Gh_A03G0335;Gh_A03G0586;Gh_A07G2074;Gh_A08G1346;Gh_A11G0281;Gh_A11G0607;Gh_A12G0351;Gh_A13G0094;Gh_D01G2144;Gh_D03G0870;Gh_D03G1240;Gh_D05G0011;Gh_D07G2289;Gh_D08G1641;Gh_D09G0602;Gh_D11G0695;Gh_D13G0109;Gh_D13G0206;Gh_Sca136325G01
GO:1901137	carbohydrate derivative biosynthetic process	184	1367	0.0226113	0.212342	Gh_A01G0275;Gh_A01G0288;Gh_A01G0559;Gh_A01G0633;Gh_A01G0747;Gh_A01G0822;Gh_A01G0858;Gh_A01G0920;Gh_A01G1508;Gh_A01G1805;Gh_A01G2104;Gh_A02G0029;Gh_A02G0864;Gh_A02G0907;Gh_A02G1739;Gh_A03G1938;Gh_A04G0034;Gh_A04G0108;Gh_A04G0186;Gh_A04G0541;Gh_A04G0668;Gh_A04G0761;Gh_A05G0701;Gh_A05G1207;Gh_A05G1457;Gh_A05G1739;Gh_A05G3499;Gh_A05G3603;Gh_A06G0151;Gh_A06G0269;Gh_A06G0572;Gh_A06G0715;Gh_A06G1585;Gh_…
GO:0010371	regulation of gibberellin biosynthetic process	8	31	0.0229958	0.214614	Gh_A01G1034;Gh_A01G1564;Gh_A05G3762;Gh_A12G2057;Gh_A12G2420;Gh_D01G1087;Gh_D01G1815;Gh_D09G0352
GO:0016574	histone ubiquitination	6	20	0.0230157	0.214614	Gh_A08G0258;Gh_A08G0719;Gh_A11G2066;Gh_A12G1527;Gh_D11G2370;Gh_D12G1650
GO:0033523	histone H2B ubiquitination	6	20	0.0230157	0.214614	Gh_A08G0258;Gh_A08G0719;Gh_A11G2066;Gh_A12G1527;Gh_D11G2370;Gh_D12G1650
GO:0006833	water transport	24	135	0.0236107	0.216795	Gh_A02G1764;Gh_A03G0773;Gh_A03G1815;Gh_A04G0460;Gh_A04G1393;Gh_A07G1460;Gh_A08G1723;Gh_A08G1761;Gh_A09G1529;Gh_A10G0888;Gh_A10G1912;Gh_A10G2089;Gh_D02G2248;Gh_D03G0583;Gh_D03G0640;Gh_D03G1253;Gh_D04G0893;Gh_D04G1049;Gh_D05G0972;Gh_D07G1556;Gh_D09G1244;Gh_D10G0861;Gh_D10G2205;Gh_D13G2394
GO:0042044	fluid transport	24	135	0.0236107	0.216795	Gh_A02G1764;Gh_A03G0773;Gh_A03G1815;Gh_A04G0460;Gh_A04G1393;Gh_A07G1460;Gh_A08G1723;Gh_A08G1761;Gh_A09G1529;Gh_A10G0888;Gh_A10G1912;Gh_A10G2089;Gh_D02G2248;Gh_D03G0583;Gh_D03G0640;Gh_D03G1253;Gh_D04G0893;Gh_D04G1049;Gh_D05G0972;Gh_D07G1556;Gh_D09G1244;Gh_D10G0861;Gh_D10G2205;Gh_D13G2394
GO:0019751	polyol metabolic process	28	163	0.0236285	0.216795	Gh_A03G0477;Gh_A03G1331;Gh_A05G1099;Gh_A06G0608;Gh_A06G1697;Gh_A07G0119;Gh_A07G2133;Gh_A08G1438;Gh_A09G2345;Gh_A09G2404;Gh_A10G0626;Gh_A11G2991;Gh_A12G1771;Gh_A12G1916;Gh_D02G1768;Gh_D03G1061;Gh_D05G2063;Gh_D05G3859;Gh_D07G0625;Gh_D07G2342;Gh_D07G2379;Gh_D08G1732;Gh_D09G1602;Gh_D09G1885;Gh_D10G0773;Gh_D12G1930;Gh_D12G2096;Gh_Sca009545G01
GO:0009298	GDP-mannose biosynthetic process	5	15	0.0237879	0.216795	Gh_A08G1162;Gh_A12G2606;Gh_D08G1446;Gh_D11G1675;Gh_D12G1056
GO:0006695	cholesterol biosynthetic process	3	6	0.0242342	0.216795	Gh_A01G0738;Gh_D01G0758;Gh_D10G0022
GO:0007631	feeding behavior	3	6	0.0242342	0.216795	Gh_A09G0430;Gh_A09G2377;Gh_D09G0444
GO:0008203	cholesterol metabolic process	3	6	0.0242342	0.216795	Gh_A01G0738;Gh_D01G0758;Gh_D10G0022
GO:0044002	acquisition of nutrients from host	3	6	0.0242342	0.216795	Gh_A09G0430;Gh_A09G2377;Gh_D09G0444
GO:0044111	development involved in symbiotic interaction	3	6	0.0242342	0.216795	Gh_A09G0430;Gh_A09G2377;Gh_D09G0444
GO:0044115	development of symbiont involved in interaction with host	3	6	0.0242342	0.216795	Gh_A09G0430;Gh_A09G2377;Gh_D09G0444
GO:0046741	transport of virus in host, tissue to tissue	3	6	0.0242342	0.216795	Gh_A03G0483;Gh_A03G1443;Gh_D03G1055
GO:0048576	positive regulation of short-day photoperiodism, flowering	3	6	0.0242342	0.216795	Gh_A01G2074;Gh_A05G1876;Gh_D01G1131
GO:0051705	multi-organism behavior	3	6	0.0242342	0.216795	Gh_A09G0430;Gh_A09G2377;Gh_D09G0444
GO:0051816	acquisition of nutrients from other organism during symbiotic interaction	3	6	0.0242342	0.216795	Gh_A09G0430;Gh_A09G2377;Gh_D09G0444
GO:0052093	formation of specialized structure for nutrient acquisition from host	3	6	0.0242342	0.216795	Gh_A09G0430;Gh_A09G2377;Gh_D09G0444
GO:0052095	formation of specialized structure for nutrient acquisition from other organism involved in symbiotic interaction	3	6	0.0242342	0.216795	Gh_A09G0430;Gh_A09G2377;Gh_D09G0444
GO:0052096	formation by symbiont of syncytium involving giant cell for nutrient acquisition from host	3	6	0.0242342	0.216795	Gh_A09G0430;Gh_A09G2377;Gh_D09G0444
GO:0061388	regulation of rate of cell growth	3	6	0.0242342	0.216795	Gh_A07G1703;Gh_A11G1408;Gh_D07G1906
GO:0019509	L-methionine biosynthetic process from methylthioadenosine	7	26	0.0261128	0.233074	Gh_A01G0457;Gh_A02G0329;Gh_A02G0974;Gh_A12G0189;Gh_D02G0395;Gh_D12G0191;Gh_D13G1547
GO:0030148	sphingolipid biosynthetic process	19	102	0.0264052	0.235155	Gh_A03G0871;Gh_A04G0741;Gh_A09G2441;Gh_A11G2212;Gh_A11G2930;Gh_A11G3137;Gh_A12G1022;Gh_D02G0269;Gh_D02G1252;Gh_D02G1253;Gh_D02G1254;Gh_D05G0257;Gh_D08G2583;Gh_D09G1528;Gh_D10G1388;Gh_D11G2117;Gh_D13G0934;Gh_Sca004916G01;XLOC_026309
GO:0009967	positive regulation of signal transduction	39	244	0.0265501	0.235387	Gh_A01G0437;Gh_A01G2145;Gh_A05G0285;Gh_A05G2168;Gh_A05G3064;Gh_A08G1469;Gh_A09G1576;Gh_A09G1649;Gh_A10G0662;Gh_A10G1891;Gh_A10G1984;Gh_A11G0224;Gh_A11G1091;Gh_A11G1858;Gh_A11G2361;Gh_A12G0052;Gh_A12G0518;Gh_D01G0057;Gh_D01G0081;Gh_D01G0445;Gh_D01G2115;Gh_D02G2055;Gh_D04G0019;Gh_D04G0580;Gh_D05G0323;Gh_D05G0386;Gh_D05G2502;Gh_D08G1765;Gh_D09G1653;Gh_D09G1661;Gh_D10G0119;Gh_D10G2161;Gh_D11G0238;Gh_…
GO:0023056	positive regulation of signaling	39	244	0.0265501	0.235387	Gh_A01G0437;Gh_A01G2145;Gh_A05G0285;Gh_A05G2168;Gh_A05G3064;Gh_A08G1469;Gh_A09G1576;Gh_A09G1649;Gh_A10G0662;Gh_A10G1891;Gh_A10G1984;Gh_A11G0224;Gh_A11G1091;Gh_A11G1858;Gh_A11G2361;Gh_A12G0052;Gh_A12G0518;Gh_D01G0057;Gh_D01G0081;Gh_D01G0445;Gh_D01G2115;Gh_D02G2055;Gh_D04G0019;Gh_D04G0580;Gh_D05G0323;Gh_D05G0386;Gh_D05G2502;Gh_D08G1765;Gh_D09G1653;Gh_D09G1661;Gh_D10G0119;Gh_D10G2161;Gh_D11G0238;Gh_…
GO:0009738	abscisic acid-activated signaling pathway	115	827	0.0274807	0.243094	Gh_A01G0621;Gh_A02G1029;Gh_A02G1237;Gh_A02G1635;Gh_A03G0015;Gh_A03G0043;Gh_A03G0548;Gh_A03G1505;Gh_A03G2017;Gh_A05G0179;Gh_A05G0285;Gh_A05G0522;Gh_A05G0692;Gh_A05G0864;Gh_A05G2741;Gh_A05G3589;Gh_A06G1732;Gh_A07G1237;Gh_A07G1436;Gh_A07G1547;Gh_A07G1558;Gh_A07G1621;Gh_A07G1703;Gh_A07G1890;Gh_A08G0364;Gh_A08G1117;Gh_A08G1438;Gh_A08G1469;Gh_A09G1084;Gh_A09G1747;Gh_A09G2345;Gh_A10G0662;Gh_A10G1751;Gh_…
GO:0036260	RNA capping	8	32	0.0276104	0.243697	Gh_A01G1943;Gh_A04G0756;Gh_A08G2470;Gh_A09G0512;Gh_D01G2202;Gh_D04G1239;Gh_D10G2060;Gh_D13G2269
GO:0010412	mannan metabolic process	6	21	0.0291175	0.25586	Gh_A05G0970;Gh_A06G1042;Gh_A13G0471;Gh_D05G1079;Gh_D06G1261;Gh_D13G0676
GO:0046503	glycerolipid catabolic process	6	21	0.0291175	0.25586	Gh_A03G1331;Gh_A07G2133;Gh_A10G0626;Gh_D02G1768;Gh_D07G2342;Gh_D10G0773
GO:0000741	karyogamy	16	83	0.0295408	0.259005	Gh_A01G1715;Gh_A02G0178;Gh_A05G0639;Gh_A05G3337;Gh_A07G1033;Gh_A10G0256;Gh_A11G3040;Gh_D02G0241;Gh_D02G0243;Gh_D04G0224;Gh_D05G0788;Gh_D07G0187;Gh_D09G0967;Gh_D10G0256;Gh_D11G0730;XLOC_059074
GO:0044275	cellular carbohydrate catabolic process	35	217	0.0302751	0.264857	Gh_A01G0647;Gh_A02G0669;Gh_A02G0972;Gh_A02G1000;Gh_A05G1099;Gh_A05G1912;Gh_A05G2482;Gh_A05G3404;Gh_A06G0608;Gh_A09G0100;Gh_A11G1030;Gh_A12G2130;Gh_A13G0471;Gh_A13G0714;Gh_A13G0933;Gh_D01G0666;Gh_D02G1441;Gh_D03G0779;Gh_D05G2147;Gh_D05G2658;Gh_D05G2755;Gh_D05G3859;Gh_D07G2245;Gh_D08G0295;Gh_D09G0097;Gh_D09G2429;Gh_D11G0183;Gh_D11G0279;Gh_D11G3066;Gh_D12G1458;Gh_D12G2309;Gh_D13G0676;Gh_D13G1895;Gh_…
GO:0051704	multi-organism process	612	4889	0.0305286	0.266486	Gh_A01G0124;Gh_A01G0268;Gh_A01G0275;Gh_A01G0460;Gh_A01G0475;Gh_A01G0536;Gh_A01G0541;Gh_A01G0548;Gh_A01G0659;Gh_A01G0665;Gh_A01G0883;Gh_A01G1100;Gh_A01G1278;Gh_A01G1377;Gh_A01G1443;Gh_A01G1715;Gh_A01G1726;Gh_A01G1793;Gh_A01G2104;Gh_A02G0029;Gh_A02G0655;Gh_A02G0704;Gh_A02G0775;Gh_A02G0972;Gh_A02G1031;Gh_A02G1051;Gh_A02G1319;Gh_A02G1398;Gh_A02G1638;Gh_A02G1653;Gh_A02G1703;Gh_A02G1714;Gh_A02G1733;Gh_…
GO:0006575	cellular modified amino acid metabolic process	58	389	0.0310632	0.268601	Gh_A01G0086;Gh_A03G0384;Gh_A03G0558;Gh_A04G0409;Gh_A04G0830;Gh_A05G3064;Gh_A05G3473;Gh_A05G3546;Gh_A06G0857;Gh_A07G0716;Gh_A07G2078;Gh_A08G1067;Gh_A08G1521;Gh_A09G1368;Gh_A09G1509;Gh_A09G2040;Gh_A10G1891;Gh_A11G1244;Gh_A11G1459;Gh_A11G2032;Gh_A11G3036;Gh_A12G1305;Gh_A12G2168;Gh_A13G0376;Gh_A13G1277;Gh_A13G1314;Gh_D01G0043;Gh_D01G0078;Gh_D01G1192;Gh_D02G0329;Gh_D02G1105;Gh_D03G0973;Gh_D03G1156;Gh_…
GO:0051131	chaperone-mediated protein complex assembly	4	11	0.0311775	0.268601	Gh_A10G0377;Gh_A11G1247;Gh_D10G0385;Gh_D11G1394
GO:0051354	negative regulation of oxidoreductase activity	4	11	0.0311775	0.268601	Gh_A08G1514;Gh_A11G1840;Gh_D03G1583;Gh_D08G1812
GO:0055129	L-proline biosynthetic process	4	11	0.0311775	0.268601	Gh_A01G1899;Gh_A04G1396;Gh_D01G2158;Gh_D04G1204
GO:0080136	priming of cellular response to stress	4	11	0.0311775	0.268601	Gh_A05G0864;Gh_D02G1080;Gh_D03G1283;Gh_D05G3876
GO:0080151	positive regulation of salicylic acid mediated signaling pathway	4	11	0.0311775	0.268601	Gh_A05G3064;Gh_A10G1891;Gh_D04G0580;Gh_D10G2161
GO:0007568	aging	92	651	0.0312484	0.268628	Gh_A01G1278;Gh_A01G1726;Gh_A02G1046;Gh_A03G2161;Gh_A04G0721;Gh_A04G0861;Gh_A05G1492;Gh_A05G1500;Gh_A05G2254;Gh_A05G2928;Gh_A05G3310;Gh_A06G0097;Gh_A06G1341;Gh_A06G1357;Gh_A07G0095;Gh_A07G0119;Gh_A07G0775;Gh_A07G1890;Gh_A07G2132;Gh_A08G0656;Gh_A08G0792;Gh_A08G0989;Gh_A08G1434;Gh_A08G1437;Gh_A08G1514;Gh_A08G1566;Gh_A08G1685;Gh_A08G2056;Gh_A09G0986;Gh_A09G1272;Gh_A09G1666;Gh_A10G0293;Gh_A10G1991;Gh_…
GO:0045827	negative regulation of isoprenoid metabolic process	5	16	0.0313488	0.268907	Gh_A01G1564;Gh_A09G1666;Gh_A12G2420;Gh_D01G1815;Gh_D09G1761
GO:0009892	negative regulation of metabolic process	243	1858	0.0320015	0.273914	Gh_A01G0437;Gh_A01G1100;Gh_A01G1225;Gh_A01G1287;Gh_A01G1294;Gh_A01G1564;Gh_A01G1791;Gh_A01G1879;Gh_A02G0029;Gh_A03G0204;Gh_A03G0502;Gh_A03G0548;Gh_A03G0558;Gh_A03G1081;Gh_A03G1129;Gh_A03G1284;Gh_A03G1341;Gh_A03G1611;Gh_A03G1697;Gh_A03G2005;Gh_A04G0195;Gh_A04G0311;Gh_A04G1063;Gh_A04G1487;Gh_A05G0149;Gh_A05G0260;Gh_A05G0359;Gh_A05G0400;Gh_A05G0437;Gh_A05G0483;Gh_A05G0484;Gh_A05G1019;Gh_A05G1155;Gh_…
GO:0009773	photosynthetic electron transport in photosystem I	10	45	0.0321741	0.274798	Gh_A01G0192;Gh_A01G0275;Gh_A03G0593;Gh_A04G0007;Gh_A08G1594;Gh_A10G0594;Gh_D01G0287;Gh_D01G2266;Gh_D05G3725;Gh_Sca117816G01
GO:0010629	negative regulation of gene expression	177	1326	0.0323479	0.275687	Gh_A01G1100;Gh_A01G1564;Gh_A01G1791;Gh_A01G1879;Gh_A02G0029;Gh_A03G0204;Gh_A03G0548;Gh_A03G0558;Gh_A03G1081;Gh_A03G1284;Gh_A03G1611;Gh_A03G1697;Gh_A03G2005;Gh_A04G0195;Gh_A04G0311;Gh_A04G1063;Gh_A04G1487;Gh_A05G0149;Gh_A05G0359;Gh_A05G0400;Gh_A05G0437;Gh_A05G0483;Gh_A05G0484;Gh_A05G1019;Gh_A05G1815;Gh_A05G2559;Gh_A05G2928;Gh_A05G3310;Gh_A05G3499;Gh_A06G0564;Gh_A06G0917;Gh_A06G1231;Gh_A06G1384;Gh_…
GO:0033206	meiotic cytokinesis	9	39	0.0328234	0.278578	Gh_A03G0163;Gh_A06G0504;Gh_A07G1297;Gh_A13G1734;Gh_D02G0131;Gh_D02G0134;Gh_D03G1422;Gh_D06G0560;Gh_D13G2082
GO:0006655	phosphatidylglycerol biosynthetic process	8	33	0.0328277	0.278578	Gh_A01G0616;Gh_A05G1496;Gh_A06G0884;Gh_A06G1753;Gh_A10G0089;Gh_D05G1667;Gh_D06G2224;Gh_D10G0092
GO:0009063	cellular amino acid catabolic process	36	226	0.0334385	0.282903	Gh_A01G2034;Gh_A03G0026;Gh_A03G0558;Gh_A03G0575;Gh_A04G1054;Gh_A06G0667;Gh_A06G1314;Gh_A06G1944;Gh_A07G0645;Gh_A07G1744;Gh_A09G0840;Gh_A09G2475;Gh_A10G1241;Gh_A11G1551;Gh_A12G0211;Gh_A12G0430;Gh_A12G2168;Gh_A13G0376;Gh_A13G1945;Gh_D01G0078;Gh_D03G0856;Gh_D03G0973;Gh_D03G1625;Gh_D04G1633;Gh_D06G0864;Gh_D07G0720;Gh_D07G1030;Gh_D10G0487;Gh_D12G0427;Gh_D12G2347;Gh_D13G0419;Gh_D13G1774;Gh_Sca004949G01…
GO:0009831	plant-type cell wall modification involved in multidimensional cell growth	17	91	0.0335078	0.282903	Gh_A01G1910;Gh_A03G0359;Gh_A05G3493;Gh_A07G1881;Gh_A09G1454;Gh_A10G1977;Gh_A11G2155;Gh_A13G0672;Gh_A13G2059;Gh_D01G2169;Gh_D04G1175;Gh_D04G1924;Gh_D07G2095;Gh_D09G0128;Gh_D10G2283;Gh_D11G3302;Gh_Sca005793G01
GO:0019253	reductive pentose-phosphate cycle	14	71	0.0336767	0.282903	Gh_A01G0826;Gh_A03G0182;Gh_A04G0532;Gh_A05G2424;Gh_A07G2148;Gh_A10G0618;Gh_A10G1680;Gh_A11G1509;Gh_D01G0854;Gh_D05G1700;Gh_D05G2691;Gh_D07G1759;Gh_D07G2359;Gh_D11G1671
GO:0031396	regulation of protein ubiquitination	12	58	0.033758	0.282903	Gh_A01G1287;Gh_A03G1129;Gh_A11G0093;Gh_A11G0094;Gh_A11G0098;Gh_A11G0963;Gh_A11G3046;Gh_D01G1580;Gh_D02G1558;Gh_D11G0097;Gh_D11G0102;XLOC_040733
GO:1903320	regulation of protein modification by small protein conjugation or removal	12	58	0.033758	0.282903	Gh_A01G1287;Gh_A03G1129;Gh_A11G0093;Gh_A11G0094;Gh_A11G0098;Gh_A11G0963;Gh_A11G3046;Gh_D01G1580;Gh_D02G1558;Gh_D11G0097;Gh_D11G0102;XLOC_040733
GO:0070925	organelle assembly	53	353	0.0337656	0.282903	Gh_A01G1341;Gh_A04G0147;Gh_A05G0890;Gh_A05G2065;Gh_A05G2317;Gh_A05G2374;Gh_A05G3516;Gh_A06G1725;Gh_A07G1087;Gh_A07G1377;Gh_A07G1565;Gh_A07G1770;Gh_A08G0642;Gh_A08G0691;Gh_A08G1028;Gh_A08G1762;Gh_A08G1859;Gh_A08G2541;Gh_A09G1232;Gh_A12G0637;Gh_A13G2009;Gh_A13G2055;Gh_D01G1201;Gh_D01G1531;Gh_D01G2282;Gh_D02G0140;Gh_D03G1255;Gh_D03G1767;Gh_D03G1823;Gh_D04G0088;Gh_D04G0107;Gh_D05G2305;Gh_D05G2639;Gh_…
GO:0006414	translational elongation	32	197	0.033865	0.283137	Gh_A01G0266;Gh_A01G1776;Gh_A03G0430;Gh_A03G0600;Gh_A05G0688;Gh_A05G2744;Gh_A05G3803;Gh_A05G4018;Gh_A08G0042;Gh_A08G0303;Gh_A09G0037;Gh_A09G1289;Gh_A09G1674;Gh_A11G0918;Gh_A11G2633;Gh_D01G0277;Gh_D01G1866;Gh_D01G2018;Gh_D04G0645;Gh_D05G0034;Gh_D05G0834;Gh_D05G3211;Gh_D08G0083;Gh_D09G1328;Gh_D10G2364;Gh_D12G0055;Gh_D13G0172;Gh_Sca104571G01;Gh_Sca127006G01;Gh_Sca129164G01;Gh_Sca174744G01;XLOC_076611
GO:0000911	cytokinesis by cell plate formation	25	147	0.0345933	0.287408	Gh_A01G0451;Gh_A03G0163;Gh_A07G0004;Gh_A07G1297;Gh_A07G1356;Gh_A08G2284;Gh_A09G0430;Gh_A09G2377;Gh_A09G2378;Gh_A11G0858;Gh_A11G2402;Gh_A12G0996;Gh_A12G1169;Gh_A12G2394;Gh_D03G1422;Gh_D04G0793;Gh_D06G0366;Gh_D07G0010;Gh_D07G1466;Gh_D09G0444;Gh_D10G2124;Gh_D12G1289;Gh_D12G2521;XLOC_060061;XLOC_060062
GO:0032506	cytokinetic process	25	147	0.0345933	0.287408	Gh_A01G0451;Gh_A03G0163;Gh_A07G0004;Gh_A07G1297;Gh_A07G1356;Gh_A08G2284;Gh_A09G0430;Gh_A09G2377;Gh_A09G2378;Gh_A11G0858;Gh_A11G2402;Gh_A12G0996;Gh_A12G1169;Gh_A12G2394;Gh_D03G1422;Gh_D04G0793;Gh_D06G0366;Gh_D07G0010;Gh_D07G1466;Gh_D09G0444;Gh_D10G2124;Gh_D12G1289;Gh_D12G2521;XLOC_060061;XLOC_060062
GO:1902410	mitotic cytokinetic process	25	147	0.0345933	0.287408	Gh_A01G0451;Gh_A03G0163;Gh_A07G0004;Gh_A07G1297;Gh_A07G1356;Gh_A08G2284;Gh_A09G0430;Gh_A09G2377;Gh_A09G2378;Gh_A11G0858;Gh_A11G2402;Gh_A12G0996;Gh_A12G1169;Gh_A12G2394;Gh_D03G1422;Gh_D04G0793;Gh_D06G0366;Gh_D07G0010;Gh_D07G1466;Gh_D09G0444;Gh_D10G2124;Gh_D12G1289;Gh_D12G2521;XLOC_060061;XLOC_060062
GO:0010325	raffinose family oligosaccharide biosynthetic process	6	22	0.0361914	0.299429	Gh_A11G1091;Gh_A11G2361;Gh_A12G0052;Gh_D07G0625;Gh_D11G1242;Gh_D12G0066
GO:0070262	peptidyl-serine dephosphorylation	6	22	0.0361914	0.299429	Gh_A06G0796;Gh_A07G2329;Gh_A11G3084;Gh_D06G0926;Gh_D07G0196;XLOC_047248
GO:0006814	sodium ion transport	17	92	0.036784	0.303194	Gh_A01G0243;Gh_A07G1785;Gh_A08G0025;Gh_A08G2340;Gh_A08G2473;Gh_A11G2132;Gh_A11G2380;Gh_D02G0504;Gh_D02G1385;Gh_D02G2363;Gh_D04G1759;Gh_D08G0064;Gh_D08G0528;Gh_D11G2695;Gh_D13G2100;XLOC_033574;XLOC_065386
GO:0009218	pyrimidine ribonucleotide metabolic process	10	46	0.0369524	0.303194	Gh_A01G0747;Gh_A04G0034;Gh_A09G0351;Gh_A11G0561;Gh_A13G1097;Gh_D01G0767;Gh_D05G3700;Gh_D09G0355;Gh_D09G2382;Gh_D13G1362
GO:0009220	pyrimidine ribonucleotide biosynthetic process	10	46	0.0369524	0.303194	Gh_A01G0747;Gh_A04G0034;Gh_A09G0351;Gh_A11G0561;Gh_A13G1097;Gh_D01G0767;Gh_D05G3700;Gh_D09G0355;Gh_D09G2382;Gh_D13G1362
GO:0046132	pyrimidine ribonucleoside biosynthetic process	10	46	0.0369524	0.303194	Gh_A01G0747;Gh_A04G0034;Gh_A09G0351;Gh_A11G0561;Gh_A13G1097;Gh_D01G0767;Gh_D05G3700;Gh_D09G0355;Gh_D09G2382;Gh_D13G1362
GO:0042435	indole-containing compound biosynthetic process	33	206	0.0375591	0.303846	Gh_A02G0029;Gh_A03G0210;Gh_A04G1462;Gh_A05G0864;Gh_A05G1621;Gh_A05G3499;Gh_A06G1285;Gh_A06G1585;Gh_A07G1744;Gh_A07G2078;Gh_A08G2056;Gh_A10G1726;Gh_A10G2135;Gh_A11G2394;Gh_A11G2395;Gh_A12G2531;Gh_D02G0043;Gh_D02G1080;Gh_D03G1283;Gh_D04G0112;Gh_D04G1318;Gh_D04G1663;Gh_D04G1664;Gh_D05G1805;Gh_D05G2642;Gh_D05G3876;Gh_D06G1939;Gh_D08G2669;Gh_D08G2670;Gh_D10G2052;Gh_D11G2709;Gh_D12G1540;Gh_Sca005978G01
GO:0007141	male meiosis I	2	3	0.0377254	0.303846	Gh_A13G1696;Gh_Sca046544G01
GO:0012502	induction of programmed cell death	2	3	0.0377254	0.303846	Gh_A08G1128;Gh_A08G1129
GO:0048447	sepal morphogenesis	2	3	0.0377254	0.303846	Gh_A07G0986;Gh_D07G1064
GO:0048453	sepal formation	2	3	0.0377254	0.303846	Gh_A07G0986;Gh_D07G1064
GO:0060250	germ-line stem-cell niche homeostasis	2	3	0.0377254	0.303846	Gh_A01G0437;Gh_D01G0445
GO:0070681	glutaminyl-tRNAGln biosynthesis via transamidation	2	3	0.0377254	0.303846	Gh_A09G2025;Gh_D09G2236
GO:0080038	positive regulation of cytokinin-activated signaling pathway	2	3	0.0377254	0.303846	Gh_A01G0437;Gh_D01G0445
GO:1901140	p-coumaryl alcohol transport	2	3	0.0377254	0.303846	Gh_A10G0580;Gh_D10G0627
GO:0005976	polysaccharide metabolic process	179	1349	0.0378901	0.303846	Gh_A01G0647;Gh_A01G0957;Gh_A01G1131;Gh_A01G1202;Gh_A01G1329;Gh_A01G1443;Gh_A01G1615;Gh_A02G0669;Gh_A02G0866;Gh_A02G0896;Gh_A02G0972;Gh_A02G1000;Gh_A02G1347;Gh_A02G1739;Gh_A03G0087;Gh_A03G0553;Gh_A03G1243;Gh_A03G1283;Gh_A03G1723;Gh_A04G0541;Gh_A04G0599;Gh_A04G0794;Gh_A05G0274;Gh_A05G0925;Gh_A05G0970;Gh_A05G1263;Gh_A05G1912;Gh_A05G1935;Gh_A05G2482;Gh_A05G3139;Gh_A05G3147;Gh_A05G3404;Gh_A05G3603;Gh_…
GO:0009616	virus induced gene silencing	12	59	0.0380287	0.303846	Gh_A01G1100;Gh_A04G0311;Gh_A05G0400;Gh_A05G0437;Gh_A09G0834;Gh_D01G0139;Gh_D01G1133;Gh_D05G0516;Gh_D05G3343;Gh_D06G1292;Gh_D13G0812;Gh_D13G2027
GO:0052018	modulation by symbiont of RNA levels in host	12	59	0.0380287	0.303846	Gh_A01G1100;Gh_A04G0311;Gh_A05G0400;Gh_A05G0437;Gh_A09G0834;Gh_D01G0139;Gh_D01G1133;Gh_D05G0516;Gh_D05G3343;Gh_D06G1292;Gh_D13G0812;Gh_D13G2027
GO:0052249	modulation of RNA levels in other organism involved in symbiotic interaction	12	59	0.0380287	0.303846	Gh_A01G1100;Gh_A04G0311;Gh_A05G0400;Gh_A05G0437;Gh_A09G0834;Gh_D01G0139;Gh_D01G1133;Gh_D05G0516;Gh_D05G3343;Gh_D06G1292;Gh_D13G0812;Gh_D13G2027
GO:0071218	cellular response to misfolded protein	9	40	0.0381097	0.303881	Gh_A03G2136;Gh_A09G0142;Gh_A09G0143;Gh_A09G0144;Gh_D02G1837;Gh_D08G1096;Gh_D09G0135;Gh_D09G0136;Gh_D09G0138
GO:0046688	response to copper ion	8	34	0.0386767	0.306061	Gh_A05G2580;Gh_A06G1415;Gh_A11G2567;Gh_D05G2868;Gh_D06G2354;Gh_D08G1950;Gh_D10G2461;XLOC_082629
GO:0010373	negative regulation of gibberellin biosynthetic process	3	7	0.0387692	0.306061	Gh_A01G1564;Gh_A12G2420;Gh_D01G1815
GO:0048194	Golgi vesicle budding	3	7	0.0387692	0.306061	Gh_A05G2805;Gh_D01G1325;Gh_D05G3110
GO:0071461	cellular response to redox state	3	7	0.0387692	0.306061	Gh_A11G2019;Gh_A11G2020;Gh_D11G2299
GO:2000469	negative regulation of peroxidase activity	3	7	0.0387692	0.306061	Gh_A08G1514;Gh_D03G1583;Gh_D08G1812
GO:0042439	ethanolamine-containing compound metabolic process	13	66	0.0400298	0.314724	Gh_A03G0803;Gh_A05G2168;Gh_A05G3546;Gh_A10G0662;Gh_A12G0153;Gh_A12G2430;Gh_D01G1510;Gh_D02G1225;Gh_D04G0060;Gh_D12G2555;Gh_Sca011628G01;XLOC_007874;XLOC_070394
GO:0009945	radial axis specification	5	17	0.0402531	0.314724	Gh_A12G1475;Gh_A13G0733;Gh_A13G0735;Gh_D12G1600;Gh_D13G0859
GO:0042306	regulation of protein import into nucleus	5	17	0.0402531	0.314724	Gh_A04G0333;Gh_A09G1705;Gh_A11G2593;Gh_D03G0728;Gh_Sca006886G02
GO:1900180	regulation of protein localization to nucleus	5	17	0.0402531	0.314724	Gh_A04G0333;Gh_A09G1705;Gh_A11G2593;Gh_D03G0728;Gh_Sca006886G02
GO:0030004	cellular monovalent inorganic cation homeostasis	24	142	0.0402636	0.314724	Gh_A01G0243;Gh_A01G0920;Gh_A01G1889;Gh_A02G1623;Gh_A04G0697;Gh_A07G0202;Gh_A07G1436;Gh_A10G1574;Gh_A11G0009;Gh_A11G2132;Gh_A11G2380;Gh_D01G2147;Gh_D02G0504;Gh_D02G1385;Gh_D03G0098;Gh_D08G1343;Gh_D10G1831;Gh_D11G0006;Gh_D11G0447;Gh_D11G2695;Gh_D12G0123;Gh_D12G1770;XLOC_033574;XLOC_065386
GO:0006979	response to oxidative stress	196	1489	0.040367	0.314911	Gh_A01G0065;Gh_A01G0716;Gh_A01G1279;Gh_A01G1507;Gh_A02G0927;Gh_A02G1046;Gh_A02G1466;Gh_A03G0199;Gh_A03G0309;Gh_A03G0483;Gh_A03G1089;Gh_A03G1611;Gh_A04G0186;Gh_A04G0387;Gh_A04G0737;Gh_A04G1054;Gh_A04G1092;Gh_A04G1193;Gh_A04G1453;Gh_A05G0507;Gh_A05G0522;Gh_A05G0864;Gh_A05G1057;Gh_A05G1059;Gh_A05G1428;Gh_A05G1500;Gh_A05G1567;Gh_A05G1815;Gh_A05G2047;Gh_A05G2095;Gh_A05G2534;Gh_A05G2629;Gh_A05G2845;Gh_…
GO:0010383	cell wall polysaccharide metabolic process	51	342	0.0407114	0.316973	Gh_A01G0957;Gh_A01G1329;Gh_A02G0866;Gh_A02G1347;Gh_A03G1243;Gh_A04G0599;Gh_A04G0794;Gh_A05G0925;Gh_A05G0970;Gh_A05G1263;Gh_A05G1935;Gh_A05G3139;Gh_A05G3992;Gh_A06G0284;Gh_A06G1042;Gh_A06G1277;Gh_A07G1434;Gh_A08G0195;Gh_A08G1784;Gh_A08G2244;Gh_A10G1553;Gh_A11G0455;Gh_A11G1910;Gh_A11G2856;Gh_A11G2885;Gh_D02G0934;Gh_D02G0992;Gh_D02G1682;Gh_D03G0483;Gh_D04G1286;Gh_D05G0774;Gh_D05G1079;Gh_D05G1431;Gh_…
GO:0032101	regulation of response to external stimulus	49	327	0.0410008	0.3186	Gh_A01G0659;Gh_A02G1635;Gh_A03G1081;Gh_A03G1341;Gh_A05G0483;Gh_A05G0484;Gh_A05G1019;Gh_A06G0917;Gh_A07G0261;Gh_A07G1810;Gh_A07G1811;Gh_A08G1743;Gh_A09G1499;Gh_A10G0272;Gh_A10G1584;Gh_A11G0975;Gh_A11G1615;Gh_A12G0518;Gh_A12G1108;Gh_A12G2506;Gh_A13G0038;Gh_D01G0196;Gh_D01G2021;Gh_D02G1776;Gh_D03G0087;Gh_D05G0600;Gh_D05G0601;Gh_D06G0411;Gh_D06G1078;Gh_D07G0317;Gh_D07G1580;Gh_D07G1982;Gh_D07G2014;Gh_…
GO:0055065	metal ion homeostasis	67	465	0.0415099	0.321637	Gh_A01G0740;Gh_A01G0920;Gh_A01G1418;Gh_A01G1889;Gh_A01G1913;Gh_A02G1051;Gh_A02G1453;Gh_A03G0438;Gh_A03G0773;Gh_A03G0789;Gh_A03G0889;Gh_A04G0051;Gh_A04G0697;Gh_A05G1326;Gh_A05G2580;Gh_A05G2629;Gh_A05G3813;Gh_A05G4022;Gh_A07G0202;Gh_A07G1436;Gh_A08G0025;Gh_A08G1434;Gh_A09G0832;Gh_A10G1308;Gh_A11G0819;Gh_A11G0911;Gh_A11G2132;Gh_A11G2380;Gh_A13G0105;Gh_A13G0253;Gh_A13G0781;Gh_A13G1099;Gh_D01G0760;Gh_…
GO:0019685	photosynthesis, dark reaction	14	73	0.041554	0.321637	Gh_A01G0826;Gh_A03G0182;Gh_A04G0532;Gh_A05G2424;Gh_A07G2148;Gh_A10G0618;Gh_A10G1680;Gh_A11G1509;Gh_D01G0854;Gh_D05G1700;Gh_D05G2691;Gh_D07G1759;Gh_D07G2359;Gh_D11G1671
GO:0006633	fatty acid biosynthetic process	81	574	0.0420093	0.324528	Gh_A01G0559;Gh_A01G2094;Gh_A03G0326;Gh_A03G1286;Gh_A04G0930;Gh_A05G1167;Gh_A05G1257;Gh_A05G2224;Gh_A05G3069;Gh_A06G1195;Gh_A06G1558;Gh_A06G1603;Gh_A06G1803;Gh_A07G0026;Gh_A07G0795;Gh_A07G1227;Gh_A07G1342;Gh_A07G1890;Gh_A07G2341;Gh_A08G0514;Gh_A08G1469;Gh_A09G0573;Gh_A09G1935;Gh_A09G2089;Gh_A10G0106;Gh_A10G0504;Gh_A10G0678;Gh_A10G1904;Gh_A10G1960;Gh_A11G0242;Gh_A11G0338;Gh_A11G1858;Gh_A11G2130;Gh_…
GO:0006290	pyrimidine dimer repair	4	12	0.0425385	0.32734	Gh_A01G0288;Gh_A09G0451;Gh_D01G0329;Gh_D09G0459
GO:0060631	regulation of meiosis I	4	12	0.0425385	0.32734	Gh_A09G0451;Gh_A11G3065;Gh_D09G0459;Gh_D11G1106
GO:0009739	response to gibberellin	70	489	0.0427721	0.328142	Gh_A01G0763;Gh_A01G0800;Gh_A01G1564;Gh_A02G0252;Gh_A02G0612;Gh_A04G1393;Gh_A05G0285;Gh_A05G1090;Gh_A05G2342;Gh_A05G2741;Gh_A06G0504;Gh_A07G0574;Gh_A08G0364;Gh_A08G1514;Gh_A09G1747;Gh_A10G1375;Gh_A11G0755;Gh_A11G0926;Gh_A11G1091;Gh_A11G1131;Gh_A11G1986;Gh_A11G2361;Gh_A12G0052;Gh_A12G0936;Gh_A12G1061;Gh_A12G1503;Gh_A12G1603;Gh_A12G1993;Gh_A12G2299;Gh_A12G2420;Gh_D01G1815;Gh_D02G0131;Gh_D02G0134;Gh_…
GO:0045089	positive regulation of innate immune response	35	223	0.0428084	0.328142	Gh_A02G0029;Gh_A02G0216;Gh_A02G1051;Gh_A03G0335;Gh_A05G1332;Gh_A05G3499;Gh_A06G1585;Gh_A08G1120;Gh_A08G1425;Gh_A09G0371;Gh_A12G0518;Gh_A12G1039;Gh_A12G1904;Gh_A12G2714;Gh_D01G1699;Gh_D02G0043;Gh_D02G0367;Gh_D02G0369;Gh_D02G0373;Gh_D02G1080;Gh_D03G0209;Gh_D03G0651;Gh_D03G1240;Gh_D04G0112;Gh_D05G2642;Gh_D06G1939;Gh_D09G0393;Gh_D09G1653;Gh_D12G0532;Gh_D12G2084;Gh_D12G2431;Gh_D12G2669;Gh_D13G0206;Gh_…
GO:0006325	chromatin organization	121	890	0.0429454	0.328557	Gh_A01G1791;Gh_A01G1879;Gh_A02G0886;Gh_A03G0204;Gh_A03G0558;Gh_A03G0581;Gh_A03G0582;Gh_A04G0195;Gh_A05G0098;Gh_A05G0149;Gh_A05G0359;Gh_A05G0392;Gh_A05G2559;Gh_A06G1225;Gh_A07G0004;Gh_A07G0113;Gh_A07G0385;Gh_A07G1397;Gh_A07G1900;Gh_A08G0172;Gh_A08G0258;Gh_A08G0264;Gh_A08G0394;Gh_A08G0649;Gh_A08G0719;Gh_A08G1302;Gh_A08G1482;Gh_A08G1647;Gh_A08G1671;Gh_A08G1852;Gh_A08G1890;Gh_A08G2114;Gh_A08G2115;Gh_…
GO:0000038	very long-chain fatty acid metabolic process	17	94	0.0440247	0.33423	Gh_A03G1286;Gh_A04G0930;Gh_A06G1603;Gh_A07G1227;Gh_A10G1960;Gh_A11G3137;Gh_A12G1044;Gh_D01G0045;Gh_D02G1726;Gh_D04G1447;Gh_D06G1958;Gh_D07G1331;Gh_D08G1373;Gh_D10G2242;Gh_D11G2117;Gh_D13G0934;Gh_Sca012112G01
GO:0045926	negative regulation of growth	21	122	0.0442709	0.33423	Gh_A01G0958;Gh_A02G0495;Gh_A05G0399;Gh_A05G0566;Gh_A05G2476;Gh_A07G1621;Gh_A08G0120;Gh_A08G1843;Gh_A11G1466;Gh_A11G3137;Gh_A13G0101;Gh_D02G0555;Gh_D05G0695;Gh_D05G2748;Gh_D07G1820;Gh_D07G1827;Gh_D11G2117;Gh_D13G0116;Gh_D13G0881;XLOC_014788;XLOC_069898
GO:0009068	aspartate family amino acid catabolic process	6	23	0.0442772	0.33423	Gh_A06G1314;Gh_A06G1944;Gh_A12G2168;Gh_D06G0864;Gh_D12G2347;Gh_Sca076561G01
GO:0009939	positive regulation of gibberellic acid mediated signaling pathway	6	23	0.0442772	0.33423	Gh_A09G1649;Gh_A11G1091;Gh_A11G2361;Gh_A12G0052;Gh_D11G1242;Gh_D12G0066
GO:0032885	regulation of polysaccharide biosynthetic process	6	23	0.0442772	0.33423	Gh_A01G1827;Gh_A03G1283;Gh_A09G2290;Gh_D01G2065;Gh_D02G1723;XLOC_050964
GO:1901988	negative regulation of cell cycle phase transition	6	23	0.0442772	0.33423	Gh_A01G1287;Gh_A03G1129;Gh_A10G0887;Gh_D01G1580;Gh_D02G1558;Gh_D10G0862
GO:1901991	negative regulation of mitotic cell cycle phase transition	6	23	0.0442772	0.33423	Gh_A01G1287;Gh_A03G1129;Gh_A10G0887;Gh_D01G1580;Gh_D02G1558;Gh_D10G0862
GO:0019747	regulation of isoprenoid metabolic process	19	108	0.0444609	0.334978	Gh_A01G1034;Gh_A01G1564;Gh_A01G1736;Gh_A01G1740;Gh_A03G0533;Gh_A05G3762;Gh_A09G1084;Gh_A09G1666;Gh_A11G0492;Gh_A12G2057;Gh_A12G2420;Gh_D01G1087;Gh_D01G1815;Gh_D01G1983;Gh_D01G1984;Gh_D01G1986;Gh_D03G0997;Gh_D09G0352;Gh_D09G1761
GO:0046471	phosphatidylglycerol metabolic process	8	35	0.0451825	0.338431	Gh_A01G0616;Gh_A05G1496;Gh_A06G0884;Gh_A06G1753;Gh_A10G0089;Gh_D05G1667;Gh_D06G2224;Gh_D10G0092
GO:0010107	potassium ion import	11	54	0.0453264	0.338431	Gh_A03G0043;Gh_A06G1219;Gh_A09G0738;Gh_A11G0257;Gh_A11G2132;Gh_A11G2380;Gh_D02G0504;Gh_D07G0028;Gh_D09G0739;Gh_D11G2695;XLOC_078333
GO:1902591	single-organism membrane budding	11	54	0.0453264	0.338431	Gh_A05G2805;Gh_A06G0613;Gh_A10G1812;Gh_A13G1727;Gh_D01G1325;Gh_D04G0045;Gh_D04G0285;Gh_D05G3110;Gh_D06G0694;Gh_D08G2542;Gh_D10G2077
GO:0031398	positive regulation of protein ubiquitination	7	29	0.045517	0.338431	Gh_A11G0093;Gh_A11G0094;Gh_A11G0098;Gh_A11G3046;Gh_D11G0097;Gh_D11G0102;XLOC_040733
GO:0051351	positive regulation of ligase activity	7	29	0.045517	0.338431	Gh_A11G0093;Gh_A11G0094;Gh_A11G0098;Gh_A11G3046;Gh_D11G0097;Gh_D11G0102;XLOC_040733
GO:0051443	positive regulation of ubiquitin-protein transferase activity	7	29	0.045517	0.338431	Gh_A11G0093;Gh_A11G0094;Gh_A11G0098;Gh_A11G3046;Gh_D11G0097;Gh_D11G0102;XLOC_040733
GO:1903322	positive regulation of protein modification by small protein conjugation or removal	7	29	0.045517	0.338431	Gh_A11G0093;Gh_A11G0094;Gh_A11G0098;Gh_A11G3046;Gh_D11G0097;Gh_D11G0102;XLOC_040733
GO:0010218	response to far red light	32	202	0.0456578	0.338842	Gh_A01G1715;Gh_A03G0182;Gh_A05G0639;Gh_A06G0504;Gh_A07G1033;Gh_A07G2366;Gh_A11G1509;Gh_A12G2229;Gh_A13G2269;Gh_D02G0131;Gh_D02G0134;Gh_D02G0731;Gh_D02G1256;Gh_D05G0138;Gh_D05G0788;Gh_D05G2361;Gh_D06G0560;Gh_D07G0125;Gh_D07G1759;Gh_D07G1868;Gh_D09G0181;Gh_D09G0967;Gh_D09G2122;Gh_D10G1262;Gh_D11G1671;Gh_D13G1006;Gh_Sca013634G01;XLOC_012510;XLOC_031560;XLOC_035343;XLOC_042967;XLOC_073168
GO:0006206	pyrimidine nucleobase metabolic process	14	74	0.0459455	0.339073	Gh_A01G0747;Gh_A04G0034;Gh_A05G3557;Gh_A09G0351;Gh_A11G0561;Gh_A12G2621;Gh_A13G0793;Gh_A13G1097;Gh_D01G0767;Gh_D05G3700;Gh_D08G0140;Gh_D09G0355;Gh_D12G1576;Gh_D13G1362
GO:0009835	fruit ripening	14	74	0.0459455	0.339073	Gh_A02G1046;Gh_A05G1492;Gh_A05G2254;Gh_A06G1341;Gh_A07G0095;Gh_A07G0775;Gh_A08G0989;Gh_A11G1416;Gh_A12G2673;Gh_D03G0678;Gh_D07G0104;Gh_D07G0841;Gh_D07G0842;Gh_D12G2746
GO:0071695	anatomical structure maturation	14	74	0.0459455	0.339073	Gh_A02G1046;Gh_A05G1492;Gh_A05G2254;Gh_A06G1341;Gh_A07G0095;Gh_A07G0775;Gh_A08G0989;Gh_A11G1416;Gh_A12G2673;Gh_D03G0678;Gh_D07G0104;Gh_D07G0841;Gh_D07G0842;Gh_D12G2746
GO:0002684	positive regulation of immune system process	36	232	0.0466457	0.342963	Gh_A02G0029;Gh_A02G0216;Gh_A02G1051;Gh_A03G0335;Gh_A05G1332;Gh_A05G3499;Gh_A06G1585;Gh_A08G1120;Gh_A08G1425;Gh_A09G0371;Gh_A12G0518;Gh_A12G1039;Gh_A12G1904;Gh_A12G2714;Gh_D01G1699;Gh_D01G2021;Gh_D02G0043;Gh_D02G0367;Gh_D02G0369;Gh_D02G0373;Gh_D02G1080;Gh_D03G0209;Gh_D03G0651;Gh_D03G1240;Gh_D04G0112;Gh_D05G2642;Gh_D06G1939;Gh_D09G0393;Gh_D09G1653;Gh_D12G0532;Gh_D12G2084;Gh_D12G2431;Gh_D12G2669;Gh_…
GO:0050778	positive regulation of immune response	36	232	0.0466457	0.342963	Gh_A02G0029;Gh_A02G0216;Gh_A02G1051;Gh_A03G0335;Gh_A05G1332;Gh_A05G3499;Gh_A06G1585;Gh_A08G1120;Gh_A08G1425;Gh_A09G0371;Gh_A12G0518;Gh_A12G1039;Gh_A12G1904;Gh_A12G2714;Gh_D01G1699;Gh_D01G2021;Gh_D02G0043;Gh_D02G0367;Gh_D02G0369;Gh_D02G0373;Gh_D02G1080;Gh_D03G0209;Gh_D03G0651;Gh_D03G1240;Gh_D04G0112;Gh_D05G2642;Gh_D06G1939;Gh_D09G0393;Gh_D09G1653;Gh_D12G0532;Gh_D12G2084;Gh_D12G2431;Gh_D12G2669;Gh_…
GO:0010647	positive regulation of cell communication	40	262	0.0469205	0.344344	Gh_A01G0437;Gh_A01G2145;Gh_A05G0285;Gh_A05G2168;Gh_A05G3064;Gh_A08G1469;Gh_A09G1576;Gh_A09G1649;Gh_A10G0662;Gh_A10G1891;Gh_A10G1984;Gh_A11G0224;Gh_A11G1091;Gh_A11G1858;Gh_A11G2361;Gh_A12G0052;Gh_A12G0518;Gh_D01G0057;Gh_D01G0081;Gh_D01G0445;Gh_D01G2115;Gh_D02G2055;Gh_D04G0019;Gh_D04G0580;Gh_D05G0323;Gh_D05G0386;Gh_D05G2502;Gh_D07G1982;Gh_D08G1765;Gh_D09G1653;Gh_D09G1661;Gh_D10G0119;Gh_D10G2161;Gh_…
GO:0006873	cellular ion homeostasis	59	407	0.0478327	0.34963	Gh_A01G0243;Gh_A01G0920;Gh_A01G1889;Gh_A01G1913;Gh_A02G1623;Gh_A03G1331;Gh_A04G0697;Gh_A05G1326;Gh_A05G2580;Gh_A05G2629;Gh_A05G3813;Gh_A06G1320;Gh_A07G0202;Gh_A07G1436;Gh_A07G2133;Gh_A08G0025;Gh_A08G0870;Gh_A10G0626;Gh_A10G1308;Gh_A10G1574;Gh_A11G0009;Gh_A11G1138;Gh_A11G2132;Gh_A11G2380;Gh_A13G0253;Gh_A13G0781;Gh_D01G2147;Gh_D02G0504;Gh_D02G1385;Gh_D02G1768;Gh_D03G0098;Gh_D03G0209;Gh_D04G0674;Gh_…
GO:0008272	sulfate transport	10	48	0.0479323	0.34963	Gh_A03G0983;Gh_A05G1074;Gh_A05G1971;Gh_A05G2316;Gh_A08G0623;Gh_A12G0022;Gh_D05G1223;Gh_D11G1301;Gh_D12G0026;Gh_Sca069103G01
GO:0032984	macromolecular complex disassembly	20	116	0.0480104	0.34963	Gh_A01G1886;Gh_A03G0335;Gh_A03G0586;Gh_A07G2074;Gh_A08G1346;Gh_A11G0281;Gh_A11G0607;Gh_A12G0351;Gh_A13G0094;Gh_D01G2144;Gh_D03G0870;Gh_D03G1240;Gh_D05G0011;Gh_D07G2289;Gh_D08G1641;Gh_D09G0602;Gh_D11G0695;Gh_D13G0109;Gh_D13G0206;Gh_Sca136325G01
GO:0009687	abscisic acid metabolic process	19	109	0.04817	0.34963	Gh_A01G0268;Gh_A01G0280;Gh_A01G0763;Gh_A01G1736;Gh_A01G1740;Gh_A07G0908;Gh_A08G1344;Gh_A09G0971;Gh_A09G1804;Gh_A12G1830;Gh_D01G0291;Gh_D01G1983;Gh_D01G1984;Gh_D01G1986;Gh_D05G0771;Gh_D08G1639;Gh_D12G2002;XLOC_071222;XLOC_071223
GO:0043288	apocarotenoid metabolic process	19	109	0.04817	0.34963	Gh_A01G0268;Gh_A01G0280;Gh_A01G0763;Gh_A01G1736;Gh_A01G1740;Gh_A07G0908;Gh_A08G1344;Gh_A09G0971;Gh_A09G1804;Gh_A12G1830;Gh_D01G0291;Gh_D01G1983;Gh_D01G1984;Gh_D01G1986;Gh_D05G0771;Gh_D08G1639;Gh_D12G2002;XLOC_071222;XLOC_071223
GO:1902644	tertiary alcohol metabolic process	19	109	0.04817	0.34963	Gh_A01G0268;Gh_A01G0280;Gh_A01G0763;Gh_A01G1736;Gh_A01G1740;Gh_A07G0908;Gh_A08G1344;Gh_A09G0971;Gh_A09G1804;Gh_A12G1830;Gh_D01G0291;Gh_D01G1983;Gh_D01G1984;Gh_D01G1986;Gh_D05G0771;Gh_D08G1639;Gh_D12G2002;XLOC_071222;XLOC_071223
GO:0043902	positive regulation of multi-organism process	13	68	0.0494154	0.358013	Gh_A01G0659;Gh_A07G1810;Gh_A09G1410;Gh_A12G0518;Gh_D01G2021;Gh_D07G1580;Gh_D09G1415;Gh_D09G1653;Gh_D12G0532;Gh_D12G1827;Gh_D12G2431;Gh_Sca010773G01;XLOC_008771
GO:0055088	lipid homeostasis	24	145	0.0495845	0.358582	Gh_A02G1611;Gh_A02G1766;Gh_A04G0755;Gh_A05G1611;Gh_A06G0061;Gh_A06G1386;Gh_A06G1918;Gh_A07G0908;Gh_A08G1344;Gh_A09G2349;Gh_A12G1022;Gh_A12G1830;Gh_A12G2062;Gh_D02G1145;Gh_D03G0111;Gh_D03G0665;Gh_D06G0038;Gh_D06G0548;Gh_D07G0783;Gh_D08G1639;Gh_D11G1818;Gh_D12G2002;Gh_D13G0888;XLOC_067083

## Sheet: X-3-vs-L-3.P
GO ID	Description	GeneRatio (5739)	BgRatio (59101)	pvalue	p.adjust	geneID
GO:0050896	response to stimulus	2228	19608	1.91604e-21	6.9744e-18	Gh_A01G0015;Gh_A01G0028;Gh_A01G0033;Gh_A01G0039;Gh_A01G0085;Gh_A01G0124;Gh_A01G0246;Gh_A01G0274;Gh_A01G0275;Gh_A01G0323;Gh_A01G0363;Gh_A01G0383;Gh_A01G0386;Gh_A01G0439;Gh_A01G0524;Gh_A01G0542;Gh_A01G0547;Gh_A01G0548;Gh_A01G0555;Gh_A01G0682;Gh_A01G0769;Gh_A01G0801;Gh_A01G0805;Gh_A01G0813;Gh_A01G0826;Gh_A01G0871;Gh_A01G0883;Gh_A01G0894;Gh_A01G0908;Gh_A01G0922;Gh_A01G0998;Gh_A01G1048;Gh_A01G1063;Gh_…
GO:1903047	mitotic cell cycle process	108	431	1.98774e-20	3.61769e-17	Gh_A01G0451;Gh_A01G0726;Gh_A01G0813;Gh_A01G1287;Gh_A01G1595;Gh_A02G0451;Gh_A02G0849;Gh_A02G1066;Gh_A03G1129;Gh_A03G1683;Gh_A05G0932;Gh_A05G2425;Gh_A05G2862;Gh_A05G3228;Gh_A05G3551;Gh_A05G3826;Gh_A07G0322;Gh_A07G0337;Gh_A07G0385;Gh_A07G0759;Gh_A07G1356;Gh_A07G1821;Gh_A07G1903;Gh_A07G1904;Gh_A07G2293;Gh_A08G0421;Gh_A08G0691;Gh_A08G1143;Gh_A08G1868;Gh_A09G0152;Gh_A09G0430;Gh_A09G0623;Gh_A09G0649;Gh_…
GO:0022402	cell cycle process	165	817	8.84239e-20	1.07288e-16	Gh_A01G0133;Gh_A01G0451;Gh_A01G0726;Gh_A01G0813;Gh_A01G1287;Gh_A01G1480;Gh_A01G1595;Gh_A02G0451;Gh_A02G0849;Gh_A02G1066;Gh_A03G0497;Gh_A03G1102;Gh_A03G1129;Gh_A03G1378;Gh_A03G1683;Gh_A04G0276;Gh_A05G0929;Gh_A05G0932;Gh_A05G1427;Gh_A05G2425;Gh_A05G2862;Gh_A05G3109;Gh_A05G3228;Gh_A05G3551;Gh_A05G3826;Gh_A06G0504;Gh_A06G0753;Gh_A07G0090;Gh_A07G0322;Gh_A07G0337;Gh_A07G0385;Gh_A07G0601;Gh_A07G0759;Gh_…
GO:0007049	cell cycle	253	1482	4.36541e-19	3.97252e-16	Gh_A01G0133;Gh_A01G0451;Gh_A01G0726;Gh_A01G0813;Gh_A01G0848;Gh_A01G1287;Gh_A01G1462;Gh_A01G1480;Gh_A01G1595;Gh_A01G2026;Gh_A02G0451;Gh_A02G0849;Gh_A02G0901;Gh_A02G1066;Gh_A02G1079;Gh_A02G1482;Gh_A02G1696;Gh_A03G0429;Gh_A03G0497;Gh_A03G0513;Gh_A03G0578;Gh_A03G1102;Gh_A03G1129;Gh_A03G1378;Gh_A03G1683;Gh_A04G0276;Gh_A04G0703;Gh_A04G0816;Gh_A05G0037;Gh_A05G0929;Gh_A05G0932;Gh_A05G1427;Gh_A05G1796;Gh_…
GO:0000278	mitotic cell cycle	117	510	9.58527e-19	6.97807e-16	Gh_A01G0451;Gh_A01G0726;Gh_A01G0813;Gh_A01G1287;Gh_A01G1595;Gh_A01G2026;Gh_A02G0451;Gh_A02G0849;Gh_A02G1066;Gh_A03G1129;Gh_A03G1683;Gh_A05G0932;Gh_A05G2425;Gh_A05G2862;Gh_A05G3228;Gh_A05G3551;Gh_A05G3826;Gh_A06G1615;Gh_A07G0322;Gh_A07G0337;Gh_A07G0385;Gh_A07G0759;Gh_A07G1356;Gh_A07G1821;Gh_A07G1903;Gh_A07G1904;Gh_A07G2293;Gh_A08G0421;Gh_A08G0691;Gh_A08G1143;Gh_A08G1868;Gh_A09G0152;Gh_A09G0430;Gh_…
GO:0051301	cell division	201	1106	2.35025e-18	1.42582e-15	Gh_A01G0451;Gh_A01G0726;Gh_A01G0848;Gh_A01G0998;Gh_A01G1287;Gh_A01G1462;Gh_A01G1480;Gh_A02G0451;Gh_A02G0849;Gh_A02G0901;Gh_A02G1066;Gh_A02G1079;Gh_A02G1453;Gh_A02G1482;Gh_A02G1696;Gh_A03G0429;Gh_A03G0513;Gh_A03G0578;Gh_A03G1102;Gh_A03G1129;Gh_A03G1683;Gh_A03G1858;Gh_A04G0276;Gh_A04G0705;Gh_A05G0037;Gh_A05G1332;Gh_A05G1427;Gh_A05G1796;Gh_A05G2013;Gh_A05G2161;Gh_A05G2862;Gh_A05G3551;Gh_A06G0399;Gh_…
GO:0019748	secondary metabolic process	245	1468	2.66163e-17	1.38405e-14	Gh_A01G0690;Gh_A01G1048;Gh_A01G1839;Gh_A01G1905;Gh_A02G0236;Gh_A02G0259;Gh_A02G0263;Gh_A02G0279;Gh_A02G0847;Gh_A02G0970;Gh_A02G1066;Gh_A02G1344;Gh_A02G1398;Gh_A03G0199;Gh_A03G0200;Gh_A03G0210;Gh_A03G0384;Gh_A03G0424;Gh_A03G0465;Gh_A03G0667;Gh_A03G1349;Gh_A03G1638;Gh_A03G1995;Gh_A03G2006;Gh_A04G0400;Gh_A04G0869;Gh_A04G1207;Gh_A05G0692;Gh_A05G0748;Gh_A05G0758;Gh_A05G0849;Gh_A05G1089;Gh_A05G1786;Gh_…
GO:0001101	response to acid chemical	594	4434	1.0585e-16	4.81619e-14	Gh_A01G0871;Gh_A01G0894;Gh_A01G1048;Gh_A01G1117;Gh_A01G1223;Gh_A01G1265;Gh_A01G1278;Gh_A01G1564;Gh_A01G1605;Gh_A01G1715;Gh_A01G1736;Gh_A01G1740;Gh_A01G1820;Gh_A01G1839;Gh_A01G1843;Gh_A01G1899;Gh_A01G2064;Gh_A02G0189;Gh_A02G0236;Gh_A02G0259;Gh_A02G0263;Gh_A02G0612;Gh_A02G0669;Gh_A02G0682;Gh_A02G0724;Gh_A02G0949;Gh_A02G1196;Gh_A02G1246;Gh_A02G1301;Gh_A02G1426;Gh_A02G1635;Gh_A02G1714;Gh_A02G1715;Gh_…
GO:0042221	response to chemical	1205	10068	1.44059e-16	5.82639e-14	Gh_A01G0246;Gh_A01G0275;Gh_A01G0323;Gh_A01G0547;Gh_A01G0769;Gh_A01G0801;Gh_A01G0813;Gh_A01G0826;Gh_A01G0871;Gh_A01G0883;Gh_A01G0894;Gh_A01G0908;Gh_A01G0922;Gh_A01G1048;Gh_A01G1117;Gh_A01G1223;Gh_A01G1237;Gh_A01G1238;Gh_A01G1265;Gh_A01G1278;Gh_A01G1480;Gh_A01G1489;Gh_A01G1500;Gh_A01G1564;Gh_A01G1605;Gh_A01G1715;Gh_A01G1736;Gh_A01G1740;Gh_A01G1798;Gh_A01G1820;Gh_A01G1839;Gh_A01G1843;Gh_A01G1899;Gh_…
GO:0009058	biosynthetic process	1728	15122	2.31545e-16	8.42823e-14	Gh_A01G0033;Gh_A01G0039;Gh_A01G0064;Gh_A01G0072;Gh_A01G0124;Gh_A01G0186;Gh_A01G0189;Gh_A01G0275;Gh_A01G0323;Gh_A01G0386;Gh_A01G0419;Gh_A01G0439;Gh_A01G0462;Gh_A01G0555;Gh_A01G0682;Gh_A01G0690;Gh_A01G0726;Gh_A01G0783;Gh_A01G0822;Gh_A01G0826;Gh_A01G0904;Gh_A01G0908;Gh_A01G0922;Gh_A01G0957;Gh_A01G0998;Gh_A01G1097;Gh_A01G1104;Gh_A01G1130;Gh_A01G1131;Gh_A01G1154;Gh_A01G1164;Gh_A01G1265;Gh_A01G1482;Gh_…
GO:1901576	organic substance biosynthetic process	1631	14262	2.17232e-15	7.1884e-13	Gh_A01G0033;Gh_A01G0039;Gh_A01G0064;Gh_A01G0072;Gh_A01G0124;Gh_A01G0186;Gh_A01G0189;Gh_A01G0275;Gh_A01G0323;Gh_A01G0386;Gh_A01G0419;Gh_A01G0439;Gh_A01G0462;Gh_A01G0555;Gh_A01G0682;Gh_A01G0726;Gh_A01G0783;Gh_A01G0822;Gh_A01G0826;Gh_A01G0908;Gh_A01G0922;Gh_A01G0957;Gh_A01G0998;Gh_A01G1097;Gh_A01G1104;Gh_A01G1130;Gh_A01G1131;Gh_A01G1154;Gh_A01G1164;Gh_A01G1265;Gh_A01G1482;Gh_A01G1483;Gh_A01G1564;Gh_…
GO:0010033	response to organic substance	909	7388	3.43619e-15	1.04231e-12	Gh_A01G0246;Gh_A01G0275;Gh_A01G0323;Gh_A01G0547;Gh_A01G0769;Gh_A01G0813;Gh_A01G0826;Gh_A01G0871;Gh_A01G0908;Gh_A01G0922;Gh_A01G1048;Gh_A01G1117;Gh_A01G1223;Gh_A01G1237;Gh_A01G1238;Gh_A01G1265;Gh_A01G1278;Gh_A01G1480;Gh_A01G1489;Gh_A01G1564;Gh_A01G1605;Gh_A01G1715;Gh_A01G1736;Gh_A01G1740;Gh_A01G1820;Gh_A01G1843;Gh_A01G1899;Gh_A01G2047;Gh_A01G2064;Gh_A02G0236;Gh_A02G0242;Gh_A02G0259;Gh_A02G0263;Gh_…
GO:0055114	oxidation-reduction process	598	4555	4.50266e-15	1.26075e-12	Gh_A01G0186;Gh_A01G0189;Gh_A01G0275;Gh_A01G0390;Gh_A01G0690;Gh_A01G0826;Gh_A01G0873;Gh_A01G0883;Gh_A01G0934;Gh_A01G1048;Gh_A01G1223;Gh_A01G1318;Gh_A01G1411;Gh_A01G1487;Gh_A01G1605;Gh_A01G1736;Gh_A01G1737;Gh_A01G1740;Gh_A01G1790;Gh_A01G1899;Gh_A01G1905;Gh_A01G2094;Gh_A02G0222;Gh_A02G0294;Gh_A02G0410;Gh_A02G0682;Gh_A02G0717;Gh_A02G0841;Gh_A02G0842;Gh_A02G0927;Gh_A02G0970;Gh_A02G1203;Gh_A02G1313;Gh_…
GO:0006950	response to stress	1297	11066	5.12353e-15	1.33212e-12	Gh_A01G0028;Gh_A01G0085;Gh_A01G0124;Gh_A01G0275;Gh_A01G0363;Gh_A01G0383;Gh_A01G0524;Gh_A01G0542;Gh_A01G0548;Gh_A01G0805;Gh_A01G0826;Gh_A01G0871;Gh_A01G0894;Gh_A01G0922;Gh_A01G1048;Gh_A01G1063;Gh_A01G1088;Gh_A01G1097;Gh_A01G1117;Gh_A01G1164;Gh_A01G1223;Gh_A01G1247;Gh_A01G1278;Gh_A01G1309;Gh_A01G1367;Gh_A01G1457;Gh_A01G1487;Gh_A01G1489;Gh_A01G1500;Gh_A01G1507;Gh_A01G1564;Gh_A01G1570;Gh_A01G1595;Gh_…
GO:1901700	response to oxygen-containing compound	740	5850	6.92402e-15	1.68023e-12	Gh_A01G0826;Gh_A01G0871;Gh_A01G0894;Gh_A01G1048;Gh_A01G1117;Gh_A01G1223;Gh_A01G1265;Gh_A01G1278;Gh_A01G1480;Gh_A01G1564;Gh_A01G1605;Gh_A01G1715;Gh_A01G1736;Gh_A01G1740;Gh_A01G1820;Gh_A01G1839;Gh_A01G1843;Gh_A01G1899;Gh_A01G2064;Gh_A02G0014;Gh_A02G0179;Gh_A02G0189;Gh_A02G0236;Gh_A02G0259;Gh_A02G0263;Gh_A02G0612;Gh_A02G0669;Gh_A02G0682;Gh_A02G0717;Gh_A02G0724;Gh_A02G0849;Gh_A02G0949;Gh_A02G1196;Gh_…
GO:0044699	single-organism process	3214	30319	3.2623e-14	7.42174e-12	Gh_A01G0015;Gh_A01G0028;Gh_A01G0033;Gh_A01G0039;Gh_A01G0044;Gh_A01G0099;Gh_A01G0100;Gh_A01G0102;Gh_A01G0124;Gh_A01G0133;Gh_A01G0186;Gh_A01G0189;Gh_A01G0240;Gh_A01G0246;Gh_A01G0275;Gh_A01G0308;Gh_A01G0323;Gh_A01G0363;Gh_A01G0383;Gh_A01G0386;Gh_A01G0390;Gh_A01G0451;Gh_A01G0462;Gh_A01G0477;Gh_A01G0491;Gh_A01G0536;Gh_A01G0547;Gh_A01G0548;Gh_A01G0555;Gh_A01G0661;Gh_A01G0669;Gh_A01G0682;Gh_A01G0690;Gh_…
1904;Gh_D11G1914;Gh_D11G1946;Gh_D11G1986;Gh_D11G1996;Gh_D11G2018;Gh_D11G2028;Gh_D11G2040;Gh_D11G2052;Gh_D11G2056;Gh_D11G2127;Gh_D11G2151;Gh_D11G2272;Gh_D11G2387;Gh_D11G2411;Gh_D11G2416;Gh_D11G2440;Gh_D11G2459;Gh_D11G2469;Gh_D11G2553;Gh_D11G2603;Gh_D11G2611;Gh_D11G2612;Gh_D11G2613;Gh_D11G2664;Gh_D11G2709;Gh_D11G2716;Gh_D11G2719;Gh_D11G2747;Gh_D11G2812;Gh_D11G2813;Gh_D11G2828;Gh_D11G2848;Gh_D11G285…
GO:0045229	external encapsulating structure organization	251	1630	1.42818e-13	3.05798e-11	Gh_A01G0477;Gh_A01G0647;Gh_A01G0669;Gh_A01G0726;Gh_A01G0922;Gh_A01G0957;Gh_A01G1131;Gh_A01G1237;Gh_A01G1238;Gh_A01G1360;Gh_A01G1439;Gh_A01G1795;Gh_A01G1805;Gh_A01G1910;Gh_A02G1000;Gh_A02G1066;Gh_A02G1344;Gh_A02G1426;Gh_A02G1663;Gh_A03G0046;Gh_A03G0087;Gh_A03G0243;Gh_A03G0359;Gh_A03G0465;Gh_A03G0631;Gh_A03G0773;Gh_A03G1208;Gh_A03G1432;Gh_A03G2023;Gh_A03G2139;Gh_A04G0599;Gh_A04G1065;Gh_A04G1172;Gh_…
GO:0071555	cell wall organization	241	1550	1.56244e-13	3.15961e-11	Gh_A01G0477;Gh_A01G0647;Gh_A01G0669;Gh_A01G0726;Gh_A01G0922;Gh_A01G0957;Gh_A01G1131;Gh_A01G1237;Gh_A01G1238;Gh_A01G1360;Gh_A01G1439;Gh_A01G1795;Gh_A01G1805;Gh_A01G1910;Gh_A02G1000;Gh_A02G1066;Gh_A02G1426;Gh_A02G1663;Gh_A03G0046;Gh_A03G0087;Gh_A03G0243;Gh_A03G0359;Gh_A03G0465;Gh_A03G0631;Gh_A03G0773;Gh_A03G1208;Gh_A03G1432;Gh_A03G2023;Gh_A03G2139;Gh_A04G0599;Gh_A04G1065;Gh_A04G1172;Gh_A05G0274;Gh_…
GO:0044550	secondary metabolite biosynthetic process	175	1034	2.77082e-13	5.30831e-11	Gh_A01G0690;Gh_A01G1839;Gh_A01G1905;Gh_A02G0236;Gh_A02G0847;Gh_A02G0970;Gh_A02G1066;Gh_A02G1398;Gh_A03G0199;Gh_A03G0200;Gh_A03G0210;Gh_A03G0424;Gh_A03G0465;Gh_A03G0667;Gh_A03G1638;Gh_A03G1995;Gh_A03G2006;Gh_A04G0400;Gh_A04G1207;Gh_A05G0748;Gh_A05G0758;Gh_A05G0849;Gh_A05G3037;Gh_A05G3489;Gh_A05G3499;Gh_A06G0667;Gh_A06G1585;Gh_A07G0489;Gh_A07G0714;Gh_A07G0841;Gh_A07G0935;Gh_A07G1226;Gh_A07G1481;Gh_…
GO:0044711	single-organism biosynthetic process	706	5646	3.38296e-13	6.15698e-11	Gh_A01G0039;Gh_A01G0186;Gh_A01G0189;Gh_A01G0275;Gh_A01G0462;Gh_A01G0555;Gh_A01G0690;Gh_A01G0726;Gh_A01G0826;Gh_A01G0922;Gh_A01G0957;Gh_A01G1097;Gh_A01G1131;Gh_A01G1164;Gh_A01G1564;Gh_A01G1570;Gh_A01G1575;Gh_A01G1736;Gh_A01G1740;Gh_A01G1790;Gh_A01G1839;Gh_A01G1899;Gh_A01G1905;Gh_A01G2094;Gh_A02G0236;Gh_A02G0242;Gh_A02G0294;Gh_A02G0336;Gh_A02G0398;Gh_A02G0410;Gh_A02G0666;Gh_A02G0669;Gh_A02G0847;Gh_…
GO:0009414	response to water deprivation	211	1333	9.24759e-13	1.5359e-10	Gh_A01G0871;Gh_A01G0894;Gh_A01G1223;Gh_A01G1278;Gh_A01G1605;Gh_A01G1736;Gh_A01G1740;Gh_A01G1839;Gh_A01G1843;Gh_A01G2064;Gh_A02G0189;Gh_A02G0682;Gh_A02G0949;Gh_A02G1426;Gh_A02G1764;Gh_A03G0210;Gh_A03G1349;Gh_A03G1418;Gh_A03G1521;Gh_A03G1611;Gh_A04G0869;Gh_A05G0389;Gh_A05G0390;Gh_A05G0418;Gh_A05G0585;Gh_A05G1244;Gh_A05G1567;Gh_A05G1815;Gh_A05G2128;Gh_A05G2405;Gh_A05G2474;Gh_A05G2566;Gh_A05G3589;Gh_…
GO:0009607	response to biotic stimulus	484	3664	9.28289e-13	1.5359e-10	Gh_A01G0124;Gh_A01G0275;Gh_A01G0548;Gh_A01G0555;Gh_A01G1117;Gh_A01G1247;Gh_A01G1278;Gh_A01G1377;Gh_A01G1489;Gh_A01G1500;Gh_A01G1697;Gh_A01G1711;Gh_A01G1715;Gh_A01G1795;Gh_A01G1923;Gh_A01G1970;Gh_A01G2102;Gh_A02G0509;Gh_A02G0615;Gh_A02G0704;Gh_A02G0805;Gh_A02G0841;Gh_A02G0847;Gh_A02G1196;Gh_A02G1268;Gh_A02G1301;Gh_A02G1398;Gh_A02G1638;Gh_A02G1714;Gh_A02G1715;Gh_A03G0164;Gh_A03G0210;Gh_A03G0335;Gh_…
GO:0009415	response to water	213	1351	1.06391e-12	1.68375e-10	Gh_A01G0871;Gh_A01G0894;Gh_A01G1223;Gh_A01G1278;Gh_A01G1605;Gh_A01G1736;Gh_A01G1740;Gh_A01G1839;Gh_A01G1843;Gh_A01G2064;Gh_A02G0189;Gh_A02G0682;Gh_A02G0949;Gh_A02G1426;Gh_A02G1764;Gh_A03G0210;Gh_A03G1349;Gh_A03G1418;Gh_A03G1521;Gh_A03G1611;Gh_A04G0869;Gh_A05G0389;Gh_A05G0390;Gh_A05G0418;Gh_A05G0585;Gh_A05G1244;Gh_A05G1567;Gh_A05G1815;Gh_A05G2128;Gh_A05G2405;Gh_A05G2474;Gh_A05G2566;Gh_A05G3589;Gh_…
GO:0043207	response to external biotic stimulus	470	3587	6.91041e-12	1.04808e-09	Gh_A01G0124;Gh_A01G0275;Gh_A01G0548;Gh_A01G0555;Gh_A01G1117;Gh_A01G1278;Gh_A01G1377;Gh_A01G1489;Gh_A01G1500;Gh_A01G1697;Gh_A01G1711;Gh_A01G1715;Gh_A01G1795;Gh_A01G1923;Gh_A01G1970;Gh_A02G0704;Gh_A02G0805;Gh_A02G0841;Gh_A02G0847;Gh_A02G1196;Gh_A02G1268;Gh_A02G1301;Gh_A02G1398;Gh_A02G1638;Gh_A02G1714;Gh_A02G1715;Gh_A03G0164;Gh_A03G0210;Gh_A03G0335;Gh_A03G0347;Gh_A03G0420;Gh_A03G0438;Gh_A03G0561;Gh_…
GO:0051707	response to other organism	468	3580	1.08144e-11	1.57458e-09	Gh_A01G0124;Gh_A01G0275;Gh_A01G0548;Gh_A01G0555;Gh_A01G1117;Gh_A01G1278;Gh_A01G1377;Gh_A01G1489;Gh_A01G1500;Gh_A01G1697;Gh_A01G1711;Gh_A01G1715;Gh_A01G1795;Gh_A01G1923;Gh_A01G1970;Gh_A02G0704;Gh_A02G0805;Gh_A02G0841;Gh_A02G0847;Gh_A02G1196;Gh_A02G1268;Gh_A02G1301;Gh_A02G1398;Gh_A02G1638;Gh_A02G1714;Gh_A02G1715;Gh_A03G0164;Gh_A03G0210;Gh_A03G0335;Gh_A03G0347;Gh_A03G0420;Gh_A03G0438;Gh_A03G0561;Gh_…
GO:0071554	cell wall organization or biogenesis	303	2140	1.3297e-11	1.86158e-09	Gh_A01G0451;Gh_A01G0477;Gh_A01G0647;Gh_A01G0669;Gh_A01G0726;Gh_A01G0922;Gh_A01G0957;Gh_A01G1131;Gh_A01G1237;Gh_A01G1238;Gh_A01G1360;Gh_A01G1439;Gh_A01G1457;Gh_A01G1575;Gh_A01G1795;Gh_A01G1805;Gh_A01G1910;Gh_A02G1000;Gh_A02G1066;Gh_A02G1229;Gh_A02G1426;Gh_A02G1663;Gh_A03G0046;Gh_A03G0087;Gh_A03G0243;Gh_A03G0359;Gh_A03G0465;Gh_A03G0631;Gh_A03G0738;Gh_A03G0773;Gh_A03G1181;Gh_A03G1208;Gh_A03G1432;Gh_…
GO:0009699	phenylpropanoid biosynthetic process	98	508	3.64969e-11	4.92033e-09	Gh_A01G1839;Gh_A01G1905;Gh_A02G0236;Gh_A02G1066;Gh_A02G1398;Gh_A03G0199;Gh_A03G0200;Gh_A03G0424;Gh_A03G0465;Gh_A03G1638;Gh_A04G1207;Gh_A05G0748;Gh_A05G0758;Gh_A05G0849;Gh_A05G3037;Gh_A05G3489;Gh_A06G0667;Gh_A07G0935;Gh_A07G1226;Gh_A08G0044;Gh_A08G0107;Gh_A08G1366;Gh_A08G1406;Gh_A08G1593;Gh_A09G1935;Gh_A10G1079;Gh_A10G1080;Gh_A10G1518;Gh_A10G1626;Gh_A11G0915;Gh_A11G1859;Gh_A11G2886;Gh_A11G2903;Gh_…
GO:0000910	cytokinesis	77	363	4.42818e-11	5.75663e-09	Gh_A01G0451;Gh_A01G0726;Gh_A01G1480;Gh_A02G0451;Gh_A02G1066;Gh_A03G1102;Gh_A03G1683;Gh_A04G0276;Gh_A05G2862;Gh_A05G3551;Gh_A06G0504;Gh_A07G0322;Gh_A07G0337;Gh_A07G0385;Gh_A07G0601;Gh_A07G1356;Gh_A08G0421;Gh_A08G1868;Gh_A09G0430;Gh_A09G0623;Gh_A09G0649;Gh_A09G1964;Gh_A09G2377;Gh_A10G1163;Gh_A10G1497;Gh_A10G1702;Gh_A10G2283;Gh_A11G2402;Gh_A12G1169;Gh_A12G2394;Gh_A12G2426;Gh_A13G1672;Gh_A13G1734;Gh_…
GO:0071103	DNA conformation change	60	253	5.7055e-11	7.16138e-09	Gh_A01G0028;Gh_A02G0490;Gh_A02G1767;Gh_A03G0513;Gh_A03G1940;Gh_A05G0098;Gh_A05G0231;Gh_A05G1915;Gh_A06G1225;Gh_A07G0759;Gh_A08G2114;Gh_A08G2115;Gh_A09G0152;Gh_A09G2207;Gh_A10G0472;Gh_A10G0473;Gh_A10G0474;Gh_A10G0779;Gh_A10G1460;Gh_A10G1970;Gh_A11G1016;Gh_A11G1632;Gh_A11G2759;Gh_A11G3093;Gh_A13G1131;Gh_A13G1632;Gh_A13G1866;Gh_D02G0973;Gh_D03G0659;Gh_D03G1013;Gh_D05G0161;Gh_D05G2150;Gh_D06G1544;Gh_…
GO:0009719	response to endogenous stimulus	765	6359	7.30696e-11	8.66256e-09	Gh_A01G0246;Gh_A01G0275;Gh_A01G0323;Gh_A01G0547;Gh_A01G0769;Gh_A01G0813;Gh_A01G0871;Gh_A01G0908;Gh_A01G0922;Gh_A01G1048;Gh_A01G1117;Gh_A01G1223;Gh_A01G1265;Gh_A01G1278;Gh_A01G1564;Gh_A01G1605;Gh_A01G1715;Gh_A01G1820;Gh_A01G1843;Gh_A01G1899;Gh_A01G2047;Gh_A01G2064;Gh_A02G0236;Gh_A02G0242;Gh_A02G0283;Gh_A02G0601;Gh_A02G0612;Gh_A02G0669;Gh_A02G0682;Gh_A02G0849;Gh_A02G0901;Gh_A02G1196;Gh_A02G1231;Gh_…
GO:0044249	cellular biosynthetic process	1555	13964	7.57157e-11	8.66256e-09	Gh_A01G0033;Gh_A01G0039;Gh_A01G0064;Gh_A01G0072;Gh_A01G0124;Gh_A01G0275;Gh_A01G0323;Gh_A01G0386;Gh_A01G0419;Gh_A01G0439;Gh_A01G0555;Gh_A01G0682;Gh_A01G0726;Gh_A01G0783;Gh_A01G0822;Gh_A01G0904;Gh_A01G0908;Gh_A01G0922;Gh_A01G0957;Gh_A01G0998;Gh_A01G1097;Gh_A01G1104;Gh_A01G1130;Gh_A01G1131;Gh_A01G1154;Gh_A01G1164;Gh_A01G1265;Gh_A01G1482;Gh_A01G1483;Gh_A01G1564;Gh_A01G1570;Gh_A01G1575;Gh_A01G1710;Gh_…
GO:0006323	DNA packaging	47	175	7.61544e-11	8.66256e-09	Gh_A02G0490;Gh_A03G0513;Gh_A05G0098;Gh_A05G0231;Gh_A05G1915;Gh_A06G1225;Gh_A07G0759;Gh_A08G2114;Gh_A08G2115;Gh_A09G0152;Gh_A10G0472;Gh_A10G0473;Gh_A10G0474;Gh_A10G0779;Gh_A10G1460;Gh_A11G1016;Gh_A11G1632;Gh_A11G2759;Gh_A11G3093;Gh_A13G1131;Gh_A13G1866;Gh_D02G0973;Gh_D03G0659;Gh_D03G1013;Gh_D05G0161;Gh_D05G2150;Gh_D06G1544;Gh_D07G0827;Gh_D08G0356;Gh_D08G2486;Gh_D08G2487;Gh_D09G0142;Gh_D10G0496;Gh_…
GO:0009698	phenylpropanoid metabolic process	117	656	9.08998e-11	1.00265e-08	Gh_A01G1048;Gh_A01G1839;Gh_A01G1905;Gh_A02G0236;Gh_A02G0279;Gh_A02G1066;Gh_A02G1344;Gh_A02G1398;Gh_A03G0199;Gh_A03G0200;Gh_A03G0424;Gh_A03G0465;Gh_A03G1638;Gh_A04G1207;Gh_A05G0748;Gh_A05G0758;Gh_A05G0849;Gh_A05G2113;Gh_A05G2365;Gh_A05G3037;Gh_A05G3489;Gh_A05G3997;Gh_A06G0667;Gh_A07G0935;Gh_A07G1226;Gh_A08G0044;Gh_A08G0107;Gh_A08G1366;Gh_A08G1406;Gh_A08G1593;Gh_A09G1935;Gh_A10G1079;Gh_A10G1080;Gh_…
GO:0043617	cellular response to sucrose starvation	13	17	1.10079e-10	1.17849e-08	Gh_A02G0717;Gh_A05G2038;Gh_A07G0951;Gh_A09G0840;Gh_A09G2475;Gh_A13G1945;Gh_D02G0761;Gh_D05G0859;Gh_D05G2281;Gh_D07G1030;Gh_D09G0861;Gh_D09G0863;Gh_Sca004949G01
GO:0006334	nucleosome assembly	34	105	1.35826e-10	1.41259e-08	Gh_A05G0098;Gh_A05G0231;Gh_A05G1915;Gh_A06G1225;Gh_A08G2114;Gh_A08G2115;Gh_A10G0472;Gh_A10G0473;Gh_A10G0474;Gh_A10G0779;Gh_A11G1016;Gh_A11G1632;Gh_A13G1131;Gh_A13G1866;Gh_D02G0973;Gh_D03G0659;Gh_D05G0161;Gh_D05G2150;Gh_D06G1544;Gh_D08G0356;Gh_D08G2486;Gh_D08G2487;Gh_D10G0496;Gh_D10G0497;Gh_D10G0498;Gh_D10G0981;Gh_D11G1172;Gh_D11G1792;Gh_D11G2272;Gh_D13G1151;Gh_D13G1403;Gh_D13G2254;Gh_Sca005534G01…
GO:0009628	response to abiotic stimulus	856	7248	1.84797e-10	1.86851e-08	Gh_A01G0028;Gh_A01G0033;Gh_A01G0274;Gh_A01G0275;Gh_A01G0386;Gh_A01G0439;Gh_A01G0682;Gh_A01G0826;Gh_A01G0871;Gh_A01G0894;Gh_A01G1063;Gh_A01G1088;Gh_A01G1097;Gh_A01G1223;Gh_A01G1265;Gh_A01G1278;Gh_A01G1309;Gh_A01G1500;Gh_A01G1570;Gh_A01G1598;Gh_A01G1605;Gh_A01G1715;Gh_A01G1736;Gh_A01G1740;Gh_A01G1820;Gh_A01G1839;Gh_A01G1843;Gh_A01G1899;Gh_A01G1923;Gh_A01G2047;Gh_A01G2064;Gh_A02G0014;Gh_A02G0189;Gh_…
GO:0010583	response to cyclopentenone	44	164	3.12011e-10	3.06952e-08	Gh_A01G1237;Gh_A01G1238;Gh_A02G0849;Gh_A02G1079;Gh_A03G0396;Gh_A05G2013;Gh_A07G0601;Gh_A07G1742;Gh_A08G0195;Gh_A08G2296;Gh_A08G2390;Gh_A09G1997;Gh_A10G1020;Gh_A11G0656;Gh_A11G1380;Gh_A12G1169;Gh_A12G1270;Gh_A12G2426;Gh_A13G0831;Gh_A13G1435;Gh_A13G1964;Gh_D03G1145;Gh_D03G1752;Gh_D04G1581;Gh_D05G2257;Gh_D06G0506;Gh_D07G0668;Gh_D07G1301;Gh_D07G1945;Gh_D08G0272;Gh_D08G1353;Gh_D08G2355;Gh_D09G1534;Gh_…
GO:0061640	cytoskeleton-dependent cytokinesis	63	289	7.7657e-10	7.43872e-08	Gh_A01G0451;Gh_A01G0726;Gh_A02G0451;Gh_A02G1066;Gh_A03G1683;Gh_A05G2862;Gh_A05G3551;Gh_A06G0504;Gh_A07G0322;Gh_A07G0337;Gh_A07G0385;Gh_A07G1356;Gh_A08G0421;Gh_A08G1868;Gh_A09G0430;Gh_A09G0623;Gh_A09G0649;Gh_A09G1964;Gh_A09G2377;Gh_A10G1163;Gh_A10G1497;Gh_A10G2283;Gh_A11G2402;Gh_A12G1169;Gh_A12G2394;Gh_A13G1672;Gh_A13G1734;Gh_D02G0131;Gh_D02G0410;Gh_D02G0503;Gh_D02G2103;Gh_D03G0611;Gh_D04G0055;Gh_…
GO:0010035	response to inorganic substance	431	3365	1.09578e-09	1.02272e-07	Gh_A01G0801;Gh_A01G0826;Gh_A01G0871;Gh_A01G0883;Gh_A01G0894;Gh_A01G1223;Gh_A01G1278;Gh_A01G1500;Gh_A01G1605;Gh_A01G1736;Gh_A01G1740;Gh_A01G1798;Gh_A01G1839;Gh_A01G1843;Gh_A01G1923;Gh_A01G2064;Gh_A02G0179;Gh_A02G0189;Gh_A02G0242;Gh_A02G0283;Gh_A02G0682;Gh_A02G0949;Gh_A02G1062;Gh_A02G1196;Gh_A02G1268;Gh_A02G1313;Gh_A02G1426;Gh_A02G1764;Gh_A03G0210;Gh_A03G0430;Gh_A03G0438;Gh_A03G0527;Gh_A03G1349;Gh_…
GO:0009725	response to hormone	715	5997	1.61492e-09	1.46958e-07	Gh_A01G0246;Gh_A01G0275;Gh_A01G0323;Gh_A01G0547;Gh_A01G0769;Gh_A01G0813;Gh_A01G0871;Gh_A01G0908;Gh_A01G0922;Gh_A01G1048;Gh_A01G1117;Gh_A01G1223;Gh_A01G1265;Gh_A01G1278;Gh_A01G1564;Gh_A01G1605;Gh_A01G1715;Gh_A01G1820;Gh_A01G1843;Gh_A01G1899;Gh_A01G2047;Gh_A01G2064;Gh_A02G0236;Gh_A02G0242;Gh_A02G0283;Gh_A02G0601;Gh_A02G0612;Gh_A02G0669;Gh_A02G0682;Gh_A02G0849;Gh_A02G0901;Gh_A02G1196;Gh_A02G1231;Gh_…
GO:0009828	plant-type cell wall loosening	33	109	1.77817e-09	1.57867e-07	Gh_A01G0477;Gh_A01G1439;Gh_A01G1910;Gh_A03G0046;Gh_A03G0359;Gh_A03G2139;Gh_A04G1065;Gh_A05G3493;Gh_A06G0018;Gh_A07G1881;Gh_A09G0135;Gh_A10G1374;Gh_A11G2155;Gh_A12G0105;Gh_A12G1270;Gh_A13G0050;Gh_A13G0672;Gh_D01G1679;Gh_D01G2169;Gh_D02G1839;Gh_D02G2280;Gh_D03G1194;Gh_D04G1175;Gh_D04G1924;Gh_D07G2095;Gh_D08G1739;Gh_D09G0128;Gh_D10G1091;Gh_D10G2283;Gh_D11G2459;Gh_D11G3302;Gh_D13G0060;Gh_D13G0786
GO:0009939	positive regulation of gibberellic acid mediated signaling pathway	14	23	2.27867e-09	1.97485e-07	Gh_A08G1649;Gh_A08G1889;Gh_A09G1649;Gh_A11G1091;Gh_A12G0052;Gh_A13G1517;Gh_A13G1518;Gh_D05G3907;Gh_D08G1981;Gh_D08G2254;Gh_D11G1242;Gh_D12G0066;Gh_D13G1846;Gh_D13G1847
GO:0006833	water transport	37	135	4.09806e-09	3.39021e-07	Gh_A01G1117;Gh_A01G1820;Gh_A01G1843;Gh_A02G1764;Gh_A02G1800;Gh_A03G0281;Gh_A03G0325;Gh_A03G0773;Gh_A03G1815;Gh_A04G1393;Gh_A08G1761;Gh_A10G0888;Gh_A10G1843;Gh_A10G1912;Gh_A11G2882;Gh_A11G2938;Gh_A12G0463;Gh_A13G0156;Gh_A13G1995;Gh_D01G1191;Gh_D02G2248;Gh_D03G0583;Gh_D03G0640;Gh_D03G1253;Gh_D03G1443;Gh_D04G1049;Gh_D05G0972;Gh_D07G0162;Gh_D08G2105;Gh_D09G1244;Gh_D09G1409;Gh_D10G0861;Gh_D10G2100;Gh_…
GO:0042044	fluid transport	37	135	4.09806e-09	3.39021e-07	Gh_A01G1117;Gh_A01G1820;Gh_A01G1843;Gh_A02G1764;Gh_A02G1800;Gh_A03G0281;Gh_A03G0325;Gh_A03G0773;Gh_A03G1815;Gh_A04G1393;Gh_A08G1761;Gh_A10G0888;Gh_A10G1843;Gh_A10G1912;Gh_A11G2882;Gh_A11G2938;Gh_A12G0463;Gh_A13G0156;Gh_A13G1995;Gh_D01G1191;Gh_D02G2248;Gh_D03G0583;Gh_D03G0640;Gh_D03G1253;Gh_D03G1443;Gh_D04G1049;Gh_D05G0972;Gh_D07G0162;Gh_D08G2105;Gh_D09G1244;Gh_D09G1409;Gh_D10G0861;Gh_D10G2100;Gh_…
GO:0010411	xyloglucan metabolic process	38	141	4.25045e-09	3.43814e-07	Gh_A01G1575;Gh_A02G1426;Gh_A03G0243;Gh_A03G1432;Gh_A04G0599;Gh_A05G0625;Gh_A05G0925;Gh_A05G3139;Gh_A05G3899;Gh_A06G0558;Gh_A06G1277;Gh_A08G0195;Gh_A08G1784;Gh_A09G1365;Gh_A10G0297;Gh_A11G2856;Gh_A11G2885;Gh_A11G3028;Gh_A13G0500;Gh_D03G0294;Gh_D03G1327;Gh_D04G1060;Gh_D05G0774;Gh_D06G1602;Gh_D08G0272;Gh_D08G2130;Gh_D09G0990;Gh_D09G1367;Gh_D10G0299;Gh_D11G0639;Gh_D11G0896;Gh_D11G3231;Gh_D11G3271;Gh_…
GO:0009987	cellular process	3714	36182	4.92452e-09	3.85394e-07	Gh_A01G0015;Gh_A01G0028;Gh_A01G0033;Gh_A01G0039;Gh_A01G0064;Gh_A01G0072;Gh_A01G0124;Gh_A01G0133;Gh_A01G0246;Gh_A01G0275;Gh_A01G0323;Gh_A01G0363;Gh_A01G0383;Gh_A01G0386;Gh_A01G0390;Gh_A01G0419;Gh_A01G0439;Gh_A01G0451;Gh_A01G0470;Gh_A01G0477;Gh_A01G0536;Gh_A01G0547;Gh_A01G0548;Gh_A01G0555;Gh_A01G0647;Gh_A01G0669;Gh_A01G0682;Gh_A01G0726;Gh_A01G0755;Gh_A01G0769;Gh_A01G0783;Gh_A01G0801;Gh_A01G0805;Gh_…
0042;Gh_D09G0048;Gh_D09G0074;Gh_D09G0075;Gh_D09G0128;Gh_D09G0135;Gh_D09G0136;Gh_D09G0138;Gh_D09G0142;Gh_D09G0155;Gh_D09G0160;Gh_D09G0165;Gh_D09G0167;Gh_D09G0171;Gh_D09G0181;Gh_D09G0185;Gh_D09G0197;Gh_D09G0227;Gh_D09G0232;Gh_D09G0258;Gh_D09G0309;Gh_D09G0353;Gh_D09G0377;Gh_D09G0381;Gh_D09G0385;Gh_D09G0388;Gh_D09G0414;Gh_D09G0426;Gh_D09G0444;Gh_D09G0464;Gh_D09G0465;Gh_D09G0528;Gh_D09G0547;Gh_D09G061…
GO:0019755	one-carbon compound transport	14	24	4.97624e-09	3.85394e-07	Gh_A01G1820;Gh_A02G1800;Gh_A03G0325;Gh_A04G1393;Gh_A07G0650;Gh_A10G1912;Gh_A11G2882;Gh_A13G1995;Gh_D03G0583;Gh_D03G1253;Gh_D04G1049;Gh_D07G0727;Gh_D10G2205;Gh_D13G2394
GO:0043604	amide biosynthetic process	283	2088	5.35488e-09	4.06079e-07	Gh_A01G0072;Gh_A01G0323;Gh_A01G0783;Gh_A01G1154;Gh_A01G1482;Gh_A01G1483;Gh_A01G1826;Gh_A01G1933;Gh_A01G1988;Gh_A02G0326;Gh_A02G0393;Gh_A02G0414;Gh_A02G0493;Gh_A02G0838;Gh_A02G0909;Gh_A02G0937;Gh_A02G1231;Gh_A03G0056;Gh_A03G0331;Gh_A03G0430;Gh_A03G1931;Gh_A03G2059;Gh_A04G0014;Gh_A04G1031;Gh_A04G1206;Gh_A04G1390;Gh_A04G1406;Gh_A04G1409;Gh_A04G1462;Gh_A04G1482;Gh_A05G0205;Gh_A05G0388;Gh_A05G0671;Gh_…
GO:0042445	hormone metabolic process	90	497	5.91167e-09	4.39152e-07	Gh_A01G0904;Gh_A01G0922;Gh_A02G0666;Gh_A02G1611;Gh_A02G1614;Gh_A03G0715;Gh_A04G0624;Gh_A04G1462;Gh_A05G0315;Gh_A05G0334;Gh_A05G0389;Gh_A05G0987;Gh_A05G1337;Gh_A05G1549;Gh_A05G1600;Gh_A05G1619;Gh_A05G1621;Gh_A05G2624;Gh_A06G0061;Gh_A06G0738;Gh_A06G1334;Gh_A06G1578;Gh_A06G1918;Gh_A07G0526;Gh_A07G0648;Gh_A07G0725;Gh_A07G1352;Gh_A07G1623;Gh_A07G1653;Gh_A07G1744;Gh_A07G2064;Gh_A08G0128;Gh_A09G1024;Gh_…
GO:0009605	response to external stimulus	582	4801	6.32345e-09	4.60347e-07	Gh_A01G0039;Gh_A01G0124;Gh_A01G0275;Gh_A01G0548;Gh_A01G0555;Gh_A01G0883;Gh_A01G1117;Gh_A01G1278;Gh_A01G1377;Gh_A01G1489;Gh_A01G1500;Gh_A01G1564;Gh_A01G1697;Gh_A01G1711;Gh_A01G1715;Gh_A01G1795;Gh_A01G1923;Gh_A01G1970;Gh_A02G0398;Gh_A02G0704;Gh_A02G0717;Gh_A02G0805;Gh_A02G0841;Gh_A02G0847;Gh_A02G1196;Gh_A02G1268;Gh_A02G1301;Gh_A02G1398;Gh_A02G1482;Gh_A02G1638;Gh_A02G1714;Gh_A02G1715;Gh_A03G0164;Gh_…
GO:0008152	metabolic process	3272	31600	7.41794e-09	5.29438e-07	Gh_A01G0015;Gh_A01G0033;Gh_A01G0039;Gh_A01G0064;Gh_A01G0072;Gh_A01G0124;Gh_A01G0186;Gh_A01G0189;Gh_A01G0246;Gh_A01G0275;Gh_A01G0323;Gh_A01G0386;Gh_A01G0390;Gh_A01G0419;Gh_A01G0439;Gh_A01G0462;Gh_A01G0470;Gh_A01G0536;Gh_A01G0555;Gh_A01G0647;Gh_A01G0661;Gh_A01G0669;Gh_A01G0682;Gh_A01G0690;Gh_A01G0726;Gh_A01G0755;Gh_A01G0783;Gh_A01G0805;Gh_A01G0813;Gh_A01G0822;Gh_A01G0826;Gh_A01G0873;Gh_A01G0882;Gh_…
1851;Gh_D11G1862;Gh_D11G1879;Gh_D11G1889;Gh_D11G1904;Gh_D11G1914;Gh_D11G1942;Gh_D11G1946;Gh_D11G1967;Gh_D11G1986;Gh_D11G2018;Gh_D11G2028;Gh_D11G2040;Gh_D11G2091;Gh_D11G2110;Gh_D11G2114;Gh_D11G2127;Gh_D11G2146;Gh_D11G2151;Gh_D11G2272;Gh_D11G2387;Gh_D11G2416;Gh_D11G2444;Gh_D11G2469;Gh_D11G2533;Gh_D11G2553;Gh_D11G2566;Gh_D11G2603;Gh_D11G2612;Gh_D11G2613;Gh_D11G2626;Gh_D11G2664;Gh_D11G2701;Gh_D11G270…
GO:0009751	response to salicylic acid	117	707	8.47116e-09	5.92981e-07	Gh_A01G1117;Gh_A01G1265;Gh_A01G1564;Gh_A02G0259;Gh_A02G0263;Gh_A02G0724;Gh_A02G1196;Gh_A02G1714;Gh_A02G1715;Gh_A03G0327;Gh_A03G0384;Gh_A03G1349;Gh_A04G0705;Gh_A04G0869;Gh_A04G0921;Gh_A05G0483;Gh_A05G0484;Gh_A05G1019;Gh_A05G1041;Gh_A05G1338;Gh_A05G1786;Gh_A05G2242;Gh_A05G3179;Gh_A05G3310;Gh_A05G3499;Gh_A05G3831;Gh_A06G0504;Gh_A06G0917;Gh_A06G1086;Gh_A06G1585;Gh_A07G0261;Gh_A07G0526;Gh_A07G1318;Gh_…
GO:0015840	urea transport	12	19	1.82098e-08	1.25063e-06	Gh_A01G1820;Gh_A02G1800;Gh_A03G0325;Gh_A04G1393;Gh_A10G1912;Gh_A11G2882;Gh_A13G1995;Gh_D03G0583;Gh_D03G1253;Gh_D04G1049;Gh_D10G2205;Gh_D13G2394
GO:0000280	nuclear division	63	313	2.01781e-08	1.36015e-06	Gh_A01G0451;Gh_A01G1480;Gh_A01G1595;Gh_A03G0497;Gh_A05G0929;Gh_A05G1427;Gh_A05G2425;Gh_A05G2862;Gh_A05G3109;Gh_A05G3551;Gh_A06G0753;Gh_A07G0090;Gh_A07G0337;Gh_A07G0759;Gh_A07G1640;Gh_A07G1903;Gh_A07G1904;Gh_A08G0691;Gh_A09G0152;Gh_A09G0430;Gh_A09G1268;Gh_A09G2377;Gh_A10G0704;Gh_A10G1163;Gh_A10G1460;Gh_A10G1970;Gh_A10G2194;Gh_A11G3093;Gh_A13G1672;Gh_A13G1734;Gh_D03G1036;Gh_D04G0055;Gh_D05G0372;Gh_…
GO:0006412	translation	259	1912	2.5074e-08	1.65944e-06	Gh_A01G0072;Gh_A01G0323;Gh_A01G0783;Gh_A01G1154;Gh_A01G1482;Gh_A01G1483;Gh_A01G1826;Gh_A01G1933;Gh_A01G1988;Gh_A02G0326;Gh_A02G0393;Gh_A02G0414;Gh_A02G0493;Gh_A02G0838;Gh_A02G0909;Gh_A02G0937;Gh_A02G1231;Gh_A03G0056;Gh_A03G0331;Gh_A03G0430;Gh_A03G1931;Gh_A03G2059;Gh_A04G0014;Gh_A04G1031;Gh_A04G1206;Gh_A04G1390;Gh_A04G1406;Gh_A04G1409;Gh_A04G1482;Gh_A05G0205;Gh_A05G0388;Gh_A05G0671;Gh_A05G0673;Gh_…
GO:0006949	syncytium formation	23	66	2.64e-08	1.71438e-06	Gh_A01G1910;Gh_A03G0359;Gh_A03G2139;Gh_A05G1099;Gh_A05G3493;Gh_A06G0608;Gh_A11G2155;Gh_A12G0105;Gh_A12G1270;Gh_A13G0050;Gh_A13G0672;Gh_D01G2169;Gh_D02G1839;Gh_D03G1194;Gh_D04G1175;Gh_D04G1924;Gh_D05G3859;Gh_D10G2283;Gh_D11G2459;Gh_D11G3302;Gh_D13G0060;Gh_D13G0786;Gh_Sca009545G01
GO:0042446	hormone biosynthetic process	70	365	2.68461e-08	1.71438e-06	Gh_A01G0904;Gh_A01G0922;Gh_A02G0666;Gh_A02G1611;Gh_A02G1614;Gh_A03G0715;Gh_A04G0624;Gh_A04G1462;Gh_A05G0315;Gh_A05G0334;Gh_A05G0389;Gh_A05G0987;Gh_A05G1549;Gh_A05G1600;Gh_A05G1619;Gh_A05G1621;Gh_A05G2624;Gh_A06G0061;Gh_A06G1334;Gh_A06G1578;Gh_A07G0648;Gh_A07G0725;Gh_A07G1352;Gh_A07G1623;Gh_A07G1744;Gh_A08G0128;Gh_A09G1024;Gh_A10G1726;Gh_A10G2271;Gh_A11G1507;Gh_A11G1652;Gh_A11G1658;Gh_A11G2394;Gh_…
GO:0051726	regulation of cell cycle	109	659	2.75604e-08	1.72965e-06	Gh_A01G0813;Gh_A01G0848;Gh_A01G1063;Gh_A01G1287;Gh_A01G1462;Gh_A01G1480;Gh_A02G0849;Gh_A02G1079;Gh_A02G1453;Gh_A02G1500;Gh_A02G1696;Gh_A03G0412;Gh_A03G0429;Gh_A03G1129;Gh_A05G0037;Gh_A05G0383;Gh_A05G1796;Gh_A05G2013;Gh_A05G2161;Gh_A05G2425;Gh_A05G3228;Gh_A06G0399;Gh_A07G0955;Gh_A07G1201;Gh_A07G1821;Gh_A07G2249;Gh_A07G2293;Gh_A08G0724;Gh_A08G1143;Gh_A08G1232;Gh_A09G0098;Gh_A09G0532;Gh_A09G0811;Gh_…
GO:0043043	peptide biosynthetic process	259	1923	4.13889e-08	2.55348e-06	Gh_A01G0072;Gh_A01G0323;Gh_A01G0783;Gh_A01G1154;Gh_A01G1482;Gh_A01G1483;Gh_A01G1826;Gh_A01G1933;Gh_A01G1988;Gh_A02G0326;Gh_A02G0393;Gh_A02G0414;Gh_A02G0493;Gh_A02G0838;Gh_A02G0909;Gh_A02G0937;Gh_A02G1231;Gh_A03G0056;Gh_A03G0331;Gh_A03G0430;Gh_A03G1931;Gh_A03G2059;Gh_A04G0014;Gh_A04G1031;Gh_A04G1206;Gh_A04G1390;Gh_A04G1406;Gh_A04G1409;Gh_A04G1482;Gh_A05G0205;Gh_A05G0388;Gh_A05G0671;Gh_A05G0673;Gh_…
GO:0006518	peptide metabolic process	279	2101	4.56258e-08	2.76796e-06	Gh_A01G0072;Gh_A01G0323;Gh_A01G0783;Gh_A01G1154;Gh_A01G1482;Gh_A01G1483;Gh_A01G1826;Gh_A01G1933;Gh_A01G1988;Gh_A02G0259;Gh_A02G0263;Gh_A02G0326;Gh_A02G0393;Gh_A02G0414;Gh_A02G0493;Gh_A02G0838;Gh_A02G0909;Gh_A02G0937;Gh_A02G1231;Gh_A03G0056;Gh_A03G0331;Gh_A03G0384;Gh_A03G0430;Gh_A03G1931;Gh_A03G2059;Gh_A04G0014;Gh_A04G1031;Gh_A04G1206;Gh_A04G1390;Gh_A04G1406;Gh_A04G1409;Gh_A04G1482;Gh_A05G0205;Gh_…
GO:0009809	lignin biosynthetic process	62	314	5.42338e-08	3.23625e-06	Gh_A01G1905;Gh_A02G1066;Gh_A02G1398;Gh_A03G0199;Gh_A03G0200;Gh_A03G1638;Gh_A04G1207;Gh_A05G0758;Gh_A05G0849;Gh_A05G3489;Gh_A07G1226;Gh_A08G1406;Gh_A10G1518;Gh_A10G1626;Gh_A11G0915;Gh_A11G1859;Gh_A11G2886;Gh_A12G0795;Gh_A12G1049;Gh_A12G1553;Gh_A13G0216;Gh_A13G0218;Gh_A13G0237;Gh_A13G2102;Gh_A13G2103;Gh_D01G1967;Gh_D03G0324;Gh_D03G0611;Gh_D03G1381;Gh_D04G0130;Gh_D05G0541;Gh_D05G0888;Gh_D05G2353;Gh_…
GO:0000281	mitotic cytokinesis	55	267	6.86093e-08	4.00504e-06	Gh_A01G0451;Gh_A01G0726;Gh_A02G0451;Gh_A02G1066;Gh_A03G1683;Gh_A05G2862;Gh_A05G3551;Gh_A07G0322;Gh_A07G0337;Gh_A07G0385;Gh_A07G1356;Gh_A08G0421;Gh_A08G1868;Gh_A09G0430;Gh_A09G0623;Gh_A09G0649;Gh_A09G1964;Gh_A09G2377;Gh_A10G1163;Gh_A10G1497;Gh_A10G2283;Gh_A11G2402;Gh_A12G1169;Gh_A12G2394;Gh_D02G0410;Gh_D02G0503;Gh_D02G2103;Gh_D03G0611;Gh_D04G0055;Gh_D05G1460;Gh_D05G3161;Gh_D07G0380;Gh_D07G0395;Gh_…
GO:0014070	response to organic cyclic compound	214	1543	6.93179e-08	4.00504e-06	Gh_A01G1117;Gh_A01G1237;Gh_A01G1238;Gh_A01G1265;Gh_A01G1489;Gh_A01G1564;Gh_A01G1605;Gh_A02G0259;Gh_A02G0263;Gh_A02G0612;Gh_A02G0682;Gh_A02G0724;Gh_A02G0849;Gh_A02G1079;Gh_A02G1196;Gh_A02G1714;Gh_A02G1715;Gh_A03G0327;Gh_A03G0384;Gh_A03G0393;Gh_A03G0396;Gh_A03G0420;Gh_A03G1349;Gh_A04G0705;Gh_A04G0869;Gh_A04G0921;Gh_A05G0483;Gh_A05G0484;Gh_A05G1019;Gh_A05G1041;Gh_A05G1089;Gh_A05G1338;Gh_A05G1738;Gh_…
GO:0043603	cellular amide metabolic process	306	2355	8.24508e-08	4.68939e-06	Gh_A01G0072;Gh_A01G0323;Gh_A01G0783;Gh_A01G1154;Gh_A01G1482;Gh_A01G1483;Gh_A01G1826;Gh_A01G1933;Gh_A01G1988;Gh_A02G0259;Gh_A02G0263;Gh_A02G0326;Gh_A02G0393;Gh_A02G0414;Gh_A02G0493;Gh_A02G0838;Gh_A02G0909;Gh_A02G0937;Gh_A02G1231;Gh_A03G0056;Gh_A03G0331;Gh_A03G0384;Gh_A03G0430;Gh_A03G1931;Gh_A03G2059;Gh_A04G0014;Gh_A04G1031;Gh_A04G1206;Gh_A04G1390;Gh_A04G1406;Gh_A04G1409;Gh_A04G1462;Gh_A04G1482;Gh_…
GO:0009753	response to jasmonic acid	135	882	8.39306e-08	4.70011e-06	Gh_A01G1117;Gh_A01G1265;Gh_A02G0236;Gh_A02G1196;Gh_A02G1246;Gh_A02G1301;Gh_A03G1341;Gh_A03G1349;Gh_A03G1418;Gh_A04G0705;Gh_A04G0721;Gh_A04G0869;Gh_A04G0921;Gh_A04G0923;Gh_A05G0260;Gh_A05G1155;Gh_A05G1332;Gh_A05G1338;Gh_A05G1382;Gh_A05G1786;Gh_A05G2224;Gh_A05G2242;Gh_A05G3179;Gh_A05G3310;Gh_A05G3499;Gh_A05G3831;Gh_A06G0480;Gh_A06G0504;Gh_A06G0705;Gh_A06G1086;Gh_A06G1585;Gh_A07G1318;Gh_A07G1385;Gh_…
GO:0009056	catabolic process	543	4529	9.21805e-08	5.00331e-06	Gh_A01G0647;Gh_A01G0826;Gh_A01G1088;Gh_A01G1237;Gh_A01G1238;Gh_A01G1295;Gh_A01G1457;Gh_A01G1487;Gh_A01G1575;Gh_A01G1798;Gh_A01G1823;Gh_A01G1839;Gh_A01G1905;Gh_A02G0259;Gh_A02G0263;Gh_A02G0601;Gh_A02G0669;Gh_A02G0927;Gh_A02G1000;Gh_A02G1203;Gh_A02G1663;Gh_A02G1715;Gh_A03G0087;Gh_A03G0199;Gh_A03G0200;Gh_A03G0243;Gh_A03G0384;Gh_A03G0435;Gh_A03G0561;Gh_A03G0738;Gh_A03G1162;Gh_A03G1680;Gh_A03G2101;Gh_…
GO:0071669	plant-type cell wall organization or biogenesis	131	851	9.32862e-08	5.00331e-06	Gh_A01G0451;Gh_A01G0477;Gh_A01G0669;Gh_A01G0726;Gh_A01G0922;Gh_A01G1131;Gh_A01G1360;Gh_A01G1439;Gh_A01G1910;Gh_A02G1066;Gh_A02G1663;Gh_A03G0046;Gh_A03G0359;Gh_A03G0465;Gh_A03G0631;Gh_A03G2139;Gh_A04G1065;Gh_A05G0758;Gh_A05G0970;Gh_A05G1508;Gh_A05G1621;Gh_A05G2255;Gh_A05G3239;Gh_A05G3379;Gh_A05G3493;Gh_A06G0018;Gh_A06G1042;Gh_A06G1051;Gh_A06G1377;Gh_A06G1599;Gh_A07G0322;Gh_A07G1226;Gh_A07G1881;Gh_…
GO:0009808	lignin metabolic process	77	428	9.34684e-08	5.00331e-06	Gh_A01G1839;Gh_A01G1905;Gh_A02G1066;Gh_A02G1398;Gh_A03G0199;Gh_A03G0200;Gh_A03G1638;Gh_A04G1207;Gh_A05G0758;Gh_A05G0849;Gh_A05G2113;Gh_A05G2365;Gh_A05G3489;Gh_A07G1226;Gh_A08G1406;Gh_A10G1518;Gh_A10G1626;Gh_A11G0915;Gh_A11G1859;Gh_A11G2886;Gh_A12G0795;Gh_A12G1019;Gh_A12G1049;Gh_A12G1553;Gh_A13G0216;Gh_A13G0218;Gh_A13G0237;Gh_A13G0239;Gh_A13G2057;Gh_A13G2102;Gh_A13G2103;Gh_D01G0112;Gh_D01G1967;Gh_…
GO:0007018	microtubule-based movement	32	121	1.1041e-07	5.82454e-06	Gh_A01G1752;Gh_A02G0395;Gh_A02G0828;Gh_A03G1683;Gh_A05G1427;Gh_A05G2862;Gh_A06G0212;Gh_A07G0601;Gh_A09G0649;Gh_A09G1310;Gh_A10G0985;Gh_A10G1163;Gh_A10G2194;Gh_A12G2426;Gh_A13G0283;Gh_A13G1672;Gh_D02G0448;Gh_D02G0878;Gh_D02G2103;Gh_D05G1599;Gh_D05G3161;Gh_D06G0205;Gh_D06G0264;Gh_D07G0668;Gh_D09G0653;Gh_D09G1302;Gh_D10G0166;Gh_D10G1332;Gh_D10G1562;Gh_D12G2534;Gh_D13G1156;Gh_D13G2036
GO:1901566	organonitrogen compound biosynthetic process	447	3654	1.4987e-07	7.79322e-06	Gh_A01G0039;Gh_A01G0072;Gh_A01G0275;Gh_A01G0323;Gh_A01G0783;Gh_A01G0922;Gh_A01G1097;Gh_A01G1154;Gh_A01G1164;Gh_A01G1482;Gh_A01G1483;Gh_A01G1736;Gh_A01G1740;Gh_A01G1826;Gh_A01G1899;Gh_A01G1933;Gh_A01G1988;Gh_A02G0242;Gh_A02G0326;Gh_A02G0393;Gh_A02G0414;Gh_A02G0493;Gh_A02G0838;Gh_A02G0909;Gh_A02G0937;Gh_A02G1231;Gh_A03G0056;Gh_A03G0210;Gh_A03G0331;Gh_A03G0420;Gh_A03G0430;Gh_A03G0803;Gh_A03G1456;Gh_…
GO:0006952	defense response	538	4503	1.65519e-07	8.48577e-06	Gh_A01G0124;Gh_A01G0275;Gh_A01G0363;Gh_A01G0383;Gh_A01G0542;Gh_A01G0548;Gh_A01G0922;Gh_A01G1117;Gh_A01G1247;Gh_A01G1278;Gh_A01G1309;Gh_A01G1367;Gh_A01G1457;Gh_A01G1489;Gh_A01G1500;Gh_A01G1711;Gh_A01G1839;Gh_A01G1923;Gh_A01G2102;Gh_A01G2132;Gh_A01G2133;Gh_A02G0165;Gh_A02G0194;Gh_A02G0509;Gh_A02G0615;Gh_A02G0704;Gh_A02G0805;Gh_A02G0841;Gh_A02G0847;Gh_A02G1066;Gh_A02G1196;Gh_A02G1268;Gh_A02G1301;Gh_…
GO:0000912	assembly of actomyosin apparatus involved in cytokinesis	12	22	1.76661e-07	8.57396e-06	Gh_A02G0451;Gh_A05G2862;Gh_A08G1868;Gh_A10G1163;Gh_A10G2283;Gh_A11G2402;Gh_D02G0503;Gh_D05G3161;Gh_D10G1332;Gh_D10G1651;Gh_D11G2719;XLOC_053952
GO:0000914	phragmoplast assembly	12	22	1.76661e-07	8.57396e-06	Gh_A02G0451;Gh_A05G2862;Gh_A08G1868;Gh_A10G1163;Gh_A10G2283;Gh_A11G2402;Gh_D02G0503;Gh_D05G3161;Gh_D10G1332;Gh_D10G1651;Gh_D11G2719;XLOC_053952
GO:0010325	raffinose family oligosaccharide biosynthetic process	12	22	1.76661e-07	8.57396e-06	Gh_A08G1649;Gh_A08G1889;Gh_A11G1091;Gh_A12G0052;Gh_A13G1517;Gh_A13G1518;Gh_D08G1981;Gh_D08G2254;Gh_D11G1242;Gh_D12G0066;Gh_D13G1846;Gh_D13G1847
GO:1902407	assembly of actomyosin apparatus involved in mitotic cytokinesis	12	22	1.76661e-07	8.57396e-06	Gh_A02G0451;Gh_A05G2862;Gh_A08G1868;Gh_A10G1163;Gh_A10G2283;Gh_A11G2402;Gh_D02G0503;Gh_D05G3161;Gh_D10G1332;Gh_D10G1651;Gh_D11G2719;XLOC_053952
GO:0044763	single-organism cellular process	2347	22357	2.76451e-07	1.32406e-05	Gh_A01G0015;Gh_A01G0028;Gh_A01G0039;Gh_A01G0124;Gh_A01G0133;Gh_A01G0246;Gh_A01G0275;Gh_A01G0363;Gh_A01G0383;Gh_A01G0390;Gh_A01G0451;Gh_A01G0477;Gh_A01G0536;Gh_A01G0547;Gh_A01G0548;Gh_A01G0555;Gh_A01G0669;Gh_A01G0726;Gh_A01G0769;Gh_A01G0801;Gh_A01G0805;Gh_A01G0813;Gh_A01G0822;Gh_A01G0826;Gh_A01G0848;Gh_A01G0882;Gh_A01G0883;Gh_A01G0894;Gh_A01G0908;Gh_A01G0922;Gh_A01G0934;Gh_A01G0957;Gh_A01G0998;Gh_…
GO:0009664	plant-type cell wall organization	78	447	2.80932e-07	1.32804e-05	Gh_A01G0477;Gh_A01G0669;Gh_A01G1131;Gh_A01G1360;Gh_A01G1439;Gh_A01G1910;Gh_A02G1663;Gh_A03G0046;Gh_A03G0359;Gh_A03G0465;Gh_A03G0631;Gh_A03G2139;Gh_A04G1065;Gh_A05G0970;Gh_A05G3239;Gh_A05G3379;Gh_A05G3493;Gh_A06G0018;Gh_A06G1042;Gh_A07G0322;Gh_A07G1881;Gh_A08G0195;Gh_A08G0474;Gh_A08G0501;Gh_A09G0135;Gh_A09G1155;Gh_A10G1374;Gh_A11G0648;Gh_A11G1468;Gh_A11G2155;Gh_A12G0105;Gh_A12G1038;Gh_A12G1270;Gh_…
GO:0044710	single-organism metabolic process	1404	12905	2.9087e-07	1.35739e-05	Gh_A01G0039;Gh_A01G0186;Gh_A01G0189;Gh_A01G0275;Gh_A01G0390;Gh_A01G0462;Gh_A01G0555;Gh_A01G0669;Gh_A01G0690;Gh_A01G0726;Gh_A01G0805;Gh_A01G0822;Gh_A01G0826;Gh_A01G0873;Gh_A01G0882;Gh_A01G0883;Gh_A01G0922;Gh_A01G0934;Gh_A01G0957;Gh_A01G1048;Gh_A01G1063;Gh_A01G1088;Gh_A01G1097;Gh_A01G1131;Gh_A01G1164;Gh_A01G1223;Gh_A01G1278;Gh_A01G1318;Gh_A01G1411;Gh_A01G1487;Gh_A01G1489;Gh_A01G1564;Gh_A01G1570;Gh_…
GO:0007349	cellularization	13	27	3.62908e-07	1.67213e-05	Gh_A02G0451;Gh_A05G3551;Gh_A07G0601;Gh_A10G2283;Gh_A12G2426;Gh_A13G1672;Gh_D02G0503;Gh_D04G0055;Gh_D07G0668;Gh_D10G1651;Gh_D12G2534;Gh_D12G2640;Gh_D13G2036
GO:0070981	L-asparagine biosynthetic process	9	13	3.78987e-07	1.7031e-05	Gh_A07G0951;Gh_A09G0840;Gh_A09G2475;Gh_A13G1945;Gh_D05G0859;Gh_D07G1030;Gh_D09G0861;Gh_D09G0863;Gh_Sca004949G01
GO:0070982	L-asparagine metabolic process	9	13	3.78987e-07	1.7031e-05	Gh_A07G0951;Gh_A09G0840;Gh_A09G2475;Gh_A13G1945;Gh_D05G0859;Gh_D07G1030;Gh_D09G0861;Gh_D09G0863;Gh_Sca004949G01
GO:0051704	multi-organism process	575	4889	4.671e-07	2.07347e-05	Gh_A01G0124;Gh_A01G0275;Gh_A01G0536;Gh_A01G0548;Gh_A01G0555;Gh_A01G0883;Gh_A01G1117;Gh_A01G1278;Gh_A01G1377;Gh_A01G1489;Gh_A01G1500;Gh_A01G1697;Gh_A01G1711;Gh_A01G1715;Gh_A01G1795;Gh_A01G1923;Gh_A01G1970;Gh_A02G0704;Gh_A02G0805;Gh_A02G0841;Gh_A02G0847;Gh_A02G1031;Gh_A02G1056;Gh_A02G1196;Gh_A02G1268;Gh_A02G1301;Gh_A02G1398;Gh_A02G1638;Gh_A02G1714;Gh_A02G1715;Gh_A03G0046;Gh_A03G0164;Gh_A03G0210;Gh_…
GO:0009750	response to fructose	29	111	5.61661e-07	2.46319e-05	Gh_A01G1736;Gh_A01G1740;Gh_A02G0669;Gh_A05G1352;Gh_A06G1139;Gh_A07G0951;Gh_A07G1108;Gh_A09G0840;Gh_A09G2475;Gh_A10G0293;Gh_A12G2695;Gh_A13G1945;Gh_D01G1983;Gh_D01G1984;Gh_D01G1986;Gh_D01G1988;Gh_D01G1989;Gh_D03G1391;Gh_D05G0859;Gh_D05G1519;Gh_D06G1400;Gh_D06G1428;Gh_D07G1030;Gh_D09G0861;Gh_D09G0863;Gh_D12G2290;Gh_Sca004949G01;XLOC_062240;XLOC_083603
GO:0030261	chromosome condensation	13	28	6.16923e-07	2.67333e-05	Gh_A02G0490;Gh_A03G0513;Gh_A07G0759;Gh_A09G0152;Gh_A10G1460;Gh_A11G2759;Gh_A11G3093;Gh_D03G1013;Gh_D07G0827;Gh_D09G0142;Gh_D10G1703;Gh_D11G1711;Gh_D11G3087
GO:0042546	cell wall biogenesis	114	743	7.20876e-07	3.08705e-05	Gh_A01G0451;Gh_A01G0726;Gh_A01G0922;Gh_A01G0957;Gh_A01G1131;Gh_A02G1066;Gh_A02G1229;Gh_A02G1426;Gh_A03G0243;Gh_A03G0465;Gh_A03G0631;Gh_A03G1181;Gh_A03G1432;Gh_A04G0599;Gh_A05G0758;Gh_A05G0925;Gh_A05G0970;Gh_A05G1508;Gh_A05G1621;Gh_A05G2365;Gh_A05G3379;Gh_A05G3413;Gh_A05G3899;Gh_A06G0558;Gh_A06G1042;Gh_A06G1051;Gh_A06G1277;Gh_A06G1377;Gh_A06G1599;Gh_A07G0322;Gh_A07G1226;Gh_A08G0195;Gh_A08G0421;Gh_…
GO:0007631	feeding behavior	6	6	8.36418e-07	3.23889e-05	Gh_A07G0337;Gh_A09G0430;Gh_A09G2377;Gh_D07G0395;Gh_D09G0444;Gh_D09G1693
GO:0044002	acquisition of nutrients from host	6	6	8.36418e-07	3.23889e-05	Gh_A07G0337;Gh_A09G0430;Gh_A09G2377;Gh_D07G0395;Gh_D09G0444;Gh_D09G1693
GO:0044111	development involved in symbiotic interaction	6	6	8.36418e-07	3.23889e-05	Gh_A07G0337;Gh_A09G0430;Gh_A09G2377;Gh_D07G0395;Gh_D09G0444;Gh_D09G1693
GO:0044115	development of symbiont involved in interaction with host	6	6	8.36418e-07	3.23889e-05	Gh_A07G0337;Gh_A09G0430;Gh_A09G2377;Gh_D07G0395;Gh_D09G0444;Gh_D09G1693
GO:0051705	multi-organism behavior	6	6	8.36418e-07	3.23889e-05	Gh_A07G0337;Gh_A09G0430;Gh_A09G2377;Gh_D07G0395;Gh_D09G0444;Gh_D09G1693
GO:0051816	acquisition of nutrients from other organism during symbiotic interaction	6	6	8.36418e-07	3.23889e-05	Gh_A07G0337;Gh_A09G0430;Gh_A09G2377;Gh_D07G0395;Gh_D09G0444;Gh_D09G1693
GO:0052093	formation of specialized structure for nutrient acquisition from host	6	6	8.36418e-07	3.23889e-05	Gh_A07G0337;Gh_A09G0430;Gh_A09G2377;Gh_D07G0395;Gh_D09G0444;Gh_D09G1693
GO:0052095	formation of specialized structure for nutrient acquisition from other organism involved in symbiotic interaction	6	6	8.36418e-07	3.23889e-05	Gh_A07G0337;Gh_A09G0430;Gh_A09G2377;Gh_D07G0395;Gh_D09G0444;Gh_D09G1693
GO:0052096	formation by symbiont of syncytium involving giant cell for nutrient acquisition from host	6	6	8.36418e-07	3.23889e-05	Gh_A07G0337;Gh_A09G0430;Gh_A09G2377;Gh_D07G0395;Gh_D09G0444;Gh_D09G1693
GO:0006528	asparagine metabolic process	9	14	9.68915e-07	3.6738e-05	Gh_A07G0951;Gh_A09G0840;Gh_A09G2475;Gh_A13G1945;Gh_D05G0859;Gh_D07G1030;Gh_D09G0861;Gh_D09G0863;Gh_Sca004949G01
GO:0006529	asparagine biosynthetic process	9	14	9.68915e-07	3.6738e-05	Gh_A07G0951;Gh_A09G0840;Gh_A09G2475;Gh_A13G1945;Gh_D05G0859;Gh_D07G1030;Gh_D09G0861;Gh_D09G0863;Gh_Sca004949G01
GO:0006073	cellular glucan metabolic process	105	676	1.0892e-06	4.0456e-05	Gh_A01G0647;Gh_A01G0669;Gh_A01G0726;Gh_A01G1131;Gh_A01G1237;Gh_A01G1238;Gh_A01G1575;Gh_A02G0669;Gh_A02G1000;Gh_A02G1066;Gh_A02G1426;Gh_A03G0243;Gh_A03G1432;Gh_A03G1723;Gh_A04G0599;Gh_A05G0625;Gh_A05G0925;Gh_A05G3139;Gh_A05G3899;Gh_A06G0558;Gh_A06G1277;Gh_A07G0322;Gh_A07G0769;Gh_A07G1487;Gh_A08G0195;Gh_A08G0337;Gh_A08G0421;Gh_A08G0957;Gh_A08G1031;Gh_A08G1784;Gh_A08G2296;Gh_A09G0580;Gh_A09G1365;Gh_…
GO:0044042	glucan metabolic process	105	676	1.0892e-06	4.0456e-05	Gh_A01G0647;Gh_A01G0669;Gh_A01G0726;Gh_A01G1131;Gh_A01G1237;Gh_A01G1238;Gh_A01G1575;Gh_A02G0669;Gh_A02G1000;Gh_A02G1066;Gh_A02G1426;Gh_A03G0243;Gh_A03G1432;Gh_A03G1723;Gh_A04G0599;Gh_A05G0625;Gh_A05G0925;Gh_A05G3139;Gh_A05G3899;Gh_A06G0558;Gh_A06G1277;Gh_A07G0322;Gh_A07G0769;Gh_A07G1487;Gh_A08G0195;Gh_A08G0337;Gh_A08G0421;Gh_A08G0957;Gh_A08G1031;Gh_A08G1784;Gh_A08G2296;Gh_A09G0580;Gh_A09G1365;Gh_…
GO:0065004	protein-DNA complex assembly	43	206	1.1998e-06	4.38025e-05	Gh_A05G0098;Gh_A05G0231;Gh_A05G1915;Gh_A06G0753;Gh_A06G1225;Gh_A07G1821;Gh_A08G2114;Gh_A08G2115;Gh_A10G0472;Gh_A10G0473;Gh_A10G0474;Gh_A10G0704;Gh_A10G0779;Gh_A11G1016;Gh_A11G1632;Gh_A13G1131;Gh_A13G1866;Gh_D02G0973;Gh_D03G0530;Gh_D03G0659;Gh_D05G0161;Gh_D05G0372;Gh_D05G2150;Gh_D06G0868;Gh_D06G1544;Gh_D07G2024;Gh_D08G0356;Gh_D08G2486;Gh_D08G2487;Gh_D10G0496;Gh_D10G0497;Gh_D10G0498;Gh_D10G0682;Gh_…
GO:0010383	cell wall polysaccharide metabolic process	62	342	1.20337e-06	4.38025e-05	Gh_A01G0669;Gh_A01G0957;Gh_A01G1575;Gh_A02G1426;Gh_A03G0243;Gh_A03G0465;Gh_A03G1432;Gh_A04G0599;Gh_A05G0625;Gh_A05G0925;Gh_A05G0970;Gh_A05G2365;Gh_A05G3139;Gh_A05G3899;Gh_A06G0558;Gh_A06G1042;Gh_A06G1277;Gh_A08G0195;Gh_A08G1784;Gh_A09G1365;Gh_A10G0297;Gh_A10G0734;Gh_A11G0648;Gh_A11G2856;Gh_A11G2885;Gh_A11G2940;Gh_A11G3028;Gh_A13G0500;Gh_D01G0689;Gh_D02G0934;Gh_D02G1986;Gh_D03G0294;Gh_D03G1085;Gh_…
GO:0010564	regulation of cell cycle process	47	234	1.24946e-06	4.50302e-05	Gh_A01G0813;Gh_A01G1063;Gh_A01G1287;Gh_A01G1480;Gh_A03G1129;Gh_A05G0037;Gh_A05G0383;Gh_A05G2425;Gh_A05G3228;Gh_A06G0399;Gh_A07G1201;Gh_A07G1821;Gh_A07G2249;Gh_A07G2293;Gh_A08G1143;Gh_A09G0098;Gh_A09G0811;Gh_A10G0701;Gh_A11G0497;Gh_A11G1820;Gh_A12G0797;Gh_A12G2039;Gh_D01G0840;Gh_D01G1125;Gh_D02G1558;Gh_D02G2023;Gh_D04G0378;Gh_D04G0399;Gh_D05G0466;Gh_D05G0497;Gh_D05G2836;Gh_D06G0428;Gh_D07G0202;Gh_…
GO:0000911	cytokinesis by cell plate formation	34	147	1.37083e-06	4.7522e-05	Gh_A01G0451;Gh_A02G0451;Gh_A05G2862;Gh_A05G3551;Gh_A07G0337;Gh_A07G1356;Gh_A08G1868;Gh_A09G0430;Gh_A09G0623;Gh_A09G2377;Gh_A10G1163;Gh_A10G1497;Gh_A10G2283;Gh_A11G2402;Gh_A12G1169;Gh_A12G2394;Gh_D02G0503;Gh_D04G0055;Gh_D05G3161;Gh_D07G0395;Gh_D07G0694;Gh_D07G1466;Gh_D09G0444;Gh_D09G0621;Gh_D09G1693;Gh_D10G1332;Gh_D10G1651;Gh_D10G1742;Gh_D11G2719;Gh_D12G1289;Gh_D12G2731;XLOC_052606;XLOC_053952;XLO…
GO:0031497	chromatin assembly	34	147	1.37083e-06	4.7522e-05	Gh_A05G0098;Gh_A05G0231;Gh_A05G1915;Gh_A06G1225;Gh_A08G2114;Gh_A08G2115;Gh_A10G0472;Gh_A10G0473;Gh_A10G0474;Gh_A10G0779;Gh_A11G1016;Gh_A11G1632;Gh_A13G1131;Gh_A13G1866;Gh_D02G0973;Gh_D03G0659;Gh_D05G0161;Gh_D05G2150;Gh_D06G1544;Gh_D08G0356;Gh_D08G2486;Gh_D08G2487;Gh_D10G0496;Gh_D10G0497;Gh_D10G0498;Gh_D10G0981;Gh_D11G1172;Gh_D11G1792;Gh_D11G2272;Gh_D13G1151;Gh_D13G1403;Gh_D13G2254;Gh_Sca005534G01…
GO:0032506	cytokinetic process	34	147	1.37083e-06	4.7522e-05	Gh_A01G0451;Gh_A02G0451;Gh_A05G2862;Gh_A05G3551;Gh_A07G0337;Gh_A07G1356;Gh_A08G1868;Gh_A09G0430;Gh_A09G0623;Gh_A09G2377;Gh_A10G1163;Gh_A10G1497;Gh_A10G2283;Gh_A11G2402;Gh_A12G1169;Gh_A12G2394;Gh_D02G0503;Gh_D04G0055;Gh_D05G3161;Gh_D07G0395;Gh_D07G0694;Gh_D07G1466;Gh_D09G0444;Gh_D09G0621;Gh_D09G1693;Gh_D10G1332;Gh_D10G1651;Gh_D10G1742;Gh_D11G2719;Gh_D12G1289;Gh_D12G2731;XLOC_052606;XLOC_053952;XLO…
GO:1902410	mitotic cytokinetic process	34	147	1.37083e-06	4.7522e-05	Gh_A01G0451;Gh_A02G0451;Gh_A05G2862;Gh_A05G3551;Gh_A07G0337;Gh_A07G1356;Gh_A08G1868;Gh_A09G0430;Gh_A09G0623;Gh_A09G2377;Gh_A10G1163;Gh_A10G1497;Gh_A10G2283;Gh_A11G2402;Gh_A12G1169;Gh_A12G2394;Gh_D02G0503;Gh_D04G0055;Gh_D05G3161;Gh_D07G0395;Gh_D07G0694;Gh_D07G1466;Gh_D09G0444;Gh_D09G0621;Gh_D09G1693;Gh_D10G1332;Gh_D10G1651;Gh_D10G1742;Gh_D11G2719;Gh_D12G1289;Gh_D12G2731;XLOC_052606;XLOC_053952;XLO…
GO:0005976	polysaccharide metabolic process	184	1349	1.64901e-06	5.66263e-05	Gh_A01G0647;Gh_A01G0669;Gh_A01G0726;Gh_A01G0957;Gh_A01G1131;Gh_A01G1237;Gh_A01G1238;Gh_A01G1295;Gh_A01G1575;Gh_A01G1823;Gh_A02G0669;Gh_A02G1000;Gh_A02G1066;Gh_A02G1426;Gh_A02G1432;Gh_A03G0087;Gh_A03G0243;Gh_A03G0465;Gh_A03G0738;Gh_A03G1432;Gh_A03G1723;Gh_A04G0599;Gh_A05G0274;Gh_A05G0625;Gh_A05G0925;Gh_A05G0970;Gh_A05G1646;Gh_A05G2365;Gh_A05G3139;Gh_A05G3601;Gh_A05G3634;Gh_A05G3899;Gh_A06G0558;Gh_…
GO:0042547	cell wall modification involved in multidimensional cell growth	26	99	1.90051e-06	6.46527e-05	Gh_A01G1237;Gh_A01G1238;Gh_A01G1910;Gh_A03G0359;Gh_A05G3493;Gh_A06G0018;Gh_A07G1881;Gh_A09G0135;Gh_A10G1374;Gh_A11G2155;Gh_A12G0105;Gh_A13G0050;Gh_A13G0672;Gh_D01G2169;Gh_D03G1194;Gh_D04G1175;Gh_D04G1924;Gh_D07G2095;Gh_D09G0128;Gh_D10G1091;Gh_D10G2283;Gh_D11G2459;Gh_D11G3302;Gh_D13G0060;Gh_D13G0786;XLOC_000642
GO:0010817	regulation of hormone levels	135	935	2.18213e-06	7.3546e-05	Gh_A01G0246;Gh_A01G0904;Gh_A01G0922;Gh_A02G0236;Gh_A02G0666;Gh_A02G0901;Gh_A02G1453;Gh_A02G1611;Gh_A02G1614;Gh_A03G0715;Gh_A04G0624;Gh_A04G1462;Gh_A05G0315;Gh_A05G0334;Gh_A05G0389;Gh_A05G0418;Gh_A05G0987;Gh_A05G1337;Gh_A05G1549;Gh_A05G1600;Gh_A05G1619;Gh_A05G1621;Gh_A05G1738;Gh_A05G1899;Gh_A05G2474;Gh_A05G2624;Gh_A05G3269;Gh_A06G0061;Gh_A06G0351;Gh_A06G0738;Gh_A06G1334;Gh_A06G1578;Gh_A06G1918;Gh_…
GO:0071370	cellular response to gibberellin stimulus	52	275	2.35679e-06	7.87039e-05	Gh_A01G1564;Gh_A01G1820;Gh_A02G0612;Gh_A04G1393;Gh_A05G2741;Gh_A05G3800;Gh_A06G0504;Gh_A07G1108;Gh_A07G1843;Gh_A08G0364;Gh_A08G1649;Gh_A08G1889;Gh_A09G0044;Gh_A09G0192;Gh_A09G1747;Gh_A11G1091;Gh_A11G1986;Gh_A11G2882;Gh_A12G0052;Gh_A12G1993;Gh_A12G2420;Gh_A13G1517;Gh_A13G1518;Gh_D01G1815;Gh_D02G0131;Gh_D03G0108;Gh_D04G1049;Gh_D05G1779;Gh_D05G1780;Gh_D05G3213;Gh_D05G3769;Gh_D06G0560;Gh_D06G2009;Gh_…
GO:0007346	regulation of mitotic cell cycle	54	290	2.47463e-06	8.16367e-05	Gh_A01G0813;Gh_A01G1287;Gh_A02G1453;Gh_A02G1500;Gh_A03G1129;Gh_A05G0037;Gh_A05G2425;Gh_A05G3228;Gh_A06G0399;Gh_A07G0955;Gh_A07G1821;Gh_A07G2249;Gh_A09G0098;Gh_A09G0532;Gh_A09G0811;Gh_A10G0701;Gh_A10G1128;Gh_A10G1970;Gh_A11G0497;Gh_A11G1820;Gh_A11G1947;Gh_A11G2401;Gh_A11G3113;Gh_A12G0797;Gh_A12G2039;Gh_A13G1734;Gh_D01G0840;Gh_D02G1558;Gh_D02G2023;Gh_D03G0213;Gh_D04G0378;Gh_D04G0399;Gh_D05G2207;Gh_…
GO:0044264	cellular polysaccharide metabolic process	129	887	2.50365e-06	8.16367e-05	Gh_A01G0647;Gh_A01G0669;Gh_A01G0726;Gh_A01G0957;Gh_A01G1131;Gh_A01G1237;Gh_A01G1238;Gh_A01G1575;Gh_A02G0669;Gh_A02G1000;Gh_A02G1066;Gh_A02G1426;Gh_A03G0243;Gh_A03G0465;Gh_A03G0738;Gh_A03G1432;Gh_A03G1723;Gh_A04G0599;Gh_A05G0625;Gh_A05G0925;Gh_A05G0970;Gh_A05G1646;Gh_A05G2365;Gh_A05G3139;Gh_A05G3899;Gh_A06G0558;Gh_A06G1042;Gh_A06G1051;Gh_A06G1277;Gh_A06G1599;Gh_A07G0322;Gh_A07G0769;Gh_A07G1487;Gh_…
GO:1904666	regulation of ubiquitin protein ligase activity	17	50	2.5119e-06	8.16367e-05	Gh_A01G1287;Gh_A03G1129;Gh_A05G2425;Gh_A10G1980;Gh_A11G0093;Gh_A11G0094;Gh_A11G0098;Gh_A11G0963;Gh_A11G2809;Gh_D02G1558;Gh_D02G2023;Gh_D10G2286;Gh_D11G0097;Gh_D11G0102;Gh_D11G3163;XLOC_072481;XLOC_082084
GO:0042886	amide transport	47	240	2.60587e-06	8.39414e-05	Gh_A01G1820;Gh_A02G1800;Gh_A03G0325;Gh_A03G0438;Gh_A04G0836;Gh_A04G1393;Gh_A05G3144;Gh_A06G0480;Gh_A06G1261;Gh_A07G1544;Gh_A08G0077;Gh_A08G1434;Gh_A08G2242;Gh_A08G2243;Gh_A08G2431;Gh_A09G1671;Gh_A10G1912;Gh_A11G2882;Gh_A12G1464;Gh_A13G0105;Gh_A13G1000;Gh_A13G1852;Gh_A13G1995;Gh_D02G0459;Gh_D02G1145;Gh_D03G0583;Gh_D03G0786;Gh_D03G1106;Gh_D03G1130;Gh_D03G1253;Gh_D04G1049;Gh_D06G0534;Gh_D07G1702;Gh_…
GO:0044262	cellular carbohydrate metabolic process	173	1266	2.97236e-06	9.49069e-05	Gh_A01G0647;Gh_A01G0669;Gh_A01G0726;Gh_A01G0957;Gh_A01G1131;Gh_A01G1237;Gh_A01G1238;Gh_A01G1570;Gh_A01G1575;Gh_A02G0669;Gh_A02G1000;Gh_A02G1066;Gh_A02G1268;Gh_A02G1426;Gh_A03G0243;Gh_A03G0465;Gh_A03G0738;Gh_A03G1432;Gh_A03G1723;Gh_A04G0599;Gh_A04G0745;Gh_A05G0017;Gh_A05G0625;Gh_A05G0811;Gh_A05G0925;Gh_A05G0970;Gh_A05G1099;Gh_A05G1646;Gh_A05G2365;Gh_A05G3139;Gh_A05G3899;Gh_A06G0558;Gh_A06G0608;Gh_…
GO:0009611	response to wounding	136	952	3.51323e-06	0.000111201	Gh_A01G0524;Gh_A01G1839;Gh_A02G0236;Gh_A02G0842;Gh_A03G0773;Gh_A03G1341;Gh_A03G1536;Gh_A03G1537;Gh_A03G1611;Gh_A03G1858;Gh_A04G0923;Gh_A05G0260;Gh_A05G0483;Gh_A05G0484;Gh_A05G1019;Gh_A05G1155;Gh_A05G1241;Gh_A05G1382;Gh_A05G1815;Gh_A05G2224;Gh_A05G2624;Gh_A05G3310;Gh_A05G3997;Gh_A06G0480;Gh_A06G0667;Gh_A06G0705;Gh_A06G0917;Gh_A07G0645;Gh_A07G2014;Gh_A08G0989;Gh_A08G1300;Gh_A08G1593;Gh_A08G2199;Gh_…
GO:1903046	meiotic cell cycle process	46	236	3.77251e-06	0.000118379	Gh_A01G1480;Gh_A03G0497;Gh_A05G0929;Gh_A05G1427;Gh_A05G2425;Gh_A05G2862;Gh_A05G3109;Gh_A05G3551;Gh_A06G0504;Gh_A06G0753;Gh_A07G0090;Gh_A07G1640;Gh_A07G1821;Gh_A09G1268;Gh_A10G0704;Gh_A10G1163;Gh_A10G1460;Gh_A10G1970;Gh_A10G2194;Gh_A13G1672;Gh_A13G1734;Gh_D02G0131;Gh_D03G1036;Gh_D04G0055;Gh_D05G0372;Gh_D05G1013;Gh_D05G1599;Gh_D05G3161;Gh_D06G0560;Gh_D06G0868;Gh_D06G1847;Gh_D07G0473;Gh_D07G1848;Gh_…
GO:0006260	DNA replication	93	598	4.09808e-06	0.000127496	Gh_A02G1313;Gh_A03G0403;Gh_A03G0429;Gh_A03G0625;Gh_A03G1940;Gh_A03G2128;Gh_A04G1365;Gh_A05G3826;Gh_A06G0753;Gh_A07G1821;Gh_A08G0123;Gh_A10G0640;Gh_A10G1959;Gh_A11G1193;Gh_A11G2809;Gh_A11G3163;Gh_A12G0026;Gh_A12G2128;Gh_A13G0003;Gh_A13G0650;Gh_A13G1632;Gh_A13G1962;Gh_D01G1635;Gh_D02G0343;Gh_D02G1498;Gh_D03G0451;Gh_D03G0530;Gh_D03G0659;Gh_D03G0910;Gh_D03G1115;Gh_D03G1136;Gh_D04G0695;Gh_D05G0040;Gh_…
GO:0009831	plant-type cell wall modification involved in multidimensional cell growth	24	91	4.29241e-06	0.00013241	Gh_A01G1910;Gh_A03G0359;Gh_A05G3493;Gh_A06G0018;Gh_A07G1881;Gh_A09G0135;Gh_A10G1374;Gh_A11G2155;Gh_A12G0105;Gh_A13G0050;Gh_A13G0672;Gh_D01G2169;Gh_D03G1194;Gh_D04G1175;Gh_D04G1924;Gh_D07G2095;Gh_D09G0128;Gh_D10G1091;Gh_D10G2283;Gh_D11G2459;Gh_D11G3302;Gh_D13G0060;Gh_D13G0786;XLOC_000642
GO:0009266	response to temperature stimulus	272	2156	4.50939e-06	0.000137934	Gh_A01G0028;Gh_A01G0275;Gh_A01G0826;Gh_A01G0871;Gh_A01G0894;Gh_A01G1278;Gh_A01G1605;Gh_A01G1736;Gh_A01G1740;Gh_A01G1923;Gh_A02G0189;Gh_A02G0518;Gh_A02G0682;Gh_A02G1268;Gh_A03G0164;Gh_A03G0210;Gh_A03G0396;Gh_A03G0430;Gh_A03G0620;Gh_A03G0672;Gh_A03G0901;Gh_A03G1325;Gh_A03G1349;Gh_A03G1418;Gh_A03G1521;Gh_A03G1570;Gh_A03G1611;Gh_A04G0110;Gh_A04G0623;Gh_A04G0721;Gh_A04G0745;Gh_A04G0869;Gh_A04G0921;Gh_…
GO:1901990	regulation of mitotic cell cycle phase transition	23	86	5.22698e-06	0.000158552	Gh_A01G0813;Gh_A01G1287;Gh_A03G1129;Gh_A05G0037;Gh_A05G2425;Gh_A05G3228;Gh_A06G0399;Gh_A07G1821;Gh_A07G2249;Gh_A09G0811;Gh_A10G0701;Gh_D01G0840;Gh_D02G1558;Gh_D02G2023;Gh_D04G0378;Gh_D05G2836;Gh_D06G0428;Gh_D07G1216;Gh_D07G2024;Gh_D09G0813;Gh_D10G0685;Gh_Sca005019G02;XLOC_072481
GO:0006516	glycoprotein catabolic process	11	24	5.37141e-06	0.000161586	Gh_A05G1784;Gh_A05G2240;Gh_A11G0311;Gh_A11G0312;Gh_A12G2381;Gh_D02G0898;Gh_D05G1979;Gh_D05G2500;Gh_D06G0179;Gh_D12G1958;Gh_D12G2509
GO:0010410	hemicellulose metabolic process	51	277	6.43361e-06	0.000191954	Gh_A01G0957;Gh_A01G1575;Gh_A02G1426;Gh_A03G0243;Gh_A03G1432;Gh_A04G0599;Gh_A05G0625;Gh_A05G0925;Gh_A05G2365;Gh_A05G3139;Gh_A05G3899;Gh_A06G0558;Gh_A06G1277;Gh_A08G0195;Gh_A08G1784;Gh_A09G1365;Gh_A10G0297;Gh_A10G0734;Gh_A11G2856;Gh_A11G2885;Gh_A11G2940;Gh_A11G3028;Gh_A13G0500;Gh_D02G0934;Gh_D02G1986;Gh_D03G0294;Gh_D03G1085;Gh_D03G1327;Gh_D04G1060;Gh_D04G1286;Gh_D05G0774;Gh_D05G2630;Gh_D06G1602;Gh_…
GO:0055081	anion homeostasis	33	151	7.15465e-06	0.00021034	Gh_A01G1564;Gh_A02G0374;Gh_A03G0512;Gh_A05G3059;Gh_A05G3738;Gh_A05G3753;Gh_A05G3754;Gh_A05G3755;Gh_A07G0202;Gh_A08G0025;Gh_A09G1537;Gh_A10G0253;Gh_A12G2420;Gh_A13G2312;Gh_D01G1815;Gh_D01G1867;Gh_D02G0427;Gh_D02G1145;Gh_D03G1014;Gh_D05G0873;Gh_D05G2223;Gh_D05G2224;Gh_D05G2225;Gh_D05G2226;Gh_D05G2450;Gh_D06G1816;Gh_D07G0416;Gh_D08G0064;Gh_D10G0234;Gh_D10G1311;Gh_D11G1348;Gh_D12G1770;Gh_D13G0688
GO:0010200	response to chitin	92	598	7.16541e-06	0.00021034	Gh_A02G1687;Gh_A03G0210;Gh_A03G1418;Gh_A03G1611;Gh_A03G1788;Gh_A05G0483;Gh_A05G0484;Gh_A05G1019;Gh_A05G1310;Gh_A05G1331;Gh_A05G1332;Gh_A05G1507;Gh_A05G1692;Gh_A05G1693;Gh_A05G1786;Gh_A05G1815;Gh_A05G2242;Gh_A05G2476;Gh_A05G3325;Gh_A05G3499;Gh_A06G0646;Gh_A06G0917;Gh_A06G1585;Gh_A07G0115;Gh_A07G0261;Gh_A07G1009;Gh_A07G1034;Gh_A07G1274;Gh_A08G0280;Gh_A08G1181;Gh_A09G1760;Gh_A09G2341;Gh_A10G0541;Gh_…
GO:0034728	nucleosome organization	34	158	7.47797e-06	0.000217759	Gh_A05G0098;Gh_A05G0231;Gh_A05G1915;Gh_A06G1225;Gh_A08G2114;Gh_A08G2115;Gh_A10G0472;Gh_A10G0473;Gh_A10G0474;Gh_A10G0779;Gh_A11G1016;Gh_A11G1632;Gh_A13G1131;Gh_A13G1866;Gh_D02G0973;Gh_D03G0659;Gh_D05G0161;Gh_D05G2150;Gh_D06G1544;Gh_D08G0356;Gh_D08G2486;Gh_D08G2487;Gh_D10G0496;Gh_D10G0497;Gh_D10G0498;Gh_D10G0981;Gh_D11G1172;Gh_D11G1792;Gh_D11G2272;Gh_D13G1151;Gh_D13G1403;Gh_D13G2254;Gh_Sca005534G01…
GO:0044271	cellular nitrogen compound biosynthetic process	998	9101	7.9191e-06	0.000228774	Gh_A01G0033;Gh_A01G0039;Gh_A01G0064;Gh_A01G0072;Gh_A01G0275;Gh_A01G0323;Gh_A01G0386;Gh_A01G0419;Gh_A01G0439;Gh_A01G0682;Gh_A01G0783;Gh_A01G0908;Gh_A01G0922;Gh_A01G0998;Gh_A01G1097;Gh_A01G1104;Gh_A01G1130;Gh_A01G1154;Gh_A01G1164;Gh_A01G1265;Gh_A01G1482;Gh_A01G1483;Gh_A01G1564;Gh_A01G1710;Gh_A01G1715;Gh_A01G1826;Gh_A01G1923;Gh_A01G1933;Gh_A01G1988;Gh_A01G2064;Gh_A02G0033;Gh_A02G0279;Gh_A02G0326;Gh_…
GO:0051340	regulation of ligase activity	17	54	8.23549e-06	0.000234197	Gh_A01G1287;Gh_A03G1129;Gh_A05G2425;Gh_A10G1980;Gh_A11G0093;Gh_A11G0094;Gh_A11G0098;Gh_A11G0963;Gh_A11G2809;Gh_D02G1558;Gh_D02G2023;Gh_D10G2286;Gh_D11G0097;Gh_D11G0102;Gh_D11G3163;XLOC_072481;XLOC_082084
GO:0051438	regulation of ubiquitin-protein transferase activity	17	54	8.23549e-06	0.000234197	Gh_A01G1287;Gh_A03G1129;Gh_A05G2425;Gh_A10G1980;Gh_A11G0093;Gh_A11G0094;Gh_A11G0098;Gh_A11G0963;Gh_A11G2809;Gh_D02G1558;Gh_D02G2023;Gh_D10G2286;Gh_D11G0097;Gh_D11G0102;Gh_D11G3163;XLOC_072481;XLOC_082084
GO:0048646	anatomical structure formation involved in morphogenesis	107	724	8.5025e-06	0.000239916	Gh_A01G0099;Gh_A01G0100;Gh_A01G0102;Gh_A01G1318;Gh_A01G1910;Gh_A02G0294;Gh_A02G0451;Gh_A02G1344;Gh_A03G0359;Gh_A03G0773;Gh_A03G2139;Gh_A04G0705;Gh_A05G1099;Gh_A05G2041;Gh_A05G2159;Gh_A05G2191;Gh_A05G2624;Gh_A05G3074;Gh_A05G3493;Gh_A05G3551;Gh_A06G0351;Gh_A06G0539;Gh_A06G0608;Gh_A07G0337;Gh_A07G0601;Gh_A07G2327;Gh_A08G1820;Gh_A09G0136;Gh_A09G0430;Gh_A09G1115;Gh_A09G2377;Gh_A10G0822;Gh_A10G0954;Gh_…
GO:1900067	regulation of cellular response to alkaline pH	5	5	8.62032e-06	0.000241369	Gh_A05G0260;Gh_A06G0705;Gh_A08G2199;Gh_D06G0810;Gh_D08G2564
GO:0009827	plant-type cell wall modification	38	187	9.32759e-06	0.000257727	Gh_A01G0477;Gh_A01G1131;Gh_A01G1439;Gh_A01G1910;Gh_A03G0046;Gh_A03G0359;Gh_A03G2139;Gh_A04G1065;Gh_A05G3493;Gh_A06G0018;Gh_A07G1881;Gh_A08G0501;Gh_A09G0135;Gh_A09G1155;Gh_A10G1374;Gh_A11G2155;Gh_A12G0105;Gh_A12G1270;Gh_A13G0050;Gh_A13G0672;Gh_D01G1679;Gh_D01G2169;Gh_D02G1839;Gh_D02G2280;Gh_D03G1194;Gh_D04G1175;Gh_D04G1924;Gh_D07G2095;Gh_D08G1739;Gh_D09G0128;Gh_D09G1161;Gh_D10G1091;Gh_D10G2283;Gh_…
GO:0033206	meiotic cytokinesis	14	39	9.34614e-06	0.000257727	Gh_A05G2862;Gh_A05G3551;Gh_A06G0504;Gh_A10G1163;Gh_A13G1672;Gh_A13G1734;Gh_D02G0131;Gh_D04G0055;Gh_D05G3161;Gh_D06G0560;Gh_D09G0385;Gh_D10G1332;Gh_D13G2036;Gh_D13G2082
GO:0006629	lipid metabolic process	364	3027	1.02928e-05	0.000281699	Gh_A01G0186;Gh_A01G0189;Gh_A01G0555;Gh_A01G0669;Gh_A01G1564;Gh_A01G1736;Gh_A01G1740;Gh_A01G1790;Gh_A01G2094;Gh_A02G0294;Gh_A02G0410;Gh_A02G0601;Gh_A02G0666;Gh_A02G0842;Gh_A02G1268;Gh_A02G1611;Gh_A02G1788;Gh_A03G0374;Gh_A03G0424;Gh_A03G0435;Gh_A03G0803;Gh_A03G1162;Gh_A03G1299;Gh_A04G0135;Gh_A04G0155;Gh_A04G0198;Gh_A04G0923;Gh_A04G1093;Gh_A05G0334;Gh_A05G0748;Gh_A05G0840;Gh_A05G0987;Gh_A05G1143;Gh_…
GO:0044767	single-organism developmental process	1138	10494	1.0462e-05	0.000284191	Gh_A01G0028;Gh_A01G0033;Gh_A01G0099;Gh_A01G0100;Gh_A01G0102;Gh_A01G0246;Gh_A01G0323;Gh_A01G0386;Gh_A01G0390;Gh_A01G0451;Gh_A01G0477;Gh_A01G0491;Gh_A01G0547;Gh_A01G0661;Gh_A01G0669;Gh_A01G0682;Gh_A01G0717;Gh_A01G0769;Gh_A01G0813;Gh_A01G0883;Gh_A01G0894;Gh_A01G0908;Gh_A01G0922;Gh_A01G0957;Gh_A01G0998;Gh_A01G1104;Gh_A01G1265;Gh_A01G1278;Gh_A01G1318;Gh_A01G1362;Gh_A01G1439;Gh_A01G1480;Gh_A01G1489;Gh_…
GO:0044036	cell wall macromolecule metabolic process	76	475	1.07987e-05	0.000291166	Gh_A01G0669;Gh_A01G0957;Gh_A01G1457;Gh_A01G1575;Gh_A02G1426;Gh_A03G0243;Gh_A03G0465;Gh_A03G0738;Gh_A03G1432;Gh_A04G0599;Gh_A05G0625;Gh_A05G0925;Gh_A05G0970;Gh_A05G1646;Gh_A05G2365;Gh_A05G3139;Gh_A05G3899;Gh_A06G0558;Gh_A06G1042;Gh_A06G1277;Gh_A07G0322;Gh_A08G0195;Gh_A08G1784;Gh_A09G1365;Gh_A09G1606;Gh_A10G0297;Gh_A10G0734;Gh_A10G1518;Gh_A11G0648;Gh_A11G2856;Gh_A11G2885;Gh_A11G2940;Gh_A11G3028;Gh_…
GO:0032973	amino acid export	14	40	1.30944e-05	0.000350468	Gh_A02G0374;Gh_A05G3059;Gh_A05G3738;Gh_A05G3753;Gh_A05G3754;Gh_A05G3755;Gh_D01G1867;Gh_D02G0427;Gh_D05G2223;Gh_D05G2224;Gh_D05G2225;Gh_D05G2226;Gh_D06G1816;Gh_D11G1348
GO:0048878	chemical homeostasis	157	1159	1.3333e-05	0.000354249	Gh_A01G0039;Gh_A01G0547;Gh_A01G0661;Gh_A01G1564;Gh_A01G1889;Gh_A01G1913;Gh_A02G0374;Gh_A02G0666;Gh_A02G0724;Gh_A02G1453;Gh_A02G1611;Gh_A02G1614;Gh_A02G1765;Gh_A03G0438;Gh_A03G0512;Gh_A03G0773;Gh_A03G0789;Gh_A03G1429;Gh_A04G0051;Gh_A04G0262;Gh_A04G0263;Gh_A04G0697;Gh_A05G0987;Gh_A05G1917;Gh_A05G3059;Gh_A05G3738;Gh_A05G3753;Gh_A05G3754;Gh_A05G3755;Gh_A05G4022;Gh_A06G0061;Gh_A06G1320;Gh_A06G1578;Gh_…
GO:0007076	mitotic chromosome condensation	8	14	1.37845e-05	0.00036359	Gh_A07G0759;Gh_A09G0152;Gh_A10G1460;Gh_A11G3093;Gh_D07G0827;Gh_D09G0142;Gh_D10G1703;Gh_D11G1711
GO:0046271	phenylpropanoid catabolic process	27	116	1.41222e-05	0.000367178	Gh_A01G1839;Gh_A01G1905;Gh_A05G0758;Gh_A05G0849;Gh_A05G2113;Gh_A12G1019;Gh_A13G0216;Gh_A13G0218;Gh_A13G0237;Gh_A13G2102;Gh_A13G2103;Gh_D03G1367;Gh_D05G0888;Gh_D05G2353;Gh_D05G2356;Gh_D05G3888;Gh_D10G2466;Gh_D11G3277;Gh_D11G3307;Gh_D12G1138;Gh_D13G0194;Gh_D13G0231;Gh_D13G0253;Gh_D13G0328;Gh_D13G2373;Gh_D13G2551;XLOC_076267
GO:0046274	lignin catabolic process	27	116	1.41222e-05	0.000367178	Gh_A01G1839;Gh_A01G1905;Gh_A05G0758;Gh_A05G0849;Gh_A05G2113;Gh_A12G1019;Gh_A13G0216;Gh_A13G0218;Gh_A13G0237;Gh_A13G2102;Gh_A13G2103;Gh_D03G1367;Gh_D05G0888;Gh_D05G2353;Gh_D05G2356;Gh_D05G3888;Gh_D10G2466;Gh_D11G3277;Gh_D11G3307;Gh_D12G1138;Gh_D13G0194;Gh_D13G0231;Gh_D13G0253;Gh_D13G0328;Gh_D13G2373;Gh_D13G2551;XLOC_076267
GO:0009744	response to sucrose	48	263	1.49924e-05	0.000387038	Gh_A01G0826;Gh_A01G1278;Gh_A01G1605;Gh_A02G0682;Gh_A02G0717;Gh_A02G0849;Gh_A05G0722;Gh_A05G1352;Gh_A05G2038;Gh_A05G3310;Gh_A06G1139;Gh_A07G0951;Gh_A07G1108;Gh_A08G0792;Gh_A09G0840;Gh_A09G2475;Gh_A10G0293;Gh_A10G1731;Gh_A11G0521;Gh_A12G1130;Gh_A12G2695;Gh_A13G1071;Gh_A13G1945;Gh_D01G0854;Gh_D01G1853;Gh_D02G0761;Gh_D03G1391;Gh_D04G0293;Gh_D04G0971;Gh_D04G1581;Gh_D05G0859;Gh_D05G1519;Gh_D05G2281;Gh_…
GO:0051321	meiotic cell cycle	66	401	1.59149e-05	0.000407959	Gh_A01G1480;Gh_A03G0497;Gh_A03G0513;Gh_A04G0816;Gh_A05G0929;Gh_A05G1427;Gh_A05G2425;Gh_A05G2862;Gh_A05G3109;Gh_A05G3551;Gh_A06G0504;Gh_A06G0753;Gh_A07G0090;Gh_A07G1201;Gh_A07G1640;Gh_A07G1821;Gh_A08G0044;Gh_A08G0691;Gh_A09G0152;Gh_A09G1268;Gh_A10G0704;Gh_A10G1163;Gh_A10G1460;Gh_A10G1970;Gh_A10G2194;Gh_A11G1985;Gh_A12G2584;Gh_A13G1672;Gh_A13G1734;Gh_D02G0131;Gh_D02G2023;Gh_D03G1013;Gh_D03G1036;Gh_…
GO:0048285	organelle fission	73	457	1.68173e-05	0.000428075	Gh_A01G0451;Gh_A01G1480;Gh_A01G1595;Gh_A03G0497;Gh_A04G0276;Gh_A05G0929;Gh_A05G1257;Gh_A05G1427;Gh_A05G2425;Gh_A05G2862;Gh_A05G3109;Gh_A05G3551;Gh_A06G0753;Gh_A06G1195;Gh_A07G0090;Gh_A07G0337;Gh_A07G0759;Gh_A07G1640;Gh_A07G1903;Gh_A07G1904;Gh_A08G0691;Gh_A09G0152;Gh_A09G0430;Gh_A09G1268;Gh_A09G2377;Gh_A10G0704;Gh_A10G1163;Gh_A10G1460;Gh_A10G1970;Gh_A10G2194;Gh_A11G3093;Gh_A12G1925;Gh_A12G2096;Gh_…
GO:0006928	movement of cell or subcellular component	38	192	1.74968e-05	0.000442281	Gh_A01G1752;Gh_A02G0395;Gh_A02G0828;Gh_A03G1683;Gh_A05G1427;Gh_A05G2862;Gh_A06G0212;Gh_A07G0601;Gh_A09G0649;Gh_A09G1310;Gh_A09G1792;Gh_A10G0985;Gh_A10G1163;Gh_A10G2194;Gh_A12G1206;Gh_A12G2426;Gh_A13G0283;Gh_A13G1216;Gh_A13G1672;Gh_D02G0448;Gh_D02G0878;Gh_D02G2103;Gh_D05G1599;Gh_D05G3161;Gh_D06G0205;Gh_D06G0264;Gh_D07G0668;Gh_D07G2389;Gh_D09G0653;Gh_D09G1302;Gh_D10G0166;Gh_D10G1332;Gh_D10G1562;Gh_…
GO:0032502	developmental process	1169	10834	1.78441e-05	0.000447949	Gh_A01G0028;Gh_A01G0033;Gh_A01G0099;Gh_A01G0100;Gh_A01G0102;Gh_A01G0246;Gh_A01G0323;Gh_A01G0386;Gh_A01G0390;Gh_A01G0451;Gh_A01G0477;Gh_A01G0491;Gh_A01G0547;Gh_A01G0661;Gh_A01G0669;Gh_A01G0682;Gh_A01G0717;Gh_A01G0769;Gh_A01G0813;Gh_A01G0883;Gh_A01G0894;Gh_A01G0908;Gh_A01G0922;Gh_A01G0957;Gh_A01G0998;Gh_A01G1104;Gh_A01G1265;Gh_A01G1278;Gh_A01G1318;Gh_A01G1362;Gh_A01G1439;Gh_A01G1480;Gh_A01G1489;Gh_…
GO:0010476	gibberellin mediated signaling pathway	48	265	1.84e-05	0.000458741	Gh_A01G1564;Gh_A01G1820;Gh_A02G0612;Gh_A04G1393;Gh_A05G2741;Gh_A05G3800;Gh_A06G0504;Gh_A07G1108;Gh_A07G1843;Gh_A08G0364;Gh_A08G1649;Gh_A08G1889;Gh_A09G0044;Gh_A09G0192;Gh_A11G1091;Gh_A11G1986;Gh_A11G2882;Gh_A12G0052;Gh_A12G2420;Gh_A13G1517;Gh_A13G1518;Gh_D01G1815;Gh_D02G0131;Gh_D03G0108;Gh_D04G1049;Gh_D05G1779;Gh_D05G1780;Gh_D05G3213;Gh_D05G3769;Gh_D06G0560;Gh_D06G2009;Gh_D07G1456;Gh_D07G1543;Gh_…
GO:0034285	response to disaccharide	49	273	1.94558e-05	0.000481762	Gh_A01G0826;Gh_A01G1278;Gh_A01G1605;Gh_A02G0682;Gh_A02G0717;Gh_A02G0849;Gh_A05G0722;Gh_A05G1352;Gh_A05G2038;Gh_A05G3310;Gh_A06G1139;Gh_A07G0951;Gh_A07G1108;Gh_A08G0792;Gh_A09G0840;Gh_A09G2475;Gh_A10G0293;Gh_A10G1731;Gh_A11G0521;Gh_A12G1130;Gh_A12G2695;Gh_A13G1071;Gh_A13G1945;Gh_D01G0854;Gh_D01G1853;Gh_D02G0761;Gh_D03G1391;Gh_D04G0293;Gh_D04G0971;Gh_D04G1581;Gh_D05G0859;Gh_D05G1519;Gh_D05G2281;Gh_…
GO:0044712	single-organism catabolic process	258	2073	2.05793e-05	0.000506139	Gh_A01G0826;Gh_A01G1088;Gh_A01G1487;Gh_A01G1798;Gh_A01G1839;Gh_A01G1905;Gh_A02G0259;Gh_A02G0263;Gh_A02G0927;Gh_A02G1203;Gh_A02G1663;Gh_A02G1715;Gh_A03G0199;Gh_A03G0200;Gh_A03G0384;Gh_A03G0435;Gh_A03G1162;Gh_A03G2101;Gh_A03G2152;Gh_A04G0155;Gh_A04G0639;Gh_A04G0897;Gh_A04G1453;Gh_A05G0167;Gh_A05G0507;Gh_A05G0758;Gh_A05G0811;Gh_A05G0849;Gh_A05G1089;Gh_A05G1099;Gh_A05G1134;Gh_A05G1173;Gh_A05G1329;Gh_…
GO:0009937	regulation of gibberellic acid mediated signaling pathway	22	87	2.17848e-05	0.000532192	Gh_A02G1614;Gh_A06G0504;Gh_A08G1649;Gh_A08G1889;Gh_A09G1649;Gh_A11G1091;Gh_A11G1652;Gh_A12G0052;Gh_A13G1517;Gh_A13G1518;Gh_D02G0131;Gh_D03G0108;Gh_D05G3907;Gh_D06G0560;Gh_D08G1981;Gh_D08G2254;Gh_D09G0385;Gh_D11G1242;Gh_D11G1809;Gh_D12G0066;Gh_D13G1846;Gh_D13G1847
GO:0009409	response to cold	190	1462	2.24201e-05	0.000544061	Gh_A01G0028;Gh_A01G0275;Gh_A01G0826;Gh_A01G0871;Gh_A01G0894;Gh_A01G1278;Gh_A01G1605;Gh_A01G1923;Gh_A02G0189;Gh_A02G0518;Gh_A02G0682;Gh_A03G0210;Gh_A03G0396;Gh_A03G0430;Gh_A03G0672;Gh_A03G0901;Gh_A03G1349;Gh_A03G1418;Gh_A03G1521;Gh_A03G1570;Gh_A03G1611;Gh_A04G0623;Gh_A04G0721;Gh_A04G0745;Gh_A04G0869;Gh_A04G0921;Gh_A04G1446;Gh_A05G1539;Gh_A05G1815;Gh_A05G1830;Gh_A05G1998;Gh_A05G2128;Gh_A05G2168;Gh_…
GO:0031396	regulation of protein ubiquitination	17	58	2.36399e-05	0.000566114	Gh_A01G1287;Gh_A03G1129;Gh_A05G2425;Gh_A10G1980;Gh_A11G0093;Gh_A11G0094;Gh_A11G0098;Gh_A11G0963;Gh_A11G2809;Gh_D02G1558;Gh_D02G2023;Gh_D10G2286;Gh_D11G0097;Gh_D11G0102;Gh_D11G3163;XLOC_072481;XLOC_082084
GO:1903320	regulation of protein modification by small protein conjugation or removal	17	58	2.36399e-05	0.000566114	Gh_A01G1287;Gh_A03G1129;Gh_A05G2425;Gh_A10G1980;Gh_A11G0093;Gh_A11G0094;Gh_A11G0098;Gh_A11G0963;Gh_A11G2809;Gh_D02G1558;Gh_D02G2023;Gh_D10G2286;Gh_D11G0097;Gh_D11G0102;Gh_D11G3163;XLOC_072481;XLOC_082084
GO:0000819	sister chromatid segregation	24	100	2.41558e-05	0.000574686	Gh_A01G1595;Gh_A05G0929;Gh_A05G2425;Gh_A07G0759;Gh_A09G0152;Gh_A09G0506;Gh_A09G1268;Gh_A10G0704;Gh_A10G1460;Gh_A10G1970;Gh_A11G3093;Gh_D05G1013;Gh_D06G1847;Gh_D07G0827;Gh_D08G0315;Gh_D09G0142;Gh_D09G1270;Gh_D10G0682;Gh_D10G1703;Gh_D10G2253;Gh_D11G0375;Gh_D11G1711;XLOC_072481;XLOC_080430
GO:0007112	male meiosis cytokinesis	10	23	2.56794e-05	0.000603916	Gh_A05G2862;Gh_A05G3551;Gh_A10G1163;Gh_A13G1672;Gh_A13G1734;Gh_D04G0055;Gh_D05G3161;Gh_D10G1332;Gh_D13G2036;Gh_D13G2082
GO:0044283	small molecule biosynthetic process	273	2217	2.57162e-05	0.000603916	Gh_A01G0922;Gh_A01G1564;Gh_A01G1736;Gh_A01G1740;Gh_A01G1790;Gh_A01G1839;Gh_A01G1899;Gh_A01G2094;Gh_A02G0236;Gh_A02G0242;Gh_A02G0294;Gh_A02G0336;Gh_A02G0666;Gh_A02G0669;Gh_A02G1268;Gh_A02G1611;Gh_A02G1788;Gh_A03G0374;Gh_A03G0420;Gh_A03G0803;Gh_A04G0745;Gh_A04G1093;Gh_A04G1396;Gh_A05G0334;Gh_A05G0811;Gh_A05G0840;Gh_A05G0987;Gh_A05G1099;Gh_A05G1244;Gh_A05G1257;Gh_A05G1621;Gh_A05G1655;Gh_A05G2224;Gh_…
GO:0009059	macromolecule biosynthetic process	1066	9843	2.66767e-05	0.000622457	Gh_A01G0033;Gh_A01G0064;Gh_A01G0072;Gh_A01G0124;Gh_A01G0323;Gh_A01G0386;Gh_A01G0419;Gh_A01G0439;Gh_A01G0682;Gh_A01G0726;Gh_A01G0783;Gh_A01G0822;Gh_A01G0908;Gh_A01G0957;Gh_A01G0998;Gh_A01G1104;Gh_A01G1130;Gh_A01G1131;Gh_A01G1154;Gh_A01G1265;Gh_A01G1482;Gh_A01G1483;Gh_A01G1564;Gh_A01G1575;Gh_A01G1710;Gh_A01G1715;Gh_A01G1805;Gh_A01G1826;Gh_A01G1923;Gh_A01G1933;Gh_A01G1988;Gh_A01G2064;Gh_A02G0033;Gh_…
GO:1901987	regulation of cell cycle phase transition	23	95	3.04644e-05	0.00070631	Gh_A01G0813;Gh_A01G1287;Gh_A03G1129;Gh_A05G0037;Gh_A05G2425;Gh_A05G3228;Gh_A06G0399;Gh_A07G1821;Gh_A07G2249;Gh_A09G0811;Gh_A10G0701;Gh_D01G0840;Gh_D02G1558;Gh_D02G2023;Gh_D04G0378;Gh_D05G2836;Gh_D06G0428;Gh_D07G1216;Gh_D07G2024;Gh_D09G0813;Gh_D10G0685;Gh_Sca005019G02;XLOC_072481
GO:0006333	chromatin assembly or disassembly	38	197	3.18011e-05	0.000732633	Gh_A05G0098;Gh_A05G0231;Gh_A05G1915;Gh_A06G1225;Gh_A07G1559;Gh_A08G2114;Gh_A08G2115;Gh_A10G0472;Gh_A10G0473;Gh_A10G0474;Gh_A10G0779;Gh_A11G1016;Gh_A11G1632;Gh_A13G0147;Gh_A13G1131;Gh_A13G1866;Gh_D02G0973;Gh_D03G0659;Gh_D05G0161;Gh_D05G2150;Gh_D06G1544;Gh_D07G1726;Gh_D08G0356;Gh_D08G2486;Gh_D08G2487;Gh_D10G0496;Gh_D10G0497;Gh_D10G0498;Gh_D10G0981;Gh_D11G1172;Gh_D11G1792;Gh_D11G2272;Gh_D13G0168;Gh_…
GO:0009653	anatomical structure morphogenesis	357	3005	3.41652e-05	0.000782146	Gh_A01G0028;Gh_A01G0099;Gh_A01G0100;Gh_A01G0102;Gh_A01G0451;Gh_A01G0477;Gh_A01G0547;Gh_A01G0669;Gh_A01G0883;Gh_A01G0922;Gh_A01G1318;Gh_A01G1439;Gh_A01G1480;Gh_A01G1564;Gh_A01G1910;Gh_A02G0294;Gh_A02G0451;Gh_A02G0612;Gh_A02G0724;Gh_A02G1056;Gh_A02G1109;Gh_A02G1344;Gh_A02G1546;Gh_A02G1611;Gh_A02G1687;Gh_A03G0046;Gh_A03G0281;Gh_A03G0359;Gh_A03G0773;Gh_A03G0803;Gh_A03G1136;Gh_A03G1284;Gh_A03G1429;Gh_…
GO:0006970	response to osmotic stress	298	2458	3.58213e-05	0.000814935	Gh_A01G0894;Gh_A01G1097;Gh_A01G1278;Gh_A01G1309;Gh_A01G1500;Gh_A01G1570;Gh_A01G1605;Gh_A01G1820;Gh_A01G1843;Gh_A01G1899;Gh_A02G0189;Gh_A02G0242;Gh_A02G0601;Gh_A02G0682;Gh_A02G0789;Gh_A02G1629;Gh_A03G0210;Gh_A03G0396;Gh_A03G0430;Gh_A03G0672;Gh_A03G1284;Gh_A03G1349;Gh_A03G1418;Gh_A03G1521;Gh_A03G1536;Gh_A03G1537;Gh_A03G1611;Gh_A04G0705;Gh_A04G0734;Gh_A04G0868;Gh_A04G0869;Gh_A04G0921;Gh_A04G1393;Gh_…
GO:0000272	polysaccharide catabolic process	78	508	3.62453e-05	0.00081946	Gh_A01G0647;Gh_A01G1237;Gh_A01G1238;Gh_A01G1295;Gh_A01G1575;Gh_A01G1823;Gh_A02G0669;Gh_A02G1000;Gh_A03G0087;Gh_A03G0738;Gh_A05G0274;Gh_A05G0625;Gh_A05G1646;Gh_A05G3601;Gh_A05G3634;Gh_A06G1324;Gh_A07G0769;Gh_A07G1143;Gh_A08G0501;Gh_A09G0125;Gh_A09G0580;Gh_A09G1349;Gh_A09G1803;Gh_A10G0111;Gh_A10G0735;Gh_A10G0953;Gh_A10G1075;Gh_A11G0125;Gh_A11G1030;Gh_A11G1419;Gh_A11G2716;Gh_A11G2856;Gh_A11G3082;Gh_…
GO:0009312	oligosaccharide biosynthetic process	37	192	4.09439e-05	0.000919974	Gh_A01G1570;Gh_A02G0669;Gh_A04G0745;Gh_A06G0716;Gh_A06G0897;Gh_A08G0782;Gh_A08G1031;Gh_A08G1649;Gh_A08G1889;Gh_A11G1091;Gh_A12G0052;Gh_A12G2277;Gh_A13G1517;Gh_A13G1518;Gh_D02G1670;Gh_D04G1225;Gh_D05G0363;Gh_D05G3263;Gh_D06G0825;Gh_D07G0802;Gh_D08G0936;Gh_D08G1309;Gh_D08G1981;Gh_D08G2254;Gh_D11G0279;Gh_D11G1242;Gh_D11G3317;Gh_D12G0066;Gh_D12G2112;Gh_D12G2695;Gh_D13G1846;Gh_D13G1847;Gh_Sca011773G01…
GO:0010243	response to organonitrogen compound	105	735	4.24342e-05	0.000947609	Gh_A01G1605;Gh_A02G0682;Gh_A02G1687;Gh_A03G0210;Gh_A03G0420;Gh_A03G1418;Gh_A03G1611;Gh_A03G1788;Gh_A05G0483;Gh_A05G0484;Gh_A05G1019;Gh_A05G1089;Gh_A05G1310;Gh_A05G1331;Gh_A05G1332;Gh_A05G1507;Gh_A05G1692;Gh_A05G1693;Gh_A05G1786;Gh_A05G1815;Gh_A05G2242;Gh_A05G2476;Gh_A05G3325;Gh_A05G3499;Gh_A06G0646;Gh_A06G0917;Gh_A06G1585;Gh_A07G0115;Gh_A07G0261;Gh_A07G1009;Gh_A07G1034;Gh_A07G1274;Gh_A08G0280;Gh_…
GO:0042545	cell wall modification	77	504	4.79563e-05	0.0010644	Gh_A01G0477;Gh_A01G0957;Gh_A01G1131;Gh_A01G1237;Gh_A01G1238;Gh_A01G1439;Gh_A01G1910;Gh_A03G0046;Gh_A03G0087;Gh_A03G0359;Gh_A03G2139;Gh_A04G1065;Gh_A05G0274;Gh_A05G1089;Gh_A05G3493;Gh_A05G3601;Gh_A06G0018;Gh_A07G1143;Gh_A07G1744;Gh_A07G1881;Gh_A08G0064;Gh_A08G0337;Gh_A08G0501;Gh_A09G0125;Gh_A09G0135;Gh_A09G1155;Gh_A09G1349;Gh_A09G1399;Gh_A10G0735;Gh_A10G0838;Gh_A10G1374;Gh_A10G1726;Gh_A11G0125;Gh_…
GO:1901564	organonitrogen compound metabolic process	584	5177	4.9113e-05	0.00108346	Gh_A01G0039;Gh_A01G0072;Gh_A01G0275;Gh_A01G0323;Gh_A01G0783;Gh_A01G0826;Gh_A01G0882;Gh_A01G0904;Gh_A01G0922;Gh_A01G1097;Gh_A01G1154;Gh_A01G1164;Gh_A01G1278;Gh_A01G1482;Gh_A01G1483;Gh_A01G1736;Gh_A01G1740;Gh_A01G1798;Gh_A01G1826;Gh_A01G1839;Gh_A01G1899;Gh_A01G1933;Gh_A01G1988;Gh_A02G0067;Gh_A02G0242;Gh_A02G0259;Gh_A02G0263;Gh_A02G0326;Gh_A02G0393;Gh_A02G0414;Gh_A02G0493;Gh_A02G0838;Gh_A02G0847;Gh_…
GO:2000022	regulation of jasmonic acid mediated signaling pathway	20	79	4.97194e-05	0.00109023	Gh_A03G1341;Gh_A05G0260;Gh_A05G1155;Gh_A05G1241;Gh_A06G0705;Gh_A08G2199;Gh_A10G2244;Gh_D02G1776;Gh_D04G0655;Gh_D05G0352;Gh_D05G3842;Gh_D06G0115;Gh_D06G0810;Gh_D08G2564;Gh_D09G0074;Gh_D09G0743;Gh_D09G1562;Gh_D09G1564;Gh_D10G0531;Gh_D10G2454
GO:0016132	brassinosteroid biosynthetic process	25	111	5.17737e-05	0.00112848	Gh_A02G0666;Gh_A02G1611;Gh_A05G0334;Gh_A05G0987;Gh_A06G0061;Gh_A06G1578;Gh_A07G0648;Gh_A07G0725;Gh_A07G1352;Gh_A07G1623;Gh_A08G0128;Gh_A11G1658;Gh_A13G0239;Gh_A13G0351;Gh_D04G0555;Gh_D07G0783;Gh_D07G0979;Gh_D07G1463;Gh_D08G1639;Gh_D10G0057;Gh_D10G2490;Gh_D11G1818;Gh_D11G1862;Gh_D12G2002;XLOC_081548
GO:0009739	response to gibberellin	75	489	5.23564e-05	0.00113439	Gh_A01G1564;Gh_A01G1820;Gh_A02G0612;Gh_A03G2028;Gh_A04G0705;Gh_A04G1393;Gh_A05G2741;Gh_A05G2902;Gh_A05G3179;Gh_A05G3800;Gh_A06G0504;Gh_A07G1108;Gh_A07G1618;Gh_A07G1843;Gh_A08G0364;Gh_A08G1514;Gh_A08G1649;Gh_A08G1889;Gh_A09G0044;Gh_A09G0192;Gh_A09G1747;Gh_A09G2460;Gh_A10G1375;Gh_A11G0926;Gh_A11G1091;Gh_A11G1986;Gh_A11G2882;Gh_A12G0052;Gh_A12G1503;Gh_A12G1993;Gh_A12G2420;Gh_A13G0116;Gh_A13G1517;Gh_…
GO:0008610	lipid biosynthetic process	220	1755	5.26985e-05	0.00113505	Gh_A01G0186;Gh_A01G0189;Gh_A01G0555;Gh_A01G1564;Gh_A01G1736;Gh_A01G1740;Gh_A01G1790;Gh_A01G2094;Gh_A02G0294;Gh_A02G0410;Gh_A02G0666;Gh_A02G1268;Gh_A02G1611;Gh_A02G1788;Gh_A03G0374;Gh_A03G0803;Gh_A04G0135;Gh_A04G0198;Gh_A04G0923;Gh_A04G1093;Gh_A05G0334;Gh_A05G0840;Gh_A05G0987;Gh_A05G1143;Gh_A05G1244;Gh_A05G1257;Gh_A05G1382;Gh_A05G1655;Gh_A05G1981;Gh_A05G2224;Gh_A05G2843;Gh_A05G3037;Gh_A05G3069;Gh_…
GO:0016131	brassinosteroid metabolic process	30	145	5.4365e-05	0.00116405	Gh_A02G0666;Gh_A02G1611;Gh_A05G0334;Gh_A05G0987;Gh_A06G0061;Gh_A06G1578;Gh_A06G1918;Gh_A07G0526;Gh_A07G0648;Gh_A07G0725;Gh_A07G1352;Gh_A07G1623;Gh_A08G0128;Gh_A11G1658;Gh_A13G0239;Gh_A13G0351;Gh_D04G0555;Gh_D06G0548;Gh_D07G0783;Gh_D07G0979;Gh_D07G1463;Gh_D08G1604;Gh_D08G1639;Gh_D10G0057;Gh_D10G2490;Gh_D11G1818;Gh_D11G1862;Gh_D12G2002;XLOC_036124;XLOC_081548
GO:0009624	response to nematode	52	308	6.04983e-05	0.00128649	Gh_A01G1697;Gh_A01G1711;Gh_A01G1970;Gh_A03G0438;Gh_A03G1804;Gh_A05G0274;Gh_A05G1262;Gh_A05G1715;Gh_A05G3144;Gh_A06G0219;Gh_A06G1261;Gh_A06G1407;Gh_A07G0337;Gh_A07G0650;Gh_A08G0025;Gh_A08G0691;Gh_A08G1795;Gh_A09G0430;Gh_A09G1671;Gh_A09G2377;Gh_A11G0256;Gh_A11G2529;Gh_A12G0539;Gh_A12G1116;Gh_A12G1196;Gh_A12G1634;Gh_A13G0149;Gh_D01G1948;Gh_D01G1962;Gh_D02G2237;Gh_D03G1106;Gh_D05G0873;Gh_D05G2075;Gh_…
GO:0022403	cell cycle phase	10	25	6.11436e-05	0.00128649	Gh_A01G0813;Gh_A07G0337;Gh_A09G0430;Gh_A09G2377;Gh_A10G1702;Gh_D01G0840;Gh_D07G0395;Gh_D09G0444;Gh_D09G1693;Gh_D10G1971
GO:0044848	biological phase	10	25	6.11436e-05	0.00128649	Gh_A01G0813;Gh_A07G0337;Gh_A09G0430;Gh_A09G2377;Gh_A10G1702;Gh_D01G0840;Gh_D07G0395;Gh_D09G0444;Gh_D09G1693;Gh_D10G1971
GO:0044085	cellular component biogenesis	374	3187	6.15171e-05	0.00128691	Gh_A01G0039;Gh_A01G0133;Gh_A01G0451;Gh_A01G0726;Gh_A01G0882;Gh_A01G0922;Gh_A01G0957;Gh_A01G1083;Gh_A01G1131;Gh_A01G1933;Gh_A01G2026;Gh_A02G0393;Gh_A02G0451;Gh_A02G0493;Gh_A02G1066;Gh_A02G1229;Gh_A02G1231;Gh_A02G1344;Gh_A02G1426;Gh_A02G1765;Gh_A03G0056;Gh_A03G0243;Gh_A03G0430;Gh_A03G0465;Gh_A03G0497;Gh_A03G0631;Gh_A03G1181;Gh_A03G1378;Gh_A03G1432;Gh_A03G1598;Gh_A03G1931;Gh_A04G0167;Gh_A04G0599;Gh_…
GO:0007059	chromosome segregation	41	225	6.23064e-05	0.00129597	Gh_A01G1480;Gh_A01G1595;Gh_A02G1767;Gh_A03G0497;Gh_A05G0929;Gh_A05G2425;Gh_A05G3109;Gh_A07G0272;Gh_A07G0759;Gh_A08G1143;Gh_A09G0152;Gh_A09G0506;Gh_A09G1268;Gh_A10G0704;Gh_A10G1460;Gh_A10G1970;Gh_A11G3093;Gh_D02G2023;Gh_D03G1036;Gh_D05G1013;Gh_D05G2207;Gh_D06G0379;Gh_D06G1847;Gh_D07G0473;Gh_D07G0827;Gh_D07G1221;Gh_D08G0315;Gh_D08G1426;Gh_D09G0142;Gh_D09G1270;Gh_D10G0682;Gh_D10G1220;Gh_D10G1703;Gh_…
GO:0007017	microtubule-based process	79	527	7.38004e-05	0.00152633	Gh_A01G0133;Gh_A01G1752;Gh_A02G0395;Gh_A02G0828;Gh_A03G0396;Gh_A03G1102;Gh_A03G1378;Gh_A03G1683;Gh_A05G0932;Gh_A05G1427;Gh_A05G2862;Gh_A06G0212;Gh_A06G1833;Gh_A07G0337;Gh_A07G0601;Gh_A07G1077;Gh_A07G1961;Gh_A07G2293;Gh_A08G0691;Gh_A08G1143;Gh_A08G2390;Gh_A09G0430;Gh_A09G0532;Gh_A09G0623;Gh_A09G0649;Gh_A09G1310;Gh_A09G2377;Gh_A10G0704;Gh_A10G0985;Gh_A10G1163;Gh_A10G1497;Gh_A10G1702;Gh_A10G2194;Gh_…
GO:0000075	cell cycle checkpoint	14	46	7.73011e-05	0.0015897	Gh_A01G1287;Gh_A03G1129;Gh_A05G2425;Gh_A10G1970;Gh_A11G1193;Gh_D02G1558;Gh_D02G2023;Gh_D05G2207;Gh_D06G0379;Gh_D07G2151;Gh_D10G2253;Gh_D11G1213;Gh_D11G1349;XLOC_072481
GO:0009620	response to fungus	156	1191	7.88823e-05	0.0016131	Gh_A01G1117;Gh_A01G1715;Gh_A01G1923;Gh_A02G0704;Gh_A02G1268;Gh_A02G1301;Gh_A03G0210;Gh_A03G0561;Gh_A03G2152;Gh_A04G0350;Gh_A04G0639;Gh_A04G0705;Gh_A04G0887;Gh_A05G0274;Gh_A05G0367;Gh_A05G0483;Gh_A05G0484;Gh_A05G0639;Gh_A05G1019;Gh_A05G1020;Gh_A05G1089;Gh_A05G2224;Gh_A05G2615;Gh_A05G3114;Gh_A05G3122;Gh_A05G3310;Gh_A05G3499;Gh_A05G3805;Gh_A05G3861;Gh_A05G3997;Gh_A06G0917;Gh_A06G0919;Gh_A06G1390;Gh_…
GO:0006721	terpenoid metabolic process	77	512	8.11017e-05	0.00164811	Gh_A01G0555;Gh_A01G1564;Gh_A01G1736;Gh_A01G1740;Gh_A04G0135;Gh_A04G0198;Gh_A04G0923;Gh_A05G0987;Gh_A05G1244;Gh_A05G1382;Gh_A06G1578;Gh_A07G0841;Gh_A07G1843;Gh_A08G0128;Gh_A08G0193;Gh_A08G0353;Gh_A09G0044;Gh_A09G1804;Gh_A10G2071;Gh_A11G1725;Gh_A11G2878;Gh_A12G2420;Gh_A13G0351;Gh_A13G1308;Gh_D01G0779;Gh_D01G0780;Gh_D01G1815;Gh_D01G1983;Gh_D01G1984;Gh_D01G1986;Gh_D01G1988;Gh_D01G1989;Gh_D02G1357;Gh_…
GO:1901362	organic cyclic compound biosynthetic process	874	8025	8.15001e-05	0.00164811	Gh_A01G0033;Gh_A01G0039;Gh_A01G0064;Gh_A01G0275;Gh_A01G0386;Gh_A01G0419;Gh_A01G0439;Gh_A01G0682;Gh_A01G0908;Gh_A01G0922;Gh_A01G0998;Gh_A01G1097;Gh_A01G1104;Gh_A01G1130;Gh_A01G1164;Gh_A01G1265;Gh_A01G1564;Gh_A01G1710;Gh_A01G1715;Gh_A01G1736;Gh_A01G1740;Gh_A01G1790;Gh_A01G1839;Gh_A01G1899;Gh_A01G1905;Gh_A01G1923;Gh_A01G2064;Gh_A02G0033;Gh_A02G0236;Gh_A02G0279;Gh_A02G0336;Gh_A02G0388;Gh_A02G0666;Gh_…
GO:0050801	ion homeostasis	106	756	8.28627e-05	0.00166641	Gh_A01G0039;Gh_A01G1564;Gh_A01G1889;Gh_A01G1913;Gh_A02G0374;Gh_A02G1453;Gh_A02G1765;Gh_A03G0438;Gh_A03G0512;Gh_A03G0773;Gh_A03G0789;Gh_A04G0051;Gh_A04G0262;Gh_A04G0263;Gh_A04G0697;Gh_A05G1917;Gh_A05G3059;Gh_A05G3738;Gh_A05G3753;Gh_A05G3754;Gh_A05G3755;Gh_A05G4022;Gh_A06G1320;Gh_A07G0202;Gh_A08G0025;Gh_A08G0870;Gh_A08G1434;Gh_A08G1582;Gh_A08G1780;Gh_A09G0594;Gh_A09G1537;Gh_A09G1671;Gh_A09G2012;Gh_…
[truncated: 608 more rows]

## Sheet: L-1-vs-L-2.P
GO ID	Description	GeneRatio (2230)	BgRatio (59101)	pvalue	p.adjust	geneID
[truncated: 579 more rows]

## Sheet: L-1-vs-L-3.P
GO ID	Description	GeneRatio (5614)	BgRatio (59101)	pvalue	p.adjust	geneID
[truncated: 668 more rows]

## Sheet: X-1-vs-X-2.P
GO ID	Description	GeneRatio (756)	BgRatio (59101)	pvalue	p.adjust	geneID
[truncated: 470 more rows]

[truncated: 1 more sheets: X-1-vs-X-3.P]
