# Supplementary material for: Transcriptome analysis and identification of genes associated with fruiting branch internode elongation in upland cotton
Source: BMC Plant Biol. 2019 Oct 7;19:415. doi: 10.1186/s12870-019-2011-8 (PMC6781417; doi:10.1186/s12870-019-2011-8)
Supplement: Supplementary file 9 — List of the DEGs expressed in 10 modules. (XLS 9181 kb) [file 12870_2019_2011_MOESM9_ESM.xls]

## Sheet: All
GeneID	L-1	L-2	L-3	X-1	X-2	X-3	Symbol	Description	KEGG_A_class	KEGG_B_class	Pathway	K_ID	GO Component	GO Function	GO Process
Gh_A05G3121	6.77	5.83333	9.5	11.7533	11.8467	13.85	AT3G27870	ATPase E1-E2 type family protein / haloacid dehalogenase-like hydrolase family protein	-	-	-	-	-	GO:0022857//transmembrane transporter activity;GO:0015405//P-P-bond-hydrolysis-driven transmembrane transporter activity;GO:0005215//transporter activity;GO:0015399//primary active transmembrane transporter activity;GO:0043492//ATPase activity, coupled to movement of substances;GO:0042623//ATPase activity, coupled;GO:0016820//hydrolase activity, acting on acid anhydrides, catalyzing transmembrane…	-
Gh_D04G1151	35.1567	31.93	50.2567	64.0333	70.1	77.3467	AT3G53620	pyrophosphorylase 4	Metabolism	Energy metabolism	ko00190//Oxidative phosphorylation	K01507	-	-	GO:0009987//cellular process;GO:0008152//metabolic process;GO:0044237//cellular metabolic process;GO:0006796//phosphate-containing compound metabolic process;GO:0006793//phosphorus metabolic process
Gh_D04G1294	3.49	3.34	6.49667	10.0033	10.75	9.95333	AT1G47890	receptor like protein 7	-	-	-	-	GO:0031224//intrinsic component of membrane;GO:0016020//membrane;GO:0044425//membrane part;GO:0016021//integral component of membrane	-	-
Gh_A05G1074	5.75333	5.3	10.63	14.9767	15.7367	14.83	AT3G15990	sulfate transporter 3;4	-	-	-	-	-	GO:0015103//inorganic anion transmembrane transporter activity;GO:1901682//sulfur compound transmembrane transporter activity;GO:0022857//transmembrane transporter activity;GO:0022892//substrate-specific transporter activity;GO:0022891//substrate-specific transmembrane transporter activity;GO:0005215//transporter activity;GO:0015116//sulfate transmembrane transporter activity;GO:0008509//anion tr…	-
Gh_D10G0363	6.63667	5.74	8.67667	11.0767	11.5433	10.6567	AT5G46410	SCP1-like small phosphatase 4	-	-	-	-	GO:0005623//cell;GO:0005622//intracellular;GO:0043231//intracellular membrane-bounded organelle;GO:0044464//cell part;GO:0005634//nucleus;GO:0043229//intracellular organelle;GO:0044424//intracellular part;GO:0043226//organelle;GO:0043227//membrane-bounded organelle	-	-
Gh_A05G3447	9.95	8.29	13.3067	18.1467	20.5333	18.2333	AT3G52240	unknown protein; Has 220 Blast hits to 193 proteins in 66 species: Archae - 0; Bacteria - 15; Metazoa - 53; Fungi - 33; Plants - 66; Viruses - 0; Other Eukaryotes - 53 (source: NCBI BLink).	-	-	-	-	-	-	GO:0008150//biological_process
Gh_D06G0462	7.32333	5.76667	10.2433	15.73	17.52	15.59	AT5G45290	RING/U-box superfamily protein	-	-	-	-	-	GO:0046914//transition metal ion binding;GO:0046872//metal ion binding;GO:0008270//zinc ion binding;GO:0043169//cation binding;GO:0005488//binding;GO:0043167//ion binding	-
Gh_D01G0565	6.93667	3.72	9.19333	11.22	13.2667	12.5567	AT5G54590	Protein kinase superfamily protein	-	-	-	-	GO:0016020//membrane;GO:0044464//cell part;GO:0005623//cell;GO:0005886//plasma membrane;GO:0071944//cell periphery	-	-
Gh_A05G1611	8.4	5.13	10.5267	14.5167	16.2767	16.3733	AT4G24160	alpha/beta-Hydrolases superfamily protein	-	-	-	-	-	-	GO:0048878//chemical homeostasis;GO:0065007//biological regulation;GO:0042592//homeostatic process;GO:0055081//anion homeostasis;GO:0055091//phospholipid homeostasis;GO:0055088//lipid homeostasis;GO:0065008//regulation of biological quality;GO:0050801//ion homeostasis
Gh_A08G0203	70.73	52.3	89.3767	118.643	130.633	129.857	AT1G11910	aspartic proteinase A1	-	-	-	-	-	-	GO:0071704//organic substance metabolic process;GO:0044238//primary metabolic process;GO:0019538//protein metabolic process;GO:0043170//macromolecule metabolic process;GO:0030163//protein catabolic process;GO:0009056//catabolic process;GO:0008152//metabolic process;GO:1901575//organic substance catabolic process;GO:0009057//macromolecule catabolic process
Gh_A07G1890	5.66667	3.83333	7.68667	9.62667	10.28	10.0333	AT3G01090	SNF1 kinase homolog 10	-	-	-	-	-	GO:0005488//binding;GO:0005515//protein binding	-
Gh_A01G0557	7.98	5.53667	10.49	13.02	14.2033	14.6333	AT5G54590	Protein kinase superfamily protein	-	-	-	-	GO:0005886//plasma membrane;GO:0071944//cell periphery;GO:0016020//membrane;GO:0044464//cell part;GO:0005623//cell	-	-
Gh_D13G0919	6.60333	5.29667	8.36333	10.2333	10.7233	11.1033	AT2G32400	glutamate receptor 5	-	-	-	-	-	GO:0022803//passive transmembrane transporter activity;GO:0099600//transmembrane receptor activity;GO:0005216//ion channel activity;GO:0015276//ligand-gated ion channel activity;GO:0060089//molecular transducer activity;GO:0005215//transporter activity;GO:0015267//channel activity;GO:0022834//ligand-gated channel activity;GO:0022892//substrate-specific transporter activity;GO:0022857//transmembra…	-
Gh_D12G0472	4.40333	5.10667	7.98667	9.67667	11.9867	11.7933	AT1G30820	CTP synthase family protein	Metabolism	Nucleotide metabolism	ko00240//Pyrimidine metabolism	K01937	GO:0005622//intracellular;GO:0005623//cell;GO:0044424//intracellular part;GO:0044464//cell part;GO:0005737//cytoplasm	-	-
Gh_A11G0823	37.4667	38.74	74.0033	83.4	107.107	101.96	AT2G46080	CONTAINS InterPro DOMAIN/s: Protein BYPASS related (InterPro:IPR008511); BEST Arabidopsis thaliana protein match is: Protein of unknown function (DUF793) (TAIR:AT1G01550.2); Has 153 Blast hits to 139 proteins in 20 species: Archae - 0; Bacteria - 2; Metazoa - 1; Fungi - 0; Plants - 150; Viruses - 0; Other Eukaryotes - 0 (source: NCBI BLink).	-	-	-	-	-	-	GO:0007275//multicellular organism development;GO:0032501//multicellular organismal process;GO:0044767//single-organism developmental process;GO:0032502//developmental process;GO:0044707//single-multicellular organism process;GO:0048856//anatomical structure development;GO:0044699//single-organism process;GO:0009790//embryo development
Gh_D05G2740	17.3767	19.8433	34.3133	37.25	47.3167	47.9933	AT1G54320	LEM3 (ligand-effect modulator 3) family protein / CDC50 family protein	-	-	-	-	GO:0044444//cytoplasmic part;GO:0005622//intracellular;GO:0044424//intracellular part;GO:0043229//intracellular organelle;GO:0012505//endomembrane system;GO:0043226//organelle;GO:0005623//cell;GO:0043231//intracellular membrane-bounded organelle;GO:0005794//Golgi apparatus;GO:0044464//cell part;GO:0005737//cytoplasm;GO:0043227//membrane-bounded organelle	-	-
Gh_A13G2331	101.093	83.5167	208.373	235.7	354.96	307.963	AT5G25560	CHY-type/CTCHY-type/RING-type Zinc finger protein	Genetic Information Processing	Folding, sorting and degradation	ko04120//Ubiquitin mediated proteolysis	K10144	GO:0005622//intracellular;GO:0043227//membrane-bounded organelle;GO:0044464//cell part;GO:0044424//intracellular part;GO:0005634//nucleus;GO:0043231//intracellular membrane-bounded organelle;GO:0005623//cell;GO:0043229//intracellular organelle;GO:0043226//organelle	-	-
Gh_D12G1004	7.90667	6.98	15.88	18.84	26.3933	24.0967	AT3G24090	glutamine-fructose-6-phosphate transaminase (isomerizing)s;sugar binding;transaminases	Metabolism	Carbohydrate metabolism;Amino acid metabolism	ko00520//Amino sugar and nucleotide sugar metabolism;ko00250//Alanine, aspartate and glutamate metabolism	K00820	-	-	GO:0006487//protein N-linked glycosylation;GO:0043412//macromolecule modification;GO:0044238//primary metabolic process;GO:0070085//glycosylation;GO:0044249//cellular biosynthetic process;GO:1901135//carbohydrate derivative metabolic process;GO:0044763//single-organism cellular process;GO:0044710//single-organism metabolic process;GO:0044699//single-organism process;GO:0009101//glycoprotein biosy…
Gh_A05G1536	5.71	5.61333	11.4333	11.72	15.4733	14.14	AT1G20670	DNA-binding bromodomain-containing protein	-	-	-	-	-	GO:0097159//organic cyclic compound binding;GO:0005488//binding;GO:0003677//DNA binding;GO:1901363//heterocyclic compound binding;GO:0003676//nucleic acid binding	-
Gh_D08G0819	0.983333	1.19	6.73667	6.79667	11.3533	10.37	AT5G60900	receptor-like protein kinase 1	-	-	-	-	GO:0016020//membrane;GO:0005886//plasma membrane;GO:0005623//cell;GO:0071944//cell periphery;GO:0044464//cell part	-	-
Gh_D11G3401	1.25667	1.61667	5.88667	11.77	16.7867	15.8667	AT1G12210	RPS5-like 1	-	-	-	-	-	-	GO:0006952//defense response;GO:0006950//response to stress;GO:0050896//response to stimulus
Gh_D11G0460	4.62	4.84667	6.75	9.55	12.1333	12.5067	AT2G17820	histidine kinase 1	-	-	-	-	-	-	GO:0009628//response to abiotic stimulus;GO:0009414//response to water deprivation;GO:0001101//response to acid chemical;GO:0050896//response to stimulus;GO:0042221//response to chemical;GO:0006950//response to stress;GO:0010035//response to inorganic substance;GO:0009415//response to water;GO:1901700//response to oxygen-containing compound
Gh_D11G2716	2.23667	3.16667	7.2	14.2933	18.85	19.54	AT3G05290	peroxisomal adenine nucleotide carrier 1	-	-	-	-	-	-	GO:0051179//localization;GO:0006810//transport;GO:0051234//establishment of localization
Gh_A01G1131	3.02333	3.54333	4.78	7.85	10.99	10.4067	AT5G06700	Plant protein of unknown function (DUF828)	-	-	-	-	-	-	GO:0009058//biosynthetic process;GO:0009987//cellular process;GO:0051273//beta-glucan metabolic process;GO:0044237//cellular metabolic process;GO:0044710//single-organism metabolic process;GO:0030244//cellulose biosynthetic process;GO:0051274//beta-glucan biosynthetic process;GO:0009250//glucan biosynthetic process;GO:0044249//cellular biosynthetic process;GO:0044042//glucan metabolic process;GO:…
Gh_A03G0164	2.54333	2.18	4.25	7.64	11.08	10.1767	AT5G52640	heat shock protein 90.1	Organismal Systems;Genetic Information Processing	Folding, sorting and degradation;Environmental adaptation	ko04141//Protein processing in endoplasmic reticulum;ko04626//Plant-pathogen interaction	K04079	GO:0005623//cell;GO:0044464//cell part;GO:0005829//cytosol;GO:0005737//cytoplasm;GO:0005622//intracellular;GO:0044444//cytoplasmic part;GO:0044424//intracellular part	-	-
Gh_A08G1460	5.51667	5.26333	7.00333	11.0233	14.6167	12.8767	AT5G47070	Protein kinase superfamily protein	-	-	-	-	-	GO:0097367//carbohydrate derivative binding;GO:0032550//purine ribonucleoside binding;GO:0032549//ribonucleoside binding;GO:0032553//ribonucleotide binding;GO:0043168//anion binding;GO:0001882//nucleoside binding;GO:0000166//nucleotide binding;GO:0005524//ATP binding;GO:0032559//adenyl ribonucleotide binding;GO:0017076//purine nucleotide binding;GO:0001883//purine nucleoside binding;GO:0043167//i…	-
XLOC_079657	6	5.26333	9.89333	12.64	14.41	14.0967	AT2G39050	hydroxyproline-rich glycoprotein family protein	-	-	-	-	-	GO:0005488//binding;GO:0005515//protein binding	-
Gh_D10G1902	6.08333	5.12333	11.22	15.3833	19.1433	19.3667	AT5G13810	Glutaredoxin family protein	-	-	-	-	-	-	GO:0050794//regulation of cellular process;GO:0065007//biological regulation;GO:0045454//cell redox homeostasis;GO:0065008//regulation of biological quality;GO:0044763//single-organism cellular process;GO:0009987//cellular process;GO:0019725//cellular homeostasis;GO:0044699//single-organism process;GO:0042592//homeostatic process;GO:0050789//regulation of biological process
Gh_A05G1175	7.20333	6.13667	16.41	21.9467	30.3467	28.5267	AT1G53910	related to AP2 12	-	-	-	-	-	-	GO:0050794//regulation of cellular process;GO:0050896//response to stimulus;GO:0032870//cellular response to hormone stimulus;GO:0009723//response to ethylene;GO:0044700//single organism signaling;GO:0044699//single-organism process;GO:0023052//signaling;GO:0009719//response to endogenous stimulus;GO:0044763//single-organism cellular process;GO:0009755//hormone-mediated signaling pathway;GO:00098…
Gh_A12G1936	2.99	3.68	6.48333	11.3867	13.9567	12.2033	AT4G17060	FRIGIDA interacting protein 2	-	-	-	-	-	GO:0005515//protein binding;GO:0005488//binding	-
Gh_D07G1426	4.37333	5.77	7.69333	10.8567	12.2667	12.09	AT2G45910	U-box domain-containing protein kinase family protein	-	-	-	-	-	GO:0016740//transferase activity;GO:0004842//ubiquitin-protein transferase activity;GO:0019787//ubiquitin-like protein transferase activity;GO:0003824//catalytic activity	-
Gh_D12G2665	3.30667	3.86333	6.47667	9.09	10.3633	10.2167	AT4G23740	Leucine-rich repeat protein kinase family protein	-	-	-	-	-	-	GO:0006796//phosphate-containing compound metabolic process;GO:0006793//phosphorus metabolic process;GO:0044260//cellular macromolecule metabolic process;GO:0044267//cellular protein metabolic process;GO:0006468//protein phosphorylation;GO:0008152//metabolic process;GO:0071704//organic substance metabolic process;GO:0006464//cellular protein modification process;GO:0044237//cellular metabolic pro…
Gh_A06G1599	11.9667	8.78	15.03	27.5533	25.6967	30.0767	AT1G30620	NAD(P)-binding Rossmann-fold superfamily protein	Metabolism	Carbohydrate metabolism	ko00520//Amino sugar and nucleotide sugar metabolism	K12448	-	-	GO:0034641//cellular nitrogen compound metabolic process;GO:0006807//nitrogen compound metabolic process;GO:0044237//cellular metabolic process;GO:0071704//organic substance metabolic process;GO:0008152//metabolic process;GO:0044238//primary metabolic process;GO:0009225//nucleotide-sugar metabolic process;GO:0006139//nucleobase-containing compound metabolic process;GO:1901360//organic cyclic comp…
Gh_D04G1703	12.75	7.56	12.3867	19.7433	17.53	22.1	AT1G58440	FAD/NAD(P)-binding oxidoreductase family protein	Metabolism	Lipid metabolism;Metabolism of terpenoids and polyketides	ko00100//Steroid biosynthesis;ko00909//Sesquiterpenoid and triterpenoid biosynthesis	K00511	-	GO:0016705//oxidoreductase activity, acting on paired donors, with incorporation or reduction of molecular oxygen;GO:0016709//oxidoreductase activity, acting on paired donors, with incorporation or reduction of molecular oxygen, NAD(P)H as one donor, and incorporation of one atom of oxygen;GO:0016491//oxidoreductase activity;GO:0003824//catalytic activity;GO:0004497//monooxygenase activity;GO:000…	-
Gh_D03G1055	6.86667	3.90333	6.94667	9.63667	10.13	9.79667	AT5G51020	crumpled leaf	-	-	-	-	-	-	GO:0044699//single-organism process;GO:0051301//cell division;GO:0009987//cellular process;GO:0044763//single-organism cellular process
Gh_A06G1603	12.9767	5.51333	12.1	16.49	19.49	19.7233	AT2G34770	fatty acid hydroxylase 1	-	-	-	-	GO:0031224//intrinsic component of membrane;GO:0016021//integral component of membrane;GO:0016020//membrane;GO:0044425//membrane part	-	-
Gh_A05G0081	8.56	3.92333	7.13333	11.05	12.7733	12.6033	AT3G15790	methyl-CPG-binding domain 11	-	-	-	-	-	GO:0097159//organic cyclic compound binding;GO:0003676//nucleic acid binding;GO:0005488//binding;GO:1901363//heterocyclic compound binding;GO:0008327//methyl-CpG binding;GO:0043565//sequence-specific DNA binding;GO:1901265//nucleoside phosphate binding;GO:0036094//small molecule binding;GO:0000166//nucleotide binding;GO:0003677//DNA binding	-
Gh_D02G0062	17.32	10.9833	18.0233	21.7867	25.0967	26.3467	AT3G51730	saposin B domain-containing protein	-	-	-	-	GO:0005773//vacuole;GO:0005737//cytoplasm;GO:0043231//intracellular membrane-bounded organelle;GO:0044424//intracellular part;GO:0044464//cell part;GO:0005623//cell;GO:0044444//cytoplasmic part;GO:0043226//organelle;GO:0005622//intracellular;GO:0043227//membrane-bounded organelle;GO:0043229//intracellular organelle	-	-
Gh_D05G1711	57.8333	40.8133	58.26	82.69	86.6833	95.5567	AT2G30600	BTB/POZ domain-containing protein	-	-	-	-	GO:0044464//cell part;GO:0005623//cell;GO:0044424//intracellular part;GO:0005737//cytoplasm;GO:0005622//intracellular	-	-
Gh_A10G0642	7.26	4.68667	7.60333	10.0767	10.5833	11.9867	AT1G15740	Leucine-rich repeat family protein	-	-	-	-	GO:0016020//membrane;GO:0071944//cell periphery;GO:0005623//cell;GO:0005886//plasma membrane;GO:0044464//cell part	-	-
Gh_D09G1080	9.89	8.2	12.0567	18.6	20.72	22.06	AT1G51340	MATE efflux family protein	-	-	-	-	-	-	GO:0050896//response to stimulus;GO:0044763//single-organism cellular process;GO:0042493//response to drug;GO:0009987//cellular process;GO:1902578//single-organism localization;GO:0055085//transmembrane transport;GO:0051234//establishment of localization;GO:0044765//single-organism transport;GO:0015893//drug transport;GO:0051179//localization;GO:0042221//response to chemical;GO:0044699//single-or…
Gh_A12G0211	6.4	4.61667	7.89333	11.2467	13.0533	14.2567	AT4G34030	3-methylcrotonyl-CoA carboxylase	Metabolism	Amino acid metabolism	ko00280//Valine, leucine and isoleucine degradation	K01969	GO:0044422//organelle part;GO:0043226//organelle;GO:0043233//organelle lumen;GO:0043231//intracellular membrane-bounded organelle;GO:0043227//membrane-bounded organelle;GO:0005739//mitochondrion;GO:0031974//membrane-enclosed lumen;GO:0005622//intracellular;GO:0043229//intracellular organelle;GO:0044464//cell part;GO:0070013//intracellular organelle lumen;GO:0044444//cytoplasmic part;GO:0044424//i…	-	-
Gh_A11G0911	7.33667	5.31333	7.58333	10.2733	11.78	12.4533	AT1G01140	CBL-interacting protein kinase 9	-	-	-	-	-	-	GO:0036211//protein modification process;GO:0018193//peptidyl-amino acid modification;GO:0018210//peptidyl-threonine modification;GO:0019538//protein metabolic process;GO:0043412//macromolecule modification;GO:0009987//cellular process;GO:0018107//peptidyl-threonine phosphorylation;GO:0044238//primary metabolic process;GO:0006464//cellular protein modification process;GO:0016310//phosphorylation;…
Gh_A06G1548	6.90333	5.17333	7.45667	10.78	11.3367	12.0967	AT3G54440	glycoside hydrolase family 2 protein	Metabolism	Glycan biosynthesis and metabolism;Carbohydrate metabolism;Lipid metabolism	ko00052//Galactose metabolism;ko00600//Sphingolipid metabolism;ko00511//Other glycan degradation	K01190	GO:0009507//chloroplast;GO:0043226//organelle;GO:0044424//intracellular part;GO:0043231//intracellular membrane-bounded organelle;GO:0005737//cytoplasm;GO:0043229//intracellular organelle;GO:0043227//membrane-bounded organelle;GO:0044444//cytoplasmic part;GO:0044464//cell part;GO:0009536//plastid;GO:0005622//intracellular;GO:0005623//cell	-	-
Gh_D02G0904	7.29	5.22333	7.74	12.2133	13.0933	13.9067	AT5G42940	RING/U-box superfamily protein	-	-	-	-	-	-	GO:0043412//macromolecule modification;GO:0043170//macromolecule metabolic process;GO:0009987//cellular process;GO:0019538//protein metabolic process;GO:0032446//protein modification by small protein conjugation;GO:0044238//primary metabolic process;GO:0006464//cellular protein modification process;GO:0036211//protein modification process;GO:0016567//protein ubiquitination;GO:0071704//organic sub…
Gh_A05G3333	10.6833	8.99333	11.9733	18.08	20.1767	23.8967	AT1G53570	mitogen-activated protein kinase kinase kinase 3	-	-	-	-	-	-	GO:0044710//single-organism metabolic process;GO:0044260//cellular macromolecule metabolic process;GO:0044237//cellular metabolic process;GO:0051716//cellular response to stimulus;GO:0071704//organic substance metabolic process;GO:0050794//regulation of cellular process;GO:0044238//primary metabolic process;GO:0023052//signaling;GO:0043170//macromolecule metabolic process;GO:0036211//protein modi…
Gh_A10G0114	21.99	20.01	24.48	39.4833	42.19	50.8867	AT1G11910	aspartic proteinase A1	-	-	-	-	-	-	GO:0030163//protein catabolic process;GO:0071704//organic substance metabolic process;GO:1901575//organic substance catabolic process;GO:0008152//metabolic process;GO:0009057//macromolecule catabolic process;GO:0009056//catabolic process;GO:0019538//protein metabolic process;GO:0043170//macromolecule metabolic process;GO:0044238//primary metabolic process
XLOC_023254	5.96667	4.99333	6.57667	12.35	12.8967	16.7133	--	-	-	-	-	-	-	-	-
Gh_A08G0862	7.92333	7.16333	9.34	13.01	14.48	17.8267	AT5G53120	spermidine synthase 3	Metabolism	Amino acid metabolism;Metabolism of other amino acids	ko00270//Cysteine and methionine metabolism;ko00480//Glutathione metabolism;ko00330//Arginine and proline metabolism;ko00410//beta-Alanine metabolism	K00797	GO:0005634//nucleus;GO:0005622//intracellular;GO:0043231//intracellular membrane-bounded organelle;GO:0043227//membrane-bounded organelle;GO:0005623//cell;GO:0044424//intracellular part;GO:0043229//intracellular organelle;GO:0044464//cell part;GO:0043226//organelle	-	-
Gh_D11G3054	5.46	4.55667	6.74333	9.17667	10.98	13.3867	AT1G64940	cytochrome P450, family 87, subfamily A, polypeptide 6	-	-	-	-	-	GO:0019825//oxygen binding;GO:0005488//binding	-
Gh_D08G0986	10.28	8.5	10.5633	15.1367	17.9233	20.0967	AT1G15740	Leucine-rich repeat family protein	-	-	-	-	GO:0005623//cell;GO:0044464//cell part;GO:0016020//membrane;GO:0071944//cell periphery;GO:0005886//plasma membrane	-	-
XLOC_083603	4.47	1.61333	4.06333	12.3367	15.93	21.1467	AT1G43670	Inositol monophosphatase family protein	Metabolism	Carbohydrate metabolism;Energy metabolism	ko00010//Glycolysis / Gluconeogenesis;ko00710//Carbon fixation in photosynthetic organisms;ko00051//Fructose and mannose metabolism;ko00030//Pentose phosphate pathway	K03841	-	-	GO:0016052//carbohydrate catabolic process;GO:0044264//cellular polysaccharide metabolic process;GO:0009987//cellular process;GO:0044247//cellular polysaccharide catabolic process;GO:0005976//polysaccharide metabolic process;GO:0044238//primary metabolic process;GO:0044248//cellular catabolic process;GO:1901575//organic substance catabolic process;GO:0044042//glucan metabolic process;GO:0008152//…
Gh_D08G1812	15.6867	10.44	13.8367	28.4067	32.2433	37.2433	AT5G47390	myb-like transcription factor family protein	-	-	-	-	-	GO:0001071//nucleic acid binding transcription factor activity;GO:0003700//transcription factor activity, sequence-specific DNA binding	-
XLOC_001690	3.62333	2.04667	3.91333	8.90667	10.7433	11.75	AT4G29090	Ribonuclease H-like superfamily protein	-	-	-	-	-	GO:0016740//transferase activity;GO:0034061//DNA polymerase activity;GO:0003964//RNA-directed DNA polymerase activity;GO:0016772//transferase activity, transferring phosphorus-containing groups;GO:0003824//catalytic activity;GO:0016779//nucleotidyltransferase activity	-
Gh_D07G0910	4.46333	4.34333	10.1433	29.7833	37.67	45.72	AT3G25180	cytochrome P450, family 82, subfamily G, polypeptide 1	Metabolism	Metabolism of terpenoids and polyketides	ko00904//Diterpenoid biosynthesis	K17961	-	GO:0019825//oxygen binding;GO:0005488//binding	-
Gh_D02G1207	6.49333	5.53667	7.85333	13.2867	16.2867	17.9933	AT3G02850	STELAR K+ outward rectifier	-	-	-	-	GO:0044425//membrane part;GO:0031224//intrinsic component of membrane;GO:0031226//intrinsic component of plasma membrane;GO:0005886//plasma membrane;GO:0044464//cell part;GO:0016020//membrane;GO:0016021//integral component of membrane;GO:0071944//cell periphery;GO:0005623//cell;GO:0005887//integral component of plasma membrane;GO:0044459//plasma membrane part	-	-
Gh_D06G1393	5.90333	5.95	6.50667	11.53	13.01	14.19	AT1G28260	Telomerase activating protein Est1	-	-	-	-	-	-	GO:0008150//biological_process
Gh_D01G1179	3.05667	2.54667	3.72667	9.50667	12.8867	14.0767	AT5G12840	nuclear factor Y, subunit A1	-	-	-	-	GO:0005622//intracellular;GO:0043231//intracellular membrane-bounded organelle;GO:0005634//nucleus;GO:0043227//membrane-bounded organelle;GO:0043226//organelle;GO:0043229//intracellular organelle;GO:0044424//intracellular part;GO:0044464//cell part;GO:0005623//cell	-	-
Gh_A04G0976	7.03	4.04333	4.05667	9.31	13.0767	12.6667	AT5G64260	EXORDIUM like 2	-	-	-	-	-	-	GO:0008150//biological_process
Gh_D10G2354	11.3967	9.17	8.50333	14.9233	18.82	18.8767	AT2G39980	HXXXD-type acyl-transferase family protein	-	-	-	-	-	-	GO:0080167//response to karrikin;GO:0009628//response to abiotic stimulus;GO:0050896//response to stimulus
Gh_D05G1535	7.77667	6.04667	8.10667	11.1267	14.6	15.25	AT5G58950	Protein kinase superfamily protein	-	-	-	-	-	GO:0016772//transferase activity, transferring phosphorus-containing groups;GO:0004672//protein kinase activity;GO:0003824//catalytic activity;GO:0016301//kinase activity;GO:0016740//transferase activity;GO:0004712//protein serine/threonine/tyrosine kinase activity;GO:0016773//phosphotransferase activity, alcohol group as acceptor	-
Gh_D01G1218	8.2	5.82333	9.14667	13.3333	16.7133	17.8033	AT5G06700	Plant protein of unknown function (DUF828)	-	-	-	-	-	-	GO:0000271//polysaccharide biosynthetic process;GO:0071704//organic substance metabolic process;GO:0043170//macromolecule metabolic process;GO:0051274//beta-glucan biosynthetic process;GO:0005976//polysaccharide metabolic process;GO:0044699//single-organism process;GO:0030244//cellulose biosynthetic process;GO:0051273//beta-glucan metabolic process;GO:0044723//single-organism carbohydrate metabol…
Gh_D04G0691	5.12333	3.27667	5.21667	7.21333	8.68667	10.11	AT2G16770	Basic-leucine zipper (bZIP) transcription factor family protein	-	-	-	-	GO:0044424//intracellular part;GO:0043227//membrane-bounded organelle;GO:0043229//intracellular organelle;GO:0043231//intracellular membrane-bounded organelle;GO:0044464//cell part;GO:0005623//cell;GO:0005634//nucleus;GO:0043226//organelle;GO:0005622//intracellular	-	-
Gh_A10G0929	6.49333	4.69333	6.33333	7.99333	9.52667	10.1633	AT5G14720	Protein kinase superfamily protein	-	-	-	-	GO:0044464//cell part;GO:0016020//membrane;GO:0005623//cell;GO:0071944//cell periphery;GO:0005886//plasma membrane	-	-
Gh_D13G0349	6.84667	4.65667	6.49333	8.15667	9.87667	10.5967	AT1G22930	T-complex protein 11	-	-	-	-	-	-	GO:0008150//biological_process
Gh_D03G0837	6.45333	4.39	5.63	8.38333	10.4833	9.99	AT3G08720	serine/threonine protein kinase 2	-	-	-	-	-	GO:0016301//kinase activity;GO:0016773//phosphotransferase activity, alcohol group as acceptor;GO:0016772//transferase activity, transferring phosphorus-containing groups;GO:0004672//protein kinase activity;GO:0016740//transferase activity;GO:0004674//protein serine/threonine kinase activity;GO:0003824//catalytic activity	-
Gh_D07G1594	8.19667	5.55667	6.41667	12.27	15.7667	15.38	AT3G07350	Protein of unknown function (DUF506)	-	-	-	-	GO:0043231//intracellular membrane-bounded organelle;GO:0005622//intracellular;GO:0044424//intracellular part;GO:0044464//cell part;GO:0005737//cytoplasm;GO:0043227//membrane-bounded organelle;GO:0044444//cytoplasmic part;GO:0043229//intracellular organelle;GO:0043226//organelle;GO:0005739//mitochondrion;GO:0005623//cell	-	-
Gh_D13G1781	22.3467	14.6967	19.0967	34.3067	36.21	37.88	AT3G04240	Tetratricopeptide repeat (TPR)-like superfamily protein	Metabolism	Glycan biosynthesis and metabolism	ko00514//Other types of O-glycan biosynthesis	K09667	-	-	GO:1901135//carbohydrate derivative metabolic process;GO:0044699//single-organism process;GO:1901137//carbohydrate derivative biosynthetic process;GO:1901576//organic substance biosynthetic process;GO:0036211//protein modification process;GO:0044260//cellular macromolecule metabolic process;GO:0009058//biosynthetic process;GO:0044710//single-organism metabolic process;GO:0006486//protein glycosyl…
Gh_D03G1646	29.4667	18.2033	27.48	40.5167	47.1567	45.6133	AT5G46860	Syntaxin/t-SNARE family protein	-	-	-	-	-	-	GO:0009987//cellular process;GO:0010118//stomatal movement;GO:0044699//single-organism process;GO:0044763//single-organism cellular process
Gh_D02G1312	12.9067	8.66667	12.1967	15.91	19.0867	14.8967	AT1G69040	ACT domain repeat 4	-	-	-	-	GO:0055044//symplast;GO:0030054//cell junction;GO:0005911//cell-cell junction;GO:0009506//plasmodesma	-	-
Gh_A02G0495	32.6133	20.48	30.83	38.91	47.2333	40.6633	AT3G05640	Protein phosphatase 2C family protein	-	-	-	-	GO:0071944//cell periphery;GO:0016020//membrane;GO:0005623//cell;GO:0005886//plasma membrane;GO:0044464//cell part	-	-
Gh_D05G1814	19.5467	9.42	17.8667	25.1833	28.97	24.5233	AT5G42990	ubiquitin-conjugating enzyme 18	Genetic Information Processing	Folding, sorting and degradation	ko04120//Ubiquitin mediated proteolysis	K10688	GO:0043226//organelle;GO:0005622//intracellular;GO:0043229//intracellular organelle;GO:0005634//nucleus;GO:0005623//cell;GO:0043231//intracellular membrane-bounded organelle;GO:0044424//intracellular part;GO:0043227//membrane-bounded organelle;GO:0044464//cell part	-	-
Gh_D13G2144	171.623	133.313	196.357	249.2	313.363	284.08	AT5G25560	CHY-type/CTCHY-type/RING-type Zinc finger protein	Genetic Information Processing	Folding, sorting and degradation	ko04120//Ubiquitin mediated proteolysis	K10144	GO:0043226//organelle;GO:0005622//intracellular;GO:0043229//intracellular organelle;GO:0043227//membrane-bounded organelle;GO:0044424//intracellular part;GO:0005623//cell;GO:0043231//intracellular membrane-bounded organelle;GO:0005634//nucleus;GO:0044464//cell part	-	-
Gh_D05G2015	6.34333	4.17333	6.66667	8.30333	11.23	9.68667	AT1G27760	interferon-related developmental regulator family protein / IFRD protein family	-	-	-	-	GO:0043229//intracellular organelle;GO:0043231//intracellular membrane-bounded organelle;GO:0005623//cell;GO:0005634//nucleus;GO:0005622//intracellular;GO:0043226//organelle;GO:0044464//cell part;GO:0044424//intracellular part;GO:0043227//membrane-bounded organelle	-	-
Gh_D12G0877	10.2567	6.27667	11.11	13.3	18.5267	16.1167	AT2G42750	DNAJ heat shock N-terminal domain-containing protein	-	-	-	-	-	GO:0046914//transition metal ion binding;GO:0005506//iron ion binding;GO:0046872//metal ion binding;GO:0005488//binding;GO:0043169//cation binding;GO:0043167//ion binding	-
Gh_A05G2717	6.76667	5.01333	7.26667	9.16333	10.19	9.03667	AT1G10740	alpha/beta-Hydrolases superfamily protein	-	-	-	-	GO:0016020//membrane;GO:0044425//membrane part;GO:0031224//intrinsic component of membrane;GO:0016021//integral component of membrane	-	-
Gh_A13G0662	3.36333	1.47667	5.85	8.32	10.3267	8.74667	AT5G15240	Transmembrane amino acid transporter family protein	-	-	-	-	GO:0016021//integral component of membrane;GO:0044425//membrane part;GO:0016020//membrane;GO:0031224//intrinsic component of membrane	-	-
Gh_A05G1006	11.5467	8.08333	14.0933	18.1167	20.62	19.23	AT2G25070	Protein phosphatase 2C family protein	-	-	-	-	-	GO:0016791//phosphatase activity;GO:0004722//protein serine/threonine phosphatase activity;GO:0042578//phosphoric ester hydrolase activity;GO:0004721//phosphoprotein phosphatase activity;GO:0016788//hydrolase activity, acting on ester bonds;GO:0016787//hydrolase activity;GO:0003824//catalytic activity	-
Gh_D12G0817	7.17667	5.60333	8.50333	11.2667	12.4833	11.49	AT4G39850	peroxisomal ABC transporter 1	-	-	-	-	-	-	GO:0044283//small molecule biosynthetic process;GO:0071704//organic substance metabolic process;GO:0044249//cellular biosynthetic process;GO:0006732//coenzyme metabolic process;GO:0044710//single-organism metabolic process;GO:0044237//cellular metabolic process;GO:0044711//single-organism biosynthetic process;GO:0044699//single-organism process;GO:0042181//ketone biosynthetic process;GO:0044281//…
Gh_D12G1075	38.7	24.6067	52.71	56.3633	61.5467	54.2433	AT2G46080	CONTAINS InterPro DOMAIN/s: Protein BYPASS related (InterPro:IPR008511); BEST Arabidopsis thaliana protein match is: Protein of unknown function (DUF793) (TAIR:AT1G01550.2); Has 153 Blast hits to 139 proteins in 20 species: Archae - 0; Bacteria - 2; Metazoa - 1; Fungi - 0; Plants - 150; Viruses - 0; Other Eukaryotes - 0 (source: NCBI BLink).	-	-	-	-	-	-	GO:0007275//multicellular organism development;GO:0032502//developmental process;GO:0032501//multicellular organismal process;GO:0048856//anatomical structure development;GO:0044707//single-multicellular organism process;GO:0044699//single-organism process;GO:0009790//embryo development;GO:0044767//single-organism developmental process
Gh_D09G2088	7.31667	5.20333	8.49333	10.2533	10.48	9.29333	AT4G14920	Acyl-CoA N-acyltransferase with RING/FYVE/PHD-type zinc finger protein	-	-	-	-	-	-	GO:0006355//regulation of transcription, DNA-templated;GO:0050794//regulation of cellular process;GO:2001141//regulation of RNA biosynthetic process;GO:0050789//regulation of biological process;GO:0060255//regulation of macromolecule metabolic process;GO:0019219//regulation of nucleobase-containing compound metabolic process;GO:0010556//regulation of macromolecule biosynthetic process;GO:0010468/…
Gh_A03G0137	13.9533	7.58333	16.57	21.33	21.0367	18.13	AT1G63690	SIGNAL PEPTIDE PEPTIDASE-LIKE 2	-	-	-	-	GO:0016020//membrane;GO:0030660//Golgi-associated vesicle membrane;GO:0005737//cytoplasm;GO:0098805//whole membrane;GO:0005798//Golgi-associated vesicle;GO:0043231//intracellular membrane-bounded organelle;GO:0031410//cytoplasmic vesicle;GO:0005623//cell;GO:0005794//Golgi apparatus;GO:0044431//Golgi apparatus part;GO:0044464//cell part;GO:0012506//vesicle membrane;GO:0031090//organelle membrane;G…	-	-
Gh_A10G1390	10.4633	6.72333	12.4167	14.1933	14.4567	11.81	AT1G43890	RAB GTPASE HOMOLOG B18	-	-	-	-	GO:0044464//cell part;GO:0043231//intracellular membrane-bounded organelle;GO:0005622//intracellular;GO:0043229//intracellular organelle;GO:0044424//intracellular part;GO:0044444//cytoplasmic part;GO:0005623//cell;GO:0005794//Golgi apparatus;GO:0043227//membrane-bounded organelle;GO:0005737//cytoplasm;GO:0012505//endomembrane system;GO:0043226//organelle	-	-
Gh_A09G2345	14.34	7.97	18.3767	22.22	23.13	18.6033	AT4G18010	myo-inositol polyphosphate 5-phosphatase 2	-	-	-	-	-	-	GO:0044763//single-organism cellular process;GO:0030258//lipid modification;GO:0046488//phosphatidylinositol metabolic process;GO:0046486//glycerolipid metabolic process;GO:0009987//cellular process;GO:0044255//cellular lipid metabolic process;GO:0044699//single-organism process;GO:0019637//organophosphate metabolic process;GO:0046839//phospholipid dephosphorylation;GO:0044238//primary metabolic …
Gh_A12G2088	13.32	8.75667	14.2633	17.66	18.7633	14.1467	AT1G63500	Protein kinase protein with tetratricopeptide repeat domain	Environmental Information Processing	Signal transduction	ko04075//Plant hormone signal transduction	K14500	GO:0016020//membrane;GO:0005623//cell;GO:0071944//cell periphery;GO:0005886//plasma membrane;GO:0044464//cell part	-	-
Gh_A13G0590	25.9767	17.09	28.8633	36.2867	37.7	29.4167	AT5G64170	dentin sialophosphoprotein-related	-	-	-	-	-	GO:0003674//molecular_function	-
Gh_A07G1377	8.93667	5.86667	8.70667	11.19	12.0233	9.69667	AT5G61500	autophagy 3 (APG3)	Cellular Processes	Transport and catabolism	ko04136//Autophagy - other eukaryotes	K08343	-	-	GO:0006914//autophagy;GO:0009987//cellular process
Gh_A11G3046	10.0533	5.55333	10.22	12.5367	13.62	10.6833	AT3G28970	Domain of unknown function (DUF298)	-	-	-	-	-	-	GO:0050794//regulation of cellular process;GO:0031401//positive regulation of protein modification process;GO:0048518//positive regulation of biological process;GO:0080090//regulation of primary metabolic process;GO:0050790//regulation of catalytic activity;GO:0051351//positive regulation of ligase activity;GO:1903322//positive regulation of protein modification by small protein conjugation or re…
Gh_D13G0206	21.2167	10.7567	25.57	30.8733	37.6933	28.71	AT5G59890	actin depolymerizing factor 4	-	-	-	-	GO:0005622//intracellular;GO:0044424//intracellular part;GO:0044464//cell part;GO:0005737//cytoplasm;GO:0005623//cell	-	-
Gh_A13G1619	11.5	6.45667	11.45	14.0867	17.1033	12.51	AT4G30950	fatty acid desaturase 6	-	-	-	-	GO:0009528//plastid inner membrane;GO:0031975//envelope;GO:0009536//plastid;GO:0043226//organelle;GO:0005622//intracellular;GO:0044444//cytoplasmic part;GO:0009507//chloroplast;GO:0009941//chloroplast envelope;GO:0043227//membrane-bounded organelle;GO:0009526//plastid envelope;GO:0044435//plastid part;GO:0044422//organelle part;GO:0044424//intracellular part;GO:0005623//cell;GO:0031967//organelle…	-	-
Gh_D03G1444	7.51667	4.78333	7.87	9.77	11.4933	8.14667	AT1G63690	SIGNAL PEPTIDE PEPTIDASE-LIKE 2	-	-	-	-	GO:0044431//Golgi apparatus part;GO:0044446//intracellular organelle part;GO:0043226//organelle;GO:0031410//cytoplasmic vesicle;GO:0044424//intracellular part;GO:0044422//organelle part;GO:0016023//cytoplasmic, membrane-bounded vesicle;GO:0031090//organelle membrane;GO:0012506//vesicle membrane;GO:0043229//intracellular organelle;GO:0005798//Golgi-associated vesicle;GO:0044433//cytoplasmic vesicl…	-	-
Gh_A11G2763	4.07333	3.91333	6.57333	10.12	8.35333	8.01667	ATMG00300	Gag-Pol-related retrotransposon family protein	-	-	-	-	-	-	GO:0008150//biological_process
Gh_D09G0331	6.93333	4.92333	8.87667	13.21	10.93	11.0767	AT5G40760	glucose-6-phosphate dehydrogenase 6	Metabolism	Carbohydrate metabolism;Metabolism of other amino acids	ko00480//Glutathione metabolism;ko00030//Pentose phosphate pathway	K00036	-	-	GO:0046496//nicotinamide nucleotide metabolic process;GO:0019682//glyceraldehyde-3-phosphate metabolic process;GO:0006733//oxidoreduction coenzyme metabolic process;GO:0006796//phosphate-containing compound metabolic process;GO:0044281//small molecule metabolic process;GO:1901564//organonitrogen compound metabolic process;GO:0006753//nucleoside phosphate metabolic process;GO:0006793//phosphorus m…
Gh_A05G2337	5.55333	3.98	7.06333	10.0833	9.15333	8.5	AT1G22540	Major facilitator superfamily protein	-	-	-	-	-	GO:0015198//oligopeptide transporter activity;GO:0005215//transporter activity;GO:0015197//peptide transporter activity;GO:0022892//substrate-specific transporter activity;GO:0042936//dipeptide transporter activity	-
Gh_A10G0626	8.03333	5.59	10.5667	15.9433	14.9333	14.7467	AT3G02040	senescence-related gene 3	-	-	-	-	-	-	GO:0044238//primary metabolic process;GO:0044699//single-organism process;GO:0044710//single-organism metabolic process;GO:0044763//single-organism cellular process;GO:0044262//cellular carbohydrate metabolic process;GO:0071704//organic substance metabolic process;GO:0044723//single-organism carbohydrate metabolic process;GO:0008152//metabolic process;GO:0006071//glycerol metabolic process;GO:190…
Gh_D07G2105	8.27	5.25333	9.37	13.97	14.3067	12.98	AT3G01090	SNF1 kinase homolog 10	-	-	-	-	-	GO:0005515//protein binding;GO:0005488//binding	-
Gh_A05G4026	7.60667	5.27	8.32	11.81	11.0533	10.6367	AT4G30200	vernalization5/VIN3-like	-	-	-	-	GO:0043227//membrane-bounded organelle;GO:0005634//nucleus;GO:0044446//intracellular organelle part;GO:0044422//organelle part;GO:0005622//intracellular;GO:0005623//cell;GO:0044428//nuclear part;GO:0032991//macromolecular complex;GO:0043229//intracellular organelle;GO:0043226//organelle;GO:0044464//cell part;GO:0031519//PcG protein complex;GO:0043231//intracellular membrane-bounded organelle;GO:0…	-	-
Gh_A07G2078	9.52667	6.37	10.4933	14.2267	13.0767	13.8667	AT4G15415	Protein phosphatase 2A regulatory B subunit family protein	Genetic Information Processing	Translation	ko03015//mRNA surveillance pathway	K11584	-	-	GO:0044699//single-organism process;GO:0007154//cell communication;GO:0009987//cellular process;GO:0007165//signal transduction;GO:0050896//response to stimulus;GO:0051716//cellular response to stimulus;GO:0050789//regulation of biological process;GO:0023052//signaling;GO:0044763//single-organism cellular process;GO:0050794//regulation of cellular process;GO:0044700//single organism signaling;GO:…
Gh_A08G1709	6.61333	5.03333	8.57333	10.4367	10.1267	10.18	AT4G28770	Tetraspanin family protein	-	-	-	-	GO:0005773//vacuole;GO:0043227//membrane-bounded organelle;GO:0044437//vacuolar part;GO:0005774//vacuolar membrane;GO:0031090//organelle membrane;GO:0098588//bounding membrane of organelle;GO:0005623//cell;GO:0043231//intracellular membrane-bounded organelle;GO:0044422//organelle part;GO:0098805//whole membrane;GO:0016020//membrane;GO:0005737//cytoplasm;GO:0044444//cytoplasmic part;GO:0043226//or…	-	-
Gh_A09G2369	8.38333	5.70667	11.03	13.84	13.4933	13.3367	AT4G10570	ubiquitin-specific protease 9	-	-	-	-	GO:0044464//cell part;GO:0043227//membrane-bounded organelle;GO:0043229//intracellular organelle;GO:0005622//intracellular;GO:0005623//cell;GO:0043226//organelle;GO:0005634//nucleus;GO:0043231//intracellular membrane-bounded organelle;GO:0044424//intracellular part	-	-
Gh_A01G1400	4.6	3.74667	9.05333	17.0533	20.47	14.7433	AT4G35070	SBP (S-ribonuclease binding protein) family protein	-	-	-	-	GO:0044424//intracellular part;GO:0005737//cytoplasm;GO:0005622//intracellular;GO:0005623//cell;GO:0044464//cell part	-	-
Gh_A06G0451	6.01667	6.11667	9.23667	16.2133	18.6433	13.79	AT1G05500	Calcium-dependent lipid-binding (CaLB domain) family protein	-	-	-	-	GO:0005911//cell-cell junction;GO:0009506//plasmodesma;GO:0030054//cell junction;GO:0055044//symplast	-	-
Gh_D09G2153	12.66	13.3467	22.0467	40.08	47.2567	33.8733	AT4G14550	indole-3-acetic acid inducible 14	Environmental Information Processing	Signal transduction	ko04075//Plant hormone signal transduction	K14484	-	GO:0005515//protein binding;GO:0005488//binding	-
Gh_D09G1782	37.7233	29.47	55.37	91.23	115.763	88.92	AT1G32900	UDP-Glycosyltransferase superfamily protein	Metabolism	Carbohydrate metabolism	ko00500//Starch and sucrose metabolism	K13679	-	GO:0005515//protein binding;GO:0005488//binding	-
XLOC_080857	0.79	1.19667	3.98	9.84333	13.06	9.32333	AT4G27190	NB-ARC domain-containing disease resistance protein	-	-	-	-	-	GO:0005524//ATP binding;GO:0035639//purine ribonucleoside triphosphate binding;GO:0043167//ion binding;GO:1901363//heterocyclic compound binding;GO:0032549//ribonucleoside binding;GO:0097159//organic cyclic compound binding;GO:0001883//purine nucleoside binding;GO:0005488//binding;GO:0097367//carbohydrate derivative binding;GO:0036094//small molecule binding;GO:0000166//nucleotide binding;GO:0017…	-
Gh_A12G0583	56.2267	39.9867	60.53	132.53	137.747	112.27	AT3G11480	S-adenosyl-L-methionine-dependent methyltransferases superfamily protein	-	-	-	-	-	-	GO:0006950//response to stress;GO:0006952//defense response;GO:0050896//response to stimulus
XLOC_036840	7.91333	6.82667	8.63667	14.6233	15.66	13.1767	AT3G25270	Ribonuclease H-like superfamily protein	-	-	-	-	-	GO:0016772//transferase activity, transferring phosphorus-containing groups;GO:0016779//nucleotidyltransferase activity;GO:0003964//RNA-directed DNA polymerase activity;GO:0034061//DNA polymerase activity;GO:0003824//catalytic activity;GO:0016740//transferase activity	-
Gh_D06G2197	7.00333	6.69	7.84	13.93	14.1	12.3233	AT4G05200	cysteine-rich RLK (RECEPTOR-like protein kinase) 25	-	-	-	-	-	-	GO:0043170//macromolecule metabolic process;GO:0044260//cellular macromolecule metabolic process;GO:0043412//macromolecule modification;GO:0006468//protein phosphorylation;GO:0044238//primary metabolic process;GO:0044267//cellular protein metabolic process;GO:0044237//cellular metabolic process;GO:0008152//metabolic process;GO:0016310//phosphorylation;GO:0019538//protein metabolic process;GO:0006…
Gh_D02G1254	51.0467	42.47	73.17	193.667	193.923	168.603	AT1G14290	sphingoid base hydroxylase 2	Metabolism	Lipid metabolism	ko00600//Sphingolipid metabolism	K04713	GO:0005623//cell;GO:0043231//intracellular membrane-bounded organelle;GO:0043227//membrane-bounded organelle;GO:0044464//cell part;GO:0044444//cytoplasmic part;GO:0005783//endoplasmic reticulum;GO:0044424//intracellular part;GO:0043226//organelle;GO:0012505//endomembrane system;GO:0005737//cytoplasm;GO:0005622//intracellular;GO:0043229//intracellular organelle	-	-
Gh_D09G0355	14.9967	10.9367	17.2667	27.0667	27.9933	25.2533	AT5G40870	uridine kinase/uracil phosphoribosyltransferase 1	Metabolism	Nucleotide metabolism	ko00240//Pyrimidine metabolism	K00876	-	-	GO:0009058//biosynthetic process;GO:0008152//metabolic process
Gh_A11G0045	5.03	3.10333	6.38333	13.3967	13.2767	12.0833	AT1G49050	Eukaryotic aspartyl protease family protein	-	-	-	-	-	-	GO:0006952//defense response;GO:0050896//response to stimulus;GO:0051707//response to other organism;GO:0050832//defense response to fungus;GO:0051704//multi-organism process;GO:0043207//response to external biotic stimulus;GO:0098542//defense response to other organism;GO:0009607//response to biotic stimulus;GO:0009605//response to external stimulus;GO:0009620//response to fungus;GO:0006950//res…
Gh_D07G1997	6.51333	5.72333	10.1167	17.1	18.09	15.22	AT1G05810	RAB GTPase homolog A5E	-	-	-	-	-	GO:0003924//GTPase activity;GO:0003824//catalytic activity;GO:0017111//nucleoside-triphosphatase activity;GO:0016818//hydrolase activity, acting on acid anhydrides, in phosphorus-containing anhydrides;GO:0016817//hydrolase activity, acting on acid anhydrides;GO:0016787//hydrolase activity;GO:0016462//pyrophosphatase activity	-
Gh_A08G0736	99.3533	82.8333	118.083	179.807	197.723	163.447	AT3G13050	Major facilitator superfamily protein	-	-	-	-	-	GO:0008324//cation transmembrane transporter activity;GO:0015144//carbohydrate transmembrane transporter activity;GO:0051119//sugar transmembrane transporter activity;GO:0022857//transmembrane transporter activity;GO:0015291//secondary active transmembrane transporter activity;GO:0022892//substrate-specific transporter activity;GO:0015075//ion transmembrane transporter activity;GO:0005215//transp…	-
Gh_D06G1953	15.2067	16.5567	28.5967	43.7233	39.73	43.4667	AT1G30620	NAD(P)-binding Rossmann-fold superfamily protein	Metabolism	Carbohydrate metabolism	ko00520//Amino sugar and nucleotide sugar metabolism	K12448	-	-	GO:0044238//primary metabolic process;GO:0008152//metabolic process;GO:1901135//carbohydrate derivative metabolic process;GO:0046483//heterocycle metabolic process;GO:0009225//nucleotide-sugar metabolic process;GO:0006139//nucleobase-containing compound metabolic process;GO:0009987//cellular process;GO:0071704//organic substance metabolic process;GO:0034641//cellular nitrogen compound metabolic p…
Gh_A11G0107	14.0833	12.4967	23.2967	46.2167	39.07	41.7367	AT4G28000	P-loop containing nucleoside triphosphate hydrolases superfamily protein	-	-	-	-	-	GO:0016817//hydrolase activity, acting on acid anhydrides;GO:0016787//hydrolase activity;GO:0016818//hydrolase activity, acting on acid anhydrides, in phosphorus-containing anhydrides;GO:0017111//nucleoside-triphosphatase activity;GO:0016462//pyrophosphatase activity;GO:0003824//catalytic activity;GO:0016887//ATPase activity	-
Gh_A02G0047	20.4267	21.79	25.1233	42.5567	44.92	46.8033	AT5G58380	SOS3-interacting protein 1	-	-	-	-	-	-	GO:0018105//peptidyl-serine phosphorylation;GO:0044237//cellular metabolic process;GO:0044238//primary metabolic process;GO:0006468//protein phosphorylation;GO:0006464//cellular protein modification process;GO:0036211//protein modification process;GO:0006796//phosphate-containing compound metabolic process;GO:0043170//macromolecule metabolic process;GO:0044267//cellular protein metabolic process;…
Gh_D07G2204	7.66667	8.66	10.4533	22.3033	22.65	22.89	AT5G40010	AAA-ATPase 1	-	-	-	-	-	-	GO:0009725//response to hormone;GO:0001101//response to acid chemical;GO:1901700//response to oxygen-containing compound;GO:0042221//response to chemical;GO:0033993//response to lipid;GO:0097305//response to alcohol;GO:0010033//response to organic substance;GO:0050896//response to stimulus;GO:0009719//response to endogenous stimulus;GO:0009737//response to abscisic acid
Gh_D11G1101	1.89667	1.82	5.25333	10.06	11.2633	11.67	AT2G23200	Protein kinase superfamily protein	-	-	-	-	-	GO:0097159//organic cyclic compound binding;GO:0005488//binding;GO:0032550//purine ribonucleoside binding;GO:0035639//purine ribonucleoside triphosphate binding;GO:0005524//ATP binding;GO:0000166//nucleotide binding;GO:0043167//ion binding;GO:0001882//nucleoside binding;GO:0032549//ribonucleoside binding;GO:1901265//nucleoside phosphate binding;GO:0001883//purine nucleoside binding;GO:0032559//ad…	-
Gh_A03G0871	140.587	123.307	174.713	288.19	307.837	312.047	AT1G14290	sphingoid base hydroxylase 2	Metabolism	Lipid metabolism	ko00600//Sphingolipid metabolism	K04713	GO:0005622//intracellular;GO:0044444//cytoplasmic part;GO:0043231//intracellular membrane-bounded organelle;GO:0043227//membrane-bounded organelle;GO:0012505//endomembrane system;GO:0005783//endoplasmic reticulum;GO:0043229//intracellular organelle;GO:0044424//intracellular part;GO:0005737//cytoplasm;GO:0044464//cell part;GO:0043226//organelle;GO:0005623//cell	-	-
Gh_D11G0937	20.15	17.9833	24.65	36.8233	39.4067	37.17	AT2G45910	U-box domain-containing protein kinase family protein	-	-	-	-	-	GO:0003824//catalytic activity;GO:0016740//transferase activity;GO:0004842//ubiquitin-protein transferase activity;GO:0019787//ubiquitin-like protein transferase activity	-
Gh_D11G0509	53.24	29.0667	46.17	70.7667	67.9133	71.9767	AT1G02305	Cysteine proteinases superfamily protein	-	-	-	-	GO:0005623//cell;GO:0005622//intracellular;GO:0005764//lysosome;GO:0043226//organelle;GO:0044424//intracellular part;GO:0044464//cell part;GO:0043227//membrane-bounded organelle;GO:0043229//intracellular organelle;GO:0000323//lytic vacuole;GO:0005737//cytoplasm;GO:0044444//cytoplasmic part;GO:0005773//vacuole;GO:0043231//intracellular membrane-bounded organelle	-	-
Gh_D08G1731	6.09	3.62	5.92	10.1033	9.00667	9.52667	AT1G17020	senescence-related gene 1	-	-	-	-	-	GO:0016706//oxidoreductase activity, acting on paired donors, with incorporation or reduction of molecular oxygen, 2-oxoglutarate as one donor, and incorporation of one atom each of oxygen into both donors;GO:0016705//oxidoreductase activity, acting on paired donors, with incorporation or reduction of molecular oxygen;GO:0051213//dioxygenase activity;GO:0003824//catalytic activity;GO:0016491//oxi…	-
Gh_D03G0439	7.54	4.77333	7.28667	11.1167	10.98	11.5667	AT5G64840	general control non-repressible 5	-	-	-	-	-	GO:0005215//transporter activity	-
Gh_D09G1885	11.8933	6.31	11.53	18.0533	15.2967	16.8533	AT4G18010	myo-inositol polyphosphate 5-phosphatase 2	-	-	-	-	-	-	GO:0044763//single-organism cellular process;GO:0046486//glycerolipid metabolic process;GO:0044237//cellular metabolic process;GO:0046488//phosphatidylinositol metabolic process;GO:0030258//lipid modification;GO:0006650//glycerophospholipid metabolic process;GO:0009987//cellular process;GO:0046856//phosphatidylinositol dephosphorylation;GO:0044699//single-organism process;GO:0006793//phosphorus m…
Gh_D04G0702	15.3367	8.35667	14.8267	22.4567	19.3067	19.4733	AT5G13980	Glycosyl hydrolase family 38 protein	Metabolism	Glycan biosynthesis and metabolism	ko00511//Other glycan degradation	K01191	GO:0005623//cell;GO:0009505//plant-type cell wall;GO:0044464//cell part;GO:0030312//external encapsulating structure;GO:0071944//cell periphery;GO:0005618//cell wall	-	-
Gh_D05G1162	10.1867	6.97667	10.22	17.52	14.67	14.42	AT5G51280	DEAD-box protein abstrakt, putative	-	-	-	-	-	GO:0042623//ATPase activity, coupled;GO:0070035//purine NTP-dependent helicase activity;GO:0016887//ATPase activity;GO:0016462//pyrophosphatase activity;GO:0016818//hydrolase activity, acting on acid anhydrides, in phosphorus-containing anhydrides;GO:0003824//catalytic activity;GO:0017111//nucleoside-triphosphatase activity;GO:0016817//hydrolase activity, acting on acid anhydrides;GO:0004386//hel…	-
Gh_D11G3525	9.83667	5.84	8.79667	14.86	12.5033	12.8467	AT2G46790	pseudo-response regulator 9	Organismal Systems	Environmental adaptation	ko04712//Circadian rhythm - plant	K12128	-	-	GO:0010556//regulation of macromolecule biosynthetic process;GO:0019219//regulation of nucleobase-containing compound metabolic process;GO:0019222//regulation of metabolic process;GO:0051171//regulation of nitrogen compound metabolic process;GO:0009889//regulation of biosynthetic process;GO:0080090//regulation of primary metabolic process;GO:0065007//biological regulation;GO:0010468//regulation o…
Gh_A13G0781	9.64	6.2	8.38	15.0533	12.9067	12.4067	AT2G32400	glutamate receptor 5	-	-	-	-	-	GO:0015276//ligand-gated ion channel activity;GO:0015075//ion transmembrane transporter activity;GO:0022838//substrate-specific channel activity;GO:0005215//transporter activity;GO:0022891//substrate-specific transmembrane transporter activity;GO:0004872//receptor activity;GO:0015267//channel activity;GO:0022803//passive transmembrane transporter activity;GO:0099600//transmembrane receptor activi…	-
Gh_D10G0512	19.6067	12.3267	16.3133	30.2567	25.4633	25.9467	AT1G72650	TRF-like 6	-	-	-	-	-	-	GO:0071840//cellular component organization or biogenesis;GO:0044710//single-organism metabolic process;GO:0051276//chromosome organization;GO:0006725//cellular aromatic compound metabolic process;GO:0065007//biological regulation;GO:1902589//single-organism organelle organization;GO:0031627//telomeric loop formation;GO:0009987//cellular process;GO:0006807//nitrogen compound metabolic process;GO:…
Gh_A10G2089	31.1933	23.1867	25.7267	49.1533	50.4933	44.4867	AT4G00430	plasma membrane intrinsic protein 1;4	-	-	-	-	GO:0016020//membrane	-	-
Gh_D02G1945	5.85667	4.16667	5.23667	10.0933	10.0133	8.30333	AT1G73390	Endosomal targeting BRO1-like domain-containing protein	-	-	-	-	GO:0005623//cell;GO:0043227//membrane-bounded organelle;GO:0044424//intracellular part;GO:0043229//intracellular organelle;GO:0005622//intracellular;GO:0005634//nucleus;GO:0044464//cell part;GO:0043226//organelle;GO:0043231//intracellular membrane-bounded organelle	-	-
Gh_D13G1151	5.22	2.47667	3.97333	10.99	10.3233	8.58	AT5G10980	Histone superfamily protein	-	-	-	-	GO:0043233//organelle lumen;GO:0044452//nucleolar part;GO:0000790//nuclear chromatin;GO:0044422//organelle part;GO:0005623//cell;GO:0005730//nucleolus;GO:0005622//intracellular;GO:0070013//intracellular organelle lumen;GO:0044428//nuclear part;GO:0043231//intracellular membrane-bounded organelle;GO:0044454//nuclear chromosome part;GO:0044427//chromosomal part;GO:0043229//intracellular organelle;G…	-	-
Gh_A13G1427	19.3233	14.4967	19.12	36.13	37.0133	33.12	AT3G04240	Tetratricopeptide repeat (TPR)-like superfamily protein	Metabolism	Glycan biosynthesis and metabolism	ko00514//Other types of O-glycan biosynthesis	K09667	-	-	GO:0034645//cellular macromolecule biosynthetic process;GO:0009058//biosynthetic process;GO:1901137//carbohydrate derivative biosynthetic process;GO:0044699//single-organism process;GO:0008152//metabolic process;GO:0044723//single-organism carbohydrate metabolic process;GO:0006464//cellular protein modification process;GO:0006486//protein glycosylation;GO:1901135//carbohydrate derivative metaboli…
Gh_A02G1583	11.1967	9.01667	10.5733	18.2	18.3467	17.27	AT5G49555	FAD/NAD(P)-binding oxidoreductase family protein	-	-	-	-	-	GO:0043167//ion binding;GO:0005507//copper ion binding;GO:0005488//binding;GO:0043169//cation binding;GO:0046914//transition metal ion binding;GO:0046872//metal ion binding	-
Gh_D05G3690	5.84333	4.52	5.44	10.92	10.9067	10.2333	AT1G55840	Sec14p-like phosphatidylinositol transfer family protein	-	-	-	-	-	GO:0005215//transporter activity	-
Gh_A03G0848	19.9533	14.73	19.7733	32.5	30.7933	28.8133	AT1G05120	Helicase protein with RING/U-box domain	-	-	-	-	GO:0043226//organelle;GO:0005622//intracellular;GO:0043231//intracellular membrane-bounded organelle;GO:0044424//intracellular part;GO:0005623//cell;GO:0043229//intracellular organelle;GO:0044464//cell part;GO:0005634//nucleus;GO:0043227//membrane-bounded organelle	-	-
Gh_A11G2738	23.7533	15.7867	22.29	49.1867	45.7	40.6467	AT3G56680	Single-stranded nucleic acid binding R3H protein	-	-	-	-	GO:0005737//cytoplasm;GO:0005623//cell;GO:0005622//intracellular;GO:0044424//intracellular part;GO:0044464//cell part	-	-
Gh_A09G1483	17.0933	13.2233	18.6267	35.15	27.01	29.32	AT2G37460	nodulin MtN21 /EamA-like transporter family protein	-	-	-	-	GO:0044425//membrane part;GO:0016021//integral component of membrane;GO:0016020//membrane;GO:0031224//intrinsic component of membrane	-	-
Gh_D11G0394	4.19	2.96	4.72333	10.22	8.62	9.02	AT3G48530	SNF1-related protein kinase regulatory subunit gamma 1	-	-	-	-	-	-	GO:0008152//metabolic process;GO:0006807//nitrogen compound metabolic process;GO:0071704//organic substance metabolic process;GO:0044699//single-organism process;GO:0044237//cellular metabolic process;GO:0042126//nitrate metabolic process;GO:0044710//single-organism metabolic process;GO:0009987//cellular process;GO:0006082//organic acid metabolic process;GO:0071941//nitrogen cycle metabolic proce…
Gh_D01G0195	6.72	4.91667	6.84	11.99	10.4633	10.7533	AT5G13300	ARF GTPase-activating protein	Cellular Processes	Transport and catabolism	ko04144//Endocytosis	K12489	GO:0030133//transport vesicle;GO:0031988//membrane-bounded vesicle;GO:0043229//intracellular organelle;GO:0030135//coated vesicle;GO:0030140//trans-Golgi network transport vesicle;GO:0044422//organelle part;GO:0044424//intracellular part;GO:0043231//intracellular membrane-bounded organelle;GO:0044444//cytoplasmic part;GO:0005623//cell;GO:0012505//endomembrane system;GO:0031410//cytoplasmic vesicl…	-	-
Gh_A11G0926	6.44333	4.46	4.74333	14.4133	12.8667	13.18	AT1G01060	Homeodomain-like superfamily protein	Organismal Systems	Environmental adaptation	ko04712//Circadian rhythm - plant	K12133	-	GO:0005488//binding;GO:1901363//heterocyclic compound binding;GO:0003676//nucleic acid binding;GO:0003677//DNA binding;GO:0097159//organic cyclic compound binding	-
Gh_A13G1945	36.1	24.8367	27.1567	95.4333	72.7033	86.9567	AT3G47340	glutamine-dependent asparagine synthase 1	Metabolism	Amino acid metabolism	ko00250//Alanine, aspartate and glutamate metabolism	K01953	-	GO:0004066//asparagine synthase (glutamine-hydrolyzing) activity;GO:0016879//ligase activity, forming carbon-nitrogen bonds;GO:0016884//carbon-nitrogen ligase activity, with glutamine as amido-N-donor;GO:0016874//ligase activity;GO:0003824//catalytic activity	-
Gh_Sca004767G01	6.62667	4.94667	5.25	12.35	10.03	10.9367	AT5G16715	ATP binding;valine-tRNA ligases;aminoacyl-tRNA ligases;nucleotide binding;ATP binding;aminoacyl-tRNA ligases	Genetic Information Processing	Translation	ko00970//Aminoacyl-tRNA biosynthesis	K01873	GO:0043226//organelle;GO:0043227//membrane-bounded organelle;GO:0009570//chloroplast stroma;GO:0005622//intracellular;GO:0044446//intracellular organelle part;GO:0043231//intracellular membrane-bounded organelle;GO:0044434//chloroplast part;GO:0044422//organelle part;GO:0044464//cell part;GO:0044444//cytoplasmic part;GO:0005737//cytoplasm;GO:0043229//intracellular organelle;GO:0005623//cell;GO:00…	-	-
Gh_A10G2163	16.7433	10.9133	10.7233	38.59	30.1533	29.9067	AT2G40410	Staphylococcal nuclease homologue	-	-	-	-	-	-	GO:1901575//organic substance catabolic process;GO:0044270//cellular nitrogen compound catabolic process;GO:0006725//cellular aromatic compound metabolic process;GO:0034655//nucleobase-containing compound catabolic process;GO:0044265//cellular macromolecule catabolic process;GO:0034641//cellular nitrogen compound metabolic process;GO:0071704//organic substance metabolic process;GO:0046483//hetero…
Gh_A09G1438	6.46	4.64	5.09667	13.6833	10.9833	10.05	AT1G06150	basic helix-loop-helix (bHLH) DNA-binding superfamily protein	-	-	-	-	-	-	GO:2001141//regulation of RNA biosynthetic process;GO:2000112//regulation of cellular macromolecule biosynthetic process;GO:0006355//regulation of transcription, DNA-templated;GO:0050789//regulation of biological process;GO:0031326//regulation of cellular biosynthetic process;GO:1903506//regulation of nucleic acid-templated transcription;GO:0080090//regulation of primary metabolic process;GO:0009…
Gh_A07G1988	3.38667	2.13667	2.50333	17.67	12.7367	12.1533	AT3G28345	ABC transporter family protein	Environmental Information Processing	Membrane transport	ko02010//ABC transporters	K05658	-	GO:0005215//transporter activity;GO:0022804//active transmembrane transporter activity;GO:0016817//hydrolase activity, acting on acid anhydrides;GO:0016820//hydrolase activity, acting on acid anhydrides, catalyzing transmembrane movement of substances;GO:0016887//ATPase activity;GO:0017111//nucleoside-triphosphatase activity;GO:0042626//ATPase activity, coupled to transmembrane movement of substa…	-
Gh_A07G1987	2.57	2.04667	1.31667	11.2233	7.4	7.73333	AT3G28345	ABC transporter family protein	Environmental Information Processing	Membrane transport	ko02010//ABC transporters	K05658	-	GO:0003824//catalytic activity;GO:0016817//hydrolase activity, acting on acid anhydrides;GO:0015405//P-P-bond-hydrolysis-driven transmembrane transporter activity;GO:0015399//primary active transmembrane transporter activity;GO:0016887//ATPase activity;GO:0022804//active transmembrane transporter activity;GO:0016818//hydrolase activity, acting on acid anhydrides, in phosphorus-containing anhydrid…	-
Gh_D04G1663	38.0433	28.4167	16.81	176.943	129.95	133.067	AT4G35160	O-methyltransferase family protein	-	-	-	-	-	GO:0046983//protein dimerization activity;GO:0005515//protein binding;GO:0005488//binding	-
Gh_A07G1077	14.39	11.5767	9.01333	22.0333	23.74	18.29	AT5G12250	beta-6 tubulin	Cellular Processes	Transport and catabolism	ko04145//Phagosome	K07375	GO:0043226//organelle;GO:0005623//cell;GO:0044464//cell part;GO:0005874//microtubule;GO:0044446//intracellular organelle part;GO:0005622//intracellular;GO:0099512//supramolecular fiber;GO:0043229//intracellular organelle;GO:0043232//intracellular non-membrane-bounded organelle;GO:0044422//organelle part;GO:0099513//polymeric cytoskeletal fiber;GO:0044424//intracellular part;GO:0005856//cytoskelet…	-	-
Gh_A11G2453	5.69	5.00667	3.96333	11.25	9.54667	7.94667	AT1G56230	Protein of unknown function (DUF1399)	-	-	-	-	GO:0043227//membrane-bounded organelle;GO:0005623//cell;GO:0005634//nucleus;GO:0044464//cell part;GO:0043226//organelle;GO:0005622//intracellular;GO:0043229//intracellular organelle;GO:0044424//intracellular part;GO:0043231//intracellular membrane-bounded organelle	-	-
Gh_A03G1537	14.67	11.73	8.24667	27.3867	25.57	19.2367	AT1G17840	white-brown complex homolog protein 11	-	-	-	-	GO:0016020//membrane;GO:0031224//intrinsic component of membrane;GO:0044425//membrane part;GO:0016021//integral component of membrane	-	-
Gh_A10G1626	19.6833	17.9533	10.7667	34.5433	32.1567	23.9733	AT5G05340	Peroxidase superfamily protein	Metabolism	Biosynthesis of other secondary metabolites	ko00940//Phenylpropanoid biosynthesis	K00430	-	GO:0005488//binding;GO:0046906//tetrapyrrole binding;GO:0020037//heme binding;GO:0097159//organic cyclic compound binding;GO:1901363//heterocyclic compound binding	-
Gh_A06G1698	9.59667	6.9	5.54667	11.4533	12.17	11.6167	AT1G72660	P-loop containing nucleoside triphosphate hydrolases superfamily protein	-	-	-	-	-	GO:0035639//purine ribonucleoside triphosphate binding;GO:0043167//ion binding;GO:0032555//purine ribonucleotide binding;GO:0032549//ribonucleoside binding;GO:0097367//carbohydrate derivative binding;GO:0005525//GTP binding;GO:0017076//purine nucleotide binding;GO:0001883//purine nucleoside binding;GO:0000166//nucleotide binding;GO:1901265//nucleoside phosphate binding;GO:0043168//anion binding;G…	-
Gh_D04G1716	70.15	51.1367	38.2033	94.1	94.64	83.6967	AT4G31940	cytochrome P450, family 82, subfamily C, polypeptide 4	-	-	-	-	-	-	GO:1990267//response to transition metal nanoparticle;GO:0010035//response to inorganic substance;GO:0051716//cellular response to stimulus;GO:0070887//cellular response to chemical stimulus;GO:0010039//response to iron ion;GO:0009987//cellular process;GO:0071248//cellular response to metal ion;GO:0050896//response to stimulus;GO:0071281//cellular response to iron ion;GO:0042221//response to chem…
Gh_A06G0020	20.1633	14.39	8.60667	24.8133	22.6533	20.1467	AT1G20160	Subtilisin-like serine endopeptidase family protein	-	-	-	-	GO:0044464//cell part;GO:0030312//external encapsulating structure;GO:0005618//cell wall;GO:0071944//cell periphery;GO:0005623//cell	-	-
Gh_A03G1199	13.4167	11.0133	6	15.9533	15.6433	14.79	AT1G23380	KNOTTED1-like homeobox gene 6	-	-	-	-	-	GO:0005515//protein binding;GO:0005488//binding	-
Gh_A01G0547	10.41	2.42	0.693333	19.3567	14.4833	11.95	AT5G54510	Auxin-responsive GH3 family protein	Environmental Information Processing	Signal transduction	ko04075//Plant hormone signal transduction	K14487	GO:0044424//intracellular part;GO:0044464//cell part;GO:0005737//cytoplasm;GO:0005623//cell;GO:0005622//intracellular	-	-
XLOC_064368	17.9267	11.06	8.67667	24.8733	22.0533	20.2333	--	-	-	-	-	-	-	-	-
Gh_A10G0603	86.7967	54.9267	44.7333	126.293	105.247	108.94	AT5G63860	Regulator of chromosome condensation (RCC1) family protein	-	-	-	-	-	GO:0005515//protein binding;GO:0005488//binding	-
Gh_A11G2493	11.96	7.23	6.02	16.8667	12.75	13.77	AT5G26600	Pyridoxal phosphate (PLP)-dependent transferases superfamily protein	Metabolism	Amino acid metabolism	ko00270//Cysteine and methionine metabolism	K22207	-	GO:0003824//catalytic activity;GO:0016829//lyase activity	-
Gh_D11G2146	16.9267	10.3267	9.66667	24.0367	18.6967	20.0367	AT4G29090	Ribonuclease H-like superfamily protein	-	-	-	-	-	GO:0034061//DNA polymerase activity;GO:0016772//transferase activity, transferring phosphorus-containing groups;GO:0016740//transferase activity;GO:0003824//catalytic activity;GO:0016779//nucleotidyltransferase activity;GO:0003964//RNA-directed DNA polymerase activity	-
XLOC_005980	32.2267	15.33	17.2667	43.5533	38.6967	37.9967	AT4G29090	Ribonuclease H-like superfamily protein	-	-	-	-	-	GO:0003964//RNA-directed DNA polymerase activity;GO:0034061//DNA polymerase activity;GO:0016779//nucleotidyltransferase activity;GO:0003824//catalytic activity;GO:0016740//transferase activity;GO:0016772//transferase activity, transferring phosphorus-containing groups	-
Gh_D10G2151	7.10667	4.44667	4.84333	10.7533	8.93333	8.67667	AT3G55140	Pectin lyase-like superfamily protein	Metabolism	Carbohydrate metabolism	ko00040//Pentose and glucuronate interconversions	K01728	-	GO:0016835//carbon-oxygen lyase activity;GO:0016837//carbon-oxygen lyase activity, acting on polysaccharides;GO:0003824//catalytic activity;GO:0016829//lyase activity;GO:0030570//pectate lyase activity	-
Gh_D11G2912	25.02	10.6633	14.52	37.6467	32.51	29.0733	AT5G54530	Protein of unknown function, DUF538	-	-	-	-	-	-	GO:0008150//biological_process
Gh_D06G1980	12.5567	5.79667	6.98333	19.97	17.8	19.3567	AT1G15290	Tetratricopeptide repeat (TPR)-like superfamily protein	-	-	-	-	-	-	GO:0008150//biological_process
XLOC_075819	7.53667	2.89	3.99	13.1467	10.7967	11.3033	AT4G23160	cysteine-rich RLK (RECEPTOR-like protein kinase) 8	-	-	-	-	-	GO:0003824//catalytic activity;GO:0016740//transferase activity;GO:0016773//phosphotransferase activity, alcohol group as acceptor;GO:0004672//protein kinase activity;GO:0016301//kinase activity;GO:0016772//transferase activity, transferring phosphorus-containing groups;GO:0004674//protein serine/threonine kinase activity	-
XLOC_042013	6.74667	3.53	4.06667	12.4833	11.0833	9.44	AT1G04625	Polynucleotidyl transferase, ribonuclease H-like superfamily protein	-	-	-	-	GO:0005575//cellular_component	-	-
XLOC_000656	7.4	4.41333	5.27	13.5533	11.2433	10.9333	AT2G34320	Polynucleotidyl transferase, ribonuclease H-like superfamily protein	-	-	-	-	-	-	GO:0008150//biological_process
XLOC_077267	11.4867	7.10667	8.48667	20.5467	17.7933	16.3733	--	-	-	-	-	-	-	-	-
Gh_A05G0250	7.81333	5.12667	5.34667	13.25	10.5367	11.2267	AT5G21940	unknown protein; BEST Arabidopsis thaliana protein match is: unknown protein (TAIR:AT3G43850.1); Has 30201 Blast hits to 17322 proteins in 780 species: Archae - 12; Bacteria - 1396; Metazoa - 17338; Fungi - 3422; Plants - 5037; Viruses - 0; Other Eukaryotes - 2996 (source: NCBI BLink).	-	-	-	-	-	GO:0005488//binding;GO:0005515//protein binding	-
Gh_D09G2342	28.6367	21.7333	18.65	45.48	40.72	40.01	AT3G62270	HCO3- transporter family	-	-	-	-	-	GO:0015297//antiporter activity;GO:0022804//active transmembrane transporter activity;GO:0015301//anion:anion antiporter activity;GO:0099516//ion antiporter activity;GO:0015291//secondary active transmembrane transporter activity;GO:0015075//ion transmembrane transporter activity;GO:0022857//transmembrane transporter activity;GO:0008509//anion transmembrane transporter activity;GO:0005215//transp…	-
Gh_D08G0559	7.88	5.96333	3.68667	13.2367	7.99	9.86667	AT3G30530	basic leucine-zipper 42	-	-	-	-	-	-	GO:0010468//regulation of gene expression;GO:0019219//regulation of nucleobase-containing compound metabolic process;GO:2001141//regulation of RNA biosynthetic process;GO:0006355//regulation of transcription, DNA-templated;GO:0050794//regulation of cellular process;GO:0065007//biological regulation;GO:0051252//regulation of RNA metabolic process;GO:2000112//regulation of cellular macromolecule bi…
XLOC_046869	7.26667	6.61	4.82667	11.75	7.89	9.98333	--	-	-	-	-	-	-	-	-
Gh_A05G3028	14.3033	12.11	6.99	20.05	15.7333	16.86	AT3G55580	Regulator of chromosome condensation (RCC1) family protein	-	-	-	-	-	-	GO:0071497//cellular response to freezing;GO:0006950//response to stress;GO:0009409//response to cold;GO:0051716//cellular response to stimulus;GO:0070417//cellular response to cold;GO:0009266//response to temperature stimulus;GO:0050896//response to stimulus;GO:0050826//response to freezing;GO:0009987//cellular process;GO:0009628//response to abiotic stimulus;GO:0033554//cellular response to str…
Gh_D10G1050	20.5733	13.8133	8.47	29.9933	24.1967	24.1933	AT5G63860	Regulator of chromosome condensation (RCC1) family protein	-	-	-	-	-	GO:0005515//protein binding;GO:0005488//binding	-
XLOC_012617	24.52	18.0133	12.81	31.5833	25.79	28.1367	ATMG00310	RNA-directed DNA polymerase (reverse transcriptase)-related family protein	-	-	-	-	-	-	GO:0008150//biological_process
Gh_D07G2376	14.7833	12.61	9.01667	21.5667	16.5	19.3233	AT5G56890	Protein kinase superfamily protein	-	-	-	-	-	GO:0016301//kinase activity;GO:0003824//catalytic activity;GO:0016740//transferase activity;GO:0016772//transferase activity, transferring phosphorus-containing groups	-
Gh_D05G1246	7.87	6.55667	4.77	11.4867	9.64333	9.92667	AT1G79840	HD-ZIP IV family of homeobox-leucine zipper protein with lipid-binding START domain	-	-	-	-	-	-	GO:0019219//regulation of nucleobase-containing compound metabolic process;GO:0051171//regulation of nitrogen compound metabolic process;GO:0019222//regulation of metabolic process;GO:0010468//regulation of gene expression;GO:0050794//regulation of cellular process;GO:0050789//regulation of biological process;GO:0009889//regulation of biosynthetic process;GO:0065007//biological regulation;GO:2000…
Gh_D12G2324	10.5567	7.32333	4.40667	20.9867	15.09	17.8733	AT4G23990	cellulose synthase like G3	-	-	-	-	GO:0043229//intracellular organelle;GO:0016020//membrane;GO:0044424//intracellular part;GO:0043227//membrane-bounded organelle;GO:0012505//endomembrane system;GO:0000139//Golgi membrane;GO:0044422//organelle part;GO:0005623//cell;GO:0005622//intracellular;GO:0098588//bounding membrane of organelle;GO:0044444//cytoplasmic part;GO:0044431//Golgi apparatus part;GO:0043226//organelle;GO:0005737//cyto…	-	-
XLOC_016653	6.18333	3.93333	3.14	10.3667	7.79333	8.79667	AT4G09490	Polynucleotidyl transferase, ribonuclease H-like superfamily protein	-	-	-	-	-	GO:1901363//heterocyclic compound binding;GO:0003676//nucleic acid binding;GO:0097159//organic cyclic compound binding;GO:0005488//binding	-
XLOC_061328	20.0833	21.2167	14.4633	23.6767	28.6067	29.5967	ATMG01250	RNA-directed DNA polymerase (reverse transcriptase)	-	-	-	-	GO:0043227//membrane-bounded organelle;GO:0044424//intracellular part;GO:0043226//organelle;GO:0043231//intracellular membrane-bounded organelle;GO:0005737//cytoplasm;GO:0005623//cell;GO:0005622//intracellular;GO:0044444//cytoplasmic part;GO:0044464//cell part;GO:0043229//intracellular organelle;GO:0005739//mitochondrion	-	-
Gh_D11G2592	13.9967	16.62	7.08333	28.0767	30.88	27.5067	AT3G04720	pathogenesis-related 4	-	-	-	-	-	-	GO:0009605//response to external stimulus;GO:0043207//response to external biotic stimulus;GO:0051704//multi-organism process;GO:0002376//immune system process;GO:0009817//defense response to fungus, incompatible interaction;GO:0009607//response to biotic stimulus;GO:0009620//response to fungus;GO:0051707//response to other organism;GO:0050896//response to stimulus;GO:0098542//defense response to…
Gh_D11G2791	14.4967	15.3667	8.93667	23.67	27.5533	24.0433	AT3G62550	Adenine nucleotide alpha hydrolases-like superfamily protein	-	-	-	-	GO:0043227//membrane-bounded organelle;GO:0043229//intracellular organelle;GO:0044464//cell part;GO:0005623//cell;GO:0043231//intracellular membrane-bounded organelle;GO:0005622//intracellular;GO:0043226//organelle;GO:0044444//cytoplasmic part;GO:0044424//intracellular part;GO:0005737//cytoplasm;GO:0005773//vacuole	-	-
XLOC_024442	7.02333	6.24	6.57	15.3167	14.5633	14.45	--	-	-	-	-	-	-	-	-
Gh_A13G1389	2.37333	2.35	2.64333	12.32	10.6933	10.75	AT2G28580	Plant protein of unknown function (DUF247)	-	-	-	-	-	-	GO:0008150//biological_process
Gh_A06G1132	6.13333	6.14667	6.13	12.9867	11.55	12.69	AT1G28260	Telomerase activating protein Est1	-	-	-	-	-	-	GO:0008150//biological_process
Gh_A05G3105	0.516667	0.646667	0.136667	11.4267	10.5767	10.8867	AT3G27650	LOB domain-containing protein 25	-	-	-	-	GO:0005634//nucleus;GO:0044464//cell part;GO:0043227//membrane-bounded organelle;GO:0005622//intracellular;GO:0043226//organelle;GO:0005623//cell;GO:0043229//intracellular organelle;GO:0043231//intracellular membrane-bounded organelle;GO:0044424//intracellular part	-	-
Gh_A05G2159	1.73667	1.55	0.403333	12.6867	11.5533	12.8533	AT5G63090	Lateral organ boundaries (LOB) domain family protein	-	-	-	-	-	-	GO:0032501//multicellular organismal process;GO:0044707//single-multicellular organism process;GO:0032502//developmental process;GO:0007275//multicellular organism development;GO:0044767//single-organism developmental process;GO:0044699//single-organism process
Gh_A08G1756	16.9767	18.7633	14.2867	30.38	28.79	30.51	AT5G60580	RING/U-box superfamily protein	-	-	-	-	GO:0005737//cytoplasm;GO:0005622//intracellular;GO:0044464//cell part;GO:0005623//cell;GO:0044424//intracellular part	-	-
Gh_A08G2528	13.3133	13.8	10.22	24.7433	22.31	25.1433	AT5G12200	pyrimidine 2	Metabolism	Metabolism of other amino acids;Nucleotide metabolism;Metabolism of cofactors and vitamins	ko00240//Pyrimidine metabolism;ko00410//beta-Alanine metabolism;ko00770//Pantothenate and CoA biosynthesis	K01464	-	GO:0005488//binding;GO:0043167//ion binding;GO:0043169//cation binding;GO:0046872//metal ion binding	-
Gh_D03G1014	4.79667	4.81667	3.54667	10.0767	8.42	9.28333	AT3G47420	phosphate starvation-induced gene 3	-	-	-	-	GO:0016021//integral component of membrane;GO:0031224//intrinsic component of membrane;GO:0016020//membrane;GO:0044425//membrane part	-	-
Gh_D05G2178	4.84667	4.00667	2.86333	15.0533	12.77	14.26	AT1G34580	Major facilitator superfamily protein	-	-	-	-	GO:0044464//cell part;GO:0005623//cell;GO:0071944//cell periphery;GO:0016020//membrane;GO:0005886//plasma membrane	-	-
Gh_A05G3508	6.64667	8.51333	5.70333	12.59	11.0667	12.4	AT5G24910	cytochrome P450, family 714, subfamily A, polypeptide 1	-	-	-	-	-	-	GO:0044699//single-organism process;GO:0044710//single-organism metabolic process;GO:0055114//oxidation-reduction process;GO:0008152//metabolic process
Gh_A04G0177	5.19333	7.06667	6.39333	12.48	9.63	11.47	AT1G54290	Translation initiation factor SUI1 family protein	Genetic Information Processing	Translation	ko03013//RNA transport	K03113	-	-	GO:0071704//organic substance metabolic process;GO:1901566//organonitrogen compound biosynthetic process;GO:0044237//cellular metabolic process;GO:0034641//cellular nitrogen compound metabolic process;GO:0043170//macromolecule metabolic process;GO:0010467//gene expression;GO:0044249//cellular biosynthetic process;GO:0044271//cellular nitrogen compound biosynthetic process;GO:0009059//macromolecul…
Gh_D01G0583	5.44667	7.63333	6.68667	12.5267	11.0667	14.9133	AT3G20600	Late embryogenesis abundant (LEA) hydroxyproline-rich glycoprotein family	-	-	-	-	GO:0031226//intrinsic component of plasma membrane;GO:0016020//membrane;GO:0071944//cell periphery;GO:0031224//intrinsic component of membrane;GO:0044459//plasma membrane part;GO:0044464//cell part;GO:0005886//plasma membrane;GO:0046658//anchored component of plasma membrane;GO:0005623//cell;GO:0044425//membrane part;GO:0031225//anchored component of membrane	-	-
Gh_A12G0699	3.58333	5.34333	5.24333	8.99333	8.81	10.5933	AT5G67450	zinc-finger protein 1	-	-	-	-	-	-	GO:0065007//biological regulation;GO:2000112//regulation of cellular macromolecule biosynthetic process;GO:1902679//negative regulation of RNA biosynthetic process;GO:0051252//regulation of RNA metabolic process;GO:0051171//regulation of nitrogen compound metabolic process;GO:0031327//negative regulation of cellular biosynthetic process;GO:0048523//negative regulation of cellular process;GO:00104…
XLOC_004001	3.24333	3.61	2.06	10.47	10.89	10.99	--	-	-	-	-	-	-	-	-
Gh_A04G1264	0.71	1.75667	0.0333333	9.74	9.78333	11.0367	AT1G69120	K-box region and MADS-box transcription factor family protein	-	-	-	-	-	-	GO:0032501//multicellular organismal process;GO:0000003//reproduction;GO:0009888//tissue development;GO:0032502//developmental process;GO:0090567//reproductive shoot system development;GO:0010022//meristem determinacy;GO:0048731//system development;GO:0010582//floral meristem determinacy;GO:0044767//single-organism developmental process;GO:0048367//shoot system development;GO:0007275//multicellul…
XLOC_056454	8.23	8.62	6.81333	12.89	13.2467	15.1467	AT4G29090	Ribonuclease H-like superfamily protein	-	-	-	-	-	GO:0034061//DNA polymerase activity;GO:0016779//nucleotidyltransferase activity;GO:0016772//transferase activity, transferring phosphorus-containing groups;GO:0003824//catalytic activity;GO:0016740//transferase activity;GO:0003964//RNA-directed DNA polymerase activity	-
Gh_D02G1653	20.3867	19.4767	14.2867	33.78	34.3033	38.6367	AT1G70410	beta carbonic anhydrase 4	Metabolism	Energy metabolism	ko00910//Nitrogen metabolism	K01673	-	GO:0005488//binding;GO:0046914//transition metal ion binding;GO:0043169//cation binding;GO:0043167//ion binding;GO:0046872//metal ion binding;GO:0008270//zinc ion binding	-
Gh_D01G2158	7.99333	2.98	3.48	40.0833	51.04	63.6067	AT3G55610	delta 1-pyrroline-5-carboxylate synthase 2	Metabolism	Amino acid metabolism	ko00330//Arginine and proline metabolism	K12657	-	-	GO:0050896//response to stimulus;GO:0097305//response to alcohol;GO:0009719//response to endogenous stimulus;GO:0010033//response to organic substance;GO:1901700//response to oxygen-containing compound;GO:0001101//response to acid chemical;GO:0042221//response to chemical;GO:0009725//response to hormone;GO:0033993//response to lipid;GO:0009737//response to abscisic acid
Gh_A02G1711	8.25	6.91667	7.16333	15.7733	16.36	19.8033	AT4G38250	Transmembrane amino acid transporter family protein	-	-	-	-	-	GO:0015075//ion transmembrane transporter activity;GO:0008509//anion transmembrane transporter activity;GO:0005342//organic acid transmembrane transporter activity;GO:0015171//amino acid transmembrane transporter activity;GO:0005215//transporter activity;GO:0022857//transmembrane transporter activity;GO:0008514//organic anion transmembrane transporter activity;GO:0046943//carboxylic acid transmem…	-
Gh_D08G2180	4.21	4.07667	4.31333	8.09333	8.75	10.4033	AT1G74150	Galactose oxidase/kelch repeat superfamily protein	-	-	-	-	GO:0043226//organelle;GO:0043227//membrane-bounded organelle;GO:0044464//cell part;GO:0005622//intracellular;GO:0005623//cell;GO:0043231//intracellular membrane-bounded organelle;GO:0005634//nucleus;GO:0044424//intracellular part;GO:0043229//intracellular organelle	-	-
Gh_A08G1031	14.8367	13.65	14.08	29.7933	31.4767	38.5733	AT4G02280	sucrose synthase 3	Metabolism	Carbohydrate metabolism	ko00500//Starch and sucrose metabolism	K00695	-	-	GO:0071704//organic substance metabolic process;GO:0005982//starch metabolic process;GO:0009987//cellular process;GO:0043170//macromolecule metabolic process;GO:0044042//glucan metabolic process;GO:0044262//cellular carbohydrate metabolic process;GO:0006073//cellular glucan metabolic process;GO:0005976//polysaccharide metabolic process;GO:0044237//cellular metabolic process;GO:0044264//cellular p…
Gh_D08G1309	23.2933	20.1	22.55	52.2067	54.9033	67.93	AT4G02280	sucrose synthase 3	Metabolism	Carbohydrate metabolism	ko00500//Starch and sucrose metabolism	K00695	-	-	GO:0005976//polysaccharide metabolic process;GO:0044238//primary metabolic process;GO:0044237//cellular metabolic process;GO:0006073//cellular glucan metabolic process;GO:0044260//cellular macromolecule metabolic process;GO:0005975//carbohydrate metabolic process;GO:0009987//cellular process;GO:0044264//cellular polysaccharide metabolic process;GO:0043170//macromolecule metabolic process;GO:00081…
Gh_D10G2445	5.88333	6.18333	5.22667	10.3533	11.5833	13.2133	AT3G26300	cytochrome P450, family 71, subfamily B, polypeptide 34	-	-	-	-	-	-	GO:0019748//secondary metabolic process;GO:0008152//metabolic process;GO:0044699//single-organism process;GO:0044550//secondary metabolite biosynthetic process;GO:0044711//single-organism biosynthetic process;GO:0009058//biosynthetic process;GO:0044710//single-organism metabolic process
Gh_A05G3500	9.9	9.36333	7.81	15.4933	15.9233	19.4	AT5G05200	Protein kinase superfamily protein	-	-	-	-	GO:0043231//intracellular membrane-bounded organelle;GO:0044422//organelle part;GO:0043227//membrane-bounded organelle;GO:0044444//cytoplasmic part;GO:0009570//chloroplast stroma;GO:0009536//plastid;GO:0005623//cell;GO:0005737//cytoplasm;GO:0044435//plastid part;GO:0043226//organelle;GO:0044446//intracellular organelle part;GO:0044424//intracellular part;GO:0010287//plastoglobule;GO:0009507//chlo…	-	-
Gh_A08G1514	25.5533	20.55	21.6833	47.97	45.8867	54.72	AT5G47390	myb-like transcription factor family protein	-	-	-	-	-	GO:0001071//nucleic acid binding transcription factor activity;GO:0003700//transcription factor activity, sequence-specific DNA binding	-
Gh_A01G0186	5.96333	3.07667	2.68667	20.3833	20.44	24.6367	AT3G23510	Cyclopropane-fatty-acyl-phospholipid synthase	-	-	-	-	-	-	GO:0008152//metabolic process;GO:0055114//oxidation-reduction process;GO:0044710//single-organism metabolic process;GO:0044699//single-organism process
Gh_A08G1819	10.3167	7.45333	6.79333	23.63	22.1333	26.2467	AT1G74150	Galactose oxidase/kelch repeat superfamily protein	-	-	-	-	GO:0043227//membrane-bounded organelle;GO:0043226//organelle;GO:0005623//cell;GO:0044424//intracellular part;GO:0044464//cell part;GO:0005634//nucleus;GO:0043231//intracellular membrane-bounded organelle;GO:0005622//intracellular;GO:0043229//intracellular organelle	-	-
XLOC_032957	5.66333	5.70333	5.02333	10.0967	9.41	10.85	ATMG00310	RNA-directed DNA polymerase (reverse transcriptase)-related family protein	-	-	-	-	-	-	GO:0008150//biological_process
XLOC_023984	1.59333	0.0133333	0	56.6733	47.1333	64.92	AT4G29090	Ribonuclease H-like superfamily protein	-	-	-	-	-	GO:0003824//catalytic activity;GO:0034061//DNA polymerase activity;GO:0003964//RNA-directed DNA polymerase activity;GO:0016740//transferase activity;GO:0016772//transferase activity, transferring phosphorus-containing groups;GO:0016779//nucleotidyltransferase activity	-
XLOC_034860	0.523333	0.34	0.143333	10.6433	9.38333	11.7667	--	-	-	-	-	-	-	-	-
Gh_A05G2500	2.35667	1.41	0.82	15.1433	13.9467	17.18	--	-	-	-	-	-	-	-	-
Gh_A02G1031	3.35667	3.72667	3.93667	8.87333	8.98	10.8033	AT1G64110	P-loop containing nucleoside triphosphate hydrolases superfamily protein	-	-	-	-	-	GO:0016817//hydrolase activity, acting on acid anhydrides;GO:0016462//pyrophosphatase activity;GO:0003824//catalytic activity;GO:0017111//nucleoside-triphosphatase activity;GO:0016887//ATPase activity;GO:0016818//hydrolase activity, acting on acid anhydrides, in phosphorus-containing anhydrides;GO:0016787//hydrolase activity	-
Gh_D09G0432	0	0	0.0366667	9.45333	8.82333	12.81	AT5G52540	Protein of unknown function (DUF819)	-	-	-	-	GO:0043227//membrane-bounded organelle;GO:0044424//intracellular part;GO:0043231//intracellular membrane-bounded organelle;GO:0005622//intracellular;GO:0043229//intracellular organelle;GO:0044464//cell part;GO:0005623//cell;GO:0009536//plastid;GO:0009507//chloroplast;GO:0044444//cytoplasmic part;GO:0005737//cytoplasm;GO:0043226//organelle	-	-
Gh_D08G2628	2.93667	3.28667	3.26	8.49333	8.10667	10.0033	AT5G57910	unknown protein; BEST Arabidopsis thaliana protein match is: unknown protein (TAIR:AT4G30630.1); Has 30201 Blast hits to 17322 proteins in 780 species: Archae - 12; Bacteria - 1396; Metazoa - 17338; Fungi - 3422; Plants - 5037; Viruses - 0; Other Eukaryotes - 2996 (source: NCBI BLink).	-	-	-	-	GO:0043227//membrane-bounded organelle;GO:0044464//cell part;GO:0005634//nucleus;GO:0043226//organelle;GO:0005622//intracellular;GO:0043229//intracellular organelle;GO:0043231//intracellular membrane-bounded organelle;GO:0044424//intracellular part;GO:0005623//cell	-	-
Gh_D11G2091	7.03667	5.99333	4.48333	24.9433	22.5667	31.32	AT5G10540	Zincin-like metalloproteases family protein	-	-	-	-	-	GO:0004175//endopeptidase activity;GO:0070011//peptidase activity, acting on L-amino acid peptides;GO:0004222//metalloendopeptidase activity;GO:0008233//peptidase activity;GO:0016787//hydrolase activity;GO:0008237//metallopeptidase activity;GO:0003824//catalytic activity	-
Gh_D05G2414	1.09667	1.82333	0.0866667	13.2933	13.29	17.3833	AT5G63090	Lateral organ boundaries (LOB) domain family protein	-	-	-	-	-	-	GO:0007275//multicellular organism development;GO:0044767//single-organism developmental process;GO:0032501//multicellular organismal process;GO:0044699//single-organism process;GO:0032502//developmental process;GO:0044707//single-multicellular organism process
Gh_D08G2503	8.09	6.53333	6.09	11.4333	13.75	11.4733	AT3G04730	indoleacetic acid-induced protein 16	Environmental Information Processing	Signal transduction	ko04075//Plant hormone signal transduction	K14484	-	GO:0005488//binding;GO:0005515//protein binding	-
Gh_A04G1039	5.57	3.01333	3.83333	11.0133	13.2233	10.3533	AT1G49320	unknown seed protein like 1	-	-	-	-	GO:0043226//organelle;GO:0000325//plant-type vacuole;GO:0005623//cell;GO:0043227//membrane-bounded organelle;GO:0005737//cytoplasm;GO:0000322//storage vacuole;GO:0044464//cell part;GO:0044444//cytoplasmic part;GO:0044424//intracellular part;GO:0005622//intracellular;GO:0043229//intracellular organelle;GO:0000326//protein storage vacuole;GO:0005773//vacuole;GO:0043231//intracellular membrane-bound…	-	-
Gh_D06G1073	6.7	5.74333	6.36	9.97	11.8233	10.2233	AT5G25170	PPPDE putative thiol peptidase family protein	-	-	-	-	-	-	GO:0008150//biological_process
Gh_A05G2474	6.35	5.07667	6.22333	13.3833	15.6133	12.57	AT5G13750	zinc induced facilitator-like 1	-	-	-	-	GO:0044446//intracellular organelle part;GO:0043227//membrane-bounded organelle;GO:0043231//intracellular membrane-bounded organelle;GO:0005623//cell;GO:0005737//cytoplasm;GO:0043226//organelle;GO:0044422//organelle part;GO:0044464//cell part;GO:0044444//cytoplasmic part;GO:0031090//organelle membrane;GO:0005774//vacuolar membrane;GO:0016020//membrane;GO:0005622//intracellular;GO:0000325//plant-t…	-	-
Gh_D12G2694	3.42333	3.74667	1.96667	9.62	12.1267	8.93667	AT5G53160	regulatory components of ABA receptor 3	Environmental Information Processing	Signal transduction	ko04075//Plant hormone signal transduction;ko04016//MAPK signaling pathway - plant	K14496	-	GO:0005515//protein binding;GO:0005488//binding	-
Gh_D05G0472	6.16	6.77667	5.99	10.82	13.7867	11.0667	AT1G51950	indole-3-acetic acid inducible 18	Environmental Information Processing	Signal transduction	ko04075//Plant hormone signal transduction	K14484	-	GO:0005488//binding;GO:0005515//protein binding	-
Gh_D11G0400	32.2433	28.0133	24.34	72.7267	80.33	58.7433	AT2G42830	K-box region and MADS-box transcription factor family protein	-	-	-	-	GO:0043226//organelle;GO:0043227//membrane-bounded organelle;GO:0043229//intracellular organelle;GO:0043231//intracellular membrane-bounded organelle;GO:0005623//cell;GO:0005634//nucleus;GO:0005622//intracellular;GO:0044464//cell part;GO:0044424//intracellular part	-	-
Gh_A12G2019	3.60667	3.47	3.83	8.49333	10.59	7.57333	AT4G22730	Leucine-rich repeat protein kinase family protein	-	-	-	-	-	GO:0004672//protein kinase activity;GO:0016301//kinase activity;GO:0016773//phosphotransferase activity, alcohol group as acceptor;GO:0016772//transferase activity, transferring phosphorus-containing groups;GO:0003824//catalytic activity;GO:0016740//transferase activity	-
Gh_A13G0408	14.0267	12.65	14.1233	23.7133	25.9167	20.7667	AT4G34350	4-hydroxy-3-methylbut-2-enyl diphosphate reductase	Metabolism	Metabolism of terpenoids and polyketides	ko00900//Terpenoid backbone biosynthesis	K03527	-	-	GO:0008152//metabolic process;GO:0043436//oxoacid metabolic process;GO:0006082//organic acid metabolic process;GO:0009987//cellular process;GO:0019752//carboxylic acid metabolic process;GO:0044237//cellular metabolic process;GO:0090407//organophosphate biosynthetic process;GO:0044699//single-organism process;GO:0044281//small molecule metabolic process;GO:0006644//phospholipid metabolic process;G…
Gh_D04G0535	1.04	1.64	0.29	10.79	10.4433	9.72667	AT3G27650	LOB domain-containing protein 25	-	-	-	-	GO:0005623//cell;GO:0044424//intracellular part;GO:0043227//membrane-bounded organelle;GO:0044464//cell part;GO:0005634//nucleus;GO:0005622//intracellular;GO:0043229//intracellular organelle;GO:0043231//intracellular membrane-bounded organelle;GO:0043226//organelle	-	-
Gh_D05G2208	8.21	7.63	3.96667	23.5533	23.31	20.7633	AT1G75710	C2H2-like zinc finger protein	-	-	-	-	GO:0005623//cell;GO:0043229//intracellular organelle;GO:0043227//membrane-bounded organelle;GO:0043231//intracellular membrane-bounded organelle;GO:0005622//intracellular;GO:0043226//organelle;GO:0044424//intracellular part;GO:0005634//nucleus;GO:0044464//cell part	-	-
Gh_D13G1817	3.72667	2.81	1.99	11.3733	9.93	8.65333	AT3G04720	pathogenesis-related 4	-	-	-	-	-	-	GO:0009607//response to biotic stimulus;GO:0009605//response to external stimulus;GO:0045087//innate immune response;GO:0050896//response to stimulus;GO:0006955//immune response;GO:0006950//response to stress;GO:0043207//response to external biotic stimulus;GO:0098542//defense response to other organism;GO:0002376//immune system process;GO:0009817//defense response to fungus, incompatible interac…
Gh_D05G3459	5.71667	4.99333	5.34667	10.9	10.8333	9.37333	AT4G27190	NB-ARC domain-containing disease resistance protein	-	-	-	-	-	GO:0017076//purine nucleotide binding;GO:0036094//small molecule binding;GO:0001883//purine nucleoside binding;GO:0097367//carbohydrate derivative binding;GO:0043167//ion binding;GO:0032553//ribonucleotide binding;GO:1901265//nucleoside phosphate binding;GO:1901363//heterocyclic compound binding;GO:0032549//ribonucleoside binding;GO:0032550//purine ribonucleoside binding;GO:0000166//nucleotide bi…	-
XLOC_005828	6.32	4.72667	4.69667	15.42	15.1767	13.0233	--	-	-	-	-	-	-	-	-
XLOC_029630	7.98667	6.11	6.20333	15.9567	15.5967	13.7633	--	-	-	-	-	-	-	-	-
Gh_D10G1881	38.43	43.0467	27.7333	81.8367	84.51	63.7133	AT5G05340	Peroxidase superfamily protein	Metabolism	Biosynthesis of other secondary metabolites	ko00940//Phenylpropanoid biosynthesis	K00430	-	GO:0046906//tetrapyrrole binding;GO:1901363//heterocyclic compound binding;GO:0005488//binding;GO:0097159//organic cyclic compound binding;GO:0020037//heme binding	-
XLOC_051482	10.96	18.1467	12.93	48.6233	52.12	41.1833	--	-	-	-	-	-	-	-	-
Gh_A01G1153	16.9333	20.1633	17.3433	36.84	37.0233	30.49	AT5G03680	Duplicated homeodomain-like superfamily protein	-	-	-	-	GO:0043226//organelle;GO:0043227//membrane-bounded organelle;GO:0005634//nucleus;GO:0005622//intracellular;GO:0005623//cell;GO:0044424//intracellular part;GO:0043229//intracellular organelle;GO:0044464//cell part;GO:0043231//intracellular membrane-bounded organelle	-	-
Gh_D05G0941	3.74	5.36	5.54333	11.05	14.9733	13.08	AT5G59350	unknown protein; FUNCTIONS IN: molecular_function unknown; INVOLVED IN: biological_process unknown; LOCATED IN: endomembrane system; EXPRESSED IN: 23 plant structures; EXPRESSED DURING: 13 growth stages; Has 1807 Blast hits to 1807 proteins in 277 species: Archae - 0; Bacteria - 0; Metazoa - 736; Fungi - 347; Plants - 385; Viruses - 0; Other Eukaryotes - 339 (source: NCBI BLink).	-	-	-	-	GO:0044425//membrane part;GO:0016021//integral component of membrane;GO:0016020//membrane;GO:0031224//intrinsic component of membrane	-	-
Gh_A13G0468	9.23667	11.49	12.03	19.92	26.16	21.0133	AT1G68550	Integrase-type DNA-binding superfamily protein	-	-	-	-	GO:0044424//intracellular part;GO:0005634//nucleus;GO:0043227//membrane-bounded organelle;GO:0043226//organelle;GO:0043229//intracellular organelle;GO:0005623//cell;GO:0005622//intracellular;GO:0044464//cell part;GO:0043231//intracellular membrane-bounded organelle	-	-
Gh_D05G1875	5.52667	6.15	4.56	19.9433	29.0767	25.7533	AT1G65910	NAC domain containing protein 28	-	-	-	-	-	-	GO:0032502//developmental process;GO:0032501//multicellular organismal process;GO:0044767//single-organism developmental process;GO:0007275//multicellular organism development;GO:0044707//single-multicellular organism process;GO:0044699//single-organism process
Gh_D03G1382	20.2933	16.2767	20.9467	41.54	62.1067	56.0533	AT5G58400	Peroxidase superfamily protein	Metabolism	Biosynthesis of other secondary metabolites	ko00940//Phenylpropanoid biosynthesis	K00430	-	-	GO:0044699//single-organism process;GO:0055114//oxidation-reduction process;GO:0044710//single-organism metabolic process;GO:0008152//metabolic process
Gh_A06G0897	5.19667	5.05333	4.68333	10.47	11.9467	10.8467	AT5G20280	sucrose phosphate synthase 1F	Metabolism	Carbohydrate metabolism	ko00500//Starch and sucrose metabolism	K00696	-	GO:0016740//transferase activity;GO:0003824//catalytic activity;GO:0016757//transferase activity, transferring glycosyl groups	-
Gh_D11G3347	20.3467	17.5333	19.81	35.12	35.5667	34.9867	AT3G56680	Single-stranded nucleic acid binding R3H protein	-	-	-	-	GO:0005623//cell;GO:0044464//cell part;GO:0044424//intracellular part;GO:0005622//intracellular;GO:0005737//cytoplasm	-	-
Gh_A11G2350	11.69	10.4533	11.4367	20.72	20.9533	21.91	AT3G13460	evolutionarily conserved C-terminal region 2	-	-	-	-	-	GO:0003723//RNA binding;GO:0097159//organic cyclic compound binding;GO:1901363//heterocyclic compound binding;GO:0005488//binding;GO:0003676//nucleic acid binding	-
Gh_A04G1396	24.8367	19.1133	21.7767	69.5733	74.46	74.07	AT3G55610	delta 1-pyrroline-5-carboxylate synthase 2	Metabolism	Amino acid metabolism	ko00330//Arginine and proline metabolism	K12657	-	-	GO:0042221//response to chemical;GO:0097305//response to alcohol;GO:0009719//response to endogenous stimulus;GO:0050896//response to stimulus;GO:0001101//response to acid chemical;GO:0009737//response to abscisic acid;GO:0033993//response to lipid;GO:0009725//response to hormone;GO:0010033//response to organic substance;GO:1901700//response to oxygen-containing compound
Gh_A05G0356	7.01667	6.07667	6.54667	11.83	12.2967	12.36	AT1G51950	indole-3-acetic acid inducible 18	Environmental Information Processing	Signal transduction	ko04075//Plant hormone signal transduction	K14484	-	GO:0005515//protein binding;GO:0005488//binding	-
Gh_D12G2197	6.54	5.18333	6.88667	12.72	13.82	13.0467	AT4G22730	Leucine-rich repeat protein kinase family protein	-	-	-	-	-	GO:0016301//kinase activity;GO:0016773//phosphotransferase activity, alcohol group as acceptor;GO:0016740//transferase activity;GO:0016772//transferase activity, transferring phosphorus-containing groups;GO:0003824//catalytic activity;GO:0004672//protein kinase activity	-
Gh_D05G3604	7.49333	6.84	8.10667	13.5767	15.0267	14.0833	AT4G26860	Predicted pyridoxal phosphate-dependent enzyme, YBL036C type	-	-	-	-	-	-	GO:0008150//biological_process
Gh_D04G1204	23.9467	23.98	30.6433	72.3333	81.3167	74.9267	AT3G55610	delta 1-pyrroline-5-carboxylate synthase 2	Metabolism	Amino acid metabolism	ko00330//Arginine and proline metabolism	K12657	-	-	GO:0050896//response to stimulus;GO:0042221//response to chemical;GO:1901700//response to oxygen-containing compound;GO:0009719//response to endogenous stimulus;GO:0097305//response to alcohol;GO:0009737//response to abscisic acid;GO:0001101//response to acid chemical;GO:0010033//response to organic substance;GO:0033993//response to lipid;GO:0009725//response to hormone
Gh_D11G1291	10.1833	4.8	14.5333	31.87	42.7933	39.1933	AT3G22550	Protein of unknown function (DUF581)	-	-	-	-	GO:0005622//intracellular;GO:0043227//membrane-bounded organelle;GO:0043226//organelle;GO:0043231//intracellular membrane-bounded organelle;GO:0005634//nucleus;GO:0044424//intracellular part;GO:0005623//cell;GO:0044464//cell part;GO:0043229//intracellular organelle	-	-
Gh_D01G0475	8.58667	7.37	9.9	15.5433	17.87	16.9733	AT3G15355	ubiquitin-conjugating enzyme 25	Genetic Information Processing	Folding, sorting and degradation	ko04120//Ubiquitin mediated proteolysis	K10581	GO:0043229//intracellular organelle;GO:0005622//intracellular;GO:0043227//membrane-bounded organelle;GO:0005623//cell;GO:0044424//intracellular part;GO:0043231//intracellular membrane-bounded organelle;GO:0043226//organelle;GO:0044464//cell part;GO:0005634//nucleus	-	-
Gh_A10G0120	13.4867	12.04	15.1	21.2167	24.0867	22.2633	AT1G11720	starch synthase 3	-	-	-	-	-	GO:0016757//transferase activity, transferring glycosyl groups;GO:0003824//catalytic activity;GO:0016740//transferase activity	-
Gh_D04G1944	11.1233	9.11333	13.07	19.6	22.38	20.9667	AT3G52240	unknown protein; Has 220 Blast hits to 193 proteins in 66 species: Archae - 0; Bacteria - 15; Metazoa - 53; Fungi - 33; Plants - 66; Viruses - 0; Other Eukaryotes - 53 (source: NCBI BLink).	-	-	-	-	-	-	GO:0008150//biological_process
Gh_D08G0312	11.6967	8.43667	11.5	19.9467	24.58	22.9567	AT3G20770	Ethylene insensitive 3 family protein	Environmental Information Processing	Signal transduction	ko04075//Plant hormone signal transduction;ko04016//MAPK signaling pathway - plant	K14514	-	GO:0001071//nucleic acid binding transcription factor activity;GO:0003700//transcription factor activity, sequence-specific DNA binding	-
XLOC_005855	10.1933	7.74667	10.81	17.1367	21.6033	18.83	AT1G69120	K-box region and MADS-box transcription factor family protein	-	-	-	-	-	-	GO:0048731//system development;GO:0048608//reproductive structure development;GO:0010073//meristem maintenance;GO:0048507//meristem development;GO:0032502//developmental process;GO:0048367//shoot system development;GO:0009888//tissue development;GO:0022414//reproductive process;GO:0003006//developmental process involved in reproduction;GO:0044702//single organism reproductive process;GO:0044767//…
XLOC_044665	67.5467	37.8667	71.1	118.62	128.52	117.263	--	-	-	-	-	-	-	-	-
Gh_D12G2747	9.85667	5.94667	9.12333	15.51	16.7667	14.9433	AT1G63980	D111/G-patch domain-containing protein	-	-	-	-	-	GO:0097159//organic cyclic compound binding;GO:0003676//nucleic acid binding;GO:0005488//binding;GO:1901363//heterocyclic compound binding	-
Gh_D08G0280	67.7467	48.3367	73.8367	113.873	121.037	118.03	AT1G11910	aspartic proteinase A1	-	-	-	-	-	-	GO:0009056//catabolic process;GO:0030163//protein catabolic process;GO:0008152//metabolic process;GO:1901575//organic substance catabolic process;GO:0044238//primary metabolic process;GO:0009057//macromolecule catabolic process;GO:0019538//protein metabolic process;GO:0071704//organic substance metabolic process;GO:0043170//macromolecule metabolic process
Gh_A10G1592	6.61667	3.87333	6.97	13.12	15.6933	13.2767	AT3G56310	Melibiase family protein	Metabolism	Lipid metabolism;Glycan biosynthesis and metabolism;Carbohydrate metabolism	ko00561//Glycerolipid metabolism;ko00052//Galactose metabolism;ko00600//Sphingolipid metabolism;ko00603//Glycosphingolipid biosynthesis - globo series	K07407	GO:0005773//vacuole;GO:0043231//intracellular membrane-bounded organelle;GO:0043226//organelle;GO:0043229//intracellular organelle;GO:0005737//cytoplasm;GO:0044464//cell part;GO:0005622//intracellular;GO:0005623//cell;GO:0043227//membrane-bounded organelle;GO:0044424//intracellular part;GO:0044444//cytoplasmic part	-	-
Gh_A07G0202	53.0367	25.89	58.53	108.82	128	118.667	AT5G58070	temperature-induced lipocalin	-	-	-	-	GO:0016020//membrane;GO:0044464//cell part;GO:0005886//plasma membrane;GO:0005623//cell;GO:0071944//cell periphery	-	-
Gh_D10G2628	5.67	3.58	5.74	8.96	10.36	9.47667	AT4G21540	sphingosine kinase 1	Metabolism	Lipid metabolism	ko00600//Sphingolipid metabolism	K04718	-	-	GO:0009845//seed germination;GO:0090351//seedling development;GO:0032502//developmental process;GO:0007275//multicellular organism development;GO:0009791//post-embryonic development;GO:0044767//single-organism developmental process;GO:0044707//single-multicellular organism process;GO:0032501//multicellular organismal process;GO:0044699//single-organism process
Gh_D02G0504	23.8433	17.82	16.8467	42.9033	36.3733	26.9767	AT3G05030	sodium hydrogen exchanger 2	-	-	-	-	GO:0005623//cell;GO:0071944//cell periphery;GO:0044464//cell part;GO:0005886//plasma membrane;GO:0016020//membrane	-	-
XLOC_043827	59.71	36.4133	36.62	129.55	104.933	72.34	AT4G29090	Ribonuclease H-like superfamily protein	-	-	-	-	-	GO:0003964//RNA-directed DNA polymerase activity;GO:0016772//transferase activity, transferring phosphorus-containing groups;GO:0003824//catalytic activity;GO:0034061//DNA polymerase activity;GO:0016779//nucleotidyltransferase activity;GO:0016740//transferase activity	-
XLOC_001817	5.71	4.52	4.56667	11.6333	9.72667	7.28	AT4G29090	Ribonuclease H-like superfamily protein	-	-	-	-	-	GO:0016772//transferase activity, transferring phosphorus-containing groups;GO:0003964//RNA-directed DNA polymerase activity;GO:0034061//DNA polymerase activity;GO:0003824//catalytic activity;GO:0016779//nucleotidyltransferase activity;GO:0016740//transferase activity	-
Gh_D05G1870	5.07	3.59333	3.89	11.4867	8.97333	6.49333	AT1G75100	J-domain protein required for chloroplast accumulation response 1	-	-	-	-	-	-	GO:0016043//cellular component organization;GO:0019750//chloroplast localization;GO:0071840//cellular component organization or biogenesis;GO:0051234//establishment of localization;GO:0009657//plastid organization;GO:0009902//chloroplast relocation;GO:0051667//establishment of plastid localization;GO:0051644//plastid localization;GO:0051641//cellular localization;GO:0009658//chloroplast organizat…
Gh_A04G1458	6.25667	4.39667	4.90333	10.21	9.73333	6.87667	AT1G60995	FUNCTIONS IN: molecular_function unknown; INVOLVED IN: biological_process unknown; LOCATED IN: cellular_component unknown; EXPRESSED IN: 20 plant structures; EXPRESSED DURING: 10 growth stages; CONTAINS InterPro DOMAIN/s: Membralin (InterPro:IPR019144); Has 172 Blast hits to 170 proteins in 70 species: Archae - 0; Bacteria - 0; Metazoa - 110; Fungi - 0; Plants - 38; Viruses - 0; Other Eukaryotes …	-	-	-	-	-	-	GO:0008150//biological_process
Gh_A13G1410	21.4033	15.6533	16.5433	35.1133	32.0633	25.9967	AT3G03770	Leucine-rich repeat protein kinase family protein	-	-	-	-	-	GO:0016772//transferase activity, transferring phosphorus-containing groups;GO:0004672//protein kinase activity;GO:0003824//catalytic activity;GO:0016301//kinase activity;GO:0016740//transferase activity;GO:0016773//phosphotransferase activity, alcohol group as acceptor	-
XLOC_029075	41.62	26.0833	30.0233	67.5367	61.1067	48.1533	AT3G25270	Ribonuclease H-like superfamily protein	-	-	-	-	-	GO:0016740//transferase activity;GO:0034061//DNA polymerase activity;GO:0016772//transferase activity, transferring phosphorus-containing groups;GO:0016779//nucleotidyltransferase activity;GO:0003824//catalytic activity;GO:0003964//RNA-directed DNA polymerase activity	-
XLOC_078890	13.4967	8.85333	12.74	28.4767	26.5733	16.6233	AT4G29090	Ribonuclease H-like superfamily protein	-	-	-	-	-	GO:0016779//nucleotidyltransferase activity;GO:0003824//catalytic activity;GO:0016740//transferase activity;GO:0034061//DNA polymerase activity;GO:0016772//transferase activity, transferring phosphorus-containing groups;GO:0003964//RNA-directed DNA polymerase activity	-
Gh_D08G1685	25.2433	19.47	25.6867	42.89	39.51	29.22	AT1G32230	WWE protein-protein interaction domain protein family	-	-	-	-	-	GO:0005488//binding;GO:0005515//protein binding	-
Gh_A06G1296	7.52667	5.35333	6.88	12.9667	11.6533	8.95333	AT4G04860	DERLIN-2.2	Genetic Information Processing	Folding, sorting and degradation	ko04141//Protein processing in endoplasmic reticulum	K13989	GO:0044425//membrane part;GO:0031224//intrinsic component of membrane;GO:0016021//integral component of membrane;GO:0016020//membrane	-	-
XLOC_020937	17.6733	11.9067	14.95	33.8267	29.83	21.1733	--	-	-	-	-	-	-	-	-
Gh_A05G1876	7.15667	5.17667	6.6	13.04	11.75	8.26333	AT1G09730	Cysteine proteinases superfamily protein	-	-	-	-	-	-	GO:0048584//positive regulation of response to stimulus;GO:2000241//regulation of reproductive process;GO:2000026//regulation of multicellular organismal development;GO:0050789//regulation of biological process;GO:0065007//biological regulation;GO:0048518//positive regulation of biological process;GO:0050793//regulation of developmental process;GO:0051094//positive regulation of developmental pro…
Gh_A02G1739	16.6067	12.0133	15.02	28.2633	24.3633	20.4	AT2G36390	starch branching enzyme 2.1	Metabolism	Carbohydrate metabolism	ko00500//Starch and sucrose metabolism	K00700	GO:0009532//plastid stroma;GO:0044434//chloroplast part;GO:0005737//cytoplasm;GO:0043226//organelle;GO:0009536//plastid;GO:0005622//intracellular;GO:0044424//intracellular part;GO:0043227//membrane-bounded organelle;GO:0044422//organelle part;GO:0009507//chloroplast;GO:0044444//cytoplasmic part;GO:0044446//intracellular organelle part;GO:0044464//cell part;GO:0043229//intracellular organelle;GO:0…	-	-
Gh_D10G0779	6.91	5.18	6.84667	12.3367	10.6833	9.5	AT5G13950	unknown protein; BEST Arabidopsis thaliana protein match is: unknown protein (TAIR:AT1G02290.1); Has 147 Blast hits to 145 proteins in 44 species: Archae - 0; Bacteria - 2; Metazoa - 56; Fungi - 6; Plants - 81; Viruses - 0; Other Eukaryotes - 2 (source: NCBI BLink).	-	-	-	-	GO:0044424//intracellular part;GO:0005622//intracellular;GO:0043231//intracellular membrane-bounded organelle;GO:0005634//nucleus;GO:0043226//organelle;GO:0044464//cell part;GO:0043229//intracellular organelle;GO:0005623//cell;GO:0043227//membrane-bounded organelle	-	-
Gh_A02G0374	7.42	4.13	5.89	22.5467	20.0933	13.7333	AT4G08300	nodulin MtN21 /EamA-like transporter family protein	-	-	-	-	-	-	GO:0048878//chemical homeostasis;GO:0042592//homeostatic process;GO:0080144//amino acid homeostasis;GO:0050801//ion homeostasis;GO:0065008//regulation of biological quality;GO:0065007//biological regulation;GO:0055081//anion homeostasis
Gh_D07G0140	4.72667	4.31	5.14333	10.4067	9.22	7.59333	AT5G20840	Phosphoinositide phosphatase family protein	-	-	-	-	-	GO:0003824//catalytic activity;GO:0042578//phosphoric ester hydrolase activity;GO:0016788//hydrolase activity, acting on ester bonds;GO:0034595//phosphatidylinositol phosphate 5-phosphatase activity;GO:0004439//phosphatidylinositol-4,5-bisphosphate 5-phosphatase activity;GO:0034593//phosphatidylinositol bisphosphate phosphatase activity;GO:0052866//phosphatidylinositol phosphate phosphatase activ…	-
Gh_Sca005822G01	10.7867	7.47667	9.55333	19.6767	14.97	9.70667	AT1G29170	SCAR family protein	-	-	-	-	GO:0005737//cytoplasm;GO:0005623//cell;GO:0044444//cytoplasmic part;GO:0031209//SCAR complex;GO:0044464//cell part;GO:0044424//intracellular part;GO:0032991//macromolecular complex;GO:0005622//intracellular;GO:0043234//protein complex	-	-
Gh_D12G2760	5.55667	2.74	4.04667	11.84	8.68	4.45333	AT3G48710	DEK domain-containing chromatin associated protein	-	-	-	-	GO:0044464//cell part;GO:0005622//intracellular;GO:0005623//cell;GO:0044424//intracellular part;GO:0005737//cytoplasm	-	-
Gh_A05G3919	13.74	7.71333	10.0967	30.42	21.9067	11.9367	AT5G10710	INVOLVED IN: chromosome segregation, cell division; LOCATED IN: chromosome, centromeric region, nucleus; EXPRESSED IN: 23 plant structures; EXPRESSED DURING: 13 growth stages; CONTAINS InterPro DOMAIN/s: Centromere protein Cenp-O (InterPro:IPR018464).	-	-	-	-	GO:0005634//nucleus;GO:0043227//membrane-bounded organelle;GO:0043226//organelle;GO:0044424//intracellular part;GO:0043229//intracellular organelle;GO:0005623//cell;GO:0005622//intracellular;GO:0044464//cell part;GO:0043231//intracellular membrane-bounded organelle	-	-
Gh_A12G0712	18.0667	10.9333	13.9067	34.5467	26.2933	18.8833	AT5G67610	Uncharacterized conserved protein (DUF2215)	-	-	-	-	-	-	GO:0008150//biological_process
Gh_D12G0193	17.02	11.5733	14.6133	35.65	27.0133	18.9767	AT2G15230	lipase 1	-	-	-	-	GO:0044421//extracellular region part;GO:0005615//extracellular space;GO:0005576//extracellular region	-	-
Gh_D11G3206	5.82	3.15	4.29333	13.9967	9.53667	6.46667	AT3G14470	NB-ARC domain-containing disease resistance protein	-	-	-	-	-	GO:0032555//purine ribonucleotide binding;GO:0097367//carbohydrate derivative binding;GO:0043167//ion binding;GO:0032553//ribonucleotide binding;GO:0000166//nucleotide binding;GO:0035639//purine ribonucleoside triphosphate binding;GO:0001882//nucleoside binding;GO:0032549//ribonucleoside binding;GO:0005524//ATP binding;GO:0017076//purine nucleotide binding;GO:1901363//heterocyclic compound bindin…	-
Gh_D13G1346	6.54667	4.93	7.63333	16.2267	12.7067	6.97333	AT1G55690	Sec14p-like phosphatidylinositol transfer family protein	-	-	-	-	GO:0044424//intracellular part;GO:0005622//intracellular;GO:0043226//organelle;GO:0012505//endomembrane system;GO:0044444//cytoplasmic part;GO:0043229//intracellular organelle;GO:0016020//membrane;GO:0098588//bounding membrane of organelle;GO:0043227//membrane-bounded organelle;GO:0044446//intracellular organelle part;GO:0031090//organelle membrane;GO:0044431//Golgi apparatus part;GO:0005623//cel…	-	-
Gh_A02G0329	21.95	16.2733	27.4867	69.3567	54.1333	27.3433	AT4G14710	RmlC-like cupins superfamily protein	Metabolism	Amino acid metabolism	ko00270//Cysteine and methionine metabolism	K08967	GO:0005829//cytosol;GO:0005737//cytoplasm;GO:0044464//cell part;GO:0005623//cell;GO:0005622//intracellular;GO:0044424//intracellular part;GO:0044444//cytoplasmic part	-	-
Gh_A06G0808	3.36333	2.07	4.27667	12.6033	9.31667	4.26	AT2G25950	Protein of unknown function (DUF1000)	-	-	-	-	-	GO:0003674//molecular_function	-
Gh_A11G1816	5.25667	4.12333	5.92667	11.91	8.93333	5.88333	AT2G21940	shikimate kinase 1	Metabolism	Amino acid metabolism	ko00400//Phenylalanine, tyrosine and tryptophan biosynthesis	K00891	-	-	GO:0006796//phosphate-containing compound metabolic process;GO:0006793//phosphorus metabolic process;GO:0044237//cellular metabolic process;GO:0008152//metabolic process;GO:0016310//phosphorylation;GO:0009987//cellular process
Gh_D11G1882	15.6167	9.35333	22.4333	52.3133	36.4333	19.7933	AT4G36800	RUB1 conjugating enzyme 1	Genetic Information Processing	Folding, sorting and degradation	ko04120//Ubiquitin mediated proteolysis	K10579	-	GO:0003824//catalytic activity;GO:0016874//ligase activity	-
Gh_D06G1221	4.54	2.68	5.69	11.37	8.39667	5.77667	AT1G43245	SET domain-containing protein	-	-	-	-	-	-	GO:0032259//methylation;GO:0008152//metabolic process
Gh_D08G0353	4.68	2.72333	5.39667	15.9967	10.0233	6.35667	AT2G02650	Ribonuclease H-like superfamily protein	-	-	-	-	-	-	GO:0008150//biological_process
Gh_A12G0153	13.41	7.60333	13.5233	34.08	23.1767	14.02	AT5G64440	fatty acid amide hydrolase	-	-	-	-	GO:0044444//cytoplasmic part;GO:0005737//cytoplasm;GO:0043226//organelle;GO:0005622//intracellular;GO:0044424//intracellular part;GO:0005773//vacuole;GO:0044464//cell part;GO:0043231//intracellular membrane-bounded organelle;GO:0043227//membrane-bounded organelle;GO:0005623//cell;GO:0043229//intracellular organelle	-	-
XLOC_038847	36.3967	24.5333	42.4733	102.537	91.6767	48.8567	AT2G46460	Polynucleotidyl transferase, ribonuclease H-like superfamily protein	-	-	-	-	GO:0044424//intracellular part;GO:0043227//membrane-bounded organelle;GO:0043231//intracellular membrane-bounded organelle;GO:0044464//cell part;GO:0043229//intracellular organelle;GO:0005634//nucleus;GO:0005623//cell;GO:0043226//organelle;GO:0005622//intracellular	-	-
Gh_D05G1853	4.03	2.83333	5.51667	15.7567	14.3533	7.48333	AT1G75180	Erythronate-4-phosphate dehydrogenase family protein	-	-	-	-	GO:0043229//intracellular organelle;GO:0043227//membrane-bounded organelle;GO:0043231//intracellular membrane-bounded organelle;GO:0044464//cell part;GO:0005622//intracellular;GO:0005737//cytoplasm;GO:0043226//organelle;GO:0044444//cytoplasmic part;GO:0005739//mitochondrion;GO:0044424//intracellular part;GO:0005623//cell	-	-
Gh_A11G2967	5.47667	4.91	6.63667	15.4233	14.2267	7.97	AT4G25720	glutaminyl cyclase	-	-	-	-	-	GO:0016603//glutaminyl-peptide cyclotransferase activity;GO:0016746//transferase activity, transferring acyl groups;GO:0003824//catalytic activity;GO:0016755//transferase activity, transferring amino-acyl groups;GO:0016740//transferase activity	-
XLOC_038189	5.88	5.35333	6.80667	13.34	12.7667	7.54333	AT1G43760	DNAse I-like superfamily protein	-	-	-	-	-	-	GO:0008150//biological_process
Gh_D09G0097	28.9133	26.46	32.03	67.4167	63.27	33.8033	AT3G29320	Glycosyl transferase, family 35	Metabolism	Carbohydrate metabolism	ko00500//Starch and sucrose metabolism	K00688	-	-	GO:0006091//generation of precursor metabolites and energy;GO:0005976//polysaccharide metabolic process;GO:0000272//polysaccharide catabolic process;GO:0071704//organic substance metabolic process;GO:0044247//cellular polysaccharide catabolic process;GO:0006073//cellular glucan metabolic process;GO:0044275//cellular carbohydrate catabolic process;GO:0044723//single-organism carbohydrate metabolic…
Gh_D03G0925	11.35	10.2567	12.13	22.56	21.0167	13.2167	AT5G15740	O-fucosyltransferase family protein	-	-	-	-	-	-	GO:0044723//single-organism carbohydrate metabolic process;GO:0006004//fucose metabolic process;GO:0071704//organic substance metabolic process;GO:0044281//small molecule metabolic process;GO:0044699//single-organism process;GO:0044710//single-organism metabolic process;GO:0008152//metabolic process;GO:0005996//monosaccharide metabolic process;GO:0005975//carbohydrate metabolic process;GO:0019318…
Gh_D04G1651	8.54333	6.93667	10.6567	19.89	18.6267	9.97333	AT2G16860	GCIP-interacting family protein	Genetic Information Processing	Transcription	ko03040//Spliceosome	K12868	-	GO:0003674//molecular_function	-
Gh_A04G1473	4.30333	3.36667	5.60333	13.27	12.2267	5.72667	AT2G16860	GCIP-interacting family protein	Genetic Information Processing	Transcription	ko03040//Spliceosome	K12868	-	GO:0003674//molecular_function	-
Gh_D03G1050	17.3567	11.7967	21.3	43.7433	41.7867	21.93	AT5G13980	Glycosyl hydrolase family 38 protein	Metabolism	Glycan biosynthesis and metabolism	ko00511//Other glycan degradation	K01191	GO:0009505//plant-type cell wall;GO:0044464//cell part;GO:0030312//external encapsulating structure;GO:0071944//cell periphery;GO:0005623//cell;GO:0005618//cell wall	-	-
Gh_A04G1063	2.41333	1.23667	4.04	11.7667	11.72	4.06333	AT4G34590	G-box binding factor 6	-	-	-	-	-	GO:0003700//transcription factor activity, sequence-specific DNA binding;GO:0001071//nucleic acid binding transcription factor activity	-
Gh_D12G0138	3.13333	2.26333	5.12667	12.7533	11.8033	5.11	AT5G64170	dentin sialophosphoprotein-related	-	-	-	-	-	GO:0003674//molecular_function	-
Gh_D11G2311	5.39	3.05333	9.19333	24.1533	23.3233	9.33	AT2G29420	glutathione S-transferase tau 7	Metabolism	Metabolism of other amino acids	ko00480//Glutathione metabolism	K00799	-	-	GO:1901564//organonitrogen compound metabolic process;GO:0008152//metabolic process;GO:0006575//cellular modified amino acid metabolic process;GO:0006749//glutathione metabolic process;GO:0034641//cellular nitrogen compound metabolic process;GO:0043603//cellular amide metabolic process;GO:0009987//cellular process;GO:0044237//cellular metabolic process;GO:0071704//organic substance metabolic proc…
Gh_D12G2110	4.39	1.97667	3.34667	12.2367	11.2333	4.51	AT5G47060	Protein of unknown function (DUF581)	-	-	-	-	-	GO:0003674//molecular_function	-
Gh_D06G1635	69.2433	51.2067	66.5633	123.823	117.613	69.59	AT1G11840	glyoxalase I homolog	Metabolism	Carbohydrate metabolism	ko00620//Pyruvate metabolism	K01759	-	-	GO:0046686//response to cadmium ion;GO:0042221//response to chemical;GO:0010038//response to metal ion;GO:0010035//response to inorganic substance;GO:0050896//response to stimulus
XLOC_039690	13.91	8.42333	13.6167	32.1033	29.2933	14.9667	--	-	-	-	-	-	-	-	-
Gh_D05G3343	3.97333	2.79333	3.74667	10.13	8.50333	4.73	AT3G03300	dicer-like 2	-	-	-	-	GO:0043226//organelle;GO:0043229//intracellular organelle;GO:0005623//cell;GO:0044424//intracellular part;GO:0005622//intracellular;GO:0043227//membrane-bounded organelle;GO:0044464//cell part;GO:0043231//intracellular membrane-bounded organelle;GO:0005634//nucleus	-	-
Gh_D11G3047	5.17333	3.38667	5.18	12.4067	10.62	5.92	AT5G17690	like heterochromatin protein (LHP1)	-	-	-	-	-	-	GO:0045814//negative regulation of gene expression, epigenetic;GO:0010468//regulation of gene expression;GO:0019222//regulation of metabolic process;GO:0060255//regulation of macromolecule metabolic process;GO:0010605//negative regulation of macromolecule metabolic process;GO:0048519//negative regulation of biological process;GO:0010629//negative regulation of gene expression;GO:0040029//regulati…
Gh_A13G0490	4.57	2.39333	5.00333	18.9067	15.6633	4.95333	AT5G44250	Protein of unknown function DUF829, transmembrane 53	-	-	-	-	-	-	GO:0008150//biological_process
XLOC_040845	9.97667	6.51667	11.3367	29.88	25.49	10.8133	--	-	-	-	-	-	-	-	-
Gh_A01G1816	6.91667	5.60667	6.82667	13.9	11.9233	7.13667	AT2G36720	Acyl-CoA N-acyltransferase with RING/FYVE/PHD-type zinc finger domain	-	-	-	-	GO:0043229//intracellular organelle;GO:0044424//intracellular part;GO:0043231//intracellular membrane-bounded organelle;GO:0044464//cell part;GO:0005623//cell;GO:0043227//membrane-bounded organelle;GO:0005634//nucleus;GO:0043226//organelle;GO:0005622//intracellular	-	-
Gh_D13G1547	4.68333	3.1	5.06333	12.5567	10.3533	4.88667	AT5G53850	haloacid dehalogenase-like hydrolase family protein	Metabolism	Amino acid metabolism	ko00270//Cysteine and methionine metabolism	K16054	GO:0005622//intracellular;GO:0005737//cytoplasm;GO:0044424//intracellular part;GO:0044444//cytoplasmic part;GO:0005829//cytosol;GO:0005623//cell;GO:0044464//cell part	-	-
Gh_D02G0042	5.69667	4.29333	6.5	11.2167	9.83333	7.47333	AT5G04930	aminophospholipid ATPase 1	-	-	-	-	-	GO:0000287//magnesium ion binding;GO:0043167//ion binding;GO:0043169//cation binding;GO:0046872//metal ion binding;GO:0005488//binding	-
Gh_D02G0395	7.67333	6.67333	8.91333	15.2733	13.58	10.15	AT4G14710	RmlC-like cupins superfamily protein	Metabolism	Amino acid metabolism	ko00270//Cysteine and methionine metabolism	K08967	GO:0044444//cytoplasmic part;GO:0005622//intracellular;GO:0005737//cytoplasm;GO:0044424//intracellular part;GO:0005623//cell;GO:0005829//cytosol;GO:0044464//cell part	-	-
Gh_A12G1126	6.75333	5.80667	7.73667	13.6133	11.5533	8.66333	AT4G02020	SET domain-containing protein	Metabolism	Amino acid metabolism	ko00310//Lysine degradation	K11430	GO:0043227//membrane-bounded organelle;GO:0032991//macromolecular complex;GO:0005634//nucleus;GO:0044428//nuclear part;GO:0043234//protein complex;GO:0044424//intracellular part;GO:0043231//intracellular membrane-bounded organelle;GO:0044446//intracellular organelle part;GO:0044422//organelle part;GO:0043229//intracellular organelle;GO:0005622//intracellular;GO:0005677//chromatin silencing comple…	-	-
Gh_D08G1538	5.36	4.78667	6.6	11.26	10.05	6.88333	AT1G02120	GRAM domain family protein	-	-	-	-	-	-	GO:0006950//response to stress;GO:0043207//response to external biotic stimulus;GO:0009607//response to biotic stimulus;GO:0098542//defense response to other organism;GO:0050896//response to stimulus;GO:0051707//response to other organism;GO:0009617//response to bacterium;GO:0009605//response to external stimulus;GO:0051704//multi-organism process;GO:0042742//defense response to bacterium;GO:0006…
Gh_A02G0029	2.78667	2.50667	5.77333	14.2333	11.1633	5.52667	AT3G56400	WRKY DNA-binding protein 70	-	-	-	-	-	-	GO:0080090//regulation of primary metabolic process;GO:0031326//regulation of cellular biosynthetic process;GO:2001141//regulation of RNA biosynthetic process;GO:0051252//regulation of RNA metabolic process;GO:0051171//regulation of nitrogen compound metabolic process;GO:0010556//regulation of macromolecule biosynthetic process;GO:0010468//regulation of gene expression;GO:0006355//regulation of t…
Gh_A08G1360	4.73333	2.97667	7.97333	15.1133	13.3367	7.07333	AT5G45550	Mob1/phocein family protein	-	-	-	-	GO:0005886//plasma membrane;GO:0016020//membrane;GO:0005623//cell;GO:0071944//cell periphery;GO:0044464//cell part	-	-
Gh_D09G1250	5.17667	3.81	7.18667	12.7633	10.7133	6.52	AT5G06440	BEST Arabidopsis thaliana protein match is: Polyketide cyclase/dehydrase and lipid transport superfamily protein (TAIR:AT3G11720.3); Has 155 Blast hits to 153 proteins in 39 species: Archae - 0; Bacteria - 4; Metazoa - 5; Fungi - 6; Plants - 101; Viruses - 0; Other Eukaryotes - 39 (source: NCBI BLink).	-	-	-	-	GO:0005623//cell;GO:0043231//intracellular membrane-bounded organelle;GO:0044424//intracellular part;GO:0044464//cell part;GO:0043226//organelle;GO:0043229//intracellular organelle;GO:0043227//membrane-bounded organelle;GO:0005634//nucleus;GO:0005622//intracellular	-	-
Gh_D07G0244	6.14333	4.71667	7.21	11.44	9.78667	7.14	AT5G35180	Protein of unknown function (DUF1336)	-	-	-	-	GO:0043229//intracellular organelle;GO:0044464//cell part;GO:0043227//membrane-bounded organelle;GO:0005623//cell;GO:0044424//intracellular part;GO:0043231//intracellular membrane-bounded organelle;GO:0005634//nucleus;GO:0043226//organelle;GO:0005622//intracellular	-	-
Gh_A02G0028	4.96	3.59333	6.43	12.3267	10.36	7	AT5G04930	aminophospholipid ATPase 1	-	-	-	-	-	GO:0005488//binding;GO:0043169//cation binding;GO:0000287//magnesium ion binding;GO:0046872//metal ion binding;GO:0043167//ion binding	-
XLOC_069793	5.86	3.94333	8.4	15.34	12.91	8.42	AT5G12970	Calcium-dependent lipid-binding (CaLB domain) plant phosphoribosyltransferase family protein	-	-	-	-	GO:0044425//membrane part;GO:0031224//intrinsic component of membrane;GO:0016021//integral component of membrane;GO:0016020//membrane	-	-
Gh_D01G1589	8.21333	5.30667	8.32333	14.36	13.1933	8.26333	AT1G67490	glucosidase 1	Genetic Information Processing;Metabolism	Folding, sorting and degradation;Glycan biosynthesis and metabolism	ko04141//Protein processing in endoplasmic reticulum;ko00510//N-Glycan biosynthesis	K01228	GO:0044464//cell part;GO:0044424//intracellular part;GO:0005622//intracellular;GO:0005737//cytoplasm;GO:0043227//membrane-bounded organelle;GO:0044444//cytoplasmic part;GO:0012505//endomembrane system;GO:0005783//endoplasmic reticulum;GO:0043226//organelle;GO:0005623//cell;GO:0043231//intracellular membrane-bounded organelle;GO:0043229//intracellular organelle	-	-
Gh_A10G1879	7.23	5.30333	7.76667	12.3567	11.3367	7.54	AT5G13560	unknown protein; BEST Arabidopsis thaliana protein match is: unknown protein (TAIR:AT2G37370.1); Has 12055 Blast hits to 8846 proteins in 811 species: Archae - 217; Bacteria - 1046; Metazoa - 6104; Fungi - 1115; Plants - 528; Viruses - 14; Other Eukaryotes - 3031 (source: NCBI BLink).	-	-	-	-	GO:0005623//cell;GO:0005737//cytoplasm;GO:0044424//intracellular part;GO:0005829//cytosol;GO:0044444//cytoplasmic part;GO:0044464//cell part;GO:0005622//intracellular	-	-
Gh_A13G1138	6.20667	4.38	6.54333	11.09	10.0667	6.45333	AT4G26640	WRKY family transcription factor family protein	-	-	-	-	-	-	GO:2001141//regulation of RNA biosynthetic process;GO:1903506//regulation of nucleic acid-templated transcription;GO:0009889//regulation of biosynthetic process;GO:0019222//regulation of metabolic process;GO:0010556//regulation of macromolecule biosynthetic process;GO:0050789//regulation of biological process;GO:0006355//regulation of transcription, DNA-templated;GO:0065007//biological regulation…
Gh_D02G1557	4.99	2.87667	5.49333	11.03	9.72333	5.19667	AT5G08430	SWIB/MDM2 domain;Plus-3;GYF	-	-	-	-	-	GO:1901363//heterocyclic compound binding;GO:0003677//DNA binding;GO:0005488//binding;GO:0097159//organic cyclic compound binding;GO:0003676//nucleic acid binding	-
Gh_A09G2368	48.1467	34.5133	53.7367	91.3733	84.4667	53.73	AT1G32900	UDP-Glycosyltransferase superfamily protein	Metabolism	Carbohydrate metabolism	ko00500//Starch and sucrose metabolism	K13679	-	GO:0005515//protein binding;GO:0005488//binding	-
Gh_A03G0391	5.91667	4.05667	6.36667	10.82	9.64667	6.36333	AT2G29510	Protein of unknown function (DUF3527)	-	-	-	-	GO:0043226//organelle;GO:0043227//membrane-bounded organelle;GO:0043231//intracellular membrane-bounded organelle;GO:0005623//cell;GO:0043229//intracellular organelle;GO:0044464//cell part;GO:0044424//intracellular part;GO:0005622//intracellular;GO:0005634//nucleus	-	-
Gh_A09G2089	7.91667	4.71	8.74	15.2333	13.76	8.62	AT3G06850	2-oxoacid dehydrogenases acyltransferase family protein	Metabolism	Amino acid metabolism;Carbohydrate metabolism	ko00280//Valine, leucine and isoleucine degradation;ko00640//Propanoate metabolism	K09699	-	GO:0008270//zinc ion binding;GO:0046914//transition metal ion binding;GO:0046872//metal ion binding;GO:0043169//cation binding;GO:0043167//ion binding;GO:0005488//binding	-
XLOC_050964	6.95667	5.07	7.6	11.7933	11.0133	7.51333	AT5G39790	5'-AMP-activated protein kinase-related	-	-	-	-	-	GO:0030246//carbohydrate binding;GO:0005488//binding;GO:0001871//pattern binding;GO:0030247//polysaccharide binding	-
Gh_A03G1263	9.79333	7.62	11.3767	19.0067	16.9133	10.8333	AT1G24160	unknown protein; BEST Arabidopsis thaliana protein match is: unknown protein (TAIR:AT1G70100.3); Has 5230 Blast hits to 4162 proteins in 477 species: Archae - 30; Bacteria - 540; Metazoa - 2022; Fungi - 429; Plants - 280; Viruses - 32; Other Eukaryotes - 1897 (source: NCBI BLink).	-	-	-	-	GO:0030054//cell junction;GO:0009506//plasmodesma;GO:0055044//symplast;GO:0005911//cell-cell junction	-	-
Gh_A05G1778	6.44667	3.02333	8.90333	23.1367	19.2733	8.14	AT1G60060	Serine/threonine-protein kinase WNK (With No Lysine)-related	-	-	-	-	GO:0005576//extracellular region	-	-
Gh_D03G1811	13.1367	9.34667	15.3633	28.6067	25.9733	14.0633	AT5G21090	Leucine-rich repeat (LRR) family protein	-	-	-	-	-	-	GO:0006952//defense response;GO:0006950//response to stress;GO:0050896//response to stimulus
Gh_A05G2424	5.95667	3.40333	7.07	16.6967	14.7767	6.35	AT1G76560	CP12 domain-containing protein 3	-	-	-	-	GO:0043231//intracellular membrane-bounded organelle;GO:0005737//cytoplasm;GO:0043229//intracellular organelle;GO:0044464//cell part;GO:0043226//organelle;GO:0044444//cytoplasmic part;GO:0005622//intracellular;GO:0009536//plastid;GO:0043227//membrane-bounded organelle;GO:0009507//chloroplast;GO:0044424//intracellular part;GO:0005623//cell	-	-
Gh_D10G2161	11.5833	6.32667	14.1767	33.29	29.9033	12.19	AT1G75270	dehydroascorbate reductase 2	Metabolism	Metabolism of other amino acids;Carbohydrate metabolism	ko00480//Glutathione metabolism;ko00053//Ascorbate and aldarate metabolism	K21888	-	-	GO:0044267//cellular protein metabolic process;GO:0009987//cellular process;GO:0044260//cellular macromolecule metabolic process;GO:0071704//organic substance metabolic process;GO:0043170//macromolecule metabolic process;GO:0010731//protein glutathionylation;GO:0036211//protein modification process;GO:0044238//primary metabolic process;GO:0019538//protein metabolic process;GO:0006464//cellular pr…
Gh_A02G0213	6.20667	2.98667	8.03	19.0133	16.1933	6.24	AT2G32760	unknown protein; Has 229 Blast hits to 229 proteins in 104 species: Archae - 0; Bacteria - 2; Metazoa - 79; Fungi - 90; Plants - 49; Viruses - 0; Other Eukaryotes - 9 (source: NCBI BLink).	-	-	-	-	GO:0044424//intracellular part;GO:0005622//intracellular;GO:0005737//cytoplasm;GO:0044464//cell part;GO:0005623//cell	-	-
Gh_A05G3486	2.91667	1.1	3.93667	10.96	8.80667	3.29333	AT3G56230	BTB/POZ domain-containing protein	-	-	-	-	GO:0043231//intracellular membrane-bounded organelle;GO:0005634//nucleus;GO:0043229//intracellular organelle;GO:0044424//intracellular part;GO:0043226//organelle;GO:0044464//cell part;GO:0005622//intracellular;GO:0043227//membrane-bounded organelle;GO:0005623//cell	-	-
Gh_D12G1317	12.5467	9.44	13.8	24.8067	21.4933	12.8133	AT1G02860	SPX (SYG1/Pho81/XPR1) domain-containing protein	-	-	-	-	-	-	GO:0010565//regulation of cellular ketone metabolic process;GO:0050789//regulation of biological process;GO:0031323//regulation of cellular metabolic process;GO:0019222//regulation of metabolic process;GO:0010337//regulation of salicylic acid metabolic process;GO:0050794//regulation of cellular process;GO:0065007//biological regulation
XLOC_081256	12.29	8.24333	11.63	21.7533	18.5867	12.49	ATMG00310	RNA-directed DNA polymerase (reverse transcriptase)-related family protein	-	-	-	-	-	-	GO:0008150//biological_process
Gh_A08G0120	13.5233	9.86	13.0267	23.7533	20	13.6933	AT3G63530	RING/U-box superfamily protein	-	-	-	-	-	-	GO:0043170//macromolecule metabolic process;GO:0036211//protein modification process;GO:0070647//protein modification by small protein conjugation or removal;GO:0008152//metabolic process;GO:0043412//macromolecule modification;GO:0016567//protein ubiquitination;GO:0032446//protein modification by small protein conjugation;GO:0019538//protein metabolic process;GO:0009987//cellular process;GO:00442…
Gh_A03G0861	25.88	13.4933	22.93	55.3833	47.79	26.4333	AT1G69780	Homeobox-leucine zipper protein family	-	-	-	-	-	GO:0003700//transcription factor activity, sequence-specific DNA binding;GO:0001071//nucleic acid binding transcription factor activity	-
Gh_D01G2032	10.3367	4.41	9.74667	25.7033	21.11	9.87	AT5G03740	histone deacetylase 2C	-	-	-	-	-	-	GO:0044767//single-organism developmental process;GO:0032502//developmental process;GO:0032501//multicellular organismal process;GO:0044699//single-organism process;GO:0044707//single-multicellular organism process;GO:0007275//multicellular organism development
Gh_A09G1249	7.79	4.79667	7.74333	15.33	13.39	7.72333	AT5G06440	BEST Arabidopsis thaliana protein match is: Polyketide cyclase/dehydrase and lipid transport superfamily protein (TAIR:AT3G11720.3); Has 155 Blast hits to 153 proteins in 39 species: Archae - 0; Bacteria - 4; Metazoa - 5; Fungi - 6; Plants - 101; Viruses - 0; Other Eukaryotes - 39 (source: NCBI BLink).	-	-	-	-	GO:0043227//membrane-bounded organelle;GO:0043229//intracellular organelle;GO:0043231//intracellular membrane-bounded organelle;GO:0044464//cell part;GO:0005622//intracellular;GO:0043226//organelle;GO:0005634//nucleus;GO:0044424//intracellular part;GO:0005623//cell	-	-
Gh_A11G2032	37.2133	18.7967	37.0667	86.78	72.7467	38.31	AT2G29420	glutathione S-transferase tau 7	Metabolism	Metabolism of other amino acids	ko00480//Glutathione metabolism	K00799	-	-	GO:0006575//cellular modified amino acid metabolic process;GO:0006790//sulfur compound metabolic process;GO:0006518//peptide metabolic process;GO:0009987//cellular process;GO:1901564//organonitrogen compound metabolic process;GO:0043603//cellular amide metabolic process;GO:0008152//metabolic process;GO:0006749//glutathione metabolic process;GO:0006807//nitrogen compound metabolic process;GO:00442…
Gh_D03G0681	5.84333	3.31	5.30333	14.32	10.5733	5.64667	AT1G63980	D111/G-patch domain-containing protein	-	-	-	-	-	GO:1901363//heterocyclic compound binding;GO:0097159//organic cyclic compound binding;GO:0003676//nucleic acid binding;GO:0005488//binding	-
Gh_D01G0452	7.21667	5.45333	7.08667	14.55	11.61	7.76333	AT5G53930	unknown protein; LOCATED IN: chloroplast; Has 1807 Blast hits to 1807 proteins in 277 species: Archae - 0; Bacteria - 0; Metazoa - 736; Fungi - 347; Plants - 385; Viruses - 0; Other Eukaryotes - 339 (source: NCBI BLink).	-	-	-	-	GO:0043226//organelle;GO:0005634//nucleus;GO:0043231//intracellular membrane-bounded organelle;GO:0043227//membrane-bounded organelle;GO:0044424//intracellular part;GO:0005623//cell;GO:0005622//intracellular;GO:0043229//intracellular organelle;GO:0044464//cell part	-	-
Gh_A03G0557	6.92	5.18667	6.89667	13.3367	10.7567	7.34667	AT3G48380	Peptidase C78, ubiquitin fold modifier-specific peptidase 1/ 2	-	-	-	-	GO:0043229//intracellular organelle;GO:0005623//cell;GO:0043226//organelle;GO:0005737//cytoplasm;GO:0009507//chloroplast;GO:0044444//cytoplasmic part;GO:0043231//intracellular membrane-bounded organelle;GO:0044424//intracellular part;GO:0009536//plastid;GO:0044464//cell part;GO:0043227//membrane-bounded organelle;GO:0005622//intracellular	-	-
Gh_A06G0097	3.66333	1.94	4.14	10.4667	7.95333	4.66	AT3G10500	NAC domain containing protein 53	-	-	-	-	-	-	GO:0044767//single-organism developmental process;GO:0044699//single-organism process;GO:0044707//single-multicellular organism process;GO:0007275//multicellular organism development;GO:0032501//multicellular organismal process;GO:0032502//developmental process
Gh_D01G1945	4.64333	3.13	4.54333	11.6333	9.15333	5.65667	AT5G06600	ubiquitin-specific protease 12	-	-	-	-	GO:0005622//intracellular;GO:0005623//cell;GO:0044424//intracellular part;GO:0043227//membrane-bounded organelle;GO:0005634//nucleus;GO:0043226//organelle;GO:0043231//intracellular membrane-bounded organelle;GO:0044464//cell part;GO:0043229//intracellular organelle	-	-
Gh_A11G2948	6.12667	2.40333	5.84667	10.8467	10.7533	4.99667	AT2G01860	Tetratricopeptide repeat (TPR)-like superfamily protein	-	-	-	-	-	-	GO:0009451//RNA modification;GO:0044260//cellular macromolecule metabolic process;GO:0046483//heterocycle metabolic process;GO:0008152//metabolic process;GO:0071704//organic substance metabolic process;GO:0006139//nucleobase-containing compound metabolic process;GO:0006807//nitrogen compound metabolic process;GO:1901360//organic cyclic compound metabolic process;GO:0090304//nucleic acid metabolic…
Gh_Sca020726G01	10.08	5.11667	8.58667	17.3767	17	8.98667	AT2G31820	Ankyrin repeat family protein	-	-	-	-	GO:0016020//membrane;GO:0031224//intrinsic component of membrane;GO:0016021//integral component of membrane;GO:0044425//membrane part	-	-
Gh_D05G0785	10.92	5.92	11.2567	18.9733	17.7333	9.90333	AT5G22080	Chaperone DnaJ-domain superfamily protein	-	-	-	-	GO:0044464//cell part;GO:0005622//intracellular;GO:0044424//intracellular part;GO:0005623//cell;GO:0005737//cytoplasm	-	-
Gh_D01G2114	10.2433	6.82667	11.02	17.1133	16.0667	10.39	AT2G20280	Zinc finger C-x8-C-x5-C-x3-H type family protein	-	-	-	-	GO:0005737//cytoplasm;GO:0005622//intracellular;GO:0044464//cell part;GO:0044424//intracellular part;GO:0005623//cell	-	-
Gh_D05G1972	12.09	5.47667	12.4833	26.29	23.2433	10.1433	AT1G60060	Serine/threonine-protein kinase WNK (With No Lysine)-related	-	-	-	-	GO:0005576//extracellular region	-	-
Gh_D03G1345	5.91333	3.22	6.48667	12.83	11.8733	5.83333	AT2G02880	mucin-related	-	-	-	-	-	GO:0003674//molecular_function	-
Gh_A10G0515	6.51333	2.45333	8.14333	18.7533	17.8567	6.55333	AT1G72690	unknown protein; BEST Arabidopsis thaliana protein match is: unknown protein (TAIR:AT1G17490.1); Has 59 Blast hits to 45 proteins in 9 species: Archae - 0; Bacteria - 0; Metazoa - 0; Fungi - 0; Plants - 59; Viruses - 0; Other Eukaryotes - 0 (source: NCBI BLink).	-	-	-	-	-	GO:0003674//molecular_function	-
Gh_D09G0083	9.94667	5.97667	11.0933	15.8733	14.8767	11.3733	AT1G13740	ABI five binding protein 2	-	-	-	-	-	-	GO:0010033//response to organic substance;GO:0097305//response to alcohol;GO:0009725//response to hormone;GO:0001101//response to acid chemical;GO:0050896//response to stimulus;GO:0042221//response to chemical;GO:1901700//response to oxygen-containing compound;GO:0009737//response to abscisic acid;GO:0033993//response to lipid;GO:0009719//response to endogenous stimulus
Gh_A05G1045	9.67	6.66	10.8533	14.0567	13.5767	10.4	AT5G51280	DEAD-box protein abstrakt, putative	-	-	-	-	-	GO:0016818//hydrolase activity, acting on acid anhydrides, in phosphorus-containing anhydrides;GO:0042623//ATPase activity, coupled;GO:0016887//ATPase activity;GO:0008026//ATP-dependent helicase activity;GO:0003824//catalytic activity;GO:0016462//pyrophosphatase activity;GO:0017111//nucleoside-triphosphatase activity;GO:0016817//hydrolase activity, acting on acid anhydrides;GO:0016787//hydrolase …	-
Gh_D07G2316	50.5533	28.1867	53.9267	77.63	73.8233	52.1633	AT3G27090	DCD (Development and Cell Death) domain protein	-	-	-	-	-	GO:0003674//molecular_function	-
Gh_D13G2405	8.44	3.28	8.12333	13.7533	13.6833	9.07667	AT3G56850	ABA-responsive element binding protein 3	Environmental Information Processing	Signal transduction	ko04075//Plant hormone signal transduction	K14432	-	-	GO:0010468//regulation of gene expression;GO:2000112//regulation of cellular macromolecule biosynthetic process;GO:0060255//regulation of macromolecule metabolic process;GO:0050794//regulation of cellular process;GO:0031326//regulation of cellular biosynthetic process;GO:0065007//biological regulation;GO:1903506//regulation of nucleic acid-templated transcription;GO:0080090//regulation of primary…
Gh_Sca004937G01	11.5667	7.22333	11.8767	16.07	16.2933	12.3467	AT2G39550	Prenyltransferase family protein	-	-	-	-	-	GO:0004661//protein geranylgeranyltransferase activity;GO:0016740//transferase activity;GO:0008318//protein prenyltransferase activity;GO:0003824//catalytic activity;GO:0016765//transferase activity, transferring alkyl or aryl (other than methyl) groups;GO:0004659//prenyltransferase activity;GO:0004662//CAAX-protein geranylgeranyltransferase activity	-
Gh_D08G2189	13.23	5.74667	14.7733	22.5667	23.4733	14.2933	AT3G05760	C2H2 and C2HC zinc fingers superfamily protein	Genetic Information Processing	Transcription	ko03040//Spliceosome	K12848	-	GO:1901363//heterocyclic compound binding;GO:0005488//binding;GO:0003676//nucleic acid binding;GO:0097159//organic cyclic compound binding	-
Gh_A12G2724	7.55	4.72	8.09667	12.1533	12.03	8.37667	AT1G18190	golgin candidate 2	-	-	-	-	GO:0005622//intracellular;GO:0005794//Golgi apparatus;GO:0043227//membrane-bounded organelle;GO:0044444//cytoplasmic part;GO:0043226//organelle;GO:0005737//cytoplasm;GO:0044424//intracellular part;GO:0005623//cell;GO:0044464//cell part;GO:0012505//endomembrane system;GO:0043229//intracellular organelle;GO:0043231//intracellular membrane-bounded organelle	-	-
Gh_A13G1606	30.3133	17.7067	32.7633	49.5433	49.6433	31.7167	AT4G32330	TPX2 (targeting protein for Xklp2) protein family	-	-	-	-	GO:0043229//intracellular organelle;GO:0043226//organelle;GO:0005634//nucleus;GO:0044464//cell part;GO:0043227//membrane-bounded organelle;GO:0005623//cell;GO:0043231//intracellular membrane-bounded organelle;GO:0044424//intracellular part;GO:0005622//intracellular	-	-
Gh_A10G1842	9.14667	4.97667	10.13	14.5533	13.47	8.72667	AT5G13570	decapping 2	Genetic Information Processing	Folding, sorting and degradation	ko03018//RNA degradation	K12613	-	GO:0097367//carbohydrate derivative binding;GO:0032549//ribonucleoside binding;GO:1901363//heterocyclic compound binding;GO:0017076//purine nucleotide binding;GO:0005524//ATP binding;GO:0032553//ribonucleotide binding;GO:0036094//small molecule binding;GO:0032550//purine ribonucleoside binding;GO:0043167//ion binding;GO:0000166//nucleotide binding;GO:1901265//nucleoside phosphate binding;GO:00971…	-
Gh_D11G2583	6.68333	2.48	7.02	12.12	11.3467	5.95333	AT3G04560	unknown protein; FUNCTIONS IN: molecular_function unknown; INVOLVED IN: biological_process unknown; EXPRESSED IN: 22 plant structures; EXPRESSED DURING: 16 growth stages; Has 227 Blast hits to 225 proteins in 83 species: Archae - 0; Bacteria - 17; Metazoa - 98; Fungi - 29; Plants - 51; Viruses - 1; Other Eukaryotes - 31 (source: NCBI BLink).	-	-	-	-	-	GO:0003674//molecular_function	-
Gh_A05G2580	16.9433	8.11333	16.6233	25.9967	24.1733	15.07	AT2G39450	Cation efflux family protein	-	-	-	-	-	GO:0015075//ion transmembrane transporter activity;GO:0005215//transporter activity;GO:0022891//substrate-specific transmembrane transporter activity;GO:0022892//substrate-specific transporter activity;GO:0008324//cation transmembrane transporter activity;GO:0022890//inorganic cation transmembrane transporter activity;GO:0046915//transition metal ion transmembrane transporter activity;GO:0005384/…	-
Gh_A11G1065	10.6533	5.62	10.5633	15.6367	13.5067	9.68333	AT4G02570	cullin 1	Genetic Information Processing	Folding, sorting and degradation	ko04141//Protein processing in endoplasmic reticulum;ko04120//Ubiquitin mediated proteolysis	K03347	GO:0005622//intracellular;GO:0043231//intracellular membrane-bounded organelle;GO:0005623//cell;GO:0043227//membrane-bounded organelle;GO:0043226//organelle;GO:0043229//intracellular organelle;GO:0005634//nucleus;GO:0044424//intracellular part;GO:0044464//cell part	-	-
Gh_D07G0608	5.30667	2.55333	5.89333	10.1867	8.29333	5.75667	AT1G68090	annexin 5	-	-	-	-	-	GO:0008092//cytoskeletal protein binding;GO:0044877//macromolecular complex binding;GO:0005488//binding;GO:0005515//protein binding;GO:0003779//actin binding;GO:0032403//protein complex binding;GO:0051015//actin filament binding	-
Gh_D10G0793	26.4333	11.4667	30.1767	46.97	40.7367	28.6133	AT2G02390	glutathione S-transferase zeta 1	Metabolism	Amino acid metabolism	ko00350//Tyrosine metabolism	K01800	-	-	GO:0019748//secondary metabolic process;GO:0044699//single-organism process;GO:0009404//toxin metabolic process;GO:0090487//secondary metabolite catabolic process;GO:0009056//catabolic process;GO:0044712//single-organism catabolic process;GO:0008152//metabolic process;GO:0044763//single-organism cellular process;GO:0044248//cellular catabolic process;GO:0009407//toxin catabolic process;GO:0009987…
Gh_A11G0751	7.54	3.38333	6.87	10.66	9.87667	8.46333	AT2G45510	cytochrome P450, family 704, subfamily A, polypeptide 2	-	-	-	-	GO:0016021//integral component of membrane;GO:0044425//membrane part;GO:0016020//membrane;GO:0031224//intrinsic component of membrane	-	-
Gh_A11G1651	7.24333	4.16333	7.38667	10.1067	9.55667	8.39333	AT3G54350	Forkhead-associated (FHA) domain-containing protein	-	-	-	-	GO:0044424//intracellular part;GO:0005622//intracellular;GO:0005634//nucleus;GO:0043229//intracellular organelle;GO:0043231//intracellular membrane-bounded organelle;GO:0044464//cell part;GO:0005623//cell;GO:0043227//membrane-bounded organelle;GO:0043226//organelle	-	-
Gh_D09G0003	27.4667	16.5667	31.2667	43.9767	40.7167	36.1533	AT3G02020	aspartate kinase 3	Metabolism	Amino acid metabolism;Biosynthesis of other secondary metabolites	ko00270//Cysteine and methionine metabolism;ko00260//Glycine, serine and threonine metabolism;ko00300//Lysine biosynthesis;ko00261//Monobactam biosynthesis	K00928	-	-	GO:0044763//single-organism cellular process;GO:0044711//single-organism biosynthetic process;GO:0044238//primary metabolic process;GO:0009058//biosynthetic process;GO:1901576//organic substance biosynthetic process;GO:0006520//cellular amino acid metabolic process;GO:0019752//carboxylic acid metabolic process;GO:0044249//cellular biosynthetic process;GO:1901566//organonitrogen compound biosynthe…
Gh_A06G0453	10.63	7.16667	10.7067	15.34	14.86	12.74	AT2G11520	calmodulin-binding receptor-like cytoplasmic kinase 3	-	-	-	-	GO:0005623//cell;GO:0005622//intracellular;GO:0044424//intracellular part;GO:0044464//cell part;GO:0005737//cytoplasm	-	-
Gh_A12G1349	6.9	4.23333	7.35333	11.52	10.9433	8.86	AT1G13180	Actin-like ATPase superfamily protein	-	-	-	-	-	-	GO:0044767//single-organism developmental process;GO:0044707//single-multicellular organism process;GO:0032501//multicellular organismal process;GO:0032502//developmental process;GO:0007275//multicellular organism development;GO:0044699//single-organism process
Gh_D13G2526	5.55333	3.7	5.25667	10.1333	7.88333	6.52333	AT5G16270	sister chromatid cohesion 1 protein 4	-	-	-	-	-	-	GO:0006725//cellular aromatic compound metabolic process;GO:0046483//heterocycle metabolic process;GO:0006139//nucleobase-containing compound metabolic process;GO:0071704//organic substance metabolic process;GO:0033554//cellular response to stress;GO:0008152//metabolic process;GO:0043170//macromolecule metabolic process;GO:0050896//response to stimulus;GO:0044260//cellular macromolecule metabolic…
Gh_D04G1932	10.4567	7.55	10.66	19.6867	15.4633	13.6667	AT1G80750	Ribosomal protein L30/L7 family protein	Genetic Information Processing	Translation	ko03010//Ribosome	K02937	GO:0044444//cytoplasmic part;GO:0044464//cell part;GO:0005622//intracellular;GO:0043229//intracellular organelle;GO:0044446//intracellular organelle part;GO:0005829//cytosol;GO:0015934//large ribosomal subunit;GO:0005623//cell;GO:1990904//ribonucleoprotein complex;GO:0022626//cytosolic ribosome;GO:0043232//intracellular non-membrane-bounded organelle;GO:0005737//cytoplasm;GO:0022625//cytosolic la…	-	-
Gh_D12G1017	7.38667	3.24	5.58667	14.66	11.4967	8.19667	AT2G02380	glutathione S-transferase (class zeta) 2	Metabolism	Amino acid metabolism	ko00350//Tyrosine metabolism	K01800	GO:0005622//intracellular;GO:0044464//cell part;GO:0005737//cytoplasm;GO:0044424//intracellular part;GO:0005623//cell	-	-
Gh_A12G0927	4.64667	1.95	4.63	10.27	8.12	5.63667	AT2G02380	glutathione S-transferase (class zeta) 2	Metabolism	Amino acid metabolism	ko00350//Tyrosine metabolism	K01800	GO:0044464//cell part;GO:0044424//intracellular part;GO:0005737//cytoplasm;GO:0005623//cell;GO:0005622//intracellular	-	-
Gh_D02G1543	8.82667	5.79333	8.38	14.53	11.7333	9.45667	AT1G67580	Protein kinase superfamily protein	-	-	-	-	-	GO:0005488//binding;GO:0005515//protein binding	-
Gh_D05G2231	8.71667	4.66667	8.46667	13.8733	12.3233	8.46667	AT4G08320	Tetratricopeptide repeat (TPR)-like superfamily protein	-	-	-	-	-	-	GO:0008150//biological_process
Gh_D11G1976	8.00667	5.23667	8.1	12.36	11.5733	8.49667	AT1G16570	UDP-Glycosyltransferase superfamily protein	Metabolism	Glycan biosynthesis and metabolism	ko00510//N-Glycan biosynthesis	K03842	-	-	GO:0006486//protein glycosylation;GO:1901135//carbohydrate derivative metabolic process;GO:1901576//organic substance biosynthetic process;GO:0044267//cellular protein metabolic process;GO:0044237//cellular metabolic process;GO:0044238//primary metabolic process;GO:0009100//glycoprotein metabolic process;GO:0044723//single-organism carbohydrate metabolic process;GO:0006464//cellular protein modif…
Gh_D05G1900	14.4833	5.04333	13.15	28.45	24.2533	15.6767	AT4G33280	AP2/B3-like transcriptional factor family protein	-	-	-	-	GO:0043226//organelle;GO:0005622//intracellular;GO:0044424//intracellular part;GO:0043229//intracellular organelle;GO:0043227//membrane-bounded organelle;GO:0005623//cell;GO:0005634//nucleus;GO:0043231//intracellular membrane-bounded organelle;GO:0044464//cell part	-	-
Gh_D07G1187	6.89667	4.20333	6.56667	10.81	9.57333	7.04	AT5G19400	Telomerase activating protein Est1	Genetic Information Processing	Translation	ko03015//mRNA surveillance pathway	K14409	GO:0044424//intracellular part;GO:0043229//intracellular organelle;GO:0005622//intracellular;GO:0005634//nucleus;GO:0044422//organelle part;GO:0043226//organelle;GO:1990904//ribonucleoprotein complex;GO:0043231//intracellular membrane-bounded organelle;GO:0032991//macromolecular complex;GO:0005623//cell;GO:0044464//cell part;GO:0030529//intracellular ribonucleoprotein complex;GO:0043227//membrane…	-	-
Gh_A11G2687	6.65	3.36333	6.75	13.5833	11.7333	8.27667	AT5G17690	like heterochromatin protein (LHP1)	-	-	-	-	-	-	GO:0019222//regulation of metabolic process;GO:0009892//negative regulation of metabolic process;GO:0040029//regulation of gene expression, epigenetic;GO:0010468//regulation of gene expression;GO:0048519//negative regulation of biological process;GO:0060255//regulation of macromolecule metabolic process;GO:0010629//negative regulation of gene expression;GO:0050789//regulation of biological proces…
Gh_D01G0973	12.96	8.43	13.07	20.9033	18.75	14.5867	AT5G42990	ubiquitin-conjugating enzyme 18	Genetic Information Processing	Folding, sorting and degradation	ko04120//Ubiquitin mediated proteolysis	K10688	GO:0043226//organelle;GO:0043227//membrane-bounded organelle;GO:0005623//cell;GO:0005634//nucleus;GO:0043229//intracellular organelle;GO:0044464//cell part;GO:0044424//intracellular part;GO:0005622//intracellular;GO:0043231//intracellular membrane-bounded organelle	-	-
XLOC_050405	29.55	17.0433	28.5	57.8533	49.6733	35.3833	AT4G29090	Ribonuclease H-like superfamily protein	-	-	-	-	-	GO:0016779//nucleotidyltransferase activity;GO:0003824//catalytic activity;GO:0003964//RNA-directed DNA polymerase activity;GO:0034061//DNA polymerase activity;GO:0016772//transferase activity, transferring phosphorus-containing groups;GO:0016740//transferase activity	-
Gh_D03G0584	10.6	6.00333	9.85	20.6133	17.8533	11.9133	AT3G16230	Predicted eukaryotic LigT	-	-	-	-	GO:0005623//cell;GO:0044464//cell part;GO:0044424//intracellular part;GO:0005622//intracellular;GO:0043227//membrane-bounded organelle;GO:0043226//organelle;GO:0043229//intracellular organelle;GO:0043231//intracellular membrane-bounded organelle;GO:0044444//cytoplasmic part;GO:0005739//mitochondrion;GO:0005737//cytoplasm	-	-
Gh_D08G0875	67.0933	41.78	59.1967	96.3133	90.4033	67.05	AT3G13050	Major facilitator superfamily protein	-	-	-	-	-	GO:0015075//ion transmembrane transporter activity;GO:0015293//symporter activity;GO:1901476//carbohydrate transporter activity;GO:0022891//substrate-specific transmembrane transporter activity;GO:0008324//cation transmembrane transporter activity;GO:0022892//substrate-specific transporter activity;GO:0005215//transporter activity;GO:0015295//solute:proton symporter activity;GO:0022857//transmemb…	-
Gh_A06G0564	6.81333	4.21667	6.35	10.1167	9.73333	7.27	AT4G28910	novel interactor of JAZ	-	-	-	-	GO:0043227//membrane-bounded organelle;GO:0005634//nucleus;GO:0044424//intracellular part;GO:0043231//intracellular membrane-bounded organelle;GO:0005622//intracellular;GO:0043229//intracellular organelle;GO:0043226//organelle;GO:0005623//cell;GO:0044464//cell part	-	-
Gh_D06G2066	13.78	8.71667	12.76	20.5033	18.7467	14.5433	AT3G14010	CTC-interacting domain 4	-	-	-	-	-	GO:0003676//nucleic acid binding;GO:0003723//RNA binding;GO:0005488//binding;GO:0003729//mRNA binding;GO:0097159//organic cyclic compound binding;GO:0044822//poly(A) RNA binding;GO:1901363//heterocyclic compound binding	-
Gh_A07G0637	9.01333	5.67333	8.10667	12.81	11.67	9.47333	AT2G42810	protein phosphatase 5.2	-	-	-	-	-	-	GO:0071704//organic substance metabolic process;GO:0019538//protein metabolic process;GO:0044238//primary metabolic process;GO:0044267//cellular protein metabolic process;GO:0008152//metabolic process;GO:0043412//macromolecule modification;GO:0044237//cellular metabolic process;GO:0043170//macromolecule metabolic process;GO:0006464//cellular protein modification process;GO:0006470//protein dephos…
Gh_D13G1979	13.02	5.81333	11.2533	21.1133	19.03	14.07	AT4G30950	fatty acid desaturase 6	-	-	-	-	GO:0044446//intracellular organelle part;GO:0044444//cytoplasmic part;GO:0044435//plastid part;GO:0044434//chloroplast part;GO:0009941//chloroplast envelope;GO:0005623//cell;GO:0043229//intracellular organelle;GO:0043226//organelle;GO:0019866//organelle inner membrane;GO:0031967//organelle envelope;GO:0042170//plastid membrane;GO:0009536//plastid;GO:0005622//intracellular;GO:0016020//membrane;GO:…	-	-
Gh_A09G0777	8.62	5.83333	7.96333	13.1167	11.7033	9.68667	AT4G32850	nuclear poly(a) polymerase	Genetic Information Processing	Translation	ko03015//mRNA surveillance pathway	K14376	GO:0005623//cell;GO:0044464//cell part;GO:0043226//organelle;GO:0005622//intracellular;GO:0044424//intracellular part;GO:0043227//membrane-bounded organelle;GO:0005634//nucleus;GO:0043229//intracellular organelle;GO:0043231//intracellular membrane-bounded organelle	-	-
Gh_D02G0356	6.52333	4.08	6.30333	10.0533	9.07	7.32	AT4G14950	SNARE associated Golgi protein family	-	-	-	-	GO:0016021//integral component of membrane;GO:0044425//membrane part;GO:0016020//membrane;GO:0031224//intrinsic component of membrane	-	-
Gh_A01G1078	8.11333	4.53	4.51333	10.89	10.89	7.81	AT4G02570	cullin 1	Genetic Information Processing	Folding, sorting and degradation	ko04141//Protein processing in endoplasmic reticulum;ko04120//Ubiquitin mediated proteolysis	K03347	GO:0043226//organelle;GO:0005623//cell;GO:0043229//intracellular organelle;GO:0005622//intracellular;GO:0044464//cell part;GO:0005634//nucleus;GO:0044424//intracellular part;GO:0043227//membrane-bounded organelle;GO:0043231//intracellular membrane-bounded organelle	-	-
Gh_A03G1253	12.56	6.83	8.91333	17.14	15.7333	10.26	AT1G24120	ARG1-like 1	-	-	-	-	GO:0005623//cell;GO:0043229//intracellular organelle;GO:0044464//cell part;GO:0043227//membrane-bounded organelle;GO:0005634//nucleus;GO:0044424//intracellular part;GO:0043231//intracellular membrane-bounded organelle;GO:0005622//intracellular;GO:0043226//organelle	-	-
XLOC_067083	10.12	6.03667	7.44	14.8	13.8733	8.44333	AT2G26710	Cytochrome P450 superfamily protein	Metabolism	Metabolism of terpenoids and polyketides	ko00905//Brassinosteroid biosynthesis	K15639	-	GO:0005506//iron ion binding;GO:0046914//transition metal ion binding;GO:0005488//binding;GO:0043167//ion binding;GO:0043169//cation binding;GO:0046872//metal ion binding	-
Gh_A07G0634	12.6167	7.79333	9.66667	19.32	18.3367	11.82	AT1G18660	zinc finger (C3HC4-type RING finger) family protein	-	-	-	-	GO:0005623//cell;GO:0044464//cell part;GO:0005634//nucleus;GO:0043226//organelle;GO:0044424//intracellular part;GO:0043227//membrane-bounded organelle;GO:0043229//intracellular organelle;GO:0005622//intracellular;GO:0043231//intracellular membrane-bounded organelle	-	-
Gh_D10G2622	19.47	8.84333	13.2267	27.9	27.1667	18.75	AT4G21570	Protein of unknown function (DUF300)	-	-	-	-	GO:0044444//cytoplasmic part;GO:0009507//chloroplast;GO:0044464//cell part;GO:0005737//cytoplasm;GO:0043231//intracellular membrane-bounded organelle;GO:0005622//intracellular;GO:0044424//intracellular part;GO:0043227//membrane-bounded organelle;GO:0043229//intracellular organelle;GO:0043226//organelle;GO:0009536//plastid;GO:0005623//cell	-	-
Gh_D03G0856	35.58	18.8467	26.67	51.89	46.2167	37.1167	AT5G62530	aldehyde dehydrogenase 12A1	Metabolism	Amino acid metabolism	ko00330//Arginine and proline metabolism;ko00250//Alanine, aspartate and glutamate metabolism	K00294	-	GO:0005488//binding;GO:0046914//transition metal ion binding;GO:0046872//metal ion binding;GO:0050897//cobalt ion binding;GO:0043169//cation binding;GO:0043167//ion binding	-
Gh_D11G0938	21.3	12.7067	16.34	30.8	27.6667	21.81	AT1G01650	SIGNAL PEPTIDE PEPTIDASE-LIKE 4	-	-	-	-	GO:0098805//whole membrane;GO:0044444//cytoplasmic part;GO:0005794//Golgi apparatus;GO:0012505//endomembrane system;GO:0016023//cytoplasmic, membrane-bounded vesicle;GO:0031988//membrane-bounded vesicle;GO:0012506//vesicle membrane;GO:0044431//Golgi apparatus part;GO:0016020//membrane;GO:0031410//cytoplasmic vesicle;GO:0043227//membrane-bounded organelle;GO:0044422//organelle part;GO:0005622//int…	-	-
Gh_A11G0971	7.69	3.94	5.74333	10.03	8.74333	6.76	AT1G02475	Polyketide cyclase/dehydrase and lipid transport superfamily protein	-	-	-	-	-	GO:0003674//molecular_function	-
Gh_D03G1289	8.32333	4.4	6.28667	10.7267	9.51333	7.50333	AT1G10330	Tetratricopeptide repeat (TPR)-like superfamily protein	-	-	-	-	-	-	GO:0008150//biological_process
Gh_A05G1912	13.8867	7.32667	10.6433	20.05	18.1967	13.02	AT4G09020	isoamylase 3	Metabolism	Carbohydrate metabolism	ko00500//Starch and sucrose metabolism	K01214	-	-	GO:0008152//metabolic process;GO:0044262//cellular carbohydrate metabolic process;GO:0044264//cellular polysaccharide metabolic process;GO:0005975//carbohydrate metabolic process;GO:0043170//macromolecule metabolic process;GO:0071704//organic substance metabolic process;GO:0009057//macromolecule catabolic process;GO:0005982//starch metabolic process;GO:1901575//organic substance catabolic process…
Gh_A11G0800	23.62	13.5333	19.2733	31.9767	29.0533	21.63	AT1G01650	SIGNAL PEPTIDE PEPTIDASE-LIKE 4	-	-	-	-	GO:0044444//cytoplasmic part;GO:0043226//organelle;GO:0044433//cytoplasmic vesicle part;GO:0098588//bounding membrane of organelle;GO:0005623//cell;GO:0005794//Golgi apparatus;GO:0044422//organelle part;GO:0000139//Golgi membrane;GO:0098805//whole membrane;GO:0043229//intracellular organelle;GO:0043231//intracellular membrane-bounded organelle;GO:0005622//intracellular;GO:0044446//intracellular o…	-	-
Gh_A09G0007	13.5867	7.56	11.4667	17.18	19.12	13.7233	AT3G02020	aspartate kinase 3	Metabolism	Amino acid metabolism;Biosynthesis of other secondary metabolites	ko00270//Cysteine and methionine metabolism;ko00260//Glycine, serine and threonine metabolism;ko00300//Lysine biosynthesis;ko00261//Monobactam biosynthesis	K00928	-	-	GO:0009058//biosynthetic process;GO:1901607//alpha-amino acid biosynthetic process;GO:1901605//alpha-amino acid metabolic process;GO:0006807//nitrogen compound metabolic process;GO:0044711//single-organism biosynthetic process;GO:0044249//cellular biosynthetic process;GO:0006082//organic acid metabolic process;GO:1901576//organic substance biosynthetic process;GO:0044237//cellular metabolic proce…
Gh_D02G0182	16.57	9.95	15.4167	21.19	20.9567	16.76	AT2G31510	IBR domain-containing protein	-	-	-	-	-	-	GO:0042787//protein ubiquitination involved in ubiquitin-dependent protein catabolic process;GO:0043170//macromolecule metabolic process;GO:0043412//macromolecule modification;GO:0044267//cellular protein metabolic process;GO:0006511//ubiquitin-dependent protein catabolic process;GO:0036211//protein modification process;GO:0019538//protein metabolic process;GO:0006464//cellular protein modificati…
Gh_A02G1040	12.2933	6.44	11.02	16.4833	15.9367	12.9133	AT4G11240	Calcineurin-like metallo-phosphoesterase superfamily protein	Genetic Information Processing	Translation	ko03015//mRNA surveillance pathway	K06269	-	GO:0004722//protein serine/threonine phosphatase activity;GO:0003824//catalytic activity;GO:0042578//phosphoric ester hydrolase activity;GO:0016787//hydrolase activity;GO:0016791//phosphatase activity;GO:0016788//hydrolase activity, acting on ester bonds;GO:0004721//phosphoprotein phosphatase activity	-
Gh_D13G0923	25.28	15.5867	22.9133	31.0933	31.4167	27.1267	AT1G62040	Ubiquitin-like superfamily protein	Cellular Processes	Transport and catabolism	ko04136//Autophagy - other eukaryotes	K08341	-	-	GO:0009987//cellular process;GO:0006914//autophagy
Gh_D13G2319	11.0033	6.54333	9.52	12.8333	13.3333	10.99	AT3G44200	NIMA (never in mitosis, gene A)-related 6	-	-	-	-	-	GO:0016301//kinase activity;GO:0016740//transferase activity;GO:0016772//transferase activity, transferring phosphorus-containing groups;GO:0003824//catalytic activity;GO:0016773//phosphotransferase activity, alcohol group as acceptor;GO:0004672//protein kinase activity	-
Gh_D06G2116	44.15	25.9433	34.22	56.41	56.6167	49.3167	--	-	-	-	-	-	-	-	-
Gh_D02G1354	8.56333	5.21	7.07667	11.64	10.6933	9.94	AT1G60670	Protein of unknown function (DUF3755)	-	-	-	-	GO:0044464//cell part;GO:0005634//nucleus;GO:0043231//intracellular membrane-bounded organelle;GO:0044424//intracellular part;GO:0043226//organelle;GO:0005622//intracellular;GO:0043227//membrane-bounded organelle;GO:0005623//cell;GO:0043229//intracellular organelle	-	-
Gh_D12G2810	11.26	5.29667	9.29333	15.7333	15.3567	13.87	AT5G65470	O-fucosyltransferase family protein	-	-	-	-	GO:0044425//membrane part;GO:0031224//intrinsic component of membrane;GO:0016020//membrane;GO:0016021//integral component of membrane	-	-
Gh_A12G0189	19.8333	11.8933	18.5133	31.49	27.1467	23.9	AT1G49820	S-methyl-5-thioribose kinase	Metabolism	Amino acid metabolism	ko00270//Cysteine and methionine metabolism	K00899	-	GO:0016301//kinase activity;GO:0016772//transferase activity, transferring phosphorus-containing groups;GO:0016740//transferase activity;GO:0046522//S-methyl-5-thioribose kinase activity;GO:0016773//phosphotransferase activity, alcohol group as acceptor;GO:0003824//catalytic activity	-
Gh_A05G0955	17.07	9.15333	13.76	24.3067	21.2333	18.44	AT4G24270	EMBRYO DEFECTIVE 140	-	-	-	-	GO:0005634//nucleus;GO:0043229//intracellular organelle;GO:0043231//intracellular membrane-bounded organelle;GO:0005623//cell;GO:0043227//membrane-bounded organelle;GO:0043226//organelle;GO:0044424//intracellular part;GO:0044464//cell part;GO:0005622//intracellular	-	-
Gh_D13G1965	34.7033	18.9967	28.61	50.0633	45.67	36.7467	AT4G32330	TPX2 (targeting protein for Xklp2) protein family	-	-	-	-	GO:0005634//nucleus;GO:0043226//organelle;GO:0005623//cell;GO:0044424//intracellular part;GO:0044464//cell part;GO:0043229//intracellular organelle;GO:0043227//membrane-bounded organelle;GO:0043231//intracellular membrane-bounded organelle;GO:0005622//intracellular	-	-
Gh_Sca005105G01	12.0133	4.01333	5.74667	16.83	10.96	13.4067	AT3G12750	zinc transporter 1 precursor	-	-	-	-	-	GO:0022890//inorganic cation transmembrane transporter activity;GO:0046873//metal ion transmembrane transporter activity;GO:0005385//zinc ion transmembrane transporter activity;GO:0022892//substrate-specific transporter activity;GO:0008324//cation transmembrane transporter activity;GO:0015075//ion transmembrane transporter activity;GO:0046915//transition metal ion transmembrane transporter activi…	-
Gh_A06G1072	20.03	9.67333	12.8	24.42	20.1967	18.5067	AT4G23180	cysteine-rich RLK (RECEPTOR-like protein kinase) 10	-	-	-	-	-	-	GO:0006793//phosphorus metabolic process;GO:0009987//cellular process;GO:0043170//macromolecule metabolic process;GO:0071704//organic substance metabolic process;GO:0006464//cellular protein modification process;GO:0006796//phosphate-containing compound metabolic process;GO:0008152//metabolic process;GO:0006468//protein phosphorylation;GO:0044260//cellular macromolecule metabolic process;GO:00434…
Gh_A12G0886	10.7267	4.97333	6.71	12.4067	10.2867	10.0867	AT2G44760	Domain of unknown function (DUF3598)	-	-	-	-	-	-	GO:0008150//biological_process
XLOC_017682	5.69667	2.99	2.55333	12.5333	8.77	8.27667	AT3G09510	Ribonuclease H-like superfamily protein	-	-	-	-	-	GO:0016740//transferase activity;GO:0016772//transferase activity, transferring phosphorus-containing groups;GO:0034061//DNA polymerase activity;GO:0003964//RNA-directed DNA polymerase activity;GO:0016779//nucleotidyltransferase activity;GO:0003824//catalytic activity	-
XLOC_009296	12.8267	7.51	6.92667	21.1633	16.66	13.95	--	-	-	-	-	-	-	-	-
XLOC_006997	23.98	14.7633	11.3967	41.9467	30.7767	26.2467	--	-	-	-	-	-	-	-	-
Gh_D11G3323	9.95333	5.38333	6.07	14.5733	11.38	10.6633	AT2G38090	Duplicated homeodomain-like superfamily protein	-	-	-	-	-	GO:0097159//organic cyclic compound binding;GO:0003676//nucleic acid binding;GO:0005488//binding;GO:0003677//DNA binding;GO:1901363//heterocyclic compound binding	-
XLOC_003901	12.41	4.86667	7.22	19.8333	15.3333	12.9933	AT4G29090	Ribonuclease H-like superfamily protein	-	-	-	-	-	GO:0003964//RNA-directed DNA polymerase activity;GO:0016779//nucleotidyltransferase activity;GO:0034061//DNA polymerase activity;GO:0016772//transferase activity, transferring phosphorus-containing groups;GO:0016740//transferase activity;GO:0003824//catalytic activity	-
XLOC_025739	10.98	5.49	5.88667	19.3567	15.5467	13.0033	--	-	-	-	-	-	-	-	-
Gh_A12G0694	23.1733	14.9467	14.7533	35.9433	31.45	26.4833	AT5G67385	Phototropic-responsive NPH3 family protein	-	-	-	-	-	-	GO:0008152//metabolic process;GO:0070647//protein modification by small protein conjugation or removal;GO:0044267//cellular protein metabolic process;GO:0032446//protein modification by small protein conjugation;GO:0016567//protein ubiquitination;GO:0019538//protein metabolic process;GO:0043412//macromolecule modification;GO:0036211//protein modification process;GO:0009987//cellular process;GO:00…
Gh_A10G0489	14.23	8.44	9.59333	21.3967	17.5767	14.2133	AT1G72650	TRF-like 6	-	-	-	-	-	-	GO:0090304//nucleic acid metabolic process;GO:0034641//cellular nitrogen compound metabolic process;GO:0006725//cellular aromatic compound metabolic process;GO:0044260//cellular macromolecule metabolic process;GO:0071704//organic substance metabolic process;GO:0044710//single-organism metabolic process;GO:1902589//single-organism organelle organization;GO:0031627//telomeric loop formation;GO:0065…
Gh_A03G0983	8.57333	4.97667	5.87	13.83	11.6533	9.34333	AT2G01830	CHASE domain containing histidine kinase protein	Environmental Information Processing	Signal transduction	ko04075//Plant hormone signal transduction	K14489	-	GO:0016772//transferase activity, transferring phosphorus-containing groups;GO:0016773//phosphotransferase activity, alcohol group as acceptor;GO:0016301//kinase activity;GO:0003824//catalytic activity;GO:0004673//protein histidine kinase activity;GO:0016775//phosphotransferase activity, nitrogenous group as acceptor;GO:0016740//transferase activity;GO:0004672//protein kinase activity	-
Gh_A12G2725	10.75	6.26	7.56333	16.6967	13.6467	11.4733	AT1G18160	Protein kinase superfamily protein	-	-	-	-	GO:0016020//membrane;GO:0044464//cell part;GO:0071944//cell periphery;GO:0005623//cell;GO:0005886//plasma membrane	-	-
Gh_D02G1253	26.0633	4.56333	3.79667	64.5067	24.9467	22.93	AT1G14290	sphingoid base hydroxylase 2	Metabolism	Lipid metabolism	ko00600//Sphingolipid metabolism	K04713	GO:0005623//cell;GO:0005737//cytoplasm;GO:0043226//organelle;GO:0043229//intracellular organelle;GO:0005783//endoplasmic reticulum;GO:0043227//membrane-bounded organelle;GO:0044464//cell part;GO:0005622//intracellular;GO:0012505//endomembrane system;GO:0044444//cytoplasmic part;GO:0043231//intracellular membrane-bounded organelle;GO:0044424//intracellular part	-	-
Gh_D11G0122	17.05	9.76333	11.3467	33.05	20.48	18.9333	AT4G28000	P-loop containing nucleoside triphosphate hydrolases superfamily protein	-	-	-	-	-	GO:0016887//ATPase activity;GO:0016818//hydrolase activity, acting on acid anhydrides, in phosphorus-containing anhydrides;GO:0003824//catalytic activity;GO:0016817//hydrolase activity, acting on acid anhydrides;GO:0016787//hydrolase activity;GO:0016462//pyrophosphatase activity;GO:0017111//nucleoside-triphosphatase activity	-
Gh_A12G2430	67.72	24.7133	43.7967	109.287	68.63	55.32	AT3G18000	S-adenosyl-L-methionine-dependent methyltransferases superfamily protein	Metabolism	Lipid metabolism	ko00564//Glycerophospholipid metabolism	K05929	GO:0044424//intracellular part;GO:0044464//cell part;GO:0005622//intracellular;GO:0005737//cytoplasm;GO:0005623//cell	-	-
Gh_D12G1398	14.6267	4.79667	7.24667	25.7467	16.6767	12.5067	AT4G20970	basic helix-loop-helix (bHLH) DNA-binding superfamily protein	-	-	-	-	-	-	GO:0010556//regulation of macromolecule biosynthetic process;GO:0051252//regulation of RNA metabolic process;GO:0019222//regulation of metabolic process;GO:0031326//regulation of cellular biosynthetic process;GO:0065007//biological regulation;GO:0051171//regulation of nitrogen compound metabolic process;GO:2000112//regulation of cellular macromolecule biosynthetic process;GO:0019219//regulation o…
Gh_D07G0072	11.8	5.47	8.36333	16.4233	12.0067	11.56	AT4G29100	basic helix-loop-helix (bHLH) DNA-binding superfamily protein	-	-	-	-	-	GO:0003700//transcription factor activity, sequence-specific DNA binding;GO:0001071//nucleic acid binding transcription factor activity	-
Gh_D11G1615	47.3467	12.6	37.5367	86.2167	59.47	46.62	AT2G30860	glutathione S-transferase PHI 9	Metabolism	Metabolism of other amino acids	ko00480//Glutathione metabolism	K00799	GO:0009536//plastid;GO:0005622//intracellular;GO:0044424//intracellular part;GO:0044464//cell part;GO:0043229//intracellular organelle;GO:0043226//organelle;GO:0009507//chloroplast;GO:0005623//cell;GO:0043231//intracellular membrane-bounded organelle;GO:0043227//membrane-bounded organelle;GO:0044444//cytoplasmic part;GO:0005737//cytoplasm	-	-
Gh_A12G2299	7.99333	4.39	6.34333	12.4067	9.02333	7.94667	AT5G52660	Homeodomain-like superfamily protein	-	-	-	-	-	-	GO:0046686//response to cadmium ion;GO:0010035//response to inorganic substance;GO:0050896//response to stimulus;GO:0042221//response to chemical;GO:0010038//response to metal ion
Gh_A11G0254	10.93	5.96333	8.30333	16.8833	12.6867	11.3267	--	-	-	-	-	-	-	-	-
Gh_D01G2383	16.1867	8.43667	14.7133	20.4767	17.9	15.9433	AT2G31820	Ankyrin repeat family protein	-	-	-	-	GO:0044425//membrane part;GO:0016020//membrane;GO:0031224//intrinsic component of membrane;GO:0016021//integral component of membrane	-	-
Gh_A13G0243	9.43333	4.65667	8.51333	11.76	11.2533	8.62	AT1G60670	Protein of unknown function (DUF3755)	-	-	-	-	GO:0043231//intracellular membrane-bounded organelle;GO:0043229//intracellular organelle;GO:0005622//intracellular;GO:0043227//membrane-bounded organelle;GO:0044424//intracellular part;GO:0005623//cell;GO:0005634//nucleus;GO:0044464//cell part;GO:0043226//organelle	-	-
XLOC_083490	8.73667	3.11	7.38	11.1267	10.62	8.08	AT3G10760	Homeodomain-like superfamily protein	-	-	-	-	-	GO:0001071//nucleic acid binding transcription factor activity;GO:0003700//transcription factor activity, sequence-specific DNA binding	-
Gh_A07G1836	26.4833	11.04	25.16	30.7133	25.5267	22.6733	AT2G32720	cytochrome B5 isoform B	-	-	-	-	-	GO:0046906//tetrapyrrole binding;GO:0020037//heme binding;GO:1901363//heterocyclic compound binding;GO:0005488//binding;GO:0097159//organic cyclic compound binding	-
Gh_A13G0900	7.51333	4.13333	7.67667	10.3767	8.37	7.13333	AT3G05510	Phospholipid/glycerol acyltransferase family protein	Metabolism	Lipid metabolism	ko00564//Glycerophospholipid metabolism	K13511	-	-	GO:0044763//single-organism cellular process;GO:0006796//phosphate-containing compound metabolic process;GO:0044237//cellular metabolic process;GO:0044699//single-organism process;GO:0006793//phosphorus metabolic process;GO:0044255//cellular lipid metabolic process;GO:0019637//organophosphate metabolic process;GO:0009987//cellular process;GO:0044710//single-organism metabolic process;GO:0044238//…
Gh_A13G0455	16.3733	7.24667	14.4467	21.8333	17.11	11.95	AT5G15080	Protein kinase superfamily protein	-	-	-	-	-	GO:0016772//transferase activity, transferring phosphorus-containing groups;GO:0016740//transferase activity;GO:0003824//catalytic activity;GO:0016301//kinase activity	-
Gh_D13G2216	9.09	4.32667	7.50333	11.3533	9.15667	7.29667	AT2G18950	homogentisate phytyltransferase 1	Metabolism	Metabolism of cofactors and vitamins	ko00130//Ubiquinone and other terpenoid-quinone biosynthesis	K09833	GO:0009941//chloroplast envelope;GO:0009526//plastid envelope;GO:0005737//cytoplasm;GO:0044422//organelle part;GO:0031969//chloroplast membrane;GO:0031967//organelle envelope;GO:0044464//cell part;GO:0044446//intracellular organelle part;GO:0044435//plastid part;GO:0044424//intracellular part;GO:0031090//organelle membrane;GO:0031975//envelope;GO:0042170//plastid membrane;GO:0043231//intracellula…	-	-
XLOC_041076	41.3133	18.22	32.1033	50.3267	44.49	33.7267	--	-	-	-	-	-	-	-	-
XLOC_000829	10.5	3.97333	7.07333	12.5767	10.82	8.04	AT5G64500	Major facilitator superfamily protein	-	-	-	-	-	-	GO:0051179//localization;GO:0006869//lipid transport;GO:0006810//transport;GO:0044699//single-organism process;GO:0051234//establishment of localization;GO:0071702//organic substance transport;GO:0044765//single-organism transport;GO:1902578//single-organism localization;GO:0010876//lipid localization;GO:0033036//macromolecule localization
Gh_D04G1122	21.9033	10.1967	14.94	25.66	21.9567	15.7667	AT2G37260	WRKY family transcription factor family protein	-	-	-	-	-	-	GO:0010468//regulation of gene expression;GO:0010556//regulation of macromolecule biosynthetic process;GO:0051171//regulation of nitrogen compound metabolic process;GO:0060255//regulation of macromolecule metabolic process;GO:0051252//regulation of RNA metabolic process;GO:0019219//regulation of nucleobase-containing compound metabolic process;GO:0031326//regulation of cellular biosynthetic proce…
Gh_D09G0914	8.98333	4.19	6.20333	10.5533	9.07667	6.11333	AT3G44680	histone deacetylase 9	-	-	-	-	-	GO:0004407//histone deacetylase activity;GO:0016810//hydrolase activity, acting on carbon-nitrogen (but not peptide) bonds;GO:0016787//hydrolase activity;GO:0016811//hydrolase activity, acting on carbon-nitrogen (but not peptide) bonds, in linear amides;GO:0019213//deacetylase activity;GO:0003824//catalytic activity;GO:0033558//protein deacetylase activity	-
Gh_D05G1389	38.8933	20.8567	31.8133	46.2433	43.51	30.8633	AT1G04760	vesicle-associated membrane protein 726	-	-	-	-	GO:0043234//protein complex;GO:0016020//membrane;GO:0005623//cell;GO:0031201//SNARE complex;GO:0044444//cytoplasmic part;GO:0044424//intracellular part;GO:0098796//membrane protein complex;GO:0032991//macromolecular complex;GO:0044425//membrane part;GO:0044464//cell part;GO:0005622//intracellular;GO:0005737//cytoplasm	-	-
Gh_A11G0561	16.4567	8.3	12.9133	19.37	17.6767	11.18	AT4G22930	pyrimidin 4	Metabolism	Nucleotide metabolism	ko00240//Pyrimidine metabolism	K01465	-	-	GO:1901362//organic cyclic compound biosynthetic process;GO:0044205//'de novo' UMP biosynthetic process;GO:0009116//nucleoside metabolic process;GO:0046134//pyrimidine nucleoside biosynthetic process;GO:0046049//UMP metabolic process;GO:0019438//aromatic compound biosynthetic process;GO:0006139//nucleobase-containing compound metabolic process;GO:0006793//phosphorus metabolic process;GO:0009119//…
Gh_D05G2868	15.6633	7.53667	13.8367	22.2167	21.8567	12.0067	AT2G39450	Cation efflux family protein	-	-	-	-	-	GO:0015075//ion transmembrane transporter activity;GO:0022891//substrate-specific transmembrane transporter activity;GO:0005215//transporter activity;GO:0022892//substrate-specific transporter activity;GO:0005384//manganese ion transmembrane transporter activity;GO:0046873//metal ion transmembrane transporter activity;GO:0022890//inorganic cation transmembrane transporter activity;GO:0008324//cat…	-
Gh_D12G2249	11.6	7.29333	10.5233	16.05	14.93	9.94667	AT1G12800	Nucleic acid-binding, OB-fold-like protein	-	-	-	-	-	-	GO:0034641//cellular nitrogen compound metabolic process;GO:0046483//heterocycle metabolic process;GO:0071704//organic substance metabolic process;GO:1901360//organic cyclic compound metabolic process;GO:0043170//macromolecule metabolic process;GO:0090304//nucleic acid metabolic process;GO:0008152//metabolic process;GO:0009987//cellular process;GO:0016070//RNA metabolic process;GO:0006725//cellul…
Gh_A06G1314	15.8533	8.50667	14.8	22.72	18.9767	12.5567	AT4G26910	Dihydrolipoamide succinyltransferase	Metabolism	Carbohydrate metabolism;Amino acid metabolism	ko00020//Citrate cycle (TCA cycle);ko00310//Lysine degradation	K00658	GO:0016020//membrane	-	-
Gh_A11G2277	6.74333	1.70333	5.39	11.68	9.00667	4.23667	AT3G04560	unknown protein; FUNCTIONS IN: molecular_function unknown; INVOLVED IN: biological_process unknown; EXPRESSED IN: 22 plant structures; EXPRESSED DURING: 16 growth stages; Has 227 Blast hits to 225 proteins in 83 species: Archae - 0; Bacteria - 17; Metazoa - 98; Fungi - 29; Plants - 51; Viruses - 1; Other Eukaryotes - 31 (source: NCBI BLink).	-	-	-	-	-	GO:0003674//molecular_function	-
Gh_D10G1039	14.2167	7.36333	12.43	19.7633	16.9867	10.5467	AT5G18420	unknown protein; FUNCTIONS IN: molecular_function unknown; INVOLVED IN: biological_process unknown; LOCATED IN: cellular_component unknown; EXPRESSED IN: 25 plant structures; EXPRESSED DURING: 15 growth stages; CONTAINS InterPro DOMAIN/s: Protein of unknown function DUF2363 (InterPro:IPR019312); Has 1807 Blast hits to 1807 proteins in 277 species: Archae - 0; Bacteria - 0; Metazoa - 736; Fungi - …	-	-	-	-	-	GO:0003674//molecular_function	-
Gh_D13G2248	9.14333	5.23333	9.15	15.59	12.81	7.49333	AT1G18450	actin-related protein 4	-	-	-	-	-	GO:0005200//structural constituent of cytoskeleton;GO:0005198//structural molecule activity	-
Gh_D10G0655	16.81	6.76333	16.87	31.71	26.9533	14.2467	AT1G52220	FUNCTIONS IN: molecular_function unknown; INVOLVED IN: biological_process unknown; LOCATED IN: chloroplast thylakoid membrane, chloroplast; EXPRESSED IN: 23 plant structures; EXPRESSED DURING: 13 growth stages; BEST Arabidopsis thaliana protein match is: photosystem I P subunit (TAIR:AT2G46820.2); Has 251 Blast hits to 251 proteins in 43 species: Archae - 0; Bacteria - 66; Metazoa - 0; Fungi - 0;…	-	-	-	-	GO:0044434//chloroplast part;GO:0044435//plastid part;GO:0044422//organelle part;GO:0031976//plastid thylakoid;GO:0043229//intracellular organelle;GO:0031984//organelle subcompartment;GO:0016020//membrane;GO:0009535//chloroplast thylakoid membrane;GO:0044444//cytoplasmic part;GO:0055035//plastid thylakoid membrane;GO:0044424//intracellular part;GO:0044436//thylakoid part;GO:0009536//plastid;GO:00…	-	-
Gh_A05G0636	8.89	4.06333	8.7	15.7867	12.89	7.85667	AT5G22080	Chaperone DnaJ-domain superfamily protein	-	-	-	-	GO:0044464//cell part;GO:0005623//cell;GO:0044424//intracellular part;GO:0005737//cytoplasm;GO:0005622//intracellular	-	-
Gh_D04G0088	10.71	6.45	10.2667	16.07	13.9967	9.58333	AT3G14010	CTC-interacting domain 4	-	-	-	-	-	GO:0003676//nucleic acid binding;GO:0097159//organic cyclic compound binding;GO:0044822//poly(A) RNA binding;GO:1901363//heterocyclic compound binding;GO:0005488//binding;GO:0003723//RNA binding;GO:0003729//mRNA binding	-
Gh_D03G1819	14.88	8.19333	12.2067	20.29	16.5467	13.2767	AT5G27430	Signal peptidase subunit	Genetic Information Processing	Folding, sorting and degradation	ko03060//Protein export	K12948	-	-	GO:0006518//peptide metabolic process;GO:0071704//organic substance metabolic process;GO:0006465//signal peptide processing;GO:1901564//organonitrogen compound metabolic process;GO:0043603//cellular amide metabolic process;GO:0044238//primary metabolic process;GO:0051604//protein maturation;GO:0008152//metabolic process;GO:0016485//protein processing;GO:0009987//cellular process;GO:0019538//prote…
Gh_A12G0089	6.8	1.53	5.38667	11.58	8.73	5.1	AT3G09010	Protein kinase superfamily protein	-	-	-	-	-	GO:0003824//catalytic activity;GO:0016772//transferase activity, transferring phosphorus-containing groups;GO:0016301//kinase activity;GO:0016740//transferase activity	-
Gh_A10G2262	17.8667	8.01667	14.1067	25.3767	19.2067	13.9167	AT5G18420	unknown protein; FUNCTIONS IN: molecular_function unknown; INVOLVED IN: biological_process unknown; LOCATED IN: cellular_component unknown; EXPRESSED IN: 25 plant structures; EXPRESSED DURING: 15 growth stages; CONTAINS InterPro DOMAIN/s: Protein of unknown function DUF2363 (InterPro:IPR019312); Has 1807 Blast hits to 1807 proteins in 277 species: Archae - 0; Bacteria - 0; Metazoa - 736; Fungi - …	-	-	-	-	-	GO:0003674//molecular_function	-
Gh_D06G0889	20.1967	11.5167	15.3833	30.68	25.5533	16.9267	AT5G19530	S-adenosyl-L-methionine-dependent methyltransferases superfamily protein	-	-	-	-	-	-	GO:0042401//cellular biogenic amine biosynthetic process;GO:1901564//organonitrogen compound metabolic process;GO:0006596//polyamine biosynthetic process;GO:0009058//biosynthetic process;GO:0071704//organic substance metabolic process;GO:0008152//metabolic process;GO:0006807//nitrogen compound metabolic process;GO:0009309//amine biosynthetic process;GO:0009987//cellular process;GO:0006576//cellul…
Gh_D12G0728	13.35	6.72	10.2133	22.5333	17.1967	10.2667	AT5G67610	Uncharacterized conserved protein (DUF2215)	-	-	-	-	-	-	GO:0008150//biological_process
Gh_A01G1779	10.45	4.82	8.55	19.4633	15.43	8.26333	AT2G36410	Family of unknown function (DUF662)	-	-	-	-	GO:0043227//membrane-bounded organelle;GO:0043229//intracellular organelle;GO:0005623//cell;GO:0005634//nucleus;GO:0044424//intracellular part;GO:0044464//cell part;GO:0043231//intracellular membrane-bounded organelle;GO:0005622//intracellular;GO:0043226//organelle	-	-
Gh_A07G1965	9.50333	6.00333	8.26333	15.07	12.4067	8.35667	AT4G14920	Acyl-CoA N-acyltransferase with RING/FYVE/PHD-type zinc finger protein	-	-	-	-	-	-	GO:0031326//regulation of cellular biosynthetic process;GO:0010556//regulation of macromolecule biosynthetic process;GO:2000112//regulation of cellular macromolecule biosynthetic process;GO:0050794//regulation of cellular process;GO:0065007//biological regulation;GO:0060255//regulation of macromolecule metabolic process;GO:0080090//regulation of primary metabolic process;GO:0051252//regulation of…
Gh_D09G2246	40.42	18.2867	32.6767	67.9133	54.5367	36.47	AT3G21510	histidine-containing phosphotransmitter 1	Environmental Information Processing	Signal transduction	ko04075//Plant hormone signal transduction	K14490	GO:0044464//cell part;GO:0005623//cell;GO:0044424//intracellular part;GO:0005737//cytoplasm;GO:0005622//intracellular	-	-
Gh_A05G2916	7.93	4.12	7.77	14.5933	11.0767	7.81333	AT5G13980	Glycosyl hydrolase family 38 protein	Metabolism	Glycan biosynthesis and metabolism	ko00511//Other glycan degradation	K01191	GO:0009505//plant-type cell wall;GO:0030312//external encapsulating structure;GO:0071944//cell periphery;GO:0044464//cell part;GO:0005618//cell wall;GO:0005623//cell	-	-
Gh_A10G0606	8.79667	3.74	7.94667	15.8933	11.9567	7.46667	AT2G02390	glutathione S-transferase zeta 1	Metabolism	Amino acid metabolism	ko00350//Tyrosine metabolism	K01800	-	-	GO:0019748//secondary metabolic process;GO:0044710//single-organism metabolic process;GO:0009407//toxin catabolic process;GO:0044763//single-organism cellular process;GO:0009404//toxin metabolic process;GO:0044699//single-organism process;GO:0044248//cellular catabolic process;GO:0008152//metabolic process;GO:0090487//secondary metabolite catabolic process;GO:0009056//catabolic process;GO:0044712…
Gh_A11G2011	11.61	7.08	10.9967	17.5667	14.3	10.31	AT1G16570	UDP-Glycosyltransferase superfamily protein	Metabolism	Glycan biosynthesis and metabolism	ko00510//N-Glycan biosynthesis	K03842	-	-	GO:1901137//carbohydrate derivative biosynthetic process;GO:1901135//carbohydrate derivative metabolic process;GO:0006486//protein glycosylation;GO:0009101//glycoprotein biosynthetic process;GO:0009100//glycoprotein metabolic process;GO:0036211//protein modification process;GO:1901576//organic substance biosynthetic process;GO:0005975//carbohydrate metabolic process;GO:0043413//macromolecule glyc…
Gh_D12G0097	5.24333	5.13	2.44333	11.8	11.95	3.21667	AT3G62730	unknown protein; FUNCTIONS IN: molecular_function unknown; INVOLVED IN: biological_process unknown; LOCATED IN: endomembrane system; EXPRESSED IN: 13 plant structures; EXPRESSED DURING: LP.04 four leaves visible, 4 anthesis, LP.02 two leaves visible, petal differentiation and expansion stage; BEST Arabidopsis thaliana protein match is: unknown protein (TAIR:AT1G47980.1); Has 172 Blast hits to 172…	-	-	-	-	-	-	GO:0008150//biological_process
Gh_A12G0584	45.2933	26.0433	33.2967	70.1333	89.3967	39.4733	AT3G11480	S-adenosyl-L-methionine-dependent methyltransferases superfamily protein	-	-	-	-	-	-	GO:0006950//response to stress;GO:0050896//response to stimulus;GO:0006952//defense response
Gh_D10G1256	17.9033	3.16333	1.11667	32.57	46.06	10.9233	--	-	-	-	-	-	-	-	-
Gh_A13G0926	6.47333	5.18333	6.70333	10.5267	11.4467	7.00333	AT1G23380	KNOTTED1-like homeobox gene 6	-	-	-	-	-	GO:0005515//protein binding;GO:0005488//binding	-
Gh_A05G0437	7.19	5.33333	7.91667	12.7867	14.0933	8.16	AT3G49500	RNA-dependent RNA polymerase 6	-	-	-	-	-	-	GO:0044763//single-organism cellular process;GO:0048519//negative regulation of biological process;GO:0010629//negative regulation of gene expression;GO:0016458//gene silencing;GO:0050789//regulation of biological process;GO:0010605//negative regulation of macromolecule metabolic process;GO:0009987//cellular process;GO:0040029//regulation of gene expression, epigenetic;GO:0010468//regulation of g…
Gh_D01G0346	4.29333	1.6	5.18	9.46333	11.2567	4.39333	AT2G04340	unknown protein; Has 24 Blast hits to 24 proteins in 10 species: Archae - 0; Bacteria - 0; Metazoa - 0; Fungi - 0; Plants - 24; Viruses - 0; Other Eukaryotes - 0 (source: NCBI BLink).	-	-	-	-	GO:0005622//intracellular;GO:0044424//intracellular part;GO:0043229//intracellular organelle;GO:0005739//mitochondrion;GO:0044444//cytoplasmic part;GO:0043227//membrane-bounded organelle;GO:0043226//organelle;GO:0005737//cytoplasm;GO:0044464//cell part;GO:0043231//intracellular membrane-bounded organelle;GO:0005623//cell	-	-
Gh_D05G3349	3.02333	1.35	4.28333	8.14667	10.38	3.49667	AT5G53940	Yippee family putative zinc-binding protein	-	-	-	-	-	-	GO:0008150//biological_process
Gh_A07G0605	5.65	2.75	5.03333	15.2233	18.67	7.81	AT5G60910	AGAMOUS-like 8	-	-	-	-	GO:0044424//intracellular part;GO:0043231//intracellular membrane-bounded organelle;GO:0005622//intracellular;GO:0043227//membrane-bounded organelle;GO:0044464//cell part;GO:0005634//nucleus;GO:0043229//intracellular organelle;GO:0005623//cell;GO:0043226//organelle	-	-
Gh_A07G1297	7.49667	5.42667	6.88333	12.0133	12.46	7.67	AT4G01370	MAP kinase 4	Environmental Information Processing;Organismal Systems	Environmental adaptation;Signal transduction	ko04626//Plant-pathogen interaction;ko04016//MAPK signaling pathway - plant	K20600	-	-	GO:0016310//phosphorylation;GO:0044260//cellular macromolecule metabolic process;GO:0071704//organic substance metabolic process;GO:0043170//macromolecule metabolic process;GO:0009987//cellular process;GO:0006796//phosphate-containing compound metabolic process;GO:0043412//macromolecule modification;GO:0006464//cellular protein modification process;GO:0019538//protein metabolic process;GO:0008152…
Gh_A09G1117	9.18333	7.40667	9.24667	14.8067	15.3433	10.0633	--	-	-	-	-	-	-	-	-
Gh_A11G1858	1.50333	2.17333	3.45	10.78	13.5433	2.23333	AT4G33950	Protein kinase superfamily protein	Environmental Information Processing	Signal transduction	ko04075//Plant hormone signal transduction;ko04016//MAPK signaling pathway - plant	K14498	-	GO:0016301//kinase activity;GO:0004672//protein kinase activity;GO:0016740//transferase activity;GO:0004674//protein serine/threonine kinase activity;GO:0016773//phosphotransferase activity, alcohol group as acceptor;GO:0016772//transferase activity, transferring phosphorus-containing groups;GO:0003824//catalytic activity;GO:0010857//calcium-dependent protein kinase activity;GO:0009931//calcium-d…	-
Gh_D02G0641	5.51	5.97	8.28667	12.37	13.9567	5.32667	AT3G17440	novel plant snare 13	-	-	-	-	-	-	GO:0006623//protein targeting to vacuole;GO:0044699//single-organism process;GO:0015031//protein transport;GO:0051234//establishment of localization;GO:0006810//transport;GO:0044765//single-organism transport;GO:0051641//cellular localization;GO:0033365//protein localization to organelle;GO:1902580//single-organism cellular localization;GO:0072594//establishment of protein localization to organel…
Gh_D04G0285	8.19	6.46	7.95	13.1833	13.92	7.56	AT5G09260	vacuolar protein sorting-associated protein 20.2	Cellular Processes	Transport and catabolism	ko04144//Endocytosis	K12195	-	-	GO:0016043//cellular component organization;GO:0016050//vesicle organization;GO:0051649//establishment of localization in cell;GO:0070676//intralumenal vesicle formation;GO:1902591//single-organism membrane budding;GO:0044765//single-organism transport;GO:0006996//organelle organization;GO:0051234//establishment of localization;GO:0009987//cellular process;GO:0051641//cellular localization;GO:190…
Gh_Sca055090G01	3.45667	1.81333	4.27	12.1167	11.2567	3.32	AT4G17100	CONTAINS InterPro DOMAIN/s: Endoribonuclease XendoU (InterPro:IPR018998); Has 943 Blast hits to 770 proteins in 162 species: Archae - 0; Bacteria - 61; Metazoa - 472; Fungi - 40; Plants - 78; Viruses - 35; Other Eukaryotes - 257 (source: NCBI BLink).	-	-	-	-	GO:0005576//extracellular region	-	-
Gh_D03G1210	7.28333	5.23333	7.63	13.83	13.5467	6.85333	AT3G46540	ENTH/VHS family protein	-	-	-	-	GO:0005575//cellular_component	-	-
Gh_A08G0633	3.5	1.65333	4.39333	10.6567	11.1167	4.18667	AT2G48150	glutathione peroxidase 4	Metabolism	Metabolism of other amino acids;Lipid metabolism	ko00480//Glutathione metabolism;ko00590//Arachidonic acid metabolism	K00432	-	-	GO:0044710//single-organism metabolic process;GO:0008152//metabolic process;GO:0055114//oxidation-reduction process;GO:0044699//single-organism process
Gh_D13G1006	3.65667	1.94667	5.47667	14.3867	15.6467	4.39	AT2G37678	far-red elongated hypocotyl 1	-	-	-	-	-	GO:0005488//binding;GO:0005515//protein binding	-
Gh_D11G2653	5.39	3.28333	6.24	12.16	12.96	5.13	AT1G55520	TATA binding protein 2	Genetic Information Processing	Transcription	ko03022//Basal transcription factors	K03120	-	-	GO:0009987//cellular process;GO:0044271//cellular nitrogen compound biosynthetic process;GO:0034645//cellular macromolecule biosynthetic process;GO:0006351//transcription, DNA-templated;GO:0032774//RNA biosynthetic process;GO:0008152//metabolic process;GO:0046483//heterocycle metabolic process;GO:0090304//nucleic acid metabolic process;GO:0019438//aromatic compound biosynthetic process;GO:0044238…
Gh_A04G0658	18.5567	14.7667	20.2433	29.95	29.9833	17.2933	AT2G37260	WRKY family transcription factor family protein	-	-	-	-	-	-	GO:0010468//regulation of gene expression;GO:0080090//regulation of primary metabolic process;GO:0019222//regulation of metabolic process;GO:0009889//regulation of biosynthetic process;GO:0050789//regulation of biological process;GO:0031326//regulation of cellular biosynthetic process;GO:0006355//regulation of transcription, DNA-templated;GO:0019219//regulation of nucleobase-containing compound m…
Gh_A06G0572	13.1633	9.69667	14.7567	21.6	22.0767	12.7967	AT5G19690	staurosporin and temperature sensitive 3-like A	Metabolism;Genetic Information Processing	Folding, sorting and degradation;Glycan biosynthesis and metabolism	ko04141//Protein processing in endoplasmic reticulum;ko00510//N-Glycan biosynthesis	K07151	-	-	GO:0044260//cellular macromolecule metabolic process;GO:0019538//protein metabolic process;GO:0043170//macromolecule metabolic process;GO:0009987//cellular process;GO:0044238//primary metabolic process;GO:0008152//metabolic process;GO:0043412//macromolecule modification;GO:0071704//organic substance metabolic process;GO:0044237//cellular metabolic process;GO:0036211//protein modification process;…
Gh_A05G1203	11.7833	5.99	17.94	37.7467	34.98	14.18	AT4G19640	Ras-related small GTP-binding family protein	-	-	-	-	-	GO:1901265//nucleoside phosphate binding;GO:0032550//purine ribonucleoside binding;GO:0032561//guanyl ribonucleotide binding;GO:0032549//ribonucleoside binding;GO:0035639//purine ribonucleoside triphosphate binding;GO:0001883//purine nucleoside binding;GO:0036094//small molecule binding;GO:0032553//ribonucleotide binding;GO:0019001//guanyl nucleotide binding;GO:0005525//GTP binding;GO:0005488//bi…	-
Gh_D13G0091	8.01	4.97	10.2467	20.09	18.7267	8.64667	AT1G21080	DNAJ heat shock N-terminal domain-containing protein	-	-	-	-	GO:0005623//cell;GO:0044444//cytoplasmic part;GO:0043226//organelle;GO:0005622//intracellular;GO:0005737//cytoplasm;GO:0044464//cell part;GO:0043229//intracellular organelle;GO:0005794//Golgi apparatus;GO:0012505//endomembrane system;GO:0043231//intracellular membrane-bounded organelle;GO:0043227//membrane-bounded organelle;GO:0044424//intracellular part	-	-
Gh_A01G0740	2.92	1.21	5.04667	10.5967	9.81667	3.00667	AT5G55990	calcineurin B-like protein 2	-	-	-	-	-	GO:0005488//binding;GO:0043169//cation binding;GO:0005509//calcium ion binding;GO:0046872//metal ion binding;GO:0043167//ion binding	-
Gh_D01G1856	9.84667	7.53333	12.3067	18.97	18.22	10.05	AT1G21750	PDI-like 1-1	Genetic Information Processing	Folding, sorting and degradation	ko04141//Protein processing in endoplasmic reticulum	K09580	GO:0044444//cytoplasmic part;GO:0043229//intracellular organelle;GO:0000326//protein storage vacuole;GO:0043226//organelle;GO:0005737//cytoplasm;GO:0044464//cell part;GO:0000325//plant-type vacuole;GO:0043227//membrane-bounded organelle;GO:0000322//storage vacuole;GO:0044424//intracellular part;GO:0005622//intracellular;GO:0005623//cell;GO:0005773//vacuole;GO:0043231//intracellular membrane-bound…	-	-
Gh_A08G0812	6.16667	4.54667	7.47333	11.1767	10.7533	6.23333	AT5G35080	INVOLVED IN: biological_process unknown; LOCATED IN: endomembrane system; EXPRESSED IN: 22 plant structures; EXPRESSED DURING: 13 growth stages; CONTAINS InterPro DOMAIN/s: Mannose-6-phosphate receptor, binding (InterPro:IPR009011), Glucosidase II beta subunit-like (InterPro:IPR012913); Has 30201 Blast hits to 17322 proteins in 780 species: Archae - 12; Bacteria - 1396; Metazoa - 17338; Fungi - 3…	Genetic Information Processing	Folding, sorting and degradation	ko04141//Protein processing in endoplasmic reticulum	K10088	-	-	GO:0042221//response to chemical;GO:0009057//macromolecule catabolic process;GO:0044267//cellular protein metabolic process;GO:0030433//ER-associated ubiquitin-dependent protein catabolic process;GO:0044238//primary metabolic process;GO:0019538//protein metabolic process;GO:0043161//proteasome-mediated ubiquitin-dependent protein catabolic process;GO:0010033//response to organic substance;GO:0044…
Gh_A07G0561	17.8133	11.3733	23.5	39.8267	39.2633	17.72	AT1G74910	ADP-glucose pyrophosphorylase family protein	Metabolism	Carbohydrate metabolism	ko00520//Amino sugar and nucleotide sugar metabolism;ko00051//Fructose and mannose metabolism	K00966	-	GO:0005515//protein binding;GO:0005488//binding	-
Gh_D06G0491	5.08333	5.05	7.83333	14.33	14.7533	6.82667	AT1G05500	Calcium-dependent lipid-binding (CaLB domain) family protein	-	-	-	-	GO:0005911//cell-cell junction;GO:0030054//cell junction;GO:0009506//plasmodesma;GO:0055044//symplast	-	-
Gh_A03G1559	4.13	2.14667	8.53333	19.8867	19.3967	5.79333	AT1G74520	HVA22 homologue A	-	-	-	-	-	-	GO:1901700//response to oxygen-containing compound;GO:0050896//response to stimulus;GO:0001101//response to acid chemical;GO:0010035//response to inorganic substance;GO:0006950//response to stress;GO:0042221//response to chemical;GO:0009415//response to water;GO:0009628//response to abiotic stimulus;GO:0009414//response to water deprivation
Gh_A12G0121	6.63667	5.39	11.16	24.3567	23.71	8.19333	AT5G64170	dentin sialophosphoprotein-related	-	-	-	-	-	GO:0003674//molecular_function	-
Gh_A06G1244	6.35333	3.34333	13.48	26.6067	27.13	6.73333	AT1G17280	ubiquitin-conjugating enzyme 34	Genetic Information Processing	Folding, sorting and degradation	ko04141//Protein processing in endoplasmic reticulum;ko04120//Ubiquitin mediated proteolysis	K04554	-	-	GO:0044238//primary metabolic process;GO:0009987//cellular process;GO:0071704//organic substance metabolic process;GO:0008152//metabolic process;GO:0019941//modification-dependent protein catabolic process;GO:0051603//proteolysis involved in cellular protein catabolic process;GO:0044257//cellular protein catabolic process;GO:1901575//organic substance catabolic process;GO:0043632//modification-de…
Gh_A13G2173	3.75667	2.57667	6.14	11.3067	11.3867	4.26	AT3G53990	Adenine nucleotide alpha hydrolases-like superfamily protein	-	-	-	-	GO:0009506//plasmodesma;GO:0055044//symplast;GO:0005911//cell-cell junction;GO:0030054//cell junction	-	-
XLOC_015219	20.5233	18.3267	25.6533	37.8033	41.15	22.0067	--	-	-	-	-	-	-	-	-
Gh_A07G1811	4.32	3.88	5.54333	9.49667	10.15	4.36333	AT5G24590	TCV-interacting protein	-	-	-	-	-	GO:0001071//nucleic acid binding transcription factor activity;GO:0003700//transcription factor activity, sequence-specific DNA binding	-
Gh_D12G0857	12.0567	22.1733	19.93	35.4533	35.3567	18.8067	AT4G37180	Homeodomain-like superfamily protein	-	-	-	-	-	-	GO:2001141//regulation of RNA biosynthetic process;GO:0051171//regulation of nitrogen compound metabolic process;GO:2000112//regulation of cellular macromolecule biosynthetic process;GO:0060255//regulation of macromolecule metabolic process;GO:0010556//regulation of macromolecule biosynthetic process;GO:0050789//regulation of biological process;GO:0080090//regulation of primary metabolic process;…
Gh_D01G0718	10.51	15.1467	16.3	23.1567	23.7	13.48	AT3G13110	serine acetyltransferase 2;2	Metabolism	Amino acid metabolism;Energy metabolism	ko00270//Cysteine and methionine metabolism;ko00920//Sulfur metabolism	K00640	-	GO:0016413//O-acetyltransferase activity;GO:0003824//catalytic activity;GO:0009001//serine O-acetyltransferase activity;GO:0016746//transferase activity, transferring acyl groups;GO:0016407//acetyltransferase activity;GO:0016747//transferase activity, transferring acyl groups other than amino-acyl groups;GO:0008374//O-acyltransferase activity;GO:0016412//serine O-acyltransferase activity;GO:00167…	-
Gh_D13G1856	5.21667	7.45333	5.20667	15.2633	14.9233	4.89333	AT1G22490	basic helix-loop-helix (bHLH) DNA-binding superfamily protein	-	-	-	-	-	GO:0001071//nucleic acid binding transcription factor activity;GO:0003700//transcription factor activity, sequence-specific DNA binding	-
XLOC_044147	8.24	11.8433	9.79	23.84	19.87	9.01667	--	-	-	-	-	-	-	-	-
Gh_A13G1314	10.4533	8.84667	14.91	71.5067	61.39	11.8333	AT1G78380	glutathione S-transferase TAU 19	Metabolism	Metabolism of other amino acids	ko00480//Glutathione metabolism	K00799	-	-	GO:0042221//response to chemical;GO:0010035//response to inorganic substance;GO:0010038//response to metal ion;GO:0050896//response to stimulus;GO:0046686//response to cadmium ion
Gh_A01G1137	6.01333	5.57333	6.51	12.3033	10.89	6.31	AT3G12010	FUNCTIONS IN: molecular_function unknown; INVOLVED IN: biological_process unknown; EXPRESSED IN: sperm cell, cultured cell; CONTAINS InterPro DOMAIN/s: Colon cancer-associated Mic1-like (InterPro:IPR009755); Has 30201 Blast hits to 17322 proteins in 780 species: Archae - 12; Bacteria - 1396; Metazoa - 17338; Fungi - 3422; Plants - 5037; Viruses - 0; Other Eukaryotes - 2996 (source: NCBI BLink).	-	-	-	-	-	GO:0003674//molecular_function	-
Gh_D12G0930	3.20333	2.05333	4.22333	13.05	10.8967	2.80333	AT5G09680	reduced lateral root formation	-	-	-	-	-	GO:0005488//binding;GO:0043167//ion binding;GO:0043169//cation binding;GO:0046872//metal ion binding	-
Gh_A12G1499	2.64	2.07333	3.91667	12.2533	9.73333	2.97	AT1G26670	Vesicle transport v-SNARE family protein	Genetic Information Processing	Folding, sorting and degradation	ko04130//SNARE interactions in vesicular transport	K08493	GO:0044444//cytoplasmic part;GO:0005622//intracellular;GO:0044431//Golgi apparatus part;GO:0043229//intracellular organelle;GO:0043231//intracellular membrane-bounded organelle;GO:0043226//organelle;GO:0012505//endomembrane system;GO:0044464//cell part;GO:0005794//Golgi apparatus;GO:0005802//trans-Golgi network;GO:0031984//organelle subcompartment;GO:0005623//cell;GO:0044424//intracellular part;G…	-	-
Gh_D05G1048	2.42333	1.83333	3.60667	10.0033	8.36333	2.65667	AT4G21160	Calcium-dependent ARF-type GTPase activating protein family	Cellular Processes	Transport and catabolism	ko04144//Endocytosis	K12486	-	-	GO:0006886//intracellular protein transport;GO:0051234//establishment of localization;GO:0006810//transport;GO:0033036//macromolecule localization;GO:0051179//localization;GO:0045184//establishment of protein localization;GO:0008104//protein localization;GO:0070727//cellular macromolecule localization;GO:0034613//cellular protein localization;GO:0071702//organic substance transport;GO:0015031//pr…
Gh_A10G0382	1.83333	1.32333	3.40667	13.0933	10.5	1.70667	AT1G30070	SGS domain-containing protein	-	-	-	-	GO:0043227//membrane-bounded organelle;GO:0044424//intracellular part;GO:0005623//cell;GO:0044464//cell part;GO:0043231//intracellular membrane-bounded organelle;GO:0043226//organelle;GO:0005622//intracellular;GO:0005634//nucleus;GO:0043229//intracellular organelle	-	-
Gh_D12G1650	6.54	5.37	13.6167	56.1633	43.1633	4.57	AT2G02760	ubiquiting-conjugating enzyme 2	Genetic Information Processing	Folding, sorting and degradation	ko04120//Ubiquitin mediated proteolysis	K10573	-	-	GO:0006281//DNA repair;GO:0008152//metabolic process;GO:0006259//DNA metabolic process;GO:0006725//cellular aromatic compound metabolic process;GO:0071704//organic substance metabolic process;GO:0044699//single-organism process;GO:0044237//cellular metabolic process;GO:0051716//cellular response to stimulus;GO:0033554//cellular response to stress;GO:0006807//nitrogen compound metabolic process;GO…
Gh_D10G0393	11.8833	9.34667	21.71	70.47	61.1267	11.0867	AT1G30070	SGS domain-containing protein	-	-	-	-	GO:0043229//intracellular organelle;GO:0005634//nucleus;GO:0043231//intracellular membrane-bounded organelle;GO:0044464//cell part;GO:0043227//membrane-bounded organelle;GO:0043226//organelle;GO:0044424//intracellular part;GO:0005622//intracellular;GO:0005623//cell	-	-
Gh_A12G1296	2.04333	1.50333	4.15333	12.14	10.2067	2.08	AT2G33510	CONTAINS InterPro DOMAIN/s: WW/Rsp5/WWP (InterPro:IPR001202); BEST Arabidopsis thaliana protein match is: unknown protein (TAIR:AT1G28070.1); Has 3898 Blast hits to 1138 proteins in 179 species: Archae - 0; Bacteria - 40; Metazoa - 2353; Fungi - 242; Plants - 298; Viruses - 92; Other Eukaryotes - 873 (source: NCBI BLink).	-	-	-	-	-	GO:0005488//binding;GO:0005515//protein binding	-
Gh_A03G0637	7.89	8.00667	9.57667	15.8933	15.3233	8.72667	AT5G15740	O-fucosyltransferase family protein	-	-	-	-	-	-	GO:0019318//hexose metabolic process;GO:0006004//fucose metabolic process;GO:0044710//single-organism metabolic process;GO:0008152//metabolic process;GO:0044699//single-organism process;GO:0005975//carbohydrate metabolic process;GO:0071704//organic substance metabolic process;GO:0044723//single-organism carbohydrate metabolic process;GO:0005996//monosaccharide metabolic process;GO:0044281//small …
XLOC_073974	6.99	6.87	8.93667	15.65	15.17	7.56333	AT4G09490	Polynucleotidyl transferase, ribonuclease H-like superfamily protein	-	-	-	-	-	GO:0003676//nucleic acid binding;GO:1901363//heterocyclic compound binding;GO:0097159//organic cyclic compound binding;GO:0005488//binding	-
Gh_D04G1892	11.0933	7.85333	17.0767	56.1833	49.9367	14.1233	AT2G03710	K-box region and MADS-box transcription factor family protein	-	-	-	-	GO:0043229//intracellular organelle;GO:0005634//nucleus;GO:0043231//intracellular membrane-bounded organelle;GO:0044464//cell part;GO:0043227//membrane-bounded organelle;GO:0005622//intracellular;GO:0043226//organelle;GO:0044424//intracellular part;GO:0005623//cell	-	-
XLOC_009420	2.84	2.3	4.91667	14.1667	12.3033	3.82667	AT2G24960	unknown protein; BEST Arabidopsis thaliana protein match is: unknown protein (TAIR:AT4G02210.2); Has 1453 Blast hits to 509 proteins in 26 species: Archae - 0; Bacteria - 0; Metazoa - 1; Fungi - 39; Plants - 1363; Viruses - 0; Other Eukaryotes - 50 (source: NCBI BLink).	-	-	-	-	GO:0005623//cell;GO:0043227//membrane-bounded organelle;GO:0044424//intracellular part;GO:0043231//intracellular membrane-bounded organelle;GO:0005634//nucleus;GO:0043229//intracellular organelle;GO:0043226//organelle;GO:0044464//cell part;GO:0005622//intracellular	-	-
Gh_D02G2358	2.25333	3.39	3.75667	11.16	9.56667	3.19667	AT1G57680	FUNCTIONS IN: molecular_function unknown; INVOLVED IN: biological_process unknown; LOCATED IN: endomembrane system; EXPRESSED IN: 24 plant structures; EXPRESSED DURING: 15 growth stages; CONTAINS InterPro DOMAIN/s: Uncharacterised conserved protein UCP031277 (InterPro:IPR016971); Has 35333 Blast hits to 34131 proteins in 2444 species: Archae - 798; Bacteria - 22429; Metazoa - 974; Fungi - 991; Pl…	-	-	-	-	-	GO:0003674//molecular_function	-
Gh_D09G2285	0.54	0.853333	2.87	10.7767	8.59333	1.83	AT3G16770	ethylene-responsive element binding protein	-	-	-	-	-	GO:1901363//heterocyclic compound binding;GO:0005488//binding;GO:0097159//organic cyclic compound binding;GO:0003677//DNA binding;GO:0003676//nucleic acid binding	-
Gh_A09G1377	4.43333	4.59	5.93333	13.9633	11.9167	5.68	AT3G09870	SAUR-like auxin-responsive protein family	Environmental Information Processing	Signal transduction	ko04075//Plant hormone signal transduction	K14488	-	GO:0003674//molecular_function	-
Gh_A09G1900	1.29333	1.42333	1.42667	11.3333	11.0067	1.21	AT3G22550	Protein of unknown function (DUF581)	-	-	-	-	GO:0044464//cell part;GO:0043231//intracellular membrane-bounded organelle;GO:0043229//intracellular organelle;GO:0005623//cell;GO:0044424//intracellular part;GO:0043227//membrane-bounded organelle;GO:0043226//organelle;GO:0005634//nucleus;GO:0005622//intracellular	-	-
Gh_D05G3108	3.66667	3.15333	3.98667	15.3633	14.8367	2.89667	AT1G69980	unknown protein; LOCATED IN: endomembrane system; EXPRESSED IN: 24 plant structures; EXPRESSED DURING: 15 growth stages; Has 30 Blast hits to 30 proteins in 12 species: Archae - 0; Bacteria - 0; Metazoa - 0; Fungi - 0; Plants - 30; Viruses - 0; Other Eukaryotes - 0 (source: NCBI BLink).	-	-	-	-	GO:0031224//intrinsic component of membrane;GO:0016021//integral component of membrane;GO:0044425//membrane part;GO:0016020//membrane	-	-
Gh_D05G3164	2.07333	2.27	2.90333	15.04	14.7033	1.68333	AT1G05720	selenoprotein family protein	-	-	-	-	-	GO:0005488//binding;GO:0008430//selenium binding	-
Gh_A11G2416	2.45667	3.70333	2.28667	17.2433	13.7933	3.13333	AT5G27620	cyclin H;1	Genetic Information Processing	Transcription;Replication and repair	ko03420//Nucleotide excision repair;ko03022//Basal transcription factors	K06634	-	GO:0005515//protein binding;GO:0005488//binding	-
Gh_D07G0671	2.27	1.75667	1.85	14.18	12.5133	2.73667	AT5G60910	AGAMOUS-like 8	-	-	-	-	GO:0005622//intracellular;GO:0044464//cell part;GO:0044424//intracellular part;GO:0043229//intracellular organelle;GO:0005634//nucleus;GO:0043226//organelle;GO:0043231//intracellular membrane-bounded organelle;GO:0005623//cell;GO:0043227//membrane-bounded organelle	-	-
Gh_A07G0587	0.493333	1.46	0.596667	12	10.5833	1.60333	AT5G27620	cyclin H;1	Genetic Information Processing	Transcription;Replication and repair	ko03420//Nucleotide excision repair;ko03022//Basal transcription factors	K06634	-	GO:0005515//protein binding;GO:0005488//binding	-
XLOC_075435	13.3067	9.03	13.6667	19.1733	20.9133	7.03333	AT4G09490	Polynucleotidyl transferase, ribonuclease H-like superfamily protein	-	-	-	-	-	GO:0097159//organic cyclic compound binding;GO:1901363//heterocyclic compound binding;GO:0003676//nucleic acid binding;GO:0005488//binding	-
Gh_D01G0566	8.57333	6.21667	9.8	13.8	13.5633	4.38333	AT5G54600	Translation protein SH3-like family protein	Genetic Information Processing	Translation	ko03010//Ribosome	K02895	-	GO:0003735//structural constituent of ribosome;GO:0005198//structural molecule activity	-
Gh_D07G0643	13.3967	12.7767	14.7367	18.0433	18.8433	9.36333	AT2G03220	fucosyltransferase 1	-	-	-	-	-	GO:0005515//protein binding;GO:0005488//binding	-
Gh_D03G1843	21.51	21.8833	26.6067	38.94	40.36	13.9	AT1G32050	SCAMP family protein	-	-	-	-	GO:0043226//organelle;GO:0030133//transport vesicle;GO:0012505//endomembrane system;GO:0030658//transport vesicle membrane;GO:0031410//cytoplasmic vesicle;GO:0043231//intracellular membrane-bounded organelle;GO:0044446//intracellular organelle part;GO:0044424//intracellular part;GO:0016020//membrane;GO:0044433//cytoplasmic vesicle part;GO:0098588//bounding membrane of organelle;GO:0031982//vesicl…	-	-
Gh_D07G0510	5.29333	5.53667	6.53333	10.9533	11.52	2.89667	AT3G48610	non-specific phospholipase C6	Metabolism	Lipid metabolism;Carbohydrate metabolism	ko00564//Glycerophospholipid metabolism;ko00562//Inositol phosphate metabolism;ko00565//Ether lipid metabolism	K01114	-	-	GO:0071704//organic substance metabolic process;GO:0006796//phosphate-containing compound metabolic process;GO:0044237//cellular metabolic process;GO:1901575//organic substance catabolic process;GO:0044763//single-organism cellular process;GO:0006793//phosphorus metabolic process;GO:0044712//single-organism catabolic process;GO:0044710//single-organism metabolic process;GO:0006629//lipid metaboli…
Gh_A05G0459	6.51667	7.48333	7.85667	15.72	13.3633	5.14333	AT2G25280	CONTAINS InterPro DOMAIN/s: UPF0103/Mediator of ErbB2-driven cell motility (Memo), related (InterPro:IPR002737); Has 1074 Blast hits to 1072 proteins in 474 species: Archae - 213; Bacteria - 366; Metazoa - 159; Fungi - 135; Plants - 54; Viruses - 0; Other Eukaryotes - 147 (source: NCBI BLink).	-	-	-	-	GO:0005634//nucleus;GO:0044464//cell part;GO:0044424//intracellular part;GO:0043229//intracellular organelle;GO:0005622//intracellular;GO:0005623//cell;GO:0043227//membrane-bounded organelle;GO:0043231//intracellular membrane-bounded organelle;GO:0043226//organelle	-	-
Gh_A09G2040	9.3	8.69	11.3833	22.27	17.65	6.15333	AT5G18900	2-oxoglutarate (2OG) and Fe(II)-dependent oxygenase superfamily protein	Metabolism	Amino acid metabolism	ko00330//Arginine and proline metabolism	K00472	GO:0043226//organelle;GO:0043231//intracellular membrane-bounded organelle;GO:0005634//nucleus;GO:0043229//intracellular organelle;GO:0005622//intracellular;GO:0043227//membrane-bounded organelle;GO:0005623//cell;GO:0044464//cell part;GO:0044424//intracellular part	-	-
Gh_A03G0950	5.59667	5.23333	6.69333	12.4	10.1067	4.49667	AT1G05180	NAD(P)-binding Rossmann-fold superfamily protein	-	-	-	-	GO:0043227//membrane-bounded organelle;GO:0005622//intracellular;GO:0043226//organelle;GO:0005623//cell;GO:0043229//intracellular organelle;GO:0005634//nucleus;GO:0043231//intracellular membrane-bounded organelle;GO:0044424//intracellular part;GO:0044464//cell part	-	-
Gh_A13G0064	7.14	8.41333	7.19667	15.2367	13.3067	4.16333	AT5G05180	unknown protein; BEST Arabidopsis thaliana protein match is: unknown protein (TAIR:AT3G10880.1); Has 1807 Blast hits to 1807 proteins in 277 species: Archae - 0; Bacteria - 0; Metazoa - 736; Fungi - 347; Plants - 385; Viruses - 0; Other Eukaryotes - 339 (source: NCBI BLink).	-	-	-	-	-	-	GO:0008150//biological_process
Gh_D02G2317	7.64333	7.97	7.75	12.3867	10.1833	5.85667	AT1G60890	Phosphatidylinositol-4-phosphate 5-kinase family protein	Cellular Processes;Metabolism;Environmental Information Processing	Signal transduction;Carbohydrate metabolism;Transport and catabolism	ko04144//Endocytosis;ko00562//Inositol phosphate metabolism;ko04070//Phosphatidylinositol signaling system	K00889	-	GO:0032550//purine ribonucleoside binding;GO:0032559//adenyl ribonucleotide binding;GO:0005488//binding;GO:1901265//nucleoside phosphate binding;GO:1901363//heterocyclic compound binding;GO:0032549//ribonucleoside binding;GO:0001882//nucleoside binding;GO:0032555//purine ribonucleotide binding;GO:0097367//carbohydrate derivative binding;GO:0043167//ion binding;GO:0036094//small molecule binding;G…	-
Gh_A05G1897	5.79333	6.03	5.76667	10.6167	8.84333	4.92333	AT3G21110	purin 7	Metabolism	Nucleotide metabolism	ko00230//Purine metabolism	K01923	GO:0009536//plastid;GO:0043231//intracellular membrane-bounded organelle;GO:0009532//plastid stroma;GO:0044434//chloroplast part;GO:0044435//plastid part;GO:0043229//intracellular organelle;GO:0005623//cell;GO:0044424//intracellular part;GO:0005622//intracellular;GO:0009507//chloroplast;GO:0005737//cytoplasm;GO:0043227//membrane-bounded organelle;GO:0044446//intracellular organelle part;GO:004442…	-	-
Gh_A05G2883	6.14667	6.18667	5.76	11.2367	9.39667	5.39333	AT3G55990	Plant protein of unknown function (DUF828)	-	-	-	-	GO:0005623//cell;GO:0005622//intracellular;GO:0044424//intracellular part;GO:0005634//nucleus;GO:0043229//intracellular organelle;GO:0043226//organelle;GO:0044464//cell part;GO:0043227//membrane-bounded organelle;GO:0043231//intracellular membrane-bounded organelle	-	-
Gh_D09G2097	3.61667	3.35667	2.96667	20.72	15.08	1.36333	AT3G22550	Protein of unknown function (DUF581)	-	-	-	-	GO:0005634//nucleus;GO:0043226//organelle;GO:0043227//membrane-bounded organelle;GO:0005622//intracellular;GO:0044464//cell part;GO:0005623//cell;GO:0043231//intracellular membrane-bounded organelle;GO:0043229//intracellular organelle;GO:0044424//intracellular part	-	-
Gh_A13G0100	11.7133	11.8133	9.95333	19.85	16.5667	9.2	AT5G04600	RNA-binding (RRM/RBD/RNP motifs) family protein	-	-	-	-	-	-	GO:0008150//biological_process
Gh_D13G0115	7.42667	7.38667	6.07667	13.1533	11.74	5.35333	AT5G04600	RNA-binding (RRM/RBD/RNP motifs) family protein	-	-	-	-	-	-	GO:0008150//biological_process
Gh_D03G0492	5.10333	6.51667	10.3133	15.8467	15.2533	8.4	AT5G16830	syntaxin of plants 21	-	-	-	-	GO:0044431//Golgi apparatus part;GO:0043231//intracellular membrane-bounded organelle;GO:0044464//cell part;GO:0005622//intracellular;GO:0043229//intracellular organelle;GO:0005737//cytoplasm;GO:0031988//membrane-bounded vesicle;GO:0016023//cytoplasmic, membrane-bounded vesicle;GO:0005794//Golgi apparatus;GO:0043226//organelle;GO:0044444//cytoplasmic part;GO:0012505//endomembrane system;GO:003013…	-	-
Gh_D06G0694	6.41667	7.31	14.4267	19.99	20.0433	10.08	AT4G29160	SNF7 family protein	Cellular Processes	Transport and catabolism	ko04144//Endocytosis	K12194	-	GO:0005515//protein binding;GO:0005488//binding	-
Gh_D09G1939	6.91667	6.74333	10.73	14.24	13.9733	9.14	AT3G24160	putative type 1 membrane protein	-	-	-	-	GO:0043229//intracellular organelle;GO:0044446//intracellular organelle part;GO:0005737//cytoplasm;GO:0043226//organelle;GO:0005623//cell;GO:0044464//cell part;GO:0044422//organelle part;GO:0005774//vacuolar membrane;GO:0016020//membrane;GO:0043227//membrane-bounded organelle;GO:0044437//vacuolar part;GO:0044424//intracellular part;GO:0031090//organelle membrane;GO:0044444//cytoplasmic part;GO:00…	-	-
Gh_D06G0490	4.79667	4.64	15.5167	29.0833	30.62	7.05333	AT5G34850	purple acid phosphatase 26	-	-	-	-	GO:0005737//cytoplasm;GO:0005773//vacuole;GO:0043231//intracellular membrane-bounded organelle;GO:0044424//intracellular part;GO:0044464//cell part;GO:0005622//intracellular;GO:0043229//intracellular organelle;GO:0005623//cell;GO:0043226//organelle;GO:0043227//membrane-bounded organelle;GO:0044444//cytoplasmic part	-	-
Gh_A12G0430	2.48667	3.60333	8.56667	18.2733	17.6733	3.95667	AT2G35120	Single hybrid motif superfamily protein	Metabolism	Carbohydrate metabolism;Amino acid metabolism	ko00630//Glyoxylate and dicarboxylate metabolism;ko00260//Glycine, serine and threonine metabolism	K02437	-	GO:0032555//purine ribonucleotide binding;GO:0043168//anion binding;GO:1901363//heterocyclic compound binding;GO:0032559//adenyl ribonucleotide binding;GO:0097367//carbohydrate derivative binding;GO:0005488//binding;GO:0017076//purine nucleotide binding;GO:0097159//organic cyclic compound binding;GO:0043167//ion binding;GO:0030554//adenyl nucleotide binding;GO:0001883//purine nucleoside binding;G…	-
Gh_A07G1614	6.95667	7.69667	11.9567	16.1833	15.6333	7.75333	AT5G38900	Thioredoxin superfamily protein	-	-	-	-	-	-	GO:0051704//multi-organism process;GO:0009607//response to biotic stimulus;GO:0045087//innate immune response;GO:0050896//response to stimulus;GO:0098542//defense response to other organism;GO:0002376//immune system process;GO:0051707//response to other organism;GO:0006952//defense response;GO:0009817//defense response to fungus, incompatible interaction;GO:0006950//response to stress;GO:0050832/…
Gh_A09G1038	1.63667	3.02667	13.7267	26.83	23.7667	4.55667	AT5G46170	F-box family protein	-	-	-	-	GO:0005634//nucleus;GO:0043231//intracellular membrane-bounded organelle;GO:0043227//membrane-bounded organelle;GO:0044424//intracellular part;GO:0005623//cell;GO:0005622//intracellular;GO:0043226//organelle;GO:0043229//intracellular organelle;GO:0044464//cell part	-	-
Gh_D09G1059	3.01667	5.51	25.4367	51.9367	43.4867	7.48333	AT5G46170	F-box family protein	-	-	-	-	GO:0044424//intracellular part;GO:0044464//cell part;GO:0005634//nucleus;GO:0005622//intracellular;GO:0043229//intracellular organelle;GO:0005623//cell;GO:0043226//organelle;GO:0043227//membrane-bounded organelle;GO:0043231//intracellular membrane-bounded organelle	-	-
Gh_D10G0825	8.92667	9.67333	13.3467	18.6767	17.1433	10.05	AT3G56190	alpha-soluble NSF attachment protein 2	-	-	-	-	GO:0016020//membrane;GO:0005623//cell;GO:0044464//cell part;GO:0071944//cell periphery;GO:0005886//plasma membrane	-	-
Gh_D04G0487	1.57333	2.83667	9.88667	18.88	22.9667	4.94	AT3G28340	galacturonosyltransferase-like 10	-	-	-	-	-	-	GO:0009987//cellular process;GO:0016043//cellular component organization;GO:0045229//external encapsulating structure organization;GO:0071554//cell wall organization or biogenesis;GO:0071555//cell wall organization;GO:0071840//cellular component organization or biogenesis
Gh_A03G1140	1.19667	2.98333	9.27333	15.0033	16.6633	5.00333	AT5G55850	RPM1-interacting protein 4 (RIN4) family protein	-	-	-	-	-	-	GO:1901700//response to oxygen-containing compound;GO:0010035//response to inorganic substance;GO:0050896//response to stimulus;GO:0001101//response to acid chemical;GO:0010167//response to nitrate;GO:0042221//response to chemical;GO:1901698//response to nitrogen compound
Gh_A05G3147	3.20667	4.90667	21.4033	37.3467	41.2267	8.77	AT3G28340	galacturonosyltransferase-like 10	-	-	-	-	-	-	GO:0071555//cell wall organization;GO:0071840//cellular component organization or biogenesis;GO:0016043//cellular component organization;GO:0071554//cell wall organization or biogenesis;GO:0045229//external encapsulating structure organization;GO:0009987//cellular process
Gh_D04G0041	2.70667	3.02	6.85667	10.77	11.7533	4.64333	AT3G54870	Armadillo/beta-catenin repeat family protein / kinesin motor family protein	-	-	-	-	GO:0005622//intracellular;GO:0005623//cell;GO:0005737//cytoplasm;GO:0044444//cytoplasmic part;GO:0044464//cell part;GO:0009524//phragmoplast;GO:0044424//intracellular part	-	-
Gh_A04G0409	1.38667	2.29667	8.89667	13.75	18.4267	6.16333	AT1G17180	glutathione S-transferase TAU 25	Metabolism	Metabolism of other amino acids	ko00480//Glutathione metabolism	K00799	-	-	GO:0044248//cellular catabolic process;GO:0046260//trinitrotoluene catabolic process;GO:0018973//trinitrotoluene metabolic process;GO:0042537//benzene-containing compound metabolic process;GO:0009987//cellular process;GO:1901360//organic cyclic compound metabolic process;GO:0044237//cellular metabolic process;GO:1901575//organic substance catabolic process;GO:0019326//nitrotoluene metabolic proce…
Gh_A05G3171	0.556667	2.98333	11.7833	20.1833	25.33	6.75	AT5G39670	Calcium-binding EF-hand family protein	-	-	-	-	GO:0005575//cellular_component	-	-
Gh_A09G1515	3.21667	2.56	6.74333	9.26	10.14	4.90333	AT5G01030	Protein of unknown function (DUF3527)	-	-	-	-	-	GO:0003674//molecular_function	-
Gh_A05G3404	20.7033	19.0467	30.55	35.3667	39.81	24.97	AT3G52180	dual specificity protein phosphatase (DsPTP1) family protein	-	-	-	-	GO:0044464//cell part;GO:0043229//intracellular organelle;GO:0005622//intracellular;GO:0009507//chloroplast;GO:0044444//cytoplasmic part;GO:0043227//membrane-bounded organelle;GO:0009570//chloroplast stroma;GO:0044435//plastid part;GO:0043231//intracellular membrane-bounded organelle;GO:0043226//organelle;GO:0044434//chloroplast part;GO:0044446//intracellular organelle part;GO:0009532//plastid st…	-	-
Gh_D06G0812	20.4533	10.0867	47.52	76.16	96.9433	32.9767	AT1G74940	Protein of unknown function (DUF581)	-	-	-	-	GO:0044424//intracellular part;GO:0043226//organelle;GO:0005622//intracellular;GO:0044464//cell part;GO:0043231//intracellular membrane-bounded organelle;GO:0005623//cell;GO:0043227//membrane-bounded organelle;GO:0044444//cytoplasmic part;GO:0005739//mitochondrion;GO:0043229//intracellular organelle;GO:0005737//cytoplasm	-	-
Gh_A05G0769	6.00333	5.52333	8.59333	11.3367	12.0567	7.15333	AT5G59020	Protein of unknown function (DUF3527)	-	-	-	-	-	GO:0003674//molecular_function	-
Gh_D05G2505	2.24667	1.81	5.41	8.57667	10.0767	3.18667	AT2G39540	Gibberellin-regulated family protein	-	-	-	-	GO:0005576//extracellular region	-	-
Gh_D07G1812	2.80667	2.98	8.16667	10.7133	10.9267	6.43667	AT5G38900	Thioredoxin superfamily protein	-	-	-	-	-	-	GO:0009817//defense response to fungus, incompatible interaction;GO:0050832//defense response to fungus;GO:0006952//defense response;GO:0051704//multi-organism process;GO:0002376//immune system process;GO:0098542//defense response to other organism;GO:0050896//response to stimulus;GO:0051707//response to other organism;GO:0009814//defense response, incompatible interaction;GO:0043207//response to…
Gh_A01G1463	2.69667	3.54667	14.2	17.2367	20.8733	8.88333	AT5G42340	Plant U-Box 15	-	-	-	-	-	-	GO:0044260//cellular macromolecule metabolic process;GO:0006464//cellular protein modification process;GO:0016567//protein ubiquitination;GO:0070647//protein modification by small protein conjugation or removal;GO:0043412//macromolecule modification;GO:0036211//protein modification process;GO:0008152//metabolic process;GO:0009987//cellular process;GO:0019538//protein metabolic process;GO:0071704/…
Gh_D11G0475	6.75667	8.58	12.16	15.0733	14.77	8.76333	AT4G36810	geranylgeranyl pyrophosphate synthase 1	Metabolism	Metabolism of terpenoids and polyketides	ko00900//Terpenoid backbone biosynthesis	K13789	-	-	GO:0016109//tetraterpenoid biosynthetic process;GO:0016108//tetraterpenoid metabolic process;GO:0016117//carotenoid biosynthetic process;GO:0009058//biosynthetic process;GO:0044237//cellular metabolic process;GO:0008610//lipid biosynthetic process;GO:0006629//lipid metabolic process;GO:0042440//pigment metabolic process;GO:0009987//cellular process;GO:0006721//terpenoid metabolic process;GO:00717…
Gh_D09G1528	3.72333	3.22667	19.8033	24.99	25.5067	8.08667	AT3G54020	Arabidopsis Inositol phosphorylceramide synthase 1	-	-	-	-	GO:0005737//cytoplasm;GO:0044424//intracellular part;GO:0043231//intracellular membrane-bounded organelle;GO:0005623//cell;GO:0012505//endomembrane system;GO:0005802//trans-Golgi network;GO:0043226//organelle;GO:0005622//intracellular;GO:0044464//cell part;GO:0044431//Golgi apparatus part;GO:0031984//organelle subcompartment;GO:0044446//intracellular organelle part;GO:0044422//organelle part;GO:0…	-	-
Gh_A10G1553	11.9267	12.8933	23.9567	26.2367	29.0067	16.0533	AT3G06550	O-acetyltransferase family protein	-	-	-	-	GO:0005622//intracellular;GO:0043231//intracellular membrane-bounded organelle;GO:0000139//Golgi membrane;GO:0012505//endomembrane system;GO:0044446//intracellular organelle part;GO:0005794//Golgi apparatus;GO:0031090//organelle membrane;GO:0044431//Golgi apparatus part;GO:0043227//membrane-bounded organelle;GO:0044422//organelle part;GO:0043226//organelle;GO:0044464//cell part;GO:0005623//cell;G…	-	-
Gh_A01G0920	4.68	3.59667	7.45333	11.67	10.0433	7.61667	AT4G39080	vacuolar proton ATPase A3	Metabolism;Cellular Processes	Energy metabolism;Transport and catabolism	ko00190//Oxidative phosphorylation;ko04145//Phagosome	K02154	GO:0043234//protein complex;GO:0031090//organelle membrane;GO:0044422//organelle part;GO:0098805//whole membrane;GO:0044437//vacuolar part;GO:0033177//proton-transporting two-sector ATPase complex, proton-transporting domain;GO:0043229//intracellular organelle;GO:0033179//proton-transporting V-type ATPase, V0 domain;GO:0043231//intracellular membrane-bounded organelle;GO:0043227//membrane-bounded…	-	-
Gh_A10G2225	5.67667	4.23333	7.84	10.8833	10.1933	8.18333	AT1G17280	ubiquitin-conjugating enzyme 34	Genetic Information Processing	Folding, sorting and degradation	ko04141//Protein processing in endoplasmic reticulum;ko04120//Ubiquitin mediated proteolysis	K04554	-	-	GO:0051603//proteolysis involved in cellular protein catabolic process;GO:0006508//proteolysis;GO:0030163//protein catabolic process;GO:0044267//cellular protein metabolic process;GO:0009057//macromolecule catabolic process;GO:0043632//modification-dependent macromolecule catabolic process;GO:0044260//cellular macromolecule metabolic process;GO:0009056//catabolic process;GO:1901575//organic subst…
Gh_A11G1254	3.11	2.27	13.0933	29.03	25.1	11.06	AT2G19490	recA DNA recombination family protein	Genetic Information Processing	Replication and repair	ko03440//Homologous recombination	K03553	-	GO:0005488//binding;GO:0003690//double-stranded DNA binding;GO:0097159//organic cyclic compound binding;GO:0003677//DNA binding;GO:1901363//heterocyclic compound binding;GO:0003676//nucleic acid binding	-
Gh_A12G0398	2.88333	2.34333	8.16333	13.9867	12.3567	6.65667	AT4G39150	DNAJ heat shock N-terminal domain-containing protein	-	-	-	-	-	-	GO:0009987//cellular process;GO:0006457//protein folding
Gh_D04G1509	4.73	3.18667	7.82	11.71	11.4933	6.70333	AT5G64170	dentin sialophosphoprotein-related	-	-	-	-	-	GO:0003674//molecular_function	-
Gh_D09G2296	4.69	3.29	7.57333	10.36	10.62	6.43333	AT3G06850	2-oxoacid dehydrogenases acyltransferase family protein	Metabolism	Amino acid metabolism;Carbohydrate metabolism	ko00280//Valine, leucine and isoleucine degradation;ko00640//Propanoate metabolism	K09699	-	GO:0005488//binding;GO:0043169//cation binding;GO:0043167//ion binding;GO:0008270//zinc ion binding;GO:0046872//metal ion binding;GO:0046914//transition metal ion binding	-
Gh_A03G0586	20.2267	17.6167	29.75	37.8933	35.77	26.3333	AT3G26618	eukaryotic release factor 1-3	Genetic Information Processing	Translation	ko03015//mRNA surveillance pathway	K03265	-	GO:1901363//heterocyclic compound binding;GO:0008135//translation factor activity, RNA binding;GO:0008079//translation termination factor activity;GO:0003747//translation release factor activity;GO:0003723//RNA binding;GO:0097159//organic cyclic compound binding;GO:0005488//binding;GO:0003676//nucleic acid binding	-
Gh_A12G1324	5.49333	3.49333	9.46667	15.83	14.62	8.46667	AT1G10650	SBP (S-ribonuclease binding protein) family protein	-	-	-	-	GO:0005623//cell;GO:0005737//cytoplasm;GO:0044464//cell part;GO:0005622//intracellular;GO:0044424//intracellular part	-	-
Gh_A11G3036	9.06	5.27	14.62	21.5267	20.0967	12.7033	AT3G28480	Oxoglutarate/iron-dependent oxygenase	Metabolism	Amino acid metabolism	ko00330//Arginine and proline metabolism	K00472	-	-	GO:1901605//alpha-amino acid metabolic process;GO:0006082//organic acid metabolic process;GO:0044699//single-organism process;GO:0018208//peptidyl-proline modification;GO:0044260//cellular macromolecule metabolic process;GO:0043436//oxoacid metabolic process;GO:0008152//metabolic process;GO:0009987//cellular process;GO:1901360//organic cyclic compound metabolic process;GO:0044267//cellular protei…
Gh_A11G0610	2.34667	1.68667	5.66667	9.86	11.39	5.14667	AT5G40670	PQ-loop repeat family protein / transmembrane family protein	-	-	-	-	GO:0016020//membrane	-	-
Gh_D04G1458	31.4967	14.3233	60.8433	107.463	123.2	65.2333	AT5G28000	Polyketide cyclase/dehydrase and lipid transport superfamily protein	-	-	-	-	-	-	GO:0050896//response to stimulus;GO:0009607//response to biotic stimulus
Gh_D04G1642	4.03	1.95	6.75667	11.3867	13.0067	6.95667	AT4G34590	G-box binding factor 6	-	-	-	-	-	GO:0001071//nucleic acid binding transcription factor activity;GO:0003700//transcription factor activity, sequence-specific DNA binding	-
Gh_Sca006909G01	7.81667	6.36	14.68	26.3767	26.9133	13.2933	AT5G21090	Leucine-rich repeat (LRR) family protein	-	-	-	-	-	-	GO:0006952//defense response;GO:0006950//response to stress;GO:0050896//response to stimulus
Gh_A02G1051	9.35	5.78	20.02	39.0033	38.6333	19.9433	AT1G08450	calreticulin 3	Genetic Information Processing;Cellular Processes	Transport and catabolism;Folding, sorting and degradation	ko04141//Protein processing in endoplasmic reticulum;ko04145//Phagosome	K08057	GO:0044424//intracellular part;GO:0043231//intracellular membrane-bounded organelle;GO:0044464//cell part;GO:0043226//organelle;GO:0005623//cell;GO:0043227//membrane-bounded organelle;GO:0005783//endoplasmic reticulum;GO:0005622//intracellular;GO:0005737//cytoplasm;GO:0012505//endomembrane system;GO:0043229//intracellular organelle;GO:0044444//cytoplasmic part	-	-
Gh_A01G0910	12.7467	11.25	15.9033	22.0367	22.86	16.2233	AT5G39590	TLD-domain containing nucleolar protein	-	-	-	-	-	GO:0003674//molecular_function	-
Gh_A06G0707	10.91	5.27	23.0867	51.7233	53.4467	23.7333	AT1G74940	Protein of unknown function (DUF581)	-	-	-	-	GO:0044444//cytoplasmic part;GO:0005737//cytoplasm;GO:0043231//intracellular membrane-bounded organelle;GO:0005739//mitochondrion;GO:0005622//intracellular;GO:0005623//cell;GO:0043227//membrane-bounded organelle;GO:0043229//intracellular organelle;GO:0043226//organelle;GO:0044464//cell part;GO:0044424//intracellular part	-	-
Gh_D10G0773	7.00667	6.73	18.29	31.8767	34.34	19.8167	AT3G02040	senescence-related gene 3	-	-	-	-	-	-	GO:0006071//glycerol metabolic process;GO:0071704//organic substance metabolic process;GO:0044238//primary metabolic process;GO:1901615//organic hydroxy compound metabolic process;GO:0044723//single-organism carbohydrate metabolic process;GO:0009987//cellular process;GO:0006066//alcohol metabolic process;GO:0044262//cellular carbohydrate metabolic process;GO:0019751//polyol metabolic process;GO:0…
Gh_A04G0966	4.07667	3.55	6.8	10.6267	11.1367	6.85667	AT5G64170	dentin sialophosphoprotein-related	-	-	-	-	-	GO:0003674//molecular_function	-
Gh_D06G1945	3.53	3.05333	7.8	14.4167	14.81	7.71333	AT1G21080	DNAJ heat shock N-terminal domain-containing protein	-	-	-	-	GO:0044444//cytoplasmic part;GO:0043231//intracellular membrane-bounded organelle;GO:0005622//intracellular;GO:0044464//cell part;GO:0012505//endomembrane system;GO:0005737//cytoplasm;GO:0043229//intracellular organelle;GO:0043226//organelle;GO:0043227//membrane-bounded organelle;GO:0005794//Golgi apparatus;GO:0044424//intracellular part;GO:0005623//cell	-	-
Gh_D04G0210	4.18	2.78	5.68667	10.5267	11.3167	6.94333	AT4G18530	Protein of unknown function (DUF707)	-	-	-	-	-	GO:0016757//transferase activity, transferring glycosyl groups;GO:0003824//catalytic activity;GO:0016740//transferase activity	-
Gh_A10G1597	2.79667	1.55333	4.30667	9.18667	10.5067	5.29	AT2G40600	appr-1-p processing enzyme family protein	-	-	-	-	-	GO:0003674//molecular_function	-
Gh_D02G1385	9.66333	8.47667	12.16	24.15	24.6667	14.58	AT2G01980	sodium proton exchanger, putative (NHX7) (SOS1)	-	-	-	-	GO:0005886//plasma membrane;GO:0016020//membrane;GO:0044464//cell part;GO:0005623//cell;GO:0071944//cell periphery	-	-
Gh_D10G2630	0.783333	0.433333	3.29667	9.55	10.1033	4.48	AT4G21510	F-box family protein	-	-	-	-	-	-	GO:0006464//cellular protein modification process;GO:0070647//protein modification by small protein conjugation or removal;GO:0071704//organic substance metabolic process;GO:0008152//metabolic process;GO:0009987//cellular process;GO:0032446//protein modification by small protein conjugation;GO:0044267//cellular protein metabolic process;GO:0044237//cellular metabolic process;GO:0019538//protein m…
Gh_D04G1281	18.93	13.2233	20.0033	37.2467	37.0167	25.3933	AT2G38280	AMP deaminase, putative / myoadenylate deaminase, putative	Metabolism	Nucleotide metabolism	ko00230//Purine metabolism	K01490	-	GO:0003876//AMP deaminase activity;GO:0047623//adenosine-phosphate deaminase activity;GO:0003824//catalytic activity;GO:0019239//deaminase activity;GO:0016787//hydrolase activity;GO:0016814//hydrolase activity, acting on carbon-nitrogen (but not peptide) bonds, in cyclic amidines;GO:0016810//hydrolase activity, acting on carbon-nitrogen (but not peptide) bonds	-
XLOC_019624	30.7333	24.0033	34.1533	54.8567	55.46	38.2633	AT3G19340	Protein of unknown function (DUF3754)	-	-	-	-	-	GO:0008233//peptidase activity;GO:0070011//peptidase activity, acting on L-amino acid peptides;GO:0008238//exopeptidase activity;GO:0016787//hydrolase activity;GO:0004177//aminopeptidase activity;GO:0003824//catalytic activity	-
Gh_Sca005247G01	5.01667	4.26667	6.85333	11.47	10.9767	7.53	AT1G02270	Calcium-binding endonuclease/exonuclease/phosphatase family	-	-	-	-	-	GO:0003824//catalytic activity;GO:0016491//oxidoreductase activity	-
XLOC_009764	4.63	3.41667	6.16667	10.4033	10.2067	6.65333	AT1G43760	DNAse I-like superfamily protein	-	-	-	-	-	-	GO:0008150//biological_process
Gh_D11G3487	5.04333	2.93333	6.48333	11.7967	11.3867	7.12333	AT3G51500	unknown protein; FUNCTIONS IN: molecular_function unknown; INVOLVED IN: biological_process unknown; LOCATED IN: chloroplast; EXPRESSED IN: 22 plant structures; EXPRESSED DURING: 13 growth stages; Has 23 Blast hits to 23 proteins in 10 species: Archae - 0; Bacteria - 0; Metazoa - 0; Fungi - 0; Plants - 23; Viruses - 0; Other Eukaryotes - 0 (source: NCBI BLink).	-	-	-	-	-	GO:0003674//molecular_function	-
Gh_D13G0103	10.3433	7.05667	15.96	19.37	17.4433	12.9967	AT5G04740	ACT domain-containing protein	-	-	-	-	GO:0044446//intracellular organelle part;GO:0043231//intracellular membrane-bounded organelle;GO:0009507//chloroplast;GO:0005622//intracellular;GO:0044434//chloroplast part;GO:0009532//plastid stroma;GO:0043227//membrane-bounded organelle;GO:0009536//plastid;GO:0043226//organelle;GO:0044424//intracellular part;GO:0044444//cytoplasmic part;GO:0044464//cell part;GO:0044422//organelle part;GO:000562…	-	-
Gh_D07G0601	4.57667	2.85667	8.27	10.6733	9.68667	5.92	AT3G18215	Protein of unknown function, DUF599	-	-	-	-	-	GO:0003674//molecular_function	-
Gh_D08G0646	9.06667	6.20667	11.4867	14.91	12.6533	9.93	AT2G31280	conserved peptide upstream open reading frame 7	-	-	-	-	-	-	GO:0009889//regulation of biosynthetic process;GO:2001141//regulation of RNA biosynthetic process;GO:0050789//regulation of biological process;GO:0080090//regulation of primary metabolic process;GO:0019219//regulation of nucleobase-containing compound metabolic process;GO:0010556//regulation of macromolecule biosynthetic process;GO:0031326//regulation of cellular biosynthetic process;GO:2000112//…
Gh_A13G0376	11.42	6.47333	14.9467	18.3333	16.4067	12.1467	AT4G35220	Cyclase family protein	-	-	-	-	GO:0044424//intracellular part;GO:0009536//plastid;GO:0043229//intracellular organelle;GO:0043227//membrane-bounded organelle;GO:0009507//chloroplast;GO:0005737//cytoplasm;GO:0005623//cell;GO:0005622//intracellular;GO:0044444//cytoplasmic part;GO:0044464//cell part;GO:0043226//organelle;GO:0043231//intracellular membrane-bounded organelle	-	-
Gh_D12G2008	11.3833	7.70667	14.38	16.93	16.1733	11.87	AT4G19180	GDA1/CD39 nucleoside phosphatase family protein	-	-	-	-	GO:0043227//membrane-bounded organelle;GO:0005622//intracellular;GO:0043229//intracellular organelle;GO:0005623//cell;GO:0043226//organelle;GO:0044464//cell part;GO:0005634//nucleus;GO:0043231//intracellular membrane-bounded organelle;GO:0044424//intracellular part	-	-
Gh_D13G2432	30.11	21.59	41.39	49.45	48.6967	35.3833	AT1G08110	lactoylglutathione lyase family protein / glyoxalase I family protein	Metabolism	Carbohydrate metabolism	ko00620//Pyruvate metabolism	K01759	-	-	GO:0044238//primary metabolic process;GO:0071704//organic substance metabolic process;GO:0005975//carbohydrate metabolic process;GO:0008152//metabolic process
Gh_A05G1441	6.57667	4.39	8.27333	10.1467	10.08	7.64333	AT4G04860	DERLIN-2.2	Genetic Information Processing	Folding, sorting and degradation	ko04141//Protein processing in endoplasmic reticulum	K13989	GO:0031224//intrinsic component of membrane;GO:0044425//membrane part;GO:0016020//membrane;GO:0016021//integral component of membrane	-	-
Gh_D06G0588	12.2767	8.26667	15.7667	19.0267	19.1367	14.2767	AT4G32350	Regulator of Vps4 activity in the MVB pathway protein	-	-	-	-	-	GO:0003674//molecular_function	-
Gh_D05G1380	14.1067	7.41	19.99	22.69	25.2967	17.56	AT4G19640	Ras-related small GTP-binding family protein	-	-	-	-	-	GO:0032549//ribonucleoside binding;GO:0019001//guanyl nucleotide binding;GO:0001882//nucleoside binding;GO:1901265//nucleoside phosphate binding;GO:0032553//ribonucleotide binding;GO:0005525//GTP binding;GO:0005488//binding;GO:0032555//purine ribonucleotide binding;GO:0017076//purine nucleotide binding;GO:0043168//anion binding;GO:0032561//guanyl ribonucleotide binding;GO:0000166//nucleotide bind…	-
Gh_D06G2100	15.77	9.12	21.7667	25.5667	28.5833	19.2867	AT4G19840	phloem protein 2-A1	-	-	-	-	-	GO:0030246//carbohydrate binding;GO:0005488//binding	-
Gh_A04G0147	8.53667	6.48333	11.6567	12.96	13.44	10.4333	AT1G50710	unknown protein; Has 109 Blast hits to 109 proteins in 44 species: Archae - 0; Bacteria - 2; Metazoa - 61; Fungi - 8; Plants - 36; Viruses - 0; Other Eukaryotes - 2 (source: NCBI BLink).	-	-	-	-	-	-	GO:0071840//cellular component organization or biogenesis;GO:0044085//cellular component biogenesis;GO:0022607//cellular component assembly;GO:0007017//microtubule-based process;GO:0065003//macromolecular complex assembly;GO:0051225//spindle assembly;GO:0007049//cell cycle;GO:0016043//cellular component organization;GO:0007010//cytoskeleton organization;GO:0000226//microtubule cytoskeleton organi…
Gh_D12G0270	9.86667	6.21333	14.8733	18.0533	19.9233	13.9467	AT4G39150	DNAJ heat shock N-terminal domain-containing protein	-	-	-	-	-	-	GO:0006457//protein folding;GO:0009987//cellular process
Gh_D11G0695	9.34667	5.73	15.1333	18.8433	22.6667	12.88	AT3G56190	alpha-soluble NSF attachment protein 2	-	-	-	-	GO:0016020//membrane;GO:0005623//cell;GO:0005886//plasma membrane;GO:0044464//cell part;GO:0071944//cell periphery	-	-
Gh_D12G0392	12.57	5.80667	21.4267	27.4633	33.5267	19.2067	AT3G50830	cold-regulated 413-plasma membrane 2	-	-	-	-	GO:0005622//intracellular;GO:0043226//organelle;GO:0043227//membrane-bounded organelle;GO:0044444//cytoplasmic part;GO:0044422//organelle part;GO:0005737//cytoplasm;GO:0005623//cell;GO:0044464//cell part;GO:0098588//bounding membrane of organelle;GO:0044424//intracellular part;GO:0016020//membrane;GO:0031090//organelle membrane;GO:0044437//vacuolar part;GO:0005774//vacuolar membrane;GO:0043229//i…	-	-
Gh_A07G0269	6.19	4.73667	8.43	11.2933	11.5833	7.96333	AT2G25080	glutathione peroxidase 1	Metabolism	Metabolism of other amino acids;Lipid metabolism	ko00480//Glutathione metabolism;ko00590//Arachidonic acid metabolism	K00432	GO:0043229//intracellular organelle;GO:0044422//organelle part;GO:0044464//cell part;GO:0009507//chloroplast;GO:0043226//organelle;GO:0031984//organelle subcompartment;GO:0005623//cell;GO:0034357//photosynthetic membrane;GO:0044436//thylakoid part;GO:0043231//intracellular membrane-bounded organelle;GO:0044444//cytoplasmic part;GO:0044434//chloroplast part;GO:0005622//intracellular;GO:0009536//pl…	-	-
Gh_D05G1103	9.60667	7.29	11.9167	15.6467	15.81	11.6867	AT3G13062	Polyketide cyclase/dehydrase and lipid transport superfamily protein	-	-	-	-	GO:0043226//organelle;GO:0043227//membrane-bounded organelle;GO:0044464//cell part;GO:0005622//intracellular;GO:0043229//intracellular organelle;GO:0005737//cytoplasm;GO:0043231//intracellular membrane-bounded organelle;GO:0044424//intracellular part;GO:0005623//cell;GO:0044444//cytoplasmic part;GO:0005739//mitochondrion	-	-
Gh_D05G1257	9.44333	7.00667	11.42	14.76	15.5367	11.71	AT3G16270	ENTH/VHS family protein	-	-	-	-	GO:0043227//membrane-bounded organelle;GO:0005623//cell;GO:0044464//cell part;GO:0005622//intracellular;GO:0043231//intracellular membrane-bounded organelle;GO:0043229//intracellular organelle;GO:0005634//nucleus;GO:0043226//organelle;GO:0044424//intracellular part	-	-
Gh_D05G1670	4	1.42667	5.89333	10.4033	11.1867	6.08333	AT3G07880	Immunoglobulin E-set superfamily protein	-	-	-	-	GO:0044464//cell part;GO:0005623//cell;GO:0005622//intracellular;GO:0044424//intracellular part;GO:0005737//cytoplasm	-	-
Gh_D07G0312	12.9033	8.30333	17.5433	26.0667	27.3133	17.5267	AT2G32070	Polynucleotidyl transferase, ribonuclease H-like superfamily protein	Genetic Information Processing	Folding, sorting and degradation	ko03018//RNA degradation	K12581	-	-	GO:0071704//organic substance metabolic process;GO:0044238//primary metabolic process;GO:1901360//organic cyclic compound metabolic process;GO:0016070//RNA metabolic process;GO:0006725//cellular aromatic compound metabolic process;GO:0034641//cellular nitrogen compound metabolic process;GO:0043412//macromolecule modification;GO:0009451//RNA modification;GO:0090304//nucleic acid metabolic process;…
Gh_A01G0457	9.58667	5.96	11.6067	19.5033	18.98	11.2833	AT5G53850	haloacid dehalogenase-like hydrolase family protein	Metabolism	Amino acid metabolism	ko00270//Cysteine and methionine metabolism	K16054	GO:0005737//cytoplasm;GO:0044444//cytoplasmic part;GO:0005622//intracellular;GO:0005829//cytosol;GO:0044424//intracellular part;GO:0005623//cell;GO:0044464//cell part	-	-
Gh_A03G0575	26.1733	15.9667	30.2333	47.41	48.0267	28.15	AT5G62530	aldehyde dehydrogenase 12A1	Metabolism	Amino acid metabolism	ko00330//Arginine and proline metabolism;ko00250//Alanine, aspartate and glutamate metabolism	K00294	-	GO:0005488//binding;GO:0043169//cation binding;GO:0043167//ion binding;GO:0046872//metal ion binding;GO:0050897//cobalt ion binding;GO:0046914//transition metal ion binding	-
Gh_D10G2099	9.41333	6.76667	9.95	14.8967	14.9933	9.85333	AT5G13570	decapping 2	Genetic Information Processing	Folding, sorting and degradation	ko03018//RNA degradation	K12613	-	GO:0001882//nucleoside binding;GO:0017076//purine nucleotide binding;GO:0043168//anion binding;GO:0032559//adenyl ribonucleotide binding;GO:0035639//purine ribonucleoside triphosphate binding;GO:0005524//ATP binding;GO:0000166//nucleotide binding;GO:0032555//purine ribonucleotide binding;GO:1901265//nucleoside phosphate binding;GO:0097367//carbohydrate derivative binding;GO:0001883//purine nucleo…	-
Gh_D13G0536	27.6233	19.52	31.41	46.6933	48.8567	31.61	AT5G64170	dentin sialophosphoprotein-related	-	-	-	-	-	GO:0003674//molecular_function	-
Gh_A12G2084	10.6567	6.22667	14.6533	22.63	25.1833	13.86	AT4G11600	glutathione peroxidase 6	Metabolism	Metabolism of other amino acids;Lipid metabolism	ko00480//Glutathione metabolism;ko00590//Arachidonic acid metabolism	K00432	GO:0044464//cell part;GO:0044424//intracellular part;GO:0044444//cytoplasmic part;GO:0005622//intracellular;GO:0005829//cytosol;GO:0005737//cytoplasm;GO:0005623//cell	-	-
Gh_A06G0108	6.24	5.37333	8.17	10.2333	10.9233	7.17333	AT5G42660	Protein of unknown function (DUF616)	-	-	-	-	GO:0043231//intracellular membrane-bounded organelle;GO:0043229//intracellular organelle;GO:0005622//intracellular;GO:0043226//organelle;GO:0044464//cell part;GO:0043227//membrane-bounded organelle;GO:0044424//intracellular part;GO:0005623//cell;GO:0005634//nucleus	-	-
Gh_D01G2144	17.8433	11.19	30.9233	47.88	50.1	24.1667	AT3G46010	actin depolymerizing factor 1	-	-	-	-	GO:0044464//cell part;GO:0005623//cell;GO:0005622//intracellular	-	-
Gh_D11G0698	5.64333	2.36	9.49667	13.9667	15.8067	7.14	AT5G40670	PQ-loop repeat family protein / transmembrane family protein	-	-	-	-	GO:0016020//membrane	-	-
XLOC_076935	8.23667	6.38667	10.22	13.01	13.6567	9.40667	AT2G14740	vaculolar sorting receptor 3	-	-	-	-	GO:0044431//Golgi apparatus part;GO:0043229//intracellular organelle;GO:0005623//cell;GO:0044444//cytoplasmic part;GO:0044446//intracellular organelle part;GO:0005622//intracellular;GO:0044422//organelle part;GO:0005794//Golgi apparatus;GO:0044424//intracellular part;GO:0043234//protein complex;GO:0043231//intracellular membrane-bounded organelle;GO:0017119//Golgi transport complex;GO:0044464//ce…	-	-
Gh_A08G1526	9.61	7.23667	11.9867	14.9933	16.5567	9.91667	AT4G16650	O-fucosyltransferase family protein	-	-	-	-	GO:0044444//cytoplasmic part;GO:0043231//intracellular membrane-bounded organelle;GO:0012505//endomembrane system;GO:0044424//intracellular part;GO:0043229//intracellular organelle;GO:0043227//membrane-bounded organelle;GO:0005737//cytoplasm;GO:0044464//cell part;GO:0005622//intracellular;GO:0005623//cell;GO:0005794//Golgi apparatus;GO:0043226//organelle	-	-
Gh_A11G1140	15.3967	6.80333	20.2367	30.1333	35.08	17.2567	AT3G22550	Protein of unknown function (DUF581)	-	-	-	-	GO:0005623//cell;GO:0043226//organelle;GO:0044464//cell part;GO:0044424//intracellular part;GO:0043231//intracellular membrane-bounded organelle;GO:0043227//membrane-bounded organelle;GO:0005634//nucleus;GO:0043229//intracellular organelle;GO:0005622//intracellular	-	-
Gh_A02G0394	22.39	14.01	36.97	47.16	46.9167	23.1867	AT2G33470	glycolipid transfer protein 1	-	-	-	-	GO:0044424//intracellular part;GO:0005622//intracellular;GO:0044464//cell part;GO:0005623//cell;GO:0044444//cytoplasmic part;GO:0005829//cytosol;GO:0005737//cytoplasm	-	-
Gh_A09G0738	9.25333	6.40667	13.2367	17.1267	17.2333	10.28	AT1G30270	CBL-interacting protein kinase 23	-	-	-	-	-	GO:0005515//protein binding;GO:0005488//binding	-
Gh_D09G0739	10.7633	7.37	16.27	21.73	21.8767	11.51	AT1G30270	CBL-interacting protein kinase 23	-	-	-	-	-	GO:0005515//protein binding;GO:0005488//binding	-
Gh_A08G1346	19.3133	12.3	31.7467	40.6267	41.6267	23.8767	AT4G19210	RNAse l inhibitor protein 2	-	-	-	-	-	-	GO:0043933//macromolecular complex subunit organization;GO:0044699//single-organism process;GO:0044763//single-organism cellular process;GO:0071840//cellular component organization or biogenesis;GO:0044249//cellular biosynthetic process;GO:1901576//organic substance biosynthetic process;GO:0032984//macromolecular complex disassembly;GO:0016043//cellular component organization;GO:0044237//cellular…
XLOC_083649	8.12333	5.01333	11.0133	13.2333	13.8267	8.59667	AT3G05530	regulatory particle triple-A ATPase 5A	Genetic Information Processing	Folding, sorting and degradation	ko03050//Proteasome	K03065	-	GO:1901363//heterocyclic compound binding;GO:0032559//adenyl ribonucleotide binding;GO:0097367//carbohydrate derivative binding;GO:0001883//purine nucleoside binding;GO:0017076//purine nucleotide binding;GO:0005488//binding;GO:1901265//nucleoside phosphate binding;GO:0000166//nucleotide binding;GO:0097159//organic cyclic compound binding;GO:0043168//anion binding;GO:0032555//purine ribonucleotide…	-
Gh_A01G0391	9.03667	6.52	10.7767	15.05	14.2533	9.79667	AT1G78870	ubiquitin-conjugating enzyme 35	Genetic Information Processing	Folding, sorting and degradation	ko04120//Ubiquitin mediated proteolysis	K10580	-	GO:0035639//purine ribonucleoside triphosphate binding;GO:0030554//adenyl nucleotide binding;GO:0032550//purine ribonucleoside binding;GO:0036094//small molecule binding;GO:0097367//carbohydrate derivative binding;GO:0043168//anion binding;GO:0097159//organic cyclic compound binding;GO:0043167//ion binding;GO:0001883//purine nucleoside binding;GO:1901363//heterocyclic compound binding;GO:0005488/…	-
Gh_A10G1891	24.18	14.3267	31.0333	45.48	46.12	26.4167	AT1G75270	dehydroascorbate reductase 2	Metabolism	Carbohydrate metabolism;Metabolism of other amino acids	ko00480//Glutathione metabolism;ko00053//Ascorbate and aldarate metabolism	K21888	-	-	GO:0044238//primary metabolic process;GO:0009987//cellular process;GO:0071704//organic substance metabolic process;GO:0044260//cellular macromolecule metabolic process;GO:0010731//protein glutathionylation;GO:0044267//cellular protein metabolic process;GO:0044237//cellular metabolic process;GO:0019538//protein metabolic process;GO:0043170//macromolecule metabolic process;GO:0006464//cellular prot…
Gh_A05G1402	10.2833	7.56667	12.43	16.26	15.97	10.51	AT4G21570	Protein of unknown function (DUF300)	-	-	-	-	GO:0044464//cell part;GO:0005737//cytoplasm;GO:0009536//plastid;GO:0043229//intracellular organelle;GO:0005623//cell;GO:0043231//intracellular membrane-bounded organelle;GO:0009507//chloroplast;GO:0044424//intracellular part;GO:0043226//organelle;GO:0043227//membrane-bounded organelle;GO:0044444//cytoplasmic part;GO:0005622//intracellular	-	-
Gh_A09G1752	3.23333	1.65	5.75333	10.6267	10.0667	4.39333	AT4G16520	Ubiquitin-like superfamily protein	Cellular Processes	Transport and catabolism	ko04136//Autophagy - other eukaryotes	K08341	-	-	GO:0006914//autophagy;GO:0009987//cellular process
Gh_D10G0949	15.7367	10.6833	21.5333	32.21	31.03	17.7367	AT3G50000	casein kinase II, alpha chain 2	Genetic Information Processing;Organismal Systems	Environmental adaptation;Translation	ko03008//Ribosome biogenesis in eukaryotes;ko04712//Circadian rhythm - plant	K03097	-	-	GO:0006793//phosphorus metabolic process;GO:0016310//phosphorylation;GO:0044237//cellular metabolic process;GO:0009987//cellular process;GO:0006796//phosphate-containing compound metabolic process;GO:0008152//metabolic process
Gh_A11G2019	10.5067	8.40333	15.6633	20.9167	20.8667	12.53	AT1G64860	sigma factor A	-	-	-	-	-	-	GO:2000112//regulation of cellular macromolecule biosynthetic process;GO:0031326//regulation of cellular biosynthetic process;GO:0019222//regulation of metabolic process;GO:0019219//regulation of nucleobase-containing compound metabolic process;GO:0051252//regulation of RNA metabolic process;GO:2001141//regulation of RNA biosynthetic process;GO:1903506//regulation of nucleic acid-templated transc…
Gh_D12G2511	5.38333	2.57333	9.9	15.83	14.71	7.02667	AT5G62200	Embryo-specific protein 3, (ATS3)	-	-	-	-	GO:0044424//intracellular part;GO:0005774//vacuolar membrane;GO:0044422//organelle part;GO:0005737//cytoplasm;GO:0044446//intracellular organelle part;GO:0005773//vacuole;GO:0031090//organelle membrane;GO:0044444//cytoplasmic part;GO:0043231//intracellular membrane-bounded organelle;GO:0043226//organelle;GO:0043227//membrane-bounded organelle;GO:0005622//intracellular;GO:0098805//whole membrane;G…	-	-
Gh_D11G2017	4.66333	4.79333	5.25333	10.5167	8.00333	7.36333	AT2G14820	Phototropic-responsive NPH3 family protein	-	-	-	-	-	-	GO:0050896//response to stimulus;GO:0009416//response to light stimulus;GO:0009628//response to abiotic stimulus;GO:0009314//response to radiation
Gh_D13G0878	13.7433	14.0333	13.5033	45.9133	31.78	28.5067	AT1G69120	K-box region and MADS-box transcription factor family protein	-	-	-	-	-	-	GO:0010582//floral meristem determinacy;GO:0003006//developmental process involved in reproduction;GO:0010022//meristem determinacy;GO:0061458//reproductive system development;GO:0044767//single-organism developmental process;GO:0022414//reproductive process;GO:0048608//reproductive structure development;GO:0048856//anatomical structure development;GO:0032502//developmental process;GO:0048367//sh…
Gh_D05G0720	5.01333	5.73667	6.27	11.4533	9.44	8.82667	AT5G12300	Calcium-dependent lipid-binding (CaLB domain) family protein	-	-	-	-	GO:0005575//cellular_component	-	-
Gh_A13G0751	9.14667	10.6367	10.7267	39.2467	31.4133	27.7967	AT1G69120	K-box region and MADS-box transcription factor family protein	-	-	-	-	-	-	GO:0007275//multicellular organism development;GO:0009791//post-embryonic development;GO:0009888//tissue development;GO:0048507//meristem development;GO:0061458//reproductive system development;GO:0048608//reproductive structure development;GO:0048856//anatomical structure development;GO:0044707//single-multicellular organism process;GO:0010022//meristem determinacy;GO:0032501//multicellular orga…
XLOC_073131	0.72	0.41	0.99	10.3067	7.88333	6.24667	--	-	-	-	-	-	-	-	-
Gh_D03G1178	4.59667	6.04333	5.46	11.1967	9.17333	6.56	--	-	-	-	-	-	-	-	-
Gh_A08G0931	5.63333	7.15333	6.41	11.57	10.19	8.03667	AT3G49490	unknown protein; Has 722 Blast hits to 186 proteins in 64 species: Archae - 0; Bacteria - 30; Metazoa - 72; Fungi - 48; Plants - 38; Viruses - 0; Other Eukaryotes - 534 (source: NCBI BLink).	-	-	-	-	GO:0043229//intracellular organelle;GO:0005623//cell;GO:0044464//cell part;GO:0043227//membrane-bounded organelle;GO:0044424//intracellular part;GO:0043231//intracellular membrane-bounded organelle;GO:0005622//intracellular;GO:0005634//nucleus;GO:0043226//organelle	-	-
Gh_D12G0503	9.15667	9.76	12.4167	30.5733	25.09	18.62	AT3G02550	LOB domain-containing protein 41	-	-	-	-	-	-	GO:2001141//regulation of RNA biosynthetic process;GO:0051171//regulation of nitrogen compound metabolic process;GO:0031323//regulation of cellular metabolic process;GO:0010556//regulation of macromolecule biosynthetic process;GO:0019222//regulation of metabolic process;GO:0050789//regulation of biological process;GO:0051252//regulation of RNA metabolic process;GO:0006355//regulation of transcrip…
XLOC_044447	3.34333	3.51333	4.69	11.65	9.08333	6.66667	AT1G43760	DNAse I-like superfamily protein	-	-	-	-	-	-	GO:0008150//biological_process
XLOC_037902	5.90667	4.39333	5.69333	17.5233	13.54	10.5	--	-	-	-	-	-	-	-	-
Gh_A12G2097	6.02667	4.98	5.41333	12.2133	9.72333	7.89	AT1G17680	tetratricopeptide repeat (TPR)-containing protein	-	-	-	-	GO:0043227//membrane-bounded organelle;GO:0005623//cell;GO:0044464//cell part;GO:0005622//intracellular;GO:0044424//intracellular part;GO:0043231//intracellular membrane-bounded organelle;GO:0043229//intracellular organelle;GO:0043226//organelle;GO:0005634//nucleus	-	-
Gh_D12G0508	3.9	3.44333	3.79	13.19	9.67667	6.97333	AT5G38200	Class I glutamine amidotransferase-like superfamily protein	-	-	-	-	GO:0005623//cell;GO:0005794//Golgi apparatus;GO:0043226//organelle;GO:0044424//intracellular part;GO:0012505//endomembrane system;GO:0043229//intracellular organelle;GO:0043231//intracellular membrane-bounded organelle;GO:0044444//cytoplasmic part;GO:0005737//cytoplasm;GO:0044464//cell part;GO:0043227//membrane-bounded organelle;GO:0005622//intracellular	-	-
Gh_A13G0247	8.2	7.78667	7.5	18.31	15.2067	11.3533	AT1G14790	RNA-dependent RNA polymerase 1	-	-	-	-	-	-	GO:0060255//regulation of macromolecule metabolic process;GO:0060148//positive regulation of posttranscriptional gene silencing;GO:0065007//biological regulation;GO:0050794//regulation of cellular process;GO:0060968//regulation of gene silencing;GO:0050789//regulation of biological process;GO:0048522//positive regulation of cellular process;GO:0019222//regulation of metabolic process;GO:0010468//…
Gh_A11G0343	3.53333	3.34	2.87333	12.8667	10.24	5.45	AT2G45650	AGAMOUS-like 6	-	-	-	-	-	GO:0003700//transcription factor activity, sequence-specific DNA binding;GO:0001071//nucleic acid binding transcription factor activity	-
Gh_D09G0422	5.91333	4.38667	4.65	21.6933	15.95	8.46	AT4G23430	NAD(P)-binding Rossmann-fold superfamily protein	-	-	-	-	GO:0009526//plastid envelope;GO:0031967//organelle envelope;GO:0043226//organelle;GO:0009536//plastid;GO:0005622//intracellular;GO:0031969//chloroplast membrane;GO:0044434//chloroplast part;GO:0019866//organelle inner membrane;GO:0044424//intracellular part;GO:0031090//organelle membrane;GO:0043229//intracellular organelle;GO:0044444//cytoplasmic part;GO:0031975//envelope;GO:0009706//chloroplast …	-	-
Gh_D11G3056	10.3933	8.45333	10.2967	19.52	17.9267	13.1467	AT5G16680	RING/FYVE/PHD zinc finger superfamily protein	-	-	-	-	-	-	GO:2000112//regulation of cellular macromolecule biosynthetic process;GO:0050794//regulation of cellular process;GO:0065007//biological regulation;GO:0010556//regulation of macromolecule biosynthetic process;GO:0080090//regulation of primary metabolic process;GO:0009889//regulation of biosynthetic process;GO:2001141//regulation of RNA biosynthetic process;GO:0019222//regulation of metabolic proce…
Gh_D12G1184	14.3433	10.6733	13.8033	34.2533	30.6067	20.3567	AT1G01060	Homeodomain-like superfamily protein	Organismal Systems	Environmental adaptation	ko04712//Circadian rhythm - plant	K12133	-	GO:0005488//binding;GO:0003677//DNA binding;GO:0097159//organic cyclic compound binding;GO:1901363//heterocyclic compound binding;GO:0003676//nucleic acid binding	-
Gh_D09G0602	56.2833	47.5467	51.27	109.193	97.5567	71.7067	AT3G16630	P-loop containing nucleoside triphosphate hydrolases superfamily protein	-	-	-	-	GO:0009531//secondary cell wall;GO:0071944//cell periphery;GO:0005623//cell;GO:0044464//cell part;GO:0009505//plant-type cell wall;GO:0030312//external encapsulating structure;GO:0005618//cell wall	-	-
Gh_D02G1225	71.4267	26.3567	67.5	536.677	425.14	245.967	AT3G18000	S-adenosyl-L-methionine-dependent methyltransferases superfamily protein	Metabolism	Lipid metabolism	ko00564//Glycerophospholipid metabolism	K05929	GO:0005622//intracellular;GO:0005623//cell;GO:0044464//cell part;GO:0044424//intracellular part;GO:0005737//cytoplasm	-	-
Gh_A03G0803	66.0067	22.5133	76.8067	513.257	420.85	209.627	AT3G18000	S-adenosyl-L-methionine-dependent methyltransferases superfamily protein	Metabolism	Lipid metabolism	ko00564//Glycerophospholipid metabolism	K05929	GO:0005622//intracellular;GO:0044424//intracellular part;GO:0044464//cell part;GO:0005623//cell;GO:0005737//cytoplasm	-	-
Gh_A03G1580	21.7867	18.5367	21.5533	42.0833	37.0967	28.04	AT4G34350	4-hydroxy-3-methylbut-2-enyl diphosphate reductase	Metabolism	Metabolism of terpenoids and polyketides	ko00900//Terpenoid backbone biosynthesis	K03527	-	-	GO:0009240//isopentenyl diphosphate biosynthetic process;GO:0044710//single-organism metabolic process;GO:0044281//small molecule metabolic process;GO:0006720//isoprenoid metabolic process;GO:0006629//lipid metabolic process;GO:0090407//organophosphate biosynthetic process;GO:0019752//carboxylic acid metabolic process;GO:0044699//single-organism process;GO:0006796//phosphate-containing compound m…
Gh_A12G1061	17.0533	12.1233	17.2667	44.5367	38.4833	22.9233	AT1G01060	Homeodomain-like superfamily protein	Organismal Systems	Environmental adaptation	ko04712//Circadian rhythm - plant	K12133	-	GO:0097159//organic cyclic compound binding;GO:0003676//nucleic acid binding;GO:0005488//binding;GO:1901363//heterocyclic compound binding;GO:0003677//DNA binding	-
Gh_A13G0075	6.47667	4.33667	6.16333	14.9067	12.38	8.12	AT1G21080	DNAJ heat shock N-terminal domain-containing protein	-	-	-	-	GO:0043226//organelle;GO:0005622//intracellular;GO:0044424//intracellular part;GO:0005623//cell;GO:0012505//endomembrane system;GO:0005737//cytoplasm;GO:0044444//cytoplasmic part;GO:0005794//Golgi apparatus;GO:0043229//intracellular organelle;GO:0043227//membrane-bounded organelle;GO:0044464//cell part;GO:0043231//intracellular membrane-bounded organelle	-	-
XLOC_058017	5.69	3.54667	4.93667	17.1967	14.0733	8.18	--	-	-	-	-	-	-	-	-
XLOC_069307	4.7	3.23667	3.87	16.41	13.17	6.68	AT4G29090	Ribonuclease H-like superfamily protein	-	-	-	-	-	GO:0016772//transferase activity, transferring phosphorus-containing groups;GO:0034061//DNA polymerase activity;GO:0003964//RNA-directed DNA polymerase activity;GO:0003824//catalytic activity;GO:0016779//nucleotidyltransferase activity;GO:0016740//transferase activity	-
Gh_D06G0937	6.18667	4.45	6.48	21.2633	16.8267	8.83333	AT2G25950	Protein of unknown function (DUF1000)	-	-	-	-	-	GO:0003674//molecular_function	-
Gh_A04G0311	10.0933	7.23333	10.18	31.2567	25.5133	14.6067	AT3G03300	dicer-like 2	-	-	-	-	GO:0044424//intracellular part;GO:0043226//organelle;GO:0044464//cell part;GO:0005622//intracellular;GO:0005623//cell;GO:0043227//membrane-bounded organelle;GO:0005634//nucleus;GO:0043229//intracellular organelle;GO:0043231//intracellular membrane-bounded organelle	-	-
XLOC_049442	18.1067	15.25	17.58	44.8	37.2	23.4567	ATMG01250	RNA-directed DNA polymerase (reverse transcriptase)	-	-	-	-	GO:0044464//cell part;GO:0043227//membrane-bounded organelle;GO:0005623//cell;GO:0005622//intracellular;GO:0044444//cytoplasmic part;GO:0044424//intracellular part;GO:0043226//organelle;GO:0005737//cytoplasm;GO:0043229//intracellular organelle;GO:0043231//intracellular membrane-bounded organelle;GO:0005739//mitochondrion	-	-
Gh_A08G0594	5.00333	5.80333	7.01333	10.95	9.23333	7.23333	AT1G03080	kinase interacting (KIP1-like) family protein	-	-	-	-	GO:0071944//cell periphery;GO:0016020//membrane;GO:0005623//cell;GO:0005886//plasma membrane;GO:0044464//cell part	-	-
Gh_D08G1137	5.82333	6.11	8.52	14.8233	12.26	9.32667	AT3G49490	unknown protein; Has 722 Blast hits to 186 proteins in 64 species: Archae - 0; Bacteria - 30; Metazoa - 72; Fungi - 48; Plants - 38; Viruses - 0; Other Eukaryotes - 534 (source: NCBI BLink).	-	-	-	-	GO:0005622//intracellular;GO:0005623//cell;GO:0043226//organelle;GO:0043229//intracellular organelle;GO:0043231//intracellular membrane-bounded organelle;GO:0005634//nucleus;GO:0044464//cell part;GO:0043227//membrane-bounded organelle;GO:0044424//intracellular part	-	-
Gh_A08G1579	0.92	1.85333	3.91667	11.0633	10.4933	3.93667	AT1G12450	SNARE associated Golgi protein family	-	-	-	-	GO:0005886//plasma membrane;GO:0005623//cell;GO:0071944//cell periphery;GO:0044464//cell part;GO:0016020//membrane	-	-
Gh_A11G3047	5.09667	5.51667	6.77333	10.3633	10.04	7.25	AT3G61050	Calcium-dependent lipid-binding (CaLB domain) family protein	-	-	-	-	-	-	GO:0031327//negative regulation of cellular biosynthetic process;GO:0009890//negative regulation of biosynthetic process;GO:0051253//negative regulation of RNA metabolic process;GO:0010558//negative regulation of macromolecule biosynthetic process;GO:0009889//regulation of biosynthetic process;GO:0060255//regulation of macromolecule metabolic process;GO:2000113//negative regulation of cellular ma…
Gh_A05G0399	2.97	3.87333	8.62667	17.0967	17.4533	8.78	AT5G51350	Leucine-rich repeat transmembrane protein kinase family protein	-	-	-	-	-	GO:0036094//small molecule binding;GO:0001882//nucleoside binding;GO:0017076//purine nucleotide binding;GO:0032553//ribonucleotide binding;GO:1901265//nucleoside phosphate binding;GO:0032550//purine ribonucleoside binding;GO:0043168//anion binding;GO:0043167//ion binding;GO:0000166//nucleotide binding;GO:0001883//purine nucleoside binding;GO:0032555//purine ribonucleotide binding;GO:0035639//puri…	-
XLOC_016489	1.08	1.18	3.16	17.4667	16.5367	6.66333	--	-	-	-	-	-	-	-	-
Gh_D02G2425	15.1	14.9867	19.3033	37.04	34.2933	24.9533	AT4G34350	4-hydroxy-3-methylbut-2-enyl diphosphate reductase	Metabolism	Metabolism of terpenoids and polyketides	ko00900//Terpenoid backbone biosynthesis	K03527	-	-	GO:0071704//organic substance metabolic process;GO:0044249//cellular biosynthetic process;GO:0009987//cellular process;GO:0006796//phosphate-containing compound metabolic process;GO:0044281//small molecule metabolic process;GO:0046490//isopentenyl diphosphate metabolic process;GO:0090407//organophosphate biosynthetic process;GO:0006793//phosphorus metabolic process;GO:0006090//pyruvate metabolic …
Gh_D05G3884	7.50333	6.67667	10.2833	27.5	23.8867	15.18	AT5G21090	Leucine-rich repeat (LRR) family protein	-	-	-	-	-	-	GO:0006952//defense response;GO:0006950//response to stress;GO:0050896//response to stimulus
Gh_D05G3915	4.86	4.89667	5.98	11.1	9.69333	7.12333	AT2G27900	CONTAINS InterPro DOMAIN/s: Protein of unknown function DUF2451, C-terminal (InterPro:IPR019514), Vacuolar protein sorting-associated protein 54 (InterPro:IPR019515); Has 316 Blast hits to 252 proteins in 92 species: Archae - 0; Bacteria - 2; Metazoa - 200; Fungi - 2; Plants - 68; Viruses - 0; Other Eukaryotes - 44 (source: NCBI BLink).	-	-	-	-	-	-	GO:0008150//biological_process
Gh_D06G0058	0.703333	4.38333	4.50333	16.6967	17.1767	7.84333	AT4G36660	Protein of unknown function (DUF1195)	-	-	-	-	-	GO:0003674//molecular_function	-
Gh_A12G0642	25.7	47.2267	45.35	90.06	95.63	69.4133	AT4G37180	Homeodomain-like superfamily protein	-	-	-	-	-	-	GO:0009889//regulation of biosynthetic process;GO:0050789//regulation of biological process;GO:0031323//regulation of cellular metabolic process;GO:0065007//biological regulation;GO:2001141//regulation of RNA biosynthetic process;GO:1903506//regulation of nucleic acid-templated transcription;GO:0010468//regulation of gene expression;GO:0019219//regulation of nucleobase-containing compound metabol…
Gh_A11G3022	5.80667	7.21667	10.4667	18.2267	20.2767	14.0733	AT4G37180	Homeodomain-like superfamily protein	-	-	-	-	-	-	GO:0060255//regulation of macromolecule metabolic process;GO:0010468//regulation of gene expression;GO:0031326//regulation of cellular biosynthetic process;GO:0050789//regulation of biological process;GO:0019222//regulation of metabolic process;GO:2001141//regulation of RNA biosynthetic process;GO:2000112//regulation of cellular macromolecule biosynthetic process;GO:0050794//regulation of cellula…
Gh_A01G0700	4.73667	5.81	8.02	11.5367	10.8867	8.91	AT3G13110	serine acetyltransferase 2;2	Metabolism	Amino acid metabolism;Energy metabolism	ko00270//Cysteine and methionine metabolism;ko00920//Sulfur metabolism	K00640	-	GO:0009001//serine O-acetyltransferase activity;GO:0016412//serine O-acyltransferase activity;GO:0016746//transferase activity, transferring acyl groups;GO:0016747//transferase activity, transferring acyl groups other than amino-acyl groups;GO:0016407//acetyltransferase activity;GO:0003824//catalytic activity;GO:0008374//O-acyltransferase activity;GO:0016740//transferase activity;GO:0016413//O-ac…	-
Gh_A05G2468	10.3533	11.0667	16.4667	24.4833	23.4833	20.43	AT1G54320	LEM3 (ligand-effect modulator 3) family protein / CDC50 family protein	-	-	-	-	GO:0044424//intracellular part;GO:0043226//organelle;GO:0012505//endomembrane system;GO:0005623//cell;GO:0043227//membrane-bounded organelle;GO:0005622//intracellular;GO:0043231//intracellular membrane-bounded organelle;GO:0005737//cytoplasm;GO:0044464//cell part;GO:0043229//intracellular organelle;GO:0044444//cytoplasmic part;GO:0005794//Golgi apparatus	-	-
Gh_A12G0838	6.90667	4.85	5.77	10.1367	10.4067	8.09333	AT5G10080	Eukaryotic aspartyl protease family protein	-	-	-	-	GO:0071944//cell periphery;GO:0016020//membrane;GO:0044425//membrane part;GO:0044459//plasma membrane part;GO:0046658//anchored component of plasma membrane;GO:0031224//intrinsic component of membrane;GO:0044464//cell part;GO:0005623//cell;GO:0005886//plasma membrane;GO:0031225//anchored component of membrane;GO:0031226//intrinsic component of plasma membrane	-	-
Gh_A07G1524	7.63667	5.30667	6.37	10.6167	11.0167	8.83	AT2G04880	zinc-dependent activator protein-1	Organismal Systems	Environmental adaptation	ko04626//Plant-pathogen interaction	K18834	GO:0043227//membrane-bounded organelle;GO:0044464//cell part;GO:0043231//intracellular membrane-bounded organelle;GO:0005622//intracellular;GO:0005634//nucleus;GO:0043229//intracellular organelle;GO:0043226//organelle;GO:0005623//cell;GO:0044424//intracellular part	-	-
Gh_A10G0845	16.2967	11.2667	13.5333	22.4767	23.1667	18.9067	AT4G36760	aminopeptidase P1	-	-	-	-	-	-	GO:0044699//single-organism process;GO:0051179//localization;GO:0065007//biological regulation;GO:0060918//auxin transport;GO:0051234//establishment of localization;GO:0065008//regulation of biological quality;GO:0044765//single-organism transport;GO:0006810//transport;GO:1902578//single-organism localization;GO:0009926//auxin polar transport;GO:0010817//regulation of hormone levels;GO:0009914//h…
Gh_D11G1058	11.1067	7.41333	9.61	18.0567	19.0467	15.0433	AT1G01140	CBL-interacting protein kinase 9	-	-	-	-	-	-	GO:0018193//peptidyl-amino acid modification;GO:0018210//peptidyl-threonine modification;GO:0071704//organic substance metabolic process;GO:0044267//cellular protein metabolic process;GO:0044260//cellular macromolecule metabolic process;GO:0006468//protein phosphorylation;GO:0006464//cellular protein modification process;GO:0043170//macromolecule metabolic process;GO:0036211//protein modification…
XLOC_012672	16.2167	11.1767	12.9467	24.8167	26.5267	20.1633	--	-	-	-	-	-	-	-	-
Gh_D11G3202	8.89333	5.6	8.33333	13.5867	14.67	9.82333	AT5G58140	phototropin 2	-	-	-	-	GO:0016020//membrane;GO:0005886//plasma membrane;GO:0044464//cell part;GO:0005623//cell;GO:0071944//cell periphery	-	-
Gh_A06G0623	7.07333	5.07333	6.33333	10.9433	11.7067	8.3	AT4G29490	Metallopeptidase M24 family protein	-	-	-	-	-	GO:0008238//exopeptidase activity;GO:0008233//peptidase activity;GO:0070011//peptidase activity, acting on L-amino acid peptides;GO:0016787//hydrolase activity;GO:0003824//catalytic activity;GO:0004177//aminopeptidase activity	-
Gh_D03G0044	6.27333	3.72333	5.99	11.3267	12.2433	8.23	AT4G35780	ACT-like protein tyrosine kinase family protein	-	-	-	-	-	-	GO:0006796//phosphate-containing compound metabolic process;GO:0009987//cellular process;GO:0043170//macromolecule metabolic process;GO:0044237//cellular metabolic process;GO:0019538//protein metabolic process;GO:0044260//cellular macromolecule metabolic process;GO:0044267//cellular protein metabolic process;GO:0044238//primary metabolic process;GO:0006468//protein phosphorylation;GO:0016310//pho…
Gh_D13G0902	8.49	5.17333	8.20333	14.1767	15.55	10.8867	AT1G68920	basic helix-loop-helix (bHLH) DNA-binding superfamily protein	-	-	-	-	-	-	GO:0050794//regulation of cellular process;GO:0051252//regulation of RNA metabolic process;GO:0019222//regulation of metabolic process;GO:0051171//regulation of nitrogen compound metabolic process;GO:2001141//regulation of RNA biosynthetic process;GO:0010468//regulation of gene expression;GO:0010556//regulation of macromolecule biosynthetic process;GO:0031323//regulation of cellular metabolic pro…
Gh_A08G2439	6.92	4.41333	6.91667	11.92	12.9233	8.64667	AT5G53130	cyclic nucleotide gated channel 1	Organismal Systems	Environmental adaptation	ko04626//Plant-pathogen interaction	K05391	-	GO:0022857//transmembrane transporter activity;GO:0022891//substrate-specific transmembrane transporter activity;GO:0005261//cation channel activity;GO:0015267//channel activity;GO:0005215//transporter activity;GO:0022838//substrate-specific channel activity;GO:0008324//cation transmembrane transporter activity;GO:0022892//substrate-specific transporter activity;GO:0005216//ion channel activity;G…	-
XLOC_005579	10.34	7.32667	9.87667	16.2233	17.2967	12.1033	AT4G29090	Ribonuclease H-like superfamily protein	-	-	-	-	-	GO:0034061//DNA polymerase activity;GO:0016740//transferase activity;GO:0016772//transferase activity, transferring phosphorus-containing groups;GO:0003824//catalytic activity;GO:0016779//nucleotidyltransferase activity;GO:0003964//RNA-directed DNA polymerase activity	-
Gh_A05G0425	1.67667	1.13333	2.50333	10.2133	12.2733	5.81	AT5G57910	unknown protein; BEST Arabidopsis thaliana protein match is: unknown protein (TAIR:AT4G30630.1); Has 30201 Blast hits to 17322 proteins in 780 species: Archae - 12; Bacteria - 1396; Metazoa - 17338; Fungi - 3422; Plants - 5037; Viruses - 0; Other Eukaryotes - 2996 (source: NCBI BLink).	-	-	-	-	GO:0005623//cell;GO:0043226//organelle;GO:0043227//membrane-bounded organelle;GO:0005622//intracellular;GO:0005634//nucleus;GO:0044464//cell part;GO:0044424//intracellular part;GO:0043229//intracellular organelle;GO:0043231//intracellular membrane-bounded organelle	-	-
Gh_D03G1054	6.49667	2.55667	10.0167	27.1667	34.2867	14.9433	AT1G01630	Sec14p-like phosphatidylinositol transfer family protein	-	-	-	-	-	GO:0005215//transporter activity	-
Gh_D13G1328	11.1433	10.6167	12.9433	19.9167	21.62	14.97	AT1G79380	Ca(2)-dependent phospholipid-binding protein (Copine) family	-	-	-	-	-	GO:0005488//binding;GO:0005515//protein binding	-
Gh_A04G0737	8.13333	6.36	11.9	24.3633	27.01	15.47	AT3G53990	Adenine nucleotide alpha hydrolases-like superfamily protein	-	-	-	-	GO:0009506//plasmodesma;GO:0005911//cell-cell junction;GO:0030054//cell junction;GO:0055044//symplast	-	-
XLOC_029846	4.21333	2.54667	4.36	8.01667	10.0233	6.69	AT1G43760	DNAse I-like superfamily protein	-	-	-	-	-	-	GO:0008150//biological_process
XLOC_053755	29.2	23.3267	29.01	41.11	49.56	38.3433	AT4G09490	Polynucleotidyl transferase, ribonuclease H-like superfamily protein	-	-	-	-	-	GO:1901363//heterocyclic compound binding;GO:0005488//binding;GO:0003676//nucleic acid binding;GO:0097159//organic cyclic compound binding	-
Gh_D11G0049	2.73667	1.67	4.22333	8.04333	10.5	6.75667	AT1G49050	Eukaryotic aspartyl protease family protein	-	-	-	-	-	-	GO:0051707//response to other organism;GO:0050832//defense response to fungus;GO:0006952//defense response;GO:0050896//response to stimulus;GO:0051704//multi-organism process;GO:0043207//response to external biotic stimulus;GO:0006950//response to stress;GO:0098542//defense response to other organism;GO:0009620//response to fungus;GO:0009605//response to external stimulus;GO:0009607//response to …
Gh_A04G0541	7.35	4.89	8.47333	13.0467	15.8767	10.78	AT5G03650	starch branching enzyme 2.2	Metabolism	Carbohydrate metabolism	ko00500//Starch and sucrose metabolism	K00700	GO:0009501//amyloplast;GO:0005622//intracellular;GO:0005623//cell;GO:0043229//intracellular organelle;GO:0005737//cytoplasm;GO:0009536//plastid;GO:0043231//intracellular membrane-bounded organelle;GO:0044444//cytoplasmic part;GO:0043227//membrane-bounded organelle;GO:0044424//intracellular part;GO:0043226//organelle;GO:0044464//cell part	-	-
Gh_A12G0915	10.2133	6.65333	13.4433	17.4967	20.3133	15.8967	AT3G24090	glutamine-fructose-6-phosphate transaminase (isomerizing)s;sugar binding;transaminases	Metabolism	Amino acid metabolism;Carbohydrate metabolism	ko00520//Amino sugar and nucleotide sugar metabolism;ko00250//Alanine, aspartate and glutamate metabolism	K00820	-	-	GO:0009101//glycoprotein biosynthetic process;GO:1901135//carbohydrate derivative metabolic process;GO:0043170//macromolecule metabolic process;GO:0006464//cellular protein modification process;GO:0006486//protein glycosylation;GO:0044763//single-organism cellular process;GO:0044699//single-organism process;GO:0044260//cellular macromolecule metabolic process;GO:0036211//protein modification proc…
Gh_A05G3352	5.45667	3.73333	7.70333	10.32	12.23	8.60333	AT5G60900	receptor-like protein kinase 1	-	-	-	-	GO:0071944//cell periphery;GO:0044464//cell part;GO:0005623//cell;GO:0005886//plasma membrane;GO:0016020//membrane	-	-
Gh_A01G0842	16.3767	13.6967	21.1033	26.39	27.8633	22	AT1G20650	Protein kinase superfamily protein	-	-	-	-	GO:0005623//cell;GO:0071944//cell periphery;GO:0044464//cell part;GO:0016020//membrane;GO:0005886//plasma membrane	-	-
Gh_A05G0149	9.8	7.57333	12.95	17.0133	17.7133	14.3367	AT3G24440	Fibronectin type III domain-containing protein	-	-	-	-	-	-	GO:0048731//system development;GO:0048572//short-day photoperiodism;GO:0022414//reproductive process;GO:0061458//reproductive system development;GO:0010228//vegetative to reproductive phase transition of meristem;GO:0000003//reproduction;GO:0009416//response to light stimulus;GO:0048608//reproductive structure development;GO:0050896//response to stimulus;GO:0009314//response to radiation;GO:00072…
Gh_D03G0870	23.5367	19.56	30.0633	40.46	40.9667	32.4267	AT3G26618	eukaryotic release factor 1-3	Genetic Information Processing	Translation	ko03015//mRNA surveillance pathway	K03265	-	GO:0005488//binding;GO:0008135//translation factor activity, RNA binding;GO:0097159//organic cyclic compound binding;GO:0003747//translation release factor activity;GO:0003723//RNA binding;GO:0003676//nucleic acid binding;GO:1901363//heterocyclic compound binding;GO:0008079//translation termination factor activity	-
Gh_A13G1075	7.36667	5.84667	10.2133	14.8567	14.9067	12.0567	AT5G56240	BEST Arabidopsis thaliana protein match is: hapless 8 (TAIR:AT5G56250.1); Has 35333 Blast hits to 34131 proteins in 2444 species: Archae - 798; Bacteria - 22429; Metazoa - 974; Fungi - 991; Plants - 531; Viruses - 0; Other Eukaryotes - 9610 (source: NCBI BLink).	-	-	-	-	-	-	GO:0008150//biological_process
Gh_D13G1209	21.1333	15.2567	21.8433	31.42	31.9933	25.49	AT4G10080	unknown protein; BEST Arabidopsis thaliana protein match is: unknown protein (TAIR:AT4G13530.1); Has 120 Blast hits to 114 proteins in 21 species: Archae - 2; Bacteria - 4; Metazoa - 0; Fungi - 12; Plants - 100; Viruses - 0; Other Eukaryotes - 2 (source: NCBI BLink).	-	-	-	-	GO:0016020//membrane;GO:0044425//membrane part;GO:0016021//integral component of membrane;GO:0031224//intrinsic component of membrane	-	-
Gh_D06G0457	7.97333	5.97667	8.01	11.9367	12.2367	9.92	AT5G11060	KNOTTED1-like homeobox gene 4	-	-	-	-	-	-	GO:0051171//regulation of nitrogen compound metabolic process;GO:0060255//regulation of macromolecule metabolic process;GO:0019222//regulation of metabolic process;GO:2001141//regulation of RNA biosynthetic process;GO:1903506//regulation of nucleic acid-templated transcription;GO:0009889//regulation of biosynthetic process;GO:0051252//regulation of RNA metabolic process;GO:0031323//regulation of …
Gh_A03G0483	6.92333	3.60667	6.67667	11.2133	12.7867	8.97667	AT5G51020	crumpled leaf	-	-	-	-	-	-	GO:0051301//cell division;GO:0044763//single-organism cellular process;GO:0044699//single-organism process;GO:0009987//cellular process
Gh_A07G2103	30.06	19.66	32.3567	46.2567	49.6867	38.49	AT3G27090	DCD (Development and Cell Death) domain protein	-	-	-	-	-	GO:0003674//molecular_function	-
Gh_A08G0258	7.39333	5.07333	7.86333	11.3433	12.02	8.84333	AT2G44950	histone mono-ubiquitination 1	-	-	-	-	-	-	GO:0045087//innate immune response;GO:0050896//response to stimulus;GO:0006955//immune response;GO:0006950//response to stress;GO:0002376//immune system process;GO:0006952//defense response
Gh_D10G0906	19.4133	14.0767	19.95	26.9433	28.6067	24.88	AT4G36760	aminopeptidase P1	-	-	-	-	-	-	GO:0051179//localization;GO:0006810//transport;GO:0044699//single-organism process;GO:0051234//establishment of localization;GO:0009926//auxin polar transport;GO:1902578//single-organism localization;GO:0044765//single-organism transport;GO:0065008//regulation of biological quality;GO:0010817//regulation of hormone levels;GO:0065007//biological regulation;GO:0060918//auxin transport;GO:0009914//h…
Gh_A12G2210	8.56333	5.40667	8.6	12.84	13.2867	11.1667	AT3G49590	Autophagy-related protein 13	Cellular Processes	Transport and catabolism	ko04136//Autophagy - other eukaryotes	K08331	GO:0005634//nucleus;GO:0044464//cell part;GO:0043231//intracellular membrane-bounded organelle;GO:0005623//cell;GO:0005622//intracellular;GO:0044424//intracellular part;GO:0043227//membrane-bounded organelle;GO:0043226//organelle;GO:0043229//intracellular organelle	-	-
Gh_D08G1106	9.55333	4.72333	9.78	16.4467	16.5133	13.2767	AT3G61850	Dof-type zinc finger DNA-binding family protein	-	-	-	-	-	-	GO:0050789//regulation of biological process;GO:0051171//regulation of nitrogen compound metabolic process;GO:0051252//regulation of RNA metabolic process;GO:0019219//regulation of nucleobase-containing compound metabolic process;GO:0065007//biological regulation;GO:1903506//regulation of nucleic acid-templated transcription;GO:0050794//regulation of cellular process;GO:0010468//regulation of gen…
Gh_A11G0815	6.82667	5.04333	7.93333	10.73	11.0767	9.19	AT2G46060	transmembrane protein-related	-	-	-	-	-	GO:0003674//molecular_function	-
Gh_A05G3807	56.9067	41.02	63.0233	96.07	95.21	81.06	AT2G30600	BTB/POZ domain-containing protein	-	-	-	-	GO:0044424//intracellular part;GO:0005622//intracellular;GO:0005623//cell;GO:0005737//cytoplasm;GO:0044464//cell part	-	-
Gh_D09G2373	13.9533	10.6367	14.99	21.31	21.4467	17.9367	AT4G24760	alpha/beta-Hydrolases superfamily protein	-	-	-	-	-	GO:0003824//catalytic activity;GO:0016787//hydrolase activity	-
Gh_D12G2425	11.13	6.93333	12.0167	20.9633	21.2933	16.57	AT5G53120	spermidine synthase 3	Metabolism	Amino acid metabolism;Metabolism of other amino acids	ko00270//Cysteine and methionine metabolism;ko00480//Glutathione metabolism;ko00330//Arginine and proline metabolism;ko00410//beta-Alanine metabolism	K00797	GO:0044464//cell part;GO:0043229//intracellular organelle;GO:0043227//membrane-bounded organelle;GO:0043226//organelle;GO:0005622//intracellular;GO:0005634//nucleus;GO:0005623//cell;GO:0044424//intracellular part;GO:0043231//intracellular membrane-bounded organelle	-	-
Gh_D05G1667	6.14667	5.24667	8.51667	15.53	15.2067	10.79	AT1G62430	CDP-diacylglycerol synthase 1	Metabolism;Environmental Information Processing	Lipid metabolism;Signal transduction	ko00564//Glycerophospholipid metabolism;ko04070//Phosphatidylinositol signaling system	K00981	GO:0016020//membrane	-	-
Gh_A10G0539	25.7	22.0833	95.4167	277.753	256.893	166.323	AT1G17710	Pyridoxal phosphate phosphatase-related protein	Metabolism	Metabolism of cofactors and vitamins	ko00750//Vitamin B6 metabolism	K13248	-	-	GO:0044237//cellular metabolic process;GO:0016311//dephosphorylation;GO:0009987//cellular process;GO:0006793//phosphorus metabolic process;GO:0006796//phosphate-containing compound metabolic process;GO:0008152//metabolic process
Gh_A13G1544	2.22667	2.25333	4.21333	16.03	17.7433	10.1733	AT3G05700	Drought-responsive family protein	-	-	-	-	-	-	GO:0006950//response to stress;GO:0050896//response to stimulus;GO:0009628//response to abiotic stimulus;GO:0006970//response to osmotic stress;GO:0009651//response to salt stress
Gh_A05G1665	4.11333	2.90667	4.73	12.91	13.19	8.78667	AT1G75180	Erythronate-4-phosphate dehydrogenase family protein	-	-	-	-	GO:0043231//intracellular membrane-bounded organelle;GO:0043226//organelle;GO:0005623//cell;GO:0005622//intracellular;GO:0043227//membrane-bounded organelle;GO:0005739//mitochondrion;GO:0043229//intracellular organelle;GO:0044444//cytoplasmic part;GO:0044464//cell part;GO:0005737//cytoplasm;GO:0044424//intracellular part	-	-
Gh_A09G0100	57.5433	52.6567	64.1767	110.41	111.523	84.45	AT3G29320	Glycosyl transferase, family 35	Metabolism	Carbohydrate metabolism	ko00500//Starch and sucrose metabolism	K00688	-	-	GO:0015980//energy derivation by oxidation of organic compounds;GO:0008152//metabolic process;GO:0055114//oxidation-reduction process;GO:0006112//energy reserve metabolic process;GO:0044248//cellular catabolic process;GO:0044042//glucan metabolic process;GO:0044723//single-organism carbohydrate metabolic process;GO:0044237//cellular metabolic process;GO:0044260//cellular macromolecule metabolic p…
Gh_A05G2482	6.44333	4.99333	6.39	10.38	10.6533	8.86333	AT5G04360	limit dextrinase	-	-	-	-	-	GO:0003824//catalytic activity;GO:0004553//hydrolase activity, hydrolyzing O-glycosyl compounds;GO:0016787//hydrolase activity;GO:0010303//limit dextrinase activity;GO:0016798//hydrolase activity, acting on glycosyl bonds	-
Gh_D07G0196	9.85	6.86667	10.0467	17.6767	18.36	14.8267	AT1G17720	Protein phosphatase 2A, regulatory subunit PR55	Genetic Information Processing	Translation	ko03015//mRNA surveillance pathway	K04354	-	GO:0098772//molecular function regulator;GO:0030234//enzyme regulator activity;GO:0019208//phosphatase regulator activity;GO:0019888//protein phosphatase regulator activity	-
Gh_A10G1753	6.24667	3.59667	5.99333	11.8067	11.3	8.86333	AT5G06600	ubiquitin-specific protease 12	-	-	-	-	GO:0043227//membrane-bounded organelle;GO:0005622//intracellular;GO:0043229//intracellular organelle;GO:0043231//intracellular membrane-bounded organelle;GO:0044424//intracellular part;GO:0043226//organelle;GO:0005623//cell;GO:0005634//nucleus;GO:0044464//cell part	-	-
Gh_D04G1053	31.6733	17.2633	31.9	76.8633	72.61	49.9033	AT5G22920	CHY-type/CTCHY-type/RING-type Zinc finger protein	Genetic Information Processing	Folding, sorting and degradation	ko04120//Ubiquitin mediated proteolysis	K10144	GO:0044464//cell part;GO:0005737//cytoplasm;GO:0005783//endoplasmic reticulum;GO:0005623//cell;GO:0012505//endomembrane system;GO:0044424//intracellular part;GO:0043227//membrane-bounded organelle;GO:0005622//intracellular;GO:0043229//intracellular organelle;GO:0044444//cytoplasmic part;GO:0043231//intracellular membrane-bounded organelle;GO:0043226//organelle	-	-
Gh_A04G0592	4.66	2.95	5.77	10.5933	9.52	8.05333	AT5G22920	CHY-type/CTCHY-type/RING-type Zinc finger protein	Genetic Information Processing	Folding, sorting and degradation	ko04120//Ubiquitin mediated proteolysis	K10144	GO:0005737//cytoplasm;GO:0043226//organelle;GO:0043231//intracellular membrane-bounded organelle;GO:0044424//intracellular part;GO:0005623//cell;GO:0043227//membrane-bounded organelle;GO:0044444//cytoplasmic part;GO:0043229//intracellular organelle;GO:0044464//cell part;GO:0005783//endoplasmic reticulum;GO:0005622//intracellular;GO:0012505//endomembrane system	-	-
Gh_A10G1322	9.35333	7.13333	10.7833	18.38	17.7333	12.96	AT3G51730	saposin B domain-containing protein	-	-	-	-	GO:0043229//intracellular organelle;GO:0005622//intracellular;GO:0043226//organelle;GO:0005737//cytoplasm;GO:0044464//cell part;GO:0044424//intracellular part;GO:0005623//cell;GO:0044444//cytoplasmic part;GO:0043231//intracellular membrane-bounded organelle;GO:0005773//vacuole;GO:0043227//membrane-bounded organelle	-	-
Gh_D11G2439	7.52333	5.23667	9.25333	20.0667	19.0567	13.31	AT1G08820	vamp/synaptobrevin-associated protein 27-2	-	-	-	-	GO:0044464//cell part;GO:0005886//plasma membrane;GO:0005623//cell;GO:0071944//cell periphery;GO:0016020//membrane	-	-
Gh_D06G0217	10.8833	8.23667	12.5167	19.32	20.08	15.3633	AT1G10120	basic helix-loop-helix (bHLH) DNA-binding superfamily protein	-	-	-	-	-	-	GO:0040008//regulation of growth;GO:0050789//regulation of biological process;GO:0065007//biological regulation
Gh_A04G1265	5.67	3.05667	7.64	17.85	17.9967	12.3167	AT2G03710	K-box region and MADS-box transcription factor family protein	-	-	-	-	GO:0044464//cell part;GO:0005623//cell;GO:0005622//intracellular;GO:0005634//nucleus;GO:0044424//intracellular part;GO:0043231//intracellular membrane-bounded organelle;GO:0043226//organelle;GO:0043229//intracellular organelle;GO:0043227//membrane-bounded organelle	-	-
Gh_D05G1620	8.92	6.38667	9.56333	17.75	17.5967	13.39	AT4G04770	ATP binding cassette protein 1	-	-	-	-	-	GO:0005515//protein binding;GO:0005488//binding	-
Gh_A05G1227	6.62333	7.54	7.09	13.9433	13.46	9.60667	AT1G30280	Chaperone DnaJ-domain superfamily protein	-	-	-	-	GO:0005622//intracellular;GO:0005623//cell;GO:0044424//intracellular part;GO:0044464//cell part;GO:0005737//cytoplasm	-	-
Gh_A06G0604	41.05	40.2233	40.6967	88.7767	91.0867	61.84	AT4G26270	phosphofructokinase 3	Metabolism;Genetic Information Processing	Carbohydrate metabolism;Folding, sorting and degradation	ko00010//Glycolysis / Gluconeogenesis;ko03018//RNA degradation;ko00052//Galactose metabolism;ko00051//Fructose and mannose metabolism;ko00030//Pentose phosphate pathway	K00850	GO:0032991//macromolecular complex;GO:0061695//transferase complex, transferring phosphorus-containing groups;GO:0005829//cytosol;GO:1990234//transferase complex;GO:0043234//protein complex;GO:0044445//cytosolic part;GO:0044464//cell part;GO:0005622//intracellular;GO:0044424//intracellular part;GO:1902494//catalytic complex;GO:0044444//cytoplasmic part;GO:0005623//cell;GO:0005737//cytoplasm;GO:00…	-	-
Gh_A07G1703	7.08333	6.87667	6.58667	16.5667	16.3467	9.00667	AT2G04550	indole-3-butyric acid response 5	-	-	-	-	-	GO:0008138//protein tyrosine/serine/threonine phosphatase activity;GO:0042578//phosphoric ester hydrolase activity;GO:0016791//phosphatase activity;GO:0016787//hydrolase activity;GO:0004721//phosphoprotein phosphatase activity;GO:0016788//hydrolase activity, acting on ester bonds;GO:0003824//catalytic activity	-
XLOC_069284	4.04	4.35	4.37	10.9067	12.2267	5.39667	--	-	-	-	-	-	-	-	-
Gh_A02G0820	4.58	3.93333	5.81667	14.6567	15.2633	6.1	AT4G33740	unknown protein; BEST Arabidopsis thaliana protein match is: unknown protein (TAIR:AT4G37820.1); Has 138092 Blast hits to 73110 proteins in 2951 species: Archae - 732; Bacteria - 17903; Metazoa - 48520; Fungi - 16808; Plants - 7078; Viruses - 1044; Other Eukaryotes - 46007 (source: NCBI BLink).	-	-	-	-	GO:0005794//Golgi apparatus;GO:0005622//intracellular;GO:0043226//organelle;GO:0043229//intracellular organelle;GO:0005623//cell;GO:0043227//membrane-bounded organelle;GO:0012505//endomembrane system;GO:0044444//cytoplasmic part;GO:0044464//cell part;GO:0044424//intracellular part;GO:0005737//cytoplasm;GO:0043231//intracellular membrane-bounded organelle	-	-
Gh_A03G2017	4.21333	9.60333	8.55667	20.04	28.4633	17.0133	AT5G51990	C-repeat-binding factor 4	-	-	-	-	-	-	GO:2001141//regulation of RNA biosynthetic process;GO:0009889//regulation of biosynthetic process;GO:0080090//regulation of primary metabolic process;GO:0031326//regulation of cellular biosynthetic process;GO:0051252//regulation of RNA metabolic process;GO:0050789//regulation of biological process;GO:0010468//regulation of gene expression;GO:2000112//regulation of cellular macromolecule biosynthe…
Gh_D08G2441	0.586667	0.48	1.89	7.98667	13.1133	7.59333	AT1G33590	Leucine-rich repeat (LRR) family protein	-	-	-	-	GO:0071944//cell periphery;GO:0016020//membrane;GO:0005886//plasma membrane;GO:0005623//cell;GO:0044464//cell part	-	-
Gh_D11G2420	0.576667	0.703333	2.76	7.73667	11.8267	4.56333	AT3G03870	unknown protein; BEST Arabidopsis thaliana protein match is: unknown protein (TAIR:AT5G18130.1); Has 41 Blast hits to 41 proteins in 11 species: Archae - 0; Bacteria - 0; Metazoa - 2; Fungi - 0; Plants - 39; Viruses - 0; Other Eukaryotes - 0 (source: NCBI BLink).	-	-	-	-	-	GO:0003674//molecular_function	-
Gh_A10G0347	4.77667	5.42	5.84667	9.64667	12.2567	7.82	AT1G78830	Curculin-like (mannose-binding) lectin family protein	-	-	-	-	GO:0005886//plasma membrane;GO:0071944//cell periphery;GO:0044464//cell part;GO:0005623//cell;GO:0016020//membrane	-	-
Gh_A13G0955	0.603333	0.8	0.0566667	42.69	58.21	15.0133	AT3G49200	O-acyltransferase (WSD1-like) family protein	-	-	-	-	GO:0044424//intracellular part;GO:0043226//organelle;GO:0005634//nucleus;GO:0043227//membrane-bounded organelle;GO:0005622//intracellular;GO:0043231//intracellular membrane-bounded organelle;GO:0005623//cell;GO:0044464//cell part;GO:0043229//intracellular organelle	-	-
Gh_D11G2350	1.48	2.30333	3.73333	16.96	27.9867	5.14667	--	-	-	-	-	-	-	-	-
Gh_D02G0669	5.71667	5.37	10.9	8.70333	9.79333	5.26667	AT1G34550	Protein of unknown function (DUF616)	-	-	-	-	-	GO:0003824//catalytic activity;GO:0016757//transferase activity, transferring glycosyl groups;GO:0016740//transferase activity	-
Gh_A01G1795	20.4733	21.5633	47.0467	33.4433	40.95	20.9733	AT5G03760	Nucleotide-diphospho-sugar transferases superfamily protein	-	-	-	-	GO:0044424//intracellular part;GO:0043227//membrane-bounded organelle;GO:0031090//organelle membrane;GO:0000139//Golgi membrane;GO:0005737//cytoplasm;GO:0005622//intracellular;GO:0043226//organelle;GO:0005794//Golgi apparatus;GO:0005623//cell;GO:0044464//cell part;GO:0043231//intracellular membrane-bounded organelle;GO:0044422//organelle part;GO:0016020//membrane;GO:0012505//endomembrane system;G…	-	-
Gh_A02G0389	18.6467	21.1133	41.0567	29.4733	35.6267	18.5067	AT1G04430	S-adenosyl-L-methionine-dependent methyltransferases superfamily protein	-	-	-	-	GO:0005794//Golgi apparatus;GO:0005623//cell;GO:0044424//intracellular part;GO:0000139//Golgi membrane;GO:0044422//organelle part;GO:0043226//organelle;GO:0012505//endomembrane system;GO:0043231//intracellular membrane-bounded organelle;GO:0043227//membrane-bounded organelle;GO:0043229//intracellular organelle;GO:0005737//cytoplasm;GO:0016020//membrane;GO:0044446//intracellular organelle part;GO:…	-	-
Gh_D07G1173	13.58	16.6333	20.6967	22.6733	23.2367	11.4067	AT2G26980	CBL-interacting protein kinase 3	-	-	-	-	GO:0071944//cell periphery;GO:0016020//membrane;GO:0005623//cell;GO:0044464//cell part;GO:0005886//plasma membrane	-	-
Gh_D13G0125	11.1333	16.5667	30.8	31.59	30.8133	11.2033	AT5G26667	P-loop containing nucleoside triphosphate hydrolases superfamily protein	Metabolism	Nucleotide metabolism	ko00240//Pyrimidine metabolism	K13800	-	GO:0003824//catalytic activity;GO:0019205//nucleobase-containing compound kinase activity;GO:0004127//cytidylate kinase activity;GO:0016301//kinase activity;GO:0016772//transferase activity, transferring phosphorus-containing groups;GO:0019201//nucleotide kinase activity;GO:0016740//transferase activity	-
Gh_A11G0185	5.65333	10.3733	15.9833	17.0967	21.32	7.90667	AT1G12420	ACT domain repeat 8	-	-	-	-	-	-	GO:1901700//response to oxygen-containing compound;GO:0033993//response to lipid;GO:0009737//response to abscisic acid;GO:0050896//response to stimulus;GO:0009725//response to hormone;GO:0009719//response to endogenous stimulus;GO:0097305//response to alcohol;GO:0001101//response to acid chemical;GO:0010033//response to organic substance;GO:0042221//response to chemical
Gh_A04G0373	6.04667	7.73	11.1833	12.7467	14.3067	7.29667	AT1G53470	mechanosensitive channel of small conductance-like 4	-	-	-	-	-	-	GO:1902578//single-organism localization;GO:0006820//anion transport;GO:0051179//localization;GO:0006810//transport;GO:0044699//single-organism process;GO:0006811//ion transport;GO:0051234//establishment of localization;GO:0044765//single-organism transport
Gh_A05G0601	9.19667	12.1133	19.0267	16.22	20.8733	10.7667	AT2G26980	CBL-interacting protein kinase 3	-	-	-	-	GO:0044464//cell part;GO:0005886//plasma membrane;GO:0016020//membrane;GO:0071944//cell periphery;GO:0005623//cell	-	-
Gh_A08G1578	7.51	7.02667	12.8767	12.2933	14.46	7.23333	AT1G12420	ACT domain repeat 8	-	-	-	-	-	-	GO:1901700//response to oxygen-containing compound;GO:0001101//response to acid chemical;GO:0009725//response to hormone;GO:0050896//response to stimulus;GO:0010033//response to organic substance;GO:0009737//response to abscisic acid;GO:0097305//response to alcohol;GO:0042221//response to chemical;GO:0033993//response to lipid;GO:0009719//response to endogenous stimulus
Gh_D11G0204	3.47	2.44	11.1933	10.1733	15.4233	4.09667	AT1G63220	Calcium-dependent lipid-binding (CaLB domain) family protein	-	-	-	-	GO:0005622//intracellular;GO:0044424//intracellular part;GO:0005737//cytoplasm;GO:0044464//cell part;GO:0005623//cell	-	-
Gh_D01G0026	7.38333	5.73667	11.9333	12.6667	9.97333	6.06667	AT4G34960	Cyclophilin-like peptidyl-prolyl cis-trans isomerase family protein	-	-	-	-	-	-	GO:0043170//macromolecule metabolic process;GO:0071704//organic substance metabolic process;GO:0044267//cellular protein metabolic process;GO:0044238//primary metabolic process;GO:0018208//peptidyl-proline modification;GO:0018193//peptidyl-amino acid modification;GO:0006464//cellular protein modification process;GO:0043412//macromolecule modification;GO:0008152//metabolic process;GO:0000413//prot…
Gh_A01G0050	14.4333	11.7133	21.77	23.58	20.86	11.3267	AT1G10950	transmembrane nine 1	-	-	-	-	GO:0005794//Golgi apparatus;GO:0044464//cell part;GO:0043226//organelle;GO:0043227//membrane-bounded organelle;GO:0005623//cell;GO:0005622//intracellular;GO:0043231//intracellular membrane-bounded organelle;GO:0044444//cytoplasmic part;GO:0005737//cytoplasm;GO:0043229//intracellular organelle;GO:0044424//intracellular part;GO:0012505//endomembrane system	-	-
Gh_D01G0051	11.14	10.02	16.9033	18.44	15.8633	9.11333	AT1G10950	transmembrane nine 1	-	-	-	-	GO:0043226//organelle;GO:0012505//endomembrane system;GO:0044444//cytoplasmic part;GO:0005622//intracellular;GO:0005737//cytoplasm;GO:0044464//cell part;GO:0043227//membrane-bounded organelle;GO:0005623//cell;GO:0005794//Golgi apparatus;GO:0043229//intracellular organelle;GO:0043231//intracellular membrane-bounded organelle;GO:0044424//intracellular part	-	-
Gh_A01G0240	7.52	5.96	11.5067	11.0733	10.5767	5.35667	AT3G17430	Nucleotide-sugar transporter family protein	-	-	-	-	-	GO:0022857//transmembrane transporter activity;GO:0008509//anion transmembrane transporter activity;GO:0022892//substrate-specific transporter activity;GO:0022891//substrate-specific transmembrane transporter activity;GO:0005215//transporter activity;GO:0015075//ion transmembrane transporter activity;GO:0008514//organic anion transmembrane transporter activity	-
Gh_A06G2059	9.31667	6.75667	14.9433	14.85	13.5633	6.59333	AT4G04910	AAA-type ATPase family protein	-	-	-	-	GO:0071944//cell periphery;GO:0016020//membrane;GO:0005623//cell;GO:0005886//plasma membrane;GO:0044464//cell part	-	-
Gh_D01G0238	8.4	5.83333	12.0867	12.5367	11.2233	6.08667	AT3G17430	Nucleotide-sugar transporter family protein	-	-	-	-	-	GO:0022857//transmembrane transporter activity;GO:0005215//transporter activity;GO:0015075//ion transmembrane transporter activity;GO:0008509//anion transmembrane transporter activity;GO:0022891//substrate-specific transmembrane transporter activity;GO:0022892//substrate-specific transporter activity;GO:0008514//organic anion transmembrane transporter activity	-
Gh_A01G0909	9.25667	6.26	13.3333	14.11	13.2567	6.84333	AT3G27230	S-adenosyl-L-methionine-dependent methyltransferases superfamily protein	-	-	-	-	GO:0043226//organelle;GO:0043229//intracellular organelle;GO:0043231//intracellular membrane-bounded organelle;GO:0044464//cell part;GO:0044424//intracellular part;GO:0005623//cell;GO:0044444//cytoplasmic part;GO:0005737//cytoplasm;GO:0005622//intracellular;GO:0043227//membrane-bounded organelle;GO:0012505//endomembrane system;GO:0005794//Golgi apparatus	-	-
Gh_D05G1284	10.3767	7.14	14.3233	15.7067	14.34	7.34667	AT3G13772	transmembrane nine 7	-	-	-	-	-	-	GO:0006878//cellular copper ion homeostasis;GO:0044699//single-organism process;GO:0019725//cellular homeostasis;GO:0055065//metal ion homeostasis;GO:0055080//cation homeostasis;GO:0055076//transition metal ion homeostasis;GO:0065008//regulation of biological quality;GO:0044763//single-organism cellular process;GO:0006873//cellular ion homeostasis;GO:0048878//chemical homeostasis;GO:0046916//cell…
Gh_A08G0832	7.28333	3.52333	13.8167	14.23	13.9767	5.36333	AT5G57815	Cytochrome c oxidase, subunit Vib family protein	Metabolism	Energy metabolism	ko00190//Oxidative phosphorylation	K02267	GO:0043227//membrane-bounded organelle;GO:0044464//cell part;GO:0005739//mitochondrion;GO:0044444//cytoplasmic part;GO:0005622//intracellular;GO:0043229//intracellular organelle;GO:0044424//intracellular part;GO:0005623//cell;GO:0043231//intracellular membrane-bounded organelle;GO:0043226//organelle;GO:0005737//cytoplasm	-	-
Gh_A09G1818	12.23	9.08	19.3433	18.52	18.4	12.19	AT3G24160	putative type 1 membrane protein	-	-	-	-	GO:0005623//cell;GO:0005622//intracellular;GO:0044437//vacuolar part;GO:0044446//intracellular organelle part;GO:0031090//organelle membrane;GO:0005773//vacuole;GO:0044422//organelle part;GO:0043229//intracellular organelle;GO:0005737//cytoplasm;GO:0016020//membrane;GO:0098588//bounding membrane of organelle;GO:0005774//vacuolar membrane;GO:0043231//intracellular membrane-bounded organelle;GO:004…	-	-
Gh_D11G0635	11.0267	7.56667	19.3633	17.9	19.6367	10.5767	AT5G63640	ENTH/VHS/GAT family protein	-	-	-	-	GO:0044444//cytoplasmic part;GO:0005623//cell;GO:0043227//membrane-bounded organelle;GO:0005794//Golgi apparatus;GO:0043226//organelle;GO:0043229//intracellular organelle;GO:0043231//intracellular membrane-bounded organelle;GO:0044424//intracellular part;GO:0044464//cell part;GO:0031984//organelle subcompartment;GO:0044431//Golgi apparatus part;GO:0044422//organelle part;GO:0044446//intracellular…	-	-
Gh_Sca039018G01	12.1133	10.75	71.2733	63.0333	59.7667	8.40667	AT5G52640	heat shock protein 90.1	Genetic Information Processing;Organismal Systems	Environmental adaptation;Folding, sorting and degradation	ko04141//Protein processing in endoplasmic reticulum;ko04626//Plant-pathogen interaction	K04079	GO:0044424//intracellular part;GO:0005737//cytoplasm;GO:0005622//intracellular;GO:0005623//cell;GO:0044444//cytoplasmic part;GO:0005829//cytosol;GO:0044464//cell part	-	-
Gh_D06G1261	6.60667	4.52	15.3933	14.3533	15.3567	4.54667	AT1G51630	O-fucosyltransferase family protein	-	-	-	-	GO:0012505//endomembrane system;GO:0044444//cytoplasmic part;GO:0043229//intracellular organelle;GO:0005623//cell;GO:0005622//intracellular;GO:0044424//intracellular part;GO:0043226//organelle;GO:0044464//cell part;GO:0043227//membrane-bounded organelle;GO:0005737//cytoplasm;GO:0043231//intracellular membrane-bounded organelle;GO:0005794//Golgi apparatus	-	-
Gh_D05G1079	17.5933	12.9033	35.8	38.9133	38.57	14	AT1G51630	O-fucosyltransferase family protein	-	-	-	-	GO:0005623//cell;GO:0005622//intracellular;GO:0005737//cytoplasm;GO:0043229//intracellular organelle;GO:0044464//cell part;GO:0043227//membrane-bounded organelle;GO:0044444//cytoplasmic part;GO:0043226//organelle;GO:0044424//intracellular part;GO:0043231//intracellular membrane-bounded organelle;GO:0012505//endomembrane system;GO:0005794//Golgi apparatus	-	-
Gh_D12G0427	7.26333	5.68	18.43	18.9667	18.6767	5.46667	AT2G35120	Single hybrid motif superfamily protein	Metabolism	Amino acid metabolism;Carbohydrate metabolism	ko00630//Glyoxylate and dicarboxylate metabolism;ko00260//Glycine, serine and threonine metabolism	K02437	-	GO:0000166//nucleotide binding;GO:0001882//nucleoside binding;GO:0036094//small molecule binding;GO:0097367//carbohydrate derivative binding;GO:0032555//purine ribonucleotide binding;GO:1901363//heterocyclic compound binding;GO:0005524//ATP binding;GO:1901265//nucleoside phosphate binding;GO:0043168//anion binding;GO:0032550//purine ribonucleoside binding;GO:0030554//adenyl nucleotide binding;GO:…	-
Gh_D01G0191	6.68333	4.7	9.44667	9.01	10.7633	4.84	AT5G64680	unknown protein; FUNCTIONS IN: molecular_function unknown; INVOLVED IN: biological_process unknown; EXPRESSED IN: 22 plant structures; EXPRESSED DURING: 13 growth stages; Has 53 Blast hits to 53 proteins in 20 species: Archae - 0; Bacteria - 8; Metazoa - 8; Fungi - 0; Plants - 34; Viruses - 0; Other Eukaryotes - 3 (source: NCBI BLink).	-	-	-	-	GO:0043229//intracellular organelle;GO:0043232//intracellular non-membrane-bounded organelle;GO:0005634//nucleus;GO:0043231//intracellular membrane-bounded organelle;GO:0044424//intracellular part;GO:0031974//membrane-enclosed lumen;GO:0070013//intracellular organelle lumen;GO:0031981//nuclear lumen;GO:0043227//membrane-bounded organelle;GO:0043228//non-membrane-bounded organelle;GO:0005730//nucl…	-	-
Gh_D04G0611	10.64	6.92333	13.0033	12.84	14.3333	7.29333	AT5G06060	NAD(P)-binding Rossmann-fold superfamily protein	Metabolism	Biosynthesis of other secondary metabolites	ko00960//Tropane, piperidine and pyridine alkaloid biosynthesis	K08081	-	GO:0016491//oxidoreductase activity;GO:0003824//catalytic activity	-
Gh_A12G0660	61.1033	29.6567	83.04	101.883	106.343	23.7567	AT5G67070	ralf-like 34	-	-	-	-	-	-	GO:0044699//single-organism process;GO:0023052//signaling;GO:0007267//cell-cell signaling;GO:0007154//cell communication;GO:0044700//single organism signaling;GO:0044763//single-organism cellular process;GO:0009987//cellular process
Gh_A11G3126	11.7067	7.63333	13.43	16.5367	15.8467	8.14	AT2G21870	copper ion binding;cobalt ion binding;zinc ion binding	-	-	-	-	-	GO:0050897//cobalt ion binding;GO:0046914//transition metal ion binding;GO:0046872//metal ion binding;GO:0005488//binding;GO:0043169//cation binding;GO:0043167//ion binding	-
XLOC_057927	7.73	3.95667	9.48	11.13	10.75	4.75667	--	-	-	-	-	-	-	-	-
Gh_D01G0918	13.03	8.65667	18.58	19.35	19.48	7.37	AT4G38510	ATPase, V1 complex, subunit B protein	Cellular Processes;Metabolism	Transport and catabolism;Energy metabolism	ko00190//Oxidative phosphorylation;ko04145//Phagosome	K02147	GO:0016020//membrane	-	-
Gh_A08G0414	31.06	21.4267	38.6833	41.02	38.89	18.6167	AT4G02580	NADH-ubiquinone oxidoreductase 24 kDa subunit, putative	Metabolism	Energy metabolism	ko00190//Oxidative phosphorylation	K03943	GO:0044464//cell part;GO:0043229//intracellular organelle;GO:0005622//intracellular;GO:0044424//intracellular part;GO:0005739//mitochondrion;GO:0043231//intracellular membrane-bounded organelle;GO:0044444//cytoplasmic part;GO:0043226//organelle;GO:0005623//cell;GO:0043227//membrane-bounded organelle;GO:0005737//cytoplasm	-	-
Gh_D11G0581	40.6167	27.92	60.6633	72.29	63.64	25.9533	AT2G21870	copper ion binding;cobalt ion binding;zinc ion binding	-	-	-	-	-	GO:0046914//transition metal ion binding;GO:0050897//cobalt ion binding;GO:0043169//cation binding;GO:0005488//binding;GO:0046872//metal ion binding;GO:0043167//ion binding	-
Gh_A11G2432	13.1533	9.61	19.12	21.5833	18.5833	7.93333	AT3G05520	Subunits of heterodimeric actin filament capping protein Capz superfamily	Cellular Processes	Transport and catabolism	ko04144//Endocytosis	K10364	-	-	GO:0016043//cellular component organization;GO:0007015//actin filament organization;GO:0030029//actin filament-based process;GO:0071840//cellular component organization or biogenesis;GO:0030036//actin cytoskeleton organization;GO:0007010//cytoskeleton organization;GO:0044699//single-organism process;GO:0043933//macromolecular complex subunit organization;GO:0006996//organelle organization;GO:1902…
Gh_A09G1914	61.43	27.1833	83.4333	101.323	82.6067	25.4967	AT4G34670	Ribosomal protein S3Ae	Genetic Information Processing	Translation	ko03010//Ribosome	K02984	GO:0005840//ribosome;GO:0005622//intracellular;GO:0030529//intracellular ribonucleoprotein complex;GO:0043229//intracellular organelle;GO:0044424//intracellular part;GO:1990904//ribonucleoprotein complex;GO:0044445//cytosolic part;GO:0005623//cell;GO:0043226//organelle;GO:0044464//cell part;GO:0032991//macromolecular complex;GO:0043228//non-membrane-bounded organelle;GO:0005829//cytosol;GO:002262…	-	-
Gh_A06G1999	37.19	25.8333	48.3167	58.0633	52.1433	24.5633	AT1G60970	SNARE-like superfamily protein	-	-	-	-	-	-	GO:0033036//macromolecule localization;GO:0008104//protein localization;GO:0015031//protein transport;GO:0051641//cellular localization;GO:0071702//organic substance transport;GO:0051234//establishment of localization;GO:0051649//establishment of localization in cell;GO:0045184//establishment of protein localization;GO:0070727//cellular macromolecule localization;GO:0046907//intracellular transpo…
Gh_D05G1335	16.5467	11.6	20.0033	23.5367	20.8767	11.36	AT1G72480	Lung seven transmembrane receptor family protein	-	-	-	-	GO:0016020//membrane;GO:0031224//intrinsic component of membrane;GO:0044425//membrane part;GO:0016021//integral component of membrane	-	-
Gh_A11G2231	9.63	7.96	11.9033	16.7333	15.18	7.71333	AT5G28850	Calcium-binding EF-hand family protein	Genetic Information Processing	Translation	ko03015//mRNA surveillance pathway	K11583	-	-	GO:0008150//biological_process
Gh_D06G1175	7.8	6.03	10.6067	17.4233	15.5433	5.31667	AT3G20790	NAD(P)-binding Rossmann-fold superfamily protein	-	-	-	-	-	GO:0003824//catalytic activity;GO:0016491//oxidoreductase activity	-
Gh_D03G0669	7.22667	3.94667	12.7533	23.2267	19.87	4.3	AT1G65650	Peptidase C12, ubiquitin carboxyl-terminal hydrolase 1	-	-	-	-	-	GO:0003824//catalytic activity;GO:0019783//ubiquitin-like protein-specific protease activity;GO:0008234//cysteine-type peptidase activity;GO:0004843//thiol-dependent ubiquitin-specific protease activity;GO:0008233//peptidase activity;GO:0101005//ubiquitinyl hydrolase activity;GO:0016787//hydrolase activity;GO:0070011//peptidase activity, acting on L-amino acid peptides;GO:0036459//thiol-dependent…	-
Gh_A04G0051	3.34	1.21	5.78	11.1133	9.97	1.61667	AT5G55990	calcineurin B-like protein 2	-	-	-	-	-	GO:0005509//calcium ion binding;GO:0046872//metal ion binding;GO:0043169//cation binding;GO:0043167//ion binding;GO:0005488//binding	-
Gh_A07G0716	6.78333	4.38	9.39667	15.31	13.6767	4.58	AT5G16710	dehydroascorbate reductase 1	Metabolism	Metabolism of other amino acids;Carbohydrate metabolism	ko00480//Glutathione metabolism;ko00053//Ascorbate and aldarate metabolism	K21888	-	-	GO:0055114//oxidation-reduction process;GO:0008152//metabolic process;GO:0044710//single-organism metabolic process;GO:0044699//single-organism process
Gh_A13G0814	5.62333	4.61333	7.55	12.63	10.3867	4.15	AT3G10220	tubulin folding cofactor B	-	-	-	-	-	-	GO:0044763//single-organism cellular process;GO:0044699//single-organism process;GO:0009987//cellular process;GO:0051301//cell division
Gh_A07G0177	5.5	4.78333	9.74667	19.15	14.65	4.38	AT5G11500	unknown protein; CONTAINS InterPro DOMAIN/s: Protein of unknown function DUF814 (InterPro:IPR008532); Has 1807 Blast hits to 1807 proteins in 277 species: Archae - 0; Bacteria - 0; Metazoa - 736; Fungi - 347; Plants - 385; Viruses - 0; Other Eukaryotes - 339 (source: NCBI BLink).	-	-	-	-	-	-	GO:0008150//biological_process
Gh_D13G1823	2.22	1.52	5.38	12.8633	9.35	1.49	AT3G04780	Protein of unknown function (DUF1000)	-	-	-	-	GO:0005623//cell;GO:0005622//intracellular;GO:0044424//intracellular part;GO:0044464//cell part;GO:0005737//cytoplasm	-	-
Gh_A04G1482	4.04	2.79	9.36667	20.4567	15.96	1.6	AT4G39200	Ribosomal protein S25 family protein	Genetic Information Processing	Translation	ko03010//Ribosome	K02975	GO:0005622//intracellular;GO:0005623//cell;GO:0005737//cytoplasm;GO:0044464//cell part;GO:0044424//intracellular part	-	-
Gh_D06G2082	3.2	2.67	7.34667	14.5767	11.4633	2.09	--	-	-	-	-	-	-	-	-
Gh_A08G2554	11.5367	6.9	15.5133	31.2967	26.5933	8.30333	AT1G06890	nodulin MtN21 /EamA-like transporter family protein	-	-	-	-	GO:0043229//intracellular organelle;GO:0044444//cytoplasmic part;GO:0016020//membrane;GO:0000139//Golgi membrane;GO:0005623//cell;GO:0044424//intracellular part;GO:0043226//organelle;GO:0044464//cell part;GO:0098588//bounding membrane of organelle;GO:0043227//membrane-bounded organelle;GO:0005794//Golgi apparatus;GO:0044422//organelle part;GO:0043231//intracellular membrane-bounded organelle;GO:0…	-	-
Gh_A01G0899	3.39	2.13333	4.57	10.0033	8.03333	2.09667	AT5G42470	CONTAINS InterPro DOMAIN/s: Brain/reproductive organ-expressed protein (InterPro:IPR010358); Has 35333 Blast hits to 34131 proteins in 2444 species: Archae - 798; Bacteria - 22429; Metazoa - 974; Fungi - 991; Plants - 531; Viruses - 0; Other Eukaryotes - 9610 (source: NCBI BLink).	Genetic Information Processing	Replication and repair	ko03440//Homologous recombination	K12173	GO:0044446//intracellular organelle part;GO:0005634//nucleus;GO:0043231//intracellular membrane-bounded organelle;GO:0044428//nuclear part;GO:0044464//cell part;GO:0005622//intracellular;GO:0043234//protein complex;GO:0044422//organelle part;GO:0032991//macromolecular complex;GO:0070531//BRCA1-A complex;GO:0043227//membrane-bounded organelle;GO:0043229//intracellular organelle;GO:0043226//organel…	-	-
Gh_D02G1960	8.96333	7.43	12.25	22.22	18.09	8.29333	AT4G35410	Clathrin adaptor complex small chain family protein	-	-	-	-	GO:0044433//cytoplasmic vesicle part;GO:0032991//macromolecular complex;GO:0043229//intracellular organelle;GO:0030136//clathrin-coated vesicle;GO:0098588//bounding membrane of organelle;GO:0016023//cytoplasmic, membrane-bounded vesicle;GO:0030665//clathrin-coated vesicle membrane;GO:0044464//cell part;GO:0012506//vesicle membrane;GO:0044444//cytoplasmic part;GO:0098805//whole membrane;GO:0030662…	-	-
Gh_D04G1047	2.97	1.93333	5.07333	11.0567	9.18667	2.33667	AT5G03530	RAB GTPase homolog C2A	-	-	-	-	GO:0044444//cytoplasmic part;GO:0042579//microbody;GO:0043226//organelle;GO:0044464//cell part;GO:0005622//intracellular;GO:0005777//peroxisome;GO:0043227//membrane-bounded organelle;GO:0005737//cytoplasm;GO:0005623//cell;GO:0044424//intracellular part;GO:0043231//intracellular membrane-bounded organelle;GO:0043229//intracellular organelle	-	-
Gh_A13G1235	9.54	8.38333	12.2067	19.0267	16.64	8.52	AT3G15410	Leucine-rich repeat (LRR) family protein	-	-	-	-	GO:0071944//cell periphery;GO:0005623//cell;GO:0016020//membrane;GO:0044464//cell part;GO:0005886//plasma membrane	-	-
Gh_D09G1911	5.91333	5.73667	7.17333	10.9267	10.4667	5.18	AT3G21580	cobalt ion transmembrane transporters	-	-	-	-	GO:0016021//integral component of membrane;GO:0044425//membrane part;GO:0016020//membrane;GO:0031224//intrinsic component of membrane	-	-
Gh_Sca006224G01	9.03333	7.70333	11.5933	20.15	20.25	7.89	AT2G43240	Nucleotide-sugar transporter family protein	-	-	-	-	GO:0031090//organelle membrane;GO:0044424//intracellular part;GO:0044446//intracellular organelle part;GO:0005623//cell;GO:0098588//bounding membrane of organelle;GO:0044431//Golgi apparatus part;GO:0012505//endomembrane system;GO:0016020//membrane;GO:0044422//organelle part;GO:0043227//membrane-bounded organelle;GO:0005794//Golgi apparatus;GO:0043231//intracellular membrane-bounded organelle;GO:…	-	-
Gh_D03G1440	21.3867	18.01	24.8767	38.0967	36.8	18.63	AT4G11410	NAD(P)-binding Rossmann-fold superfamily protein	-	-	-	-	GO:0005737//cytoplasm;GO:0009536//plastid;GO:0043231//intracellular membrane-bounded organelle;GO:0044424//intracellular part;GO:0009507//chloroplast;GO:0043226//organelle;GO:0043227//membrane-bounded organelle;GO:0044464//cell part;GO:0005623//cell;GO:0005622//intracellular;GO:0044444//cytoplasmic part;GO:0043229//intracellular organelle	-	-
Gh_A02G0854	8.06667	4.84667	12.3233	22.5667	20.7367	6.07667	AT1G20080	Calcium-dependent lipid-binding (CaLB domain) family protein	-	-	-	-	GO:0043226//organelle;GO:0044424//intracellular part;GO:0005794//Golgi apparatus;GO:0005623//cell;GO:0043227//membrane-bounded organelle;GO:0044422//organelle part;GO:0031090//organelle membrane;GO:0012505//endomembrane system;GO:0005737//cytoplasm;GO:0005622//intracellular;GO:0016020//membrane;GO:0044464//cell part;GO:0043231//intracellular membrane-bounded organelle;GO:0044444//cytoplasmic part…	-	-
XLOC_080945	6.59	3.26333	8.68	16.91	15.5767	4.89667	--	-	-	-	-	-	-	-	-
Gh_D11G2172	4.71	3.73	6.34333	12.0367	10.6833	4.31	AT4G39910	ubiquitin-specific protease 3	-	-	-	-	GO:0005623//cell;GO:0044464//cell part;GO:0043226//organelle;GO:0043227//membrane-bounded organelle;GO:0005634//nucleus;GO:0044424//intracellular part;GO:0043231//intracellular membrane-bounded organelle;GO:0005622//intracellular;GO:0043229//intracellular organelle	-	-
Gh_A01G0724	5.03667	3.45	8.02667	18.15	16.7833	4.09	AT3G07680	emp24/gp25L/p24 family/GOLD family protein	-	-	-	-	-	-	GO:0006810//transport;GO:0045184//establishment of protein localization;GO:0071702//organic substance transport;GO:0051179//localization;GO:0033036//macromolecule localization;GO:0015031//protein transport;GO:0051234//establishment of localization;GO:0008104//protein localization
Gh_A11G0281	6.93333	5.89333	9.68667	14.9033	14.13	7.08333	AT3G26618	eukaryotic release factor 1-3	Genetic Information Processing	Translation	ko03015//mRNA surveillance pathway	K03265	-	GO:0097159//organic cyclic compound binding;GO:0008079//translation termination factor activity;GO:0003747//translation release factor activity;GO:0008135//translation factor activity, RNA binding;GO:1901363//heterocyclic compound binding;GO:0003676//nucleic acid binding;GO:0003723//RNA binding;GO:0005488//binding	-
Gh_D03G0665	6.69667	4.98	10.1233	18.2667	16.7433	6.33	AT3G57280	Transmembrane proteins 14C	-	-	-	-	GO:0044434//chloroplast part;GO:0044424//intracellular part;GO:0043226//organelle;GO:0031969//chloroplast membrane;GO:0005737//cytoplasm;GO:0043231//intracellular membrane-bounded organelle;GO:0043227//membrane-bounded organelle;GO:0009536//plastid;GO:0009706//chloroplast inner membrane;GO:0009526//plastid envelope;GO:0044446//intracellular organelle part;GO:0044444//cytoplasmic part;GO:0044422//…	-	-
Gh_A12G0851	4.27333	2.15667	7.05	15.2467	14.46	4.07	AT5G09680	reduced lateral root formation	-	-	-	-	-	GO:0005488//binding;GO:0043169//cation binding;GO:0046872//metal ion binding;GO:0043167//ion binding	-
Gh_D07G2109	22.2833	13.49	33.3333	65.9233	59.41	21.7533	AT1G55360	Protein of Unknown Function (DUF239)	-	-	-	-	-	-	GO:0008150//biological_process
Gh_A04G0590	5.07	2.49333	8.1	16.01	14.54	4.33667	AT5G03530	RAB GTPase homolog C2A	-	-	-	-	GO:0005777//peroxisome;GO:0005622//intracellular;GO:0043229//intracellular organelle;GO:0044424//intracellular part;GO:0042579//microbody;GO:0005623//cell;GO:0005737//cytoplasm;GO:0043231//intracellular membrane-bounded organelle;GO:0044464//cell part;GO:0043226//organelle;GO:0043227//membrane-bounded organelle;GO:0044444//cytoplasmic part	-	-
Gh_D01G0760	2.15	1.89667	5.19	11.5133	8.62	3.28	AT5G55990	calcineurin B-like protein 2	-	-	-	-	-	GO:0005509//calcium ion binding;GO:0005488//binding;GO:0043169//cation binding;GO:0043167//ion binding;GO:0046872//metal ion binding	-
Gh_D03G0651	2.71	2.02667	7.26667	16.8033	13.2933	5	AT1G08450	calreticulin 3	Genetic Information Processing;Cellular Processes	Transport and catabolism;Folding, sorting and degradation	ko04141//Protein processing in endoplasmic reticulum;ko04145//Phagosome	K08057	GO:0043229//intracellular organelle;GO:0044444//cytoplasmic part;GO:0043227//membrane-bounded organelle;GO:0043226//organelle;GO:0044464//cell part;GO:0005622//intracellular;GO:0005737//cytoplasm;GO:0005623//cell;GO:0044424//intracellular part;GO:0043231//intracellular membrane-bounded organelle;GO:0012505//endomembrane system;GO:0005783//endoplasmic reticulum	-	-
Gh_A08G2205	2.03667	2.12	5.63333	10.9	8.61	2.68	AT5G20885	RING/U-box superfamily protein	-	-	-	-	-	GO:0046914//transition metal ion binding;GO:0043167//ion binding;GO:0005488//binding;GO:0046872//metal ion binding;GO:0043169//cation binding;GO:0008270//zinc ion binding	-
Gh_A08G2385	2.07	2.25333	11.4	25.3433	21.3267	4.70333	AT4G11600	glutathione peroxidase 6	Metabolism	Metabolism of other amino acids;Lipid metabolism	ko00480//Glutathione metabolism;ko00590//Arachidonic acid metabolism	K00432	GO:0005737//cytoplasm;GO:0044424//intracellular part;GO:0044444//cytoplasmic part;GO:0005622//intracellular;GO:0044464//cell part;GO:0005623//cell;GO:0005829//cytosol	-	-
Gh_D05G0848	8.34667	7.96	12.1867	17.8667	16.0767	9.15667	AT1G08200	UDP-D-apiose/UDP-D-xylose synthase 2	Metabolism	Carbohydrate metabolism	ko00520//Amino sugar and nucleotide sugar metabolism	K12449	GO:0043226//organelle;GO:0043231//intracellular membrane-bounded organelle;GO:0044464//cell part;GO:0044424//intracellular part;GO:0043227//membrane-bounded organelle;GO:0005634//nucleus;GO:0005623//cell;GO:0043229//intracellular organelle;GO:0005622//intracellular	-	-
Gh_D11G0474	4.35333	3.47	11.9933	22.17	19	5.35667	AT4G36800	RUB1 conjugating enzyme 1	Genetic Information Processing	Folding, sorting and degradation	ko04120//Ubiquitin mediated proteolysis	K10579	-	GO:0016874//ligase activity;GO:0003824//catalytic activity	-
Gh_A07G2074	6.08667	6.12667	19.9933	46.6967	37.02	5.15667	AT3G56190	alpha-soluble NSF attachment protein 2	-	-	-	-	GO:0071944//cell periphery;GO:0044464//cell part;GO:0005623//cell;GO:0005886//plasma membrane;GO:0016020//membrane	-	-
Gh_A12G1527	6.86667	7.38667	23.0833	58.0733	45.6733	6.81333	AT2G02760	ubiquiting-conjugating enzyme 2	Genetic Information Processing	Folding, sorting and degradation	ko04120//Ubiquitin mediated proteolysis	K10573	-	-	GO:0046483//heterocycle metabolic process;GO:0006725//cellular aromatic compound metabolic process;GO:0044260//cellular macromolecule metabolic process;GO:0071704//organic substance metabolic process;GO:0006281//DNA repair;GO:0044710//single-organism metabolic process;GO:0051716//cellular response to stimulus;GO:0006950//response to stress;GO:0044238//primary metabolic process;GO:0090304//nucleic…
Gh_D05G2691	3.94333	3.20667	10.3	25.69	21	4.95333	AT1G76560	CP12 domain-containing protein 3	-	-	-	-	GO:0044464//cell part;GO:0043227//membrane-bounded organelle;GO:0009536//plastid;GO:0043226//organelle;GO:0044444//cytoplasmic part;GO:0044424//intracellular part;GO:0009507//chloroplast;GO:0043229//intracellular organelle;GO:0043231//intracellular membrane-bounded organelle;GO:0005623//cell;GO:0005737//cytoplasm;GO:0005622//intracellular	-	-
XLOC_033550	3.62	3.37	12.22	31.2	24.5167	5.43667	AT5G21090	Leucine-rich repeat (LRR) family protein	-	-	-	-	-	-	GO:0050896//response to stimulus;GO:0006950//response to stress;GO:0006952//defense response
Gh_D13G0438	5.38	5.55333	9.25333	12.9367	10.77	5.22	AT2G14910	unknown protein; LOCATED IN: chloroplast; EXPRESSED IN: 24 plant structures; EXPRESSED DURING: 15 growth stages; BEST Arabidopsis thaliana protein match is: unknown protein (TAIR:AT5G14970.1); Has 35333 Blast hits to 34131 proteins in 2444 species: Archae - 798; Bacteria - 22429; Metazoa - 974; Fungi - 991; Plants - 531; Viruses - 0; Other Eukaryotes - 9610 (source: NCBI BLink).	-	-	-	-	GO:0009507//chloroplast;GO:0043227//membrane-bounded organelle;GO:0044424//intracellular part;GO:0005623//cell;GO:0043229//intracellular organelle;GO:0043231//intracellular membrane-bounded organelle;GO:0044444//cytoplasmic part;GO:0009536//plastid;GO:0005622//intracellular;GO:0005737//cytoplasm;GO:0044464//cell part;GO:0043226//organelle	-	-
Gh_A06G1018	4.03333	2.27	8.51333	16.4367	11.7233	2.72	AT2G02500	Nucleotide-diphospho-sugar transferases superfamily protein	Metabolism	Metabolism of terpenoids and polyketides	ko00900//Terpenoid backbone biosynthesis	K00991	GO:0005737//cytoplasm;GO:0043226//organelle;GO:0044422//organelle part;GO:0044434//chloroplast part;GO:0044464//cell part;GO:0044435//plastid part;GO:0044446//intracellular organelle part;GO:0043231//intracellular membrane-bounded organelle;GO:0043229//intracellular organelle;GO:0009507//chloroplast;GO:0009570//chloroplast stroma;GO:0043227//membrane-bounded organelle;GO:0044444//cytoplasmic part…	-	-
Gh_A02G1298	0.96	0.546667	4.94667	10.8767	7.11667	0.976667	AT5G09960	FUNCTIONS IN: molecular_function unknown; INVOLVED IN: biological_process unknown; LOCATED IN: plasma membrane; EXPRESSED IN: 22 plant structures; EXPRESSED DURING: 13 growth stages; CONTAINS InterPro DOMAIN/s: RPM1-interacting protein 4, defence response (InterPro:IPR008700); BEST Arabidopsis thaliana protein match is: unknown protein (TAIR:AT5G64850.1); Has 30201 Blast hits to 17322 proteins in…	-	-	-	-	-	-	GO:0008150//biological_process
Gh_A09G0797	11.17	10.8333	17.64	28.0733	22.31	10.6267	AT1G52360	Coatomer, beta' subunit	-	-	-	-	GO:0005622//intracellular;GO:0005737//cytoplasm;GO:0005623//cell;GO:0044444//cytoplasmic part;GO:0044424//intracellular part;GO:0044464//cell part;GO:0005829//cytosol	-	-
Gh_D04G0993	1.53333	1.25667	4.73	10.36	7.11667	1.04	AT5G02120	one helix protein	-	-	-	-	GO:0042651//thylakoid membrane;GO:0031976//plastid thylakoid;GO:0044444//cytoplasmic part;GO:0005737//cytoplasm;GO:0055035//plastid thylakoid membrane;GO:0044434//chloroplast part;GO:0044422//organelle part;GO:0043226//organelle;GO:0044464//cell part;GO:0044435//plastid part;GO:0016020//membrane;GO:0044424//intracellular part;GO:0009535//chloroplast thylakoid membrane;GO:0043229//intracellular or…	-	-
Gh_D12G0846	4.5	3.47667	7.75333	12.3833	10.1633	5.2	AT3G50590	Transducin/WD40 repeat-like superfamily protein	-	-	-	-	-	-	GO:0008150//biological_process
XLOC_019457	3.21	2.38	7.22	11.8767	9.13667	3.79333	AT2G44060	Late embryogenesis abundant protein, group 2	-	-	-	-	-	-	GO:0050896//response to stimulus;GO:0010035//response to inorganic substance;GO:0042221//response to chemical;GO:0046686//response to cadmium ion;GO:0010038//response to metal ion
Gh_D07G2289	8.22	5.85	27.42	52.93	42.98	6.41667	AT3G56190	alpha-soluble NSF attachment protein 2	-	-	-	-	GO:0016020//membrane;GO:0071944//cell periphery;GO:0005623//cell;GO:0044464//cell part;GO:0005886//plasma membrane	-	-
XLOC_071073	23.6733	16.2467	58.5833	104.557	84.0633	18.95	AT3G04120	glyceraldehyde-3-phosphate dehydrogenase C subunit 1	Metabolism	Energy metabolism;Carbohydrate metabolism	ko00010//Glycolysis / Gluconeogenesis;ko00710//Carbon fixation in photosynthetic organisms	K00134	GO:0005623//cell;GO:0005622//intracellular;GO:0044444//cytoplasmic part;GO:0044424//intracellular part;GO:0044464//cell part;GO:0005737//cytoplasm;GO:0005829//cytosol	-	-
Gh_A07G2151	11.6733	7.14333	36.7033	59.94	53.4067	12.0767	AT2G44060	Late embryogenesis abundant protein, group 2	-	-	-	-	-	-	GO:0046686//response to cadmium ion;GO:0010038//response to metal ion;GO:0042221//response to chemical;GO:0050896//response to stimulus;GO:0010035//response to inorganic substance
Gh_D11G1561	3	1.61333	8.36	13.9667	11.4133	3.04	AT5G11490	adaptin family protein	-	-	-	-	GO:0016020//membrane;GO:0048475//coated membrane;GO:0044424//intracellular part;GO:0032991//macromolecular complex;GO:0044464//cell part;GO:0030124//AP-4 adaptor complex;GO:0098796//membrane protein complex;GO:0005622//intracellular;GO:0043234//protein complex;GO:0005623//cell;GO:0044425//membrane part;GO:0044444//cytoplasmic part;GO:0030117//membrane coat;GO:0030119//AP-type membrane coat adapto…	-	-
Gh_A07G0096	3.66667	2.06	7.90333	12.56	10.36	2.73667	AT4G29520	LOCATED IN: endoplasmic reticulum, plasma membrane; EXPRESSED IN: 23 plant structures; EXPRESSED DURING: 14 growth stages; CONTAINS InterPro DOMAIN/s: Saposin B (InterPro:IPR008139); Has 137 Blast hits to 137 proteins in 50 species: Archae - 2; Bacteria - 0; Metazoa - 41; Fungi - 10; Plants - 36; Viruses - 0; Other Eukaryotes - 48 (source: NCBI BLink).	-	-	-	-	GO:0005886//plasma membrane;GO:0005623//cell;GO:0044464//cell part;GO:0071944//cell periphery;GO:0016020//membrane	-	-
Gh_D11G0031	23.9	15.9833	36.2133	50.6767	41.2333	20.6533	AT1G18180	Protein of unknown function (DUF1295)	-	-	-	-	GO:0044464//cell part;GO:0005623//cell;GO:0005886//plasma membrane;GO:0016020//membrane;GO:0071944//cell periphery	-	-
Gh_D08G0002	6.09	3.50667	9.57	13.9967	11.89	5.05667	AT1G06890	nodulin MtN21 /EamA-like transporter family protein	-	-	-	-	GO:0044424//intracellular part;GO:0043229//intracellular organelle;GO:0005622//intracellular;GO:0016020//membrane;GO:0044446//intracellular organelle part;GO:0005623//cell;GO:0044444//cytoplasmic part;GO:0005794//Golgi apparatus;GO:0043231//intracellular membrane-bounded organelle;GO:0043227//membrane-bounded organelle;GO:0012505//endomembrane system;GO:0000139//Golgi membrane;GO:0098588//boundin…	-	-
Gh_A10G1329	5.33333	3.90667	7.55	11.5167	9.61	4.54667	AT3G51610	unknown protein; FUNCTIONS IN: molecular_function unknown; INVOLVED IN: response to oxidative stress; LOCATED IN: endomembrane system; EXPRESSED IN: 25 plant structures; EXPRESSED DURING: 15 growth stages; Has 53 Blast hits to 53 proteins in 21 species: Archae - 0; Bacteria - 0; Metazoa - 0; Fungi - 0; Plants - 48; Viruses - 0; Other Eukaryotes - 5 (source: NCBI BLink).	-	-	-	-	GO:0005623//cell;GO:0071944//cell periphery;GO:0044464//cell part;GO:0016020//membrane;GO:0005886//plasma membrane	-	-
Gh_D01G1126	7.14333	4.32	10.72	18.76	15.27	5.30667	AT2G34670	Protein of unknown function (DUF630 and DUF632)	-	-	-	-	GO:0044464//cell part;GO:0005622//intracellular;GO:0044424//intracellular part;GO:0043231//intracellular membrane-bounded organelle;GO:0043229//intracellular organelle;GO:0043227//membrane-bounded organelle;GO:0005634//nucleus;GO:0043226//organelle;GO:0005623//cell	-	-
Gh_A08G1331	12.4633	8.8	15.7033	24.3167	20	11.0733	AT1G31420	Leucine-rich repeat protein kinase family protein	-	-	-	-	GO:0016020//membrane;GO:0071944//cell periphery;GO:0005623//cell;GO:0044464//cell part;GO:0005886//plasma membrane	-	-
Gh_D05G2378	6.14667	4.2	8.70667	14.1367	11.5833	5.74667	AT1G71270	Vps52 / Sac2 family	-	-	-	-	-	-	GO:0000904//cell morphogenesis involved in differentiation;GO:0016049//cell growth;GO:0048588//developmental cell growth;GO:0044699//single-organism process;GO:0044706//multi-multicellular organism process;GO:0048468//cell development;GO:0003006//developmental process involved in reproduction;GO:0032502//developmental process;GO:0048589//developmental growth;GO:0009860//pollen tube growth;GO:0000…
Gh_A12G1333	8.56	6.1	12.2233	16.6233	14.2533	8.43	AT1G60780	Clathrin adaptor complexes medium subunit family protein	-	-	-	-	GO:0005768//endosome;GO:0043229//intracellular organelle;GO:0016020//membrane;GO:0044446//intracellular organelle part;GO:0043227//membrane-bounded organelle;GO:0044444//cytoplasmic part;GO:0031090//organelle membrane;GO:0005622//intracellular;GO:0044440//endosomal part;GO:0010008//endosome membrane;GO:0098805//whole membrane;GO:0012505//endomembrane system;GO:0005737//cytoplasm;GO:0044422//organ…	-	-
Gh_A08G2346	7.16333	4.50333	11.74	16.3	13.1233	7.62333	AT5G11680	FUNCTIONS IN: molecular_function unknown; INVOLVED IN: biological_process unknown; LOCATED IN: cytosol, plasma membrane; EXPRESSED IN: 26 plant structures; EXPRESSED DURING: 15 growth stages; CONTAINS InterPro DOMAIN/s: WW-domain-binding protein (InterPro:IPR018826); Has 1807 Blast hits to 1807 proteins in 277 species: Archae - 0; Bacteria - 0; Metazoa - 736; Fungi - 347; Plants - 385; Viruses - …	-	-	-	-	GO:0044424//intracellular part;GO:0044464//cell part;GO:0005829//cytosol;GO:0044444//cytoplasmic part;GO:0005737//cytoplasm;GO:0005622//intracellular;GO:0005623//cell	-	-
Gh_D05G1614	7.74667	5.52333	11.6767	15.0367	12.8167	8.15333	AT4G04860	DERLIN-2.2	Genetic Information Processing	Folding, sorting and degradation	ko04141//Protein processing in endoplasmic reticulum	K13989	GO:0016021//integral component of membrane;GO:0031224//intrinsic component of membrane;GO:0016020//membrane;GO:0044425//membrane part	-	-
Gh_D02G1190	5.36	2.91667	7.54	11.7133	9.9	5.18	AT1G73390	Endosomal targeting BRO1-like domain-containing protein	-	-	-	-	GO:0043231//intracellular membrane-bounded organelle;GO:0044424//intracellular part;GO:0005623//cell;GO:0005622//intracellular;GO:0043227//membrane-bounded organelle;GO:0043226//organelle;GO:0005634//nucleus;GO:0043229//intracellular organelle;GO:0044464//cell part	-	-
Gh_A05G0276	7.31667	5.38	9.29667	12.93	11.3833	6.76	AT3G43300	HOPM interactor 7	-	-	-	-	GO:0044424//intracellular part;GO:0005737//cytoplasm;GO:0044464//cell part;GO:0005623//cell;GO:0044444//cytoplasmic part;GO:0005622//intracellular;GO:0005829//cytosol	-	-
Gh_A11G0267	7.43667	5.28667	11.3567	16.88	14.73	7.96	AT5G46630	Clathrin adaptor complexes medium subunit family protein	Cellular Processes	Transport and catabolism	ko04144//Endocytosis	K11826	GO:0044424//intracellular part;GO:0044444//cytoplasmic part;GO:0044464//cell part;GO:0005622//intracellular;GO:0005737//cytoplasm;GO:0005623//cell;GO:0005829//cytosol	-	-
Gh_D04G0849	8.24333	5.69	13.33	20.7867	18.15	8.23333	AT2G29420	glutathione S-transferase tau 7	Metabolism	Metabolism of other amino acids	ko00480//Glutathione metabolism	K00799	-	-	GO:0009987//cellular process;GO:0006790//sulfur compound metabolic process;GO:1901564//organonitrogen compound metabolic process;GO:0006807//nitrogen compound metabolic process;GO:0071704//organic substance metabolic process;GO:0006518//peptide metabolic process;GO:0008152//metabolic process;GO:0044237//cellular metabolic process;GO:0034641//cellular nitrogen compound metabolic process;GO:0006749…
Gh_A03G2079	4.94667	3.35667	7.21667	10.92	10.1333	5.29	AT3G46540	ENTH/VHS family protein	-	-	-	-	GO:0005575//cellular_component	-	-
Gh_A02G1699	5.45	3.89	8.76	12.37	11.5433	5.82	AT3G51460	Phosphoinositide phosphatase family protein	Environmental Information Processing;Metabolism	Carbohydrate metabolism;Signal transduction	ko00562//Inositol phosphate metabolism;ko04070//Phosphatidylinositol signaling system	K21797	-	GO:0052744//phosphatidylinositol monophosphate phosphatase activity;GO:0034596//phosphatidylinositol phosphate 4-phosphatase activity;GO:0003824//catalytic activity;GO:0016791//phosphatase activity;GO:0043812//phosphatidylinositol-4-phosphate phosphatase activity;GO:0052866//phosphatidylinositol phosphate phosphatase activity;GO:0042578//phosphoric ester hydrolase activity;GO:0016787//hydrolase a…	-
Gh_A08G1006	44.3833	28.41	69.0533	96.76	90.4433	45.4233	AT4G11150	vacuolar ATP synthase subunit E1	Cellular Processes;Metabolism	Energy metabolism;Transport and catabolism	ko00190//Oxidative phosphorylation;ko04145//Phagosome	K02150	-	-	GO:0044765//single-organism transport;GO:0051234//establishment of localization;GO:0015992//proton transport;GO:1902578//single-organism localization;GO:1901564//organonitrogen compound metabolic process;GO:0009119//ribonucleoside metabolic process;GO:0044699//single-organism process;GO:0009126//purine nucleoside monophosphate metabolic process;GO:0018130//heterocycle biosynthetic process;GO:0044…
Gh_D02G1024	9.69	6.72333	10.4633	15.48	13.4433	7.15333	AT5G08420	RNA-binding KH domain-containing protein	-	-	-	-	-	GO:1901363//heterocyclic compound binding;GO:0097159//organic cyclic compound binding;GO:0005488//binding;GO:0003723//RNA binding;GO:0003676//nucleic acid binding	-
Gh_A05G0673	11.3033	4.36	15.7	28.1867	24.7733	5.54	AT1G08360	Ribosomal protein L1p/L10e family	Genetic Information Processing	Translation	ko03010//Ribosome	K02865	GO:0044424//intracellular part;GO:0005623//cell;GO:0005622//intracellular;GO:0005737//cytoplasm;GO:0044464//cell part	-	-
Gh_A07G1894	39.5267	19.9133	46.2633	85.4833	71.1167	31.0067	AT1G55360	Protein of Unknown Function (DUF239)	-	-	-	-	-	-	GO:0008150//biological_process
Gh_D13G0922	6.54333	3.92	7.73333	12.41	10.39	5.26	AT1G05170	Galactosyltransferase family protein	-	-	-	-	GO:0043227//membrane-bounded organelle;GO:0005622//intracellular;GO:0005623//cell;GO:0012505//endomembrane system;GO:0043229//intracellular organelle;GO:0016020//membrane;GO:0044444//cytoplasmic part;GO:0044422//organelle part;GO:0005794//Golgi apparatus;GO:0043231//intracellular membrane-bounded organelle;GO:0043226//organelle;GO:0005737//cytoplasm;GO:0098588//bounding membrane of organelle;GO:0…	-	-
Gh_A01G1791	7.34	2.45	10.35	21.6333	17.2167	4.55333	AT5G03740	histone deacetylase 2C	-	-	-	-	-	-	GO:0032502//developmental process;GO:0032501//multicellular organismal process;GO:0007275//multicellular organism development;GO:0044707//single-multicellular organism process;GO:0044767//single-organism developmental process;GO:0044699//single-organism process
Gh_A07G1096	5.40667	3.22	6.27333	10.1333	8.9	4.17	AT2G03120	signal peptide peptidase	-	-	-	-	-	-	GO:0009856//pollination;GO:0044703//multi-organism reproductive process;GO:0044702//single organism reproductive process;GO:0044707//single-multicellular organism process;GO:0044706//multi-multicellular organism process;GO:0022414//reproductive process;GO:0000003//reproduction;GO:0051704//multi-organism process;GO:0009846//pollen germination;GO:0044699//single-organism process;GO:0032501//multice…
Gh_A03G1344	10.33	5.65	10.8167	18.2067	15.8667	7.32667	AT5G13300	ARF GTPase-activating protein	Cellular Processes	Transport and catabolism	ko04144//Endocytosis	K12489	GO:0043226//organelle;GO:0030135//coated vesicle;GO:0016023//cytoplasmic, membrane-bounded vesicle;GO:0043227//membrane-bounded organelle;GO:0005798//Golgi-associated vesicle;GO:0030133//transport vesicle;GO:0044422//organelle part;GO:0043229//intracellular organelle;GO:0044464//cell part;GO:0030136//clathrin-coated vesicle;GO:0031982//vesicle;GO:0012505//endomembrane system;GO:0044424//intracell…	-	-
Gh_D03G1077	9.64333	4.92667	10.2633	17.2633	15.6567	7.35	AT5G51140	Pseudouridine synthase family protein	-	-	-	-	-	GO:0016866//intramolecular transferase activity;GO:0016853//isomerase activity;GO:0009982//pseudouridine synthase activity;GO:0003824//catalytic activity	-
Gh_D03G0512	13.7167	7.70333	15.16	21.7033	20.9867	9.52667	AT3G42050	vacuolar ATP synthase subunit H family protein	Cellular Processes;Metabolism	Energy metabolism;Transport and catabolism	ko00190//Oxidative phosphorylation;ko04145//Phagosome	K02144	GO:0005622//intracellular;GO:0031090//organelle membrane;GO:0044424//intracellular part;GO:0043229//intracellular organelle;GO:0043226//organelle;GO:0005737//cytoplasm;GO:0016020//membrane;GO:0043231//intracellular membrane-bounded organelle;GO:0043227//membrane-bounded organelle;GO:0044464//cell part;GO:0005623//cell;GO:0098805//whole membrane;GO:0005773//vacuole;GO:0044437//vacuolar part;GO:004…	-	-
Gh_A05G0307	12.7933	5.81	14.89	23.0567	22.1433	6.70667	AT4G33110	S-adenosyl-L-methionine-dependent methyltransferases superfamily protein	-	-	-	-	GO:0044424//intracellular part;GO:0044446//intracellular organelle part;GO:0005773//vacuole;GO:0098805//whole membrane;GO:0043229//intracellular organelle;GO:0031090//organelle membrane;GO:0016020//membrane;GO:0043231//intracellular membrane-bounded organelle;GO:0005774//vacuolar membrane;GO:0005622//intracellular;GO:0098588//bounding membrane of organelle;GO:0044422//organelle part;GO:0005623//c…	-	-
Gh_A13G0164	20.9333	7.68333	24.2067	41.6667	39.4767	8.96333	AT1G74270	Ribosomal protein L35Ae family protein	Genetic Information Processing	Translation	ko03010//Ribosome	K02917	GO:0044444//cytoplasmic part;GO:0005622//intracellular;GO:0032991//macromolecular complex;GO:0030529//intracellular ribonucleoprotein complex;GO:0005840//ribosome;GO:0044391//ribosomal subunit;GO:0044424//intracellular part;GO:0005829//cytosol;GO:0044445//cytosolic part;GO:0005623//cell;GO:0015934//large ribosomal subunit;GO:1990904//ribonucleoprotein complex;GO:0022625//cytosolic large ribosomal…	-	-
Gh_A13G2336	10.68	4.20333	11.9867	17.95	17.1733	7.28333	AT4G32590	2Fe-2S ferredoxin-like superfamily protein	-	-	-	-	-	GO:0009055//electron carrier activity	-
Gh_D08G1070	25.93	10.2133	28.6933	45.6167	44.1733	17.0367	AT3G53740	Ribosomal protein L36e family protein	Genetic Information Processing	Translation	ko03010//Ribosome	K02920	GO:0005622//intracellular;GO:0044422//organelle part;GO:0005774//vacuolar membrane;GO:0043231//intracellular membrane-bounded organelle;GO:0044444//cytoplasmic part;GO:0005623//cell;GO:0005737//cytoplasm;GO:0005773//vacuole;GO:0044437//vacuolar part;GO:0098588//bounding membrane of organelle;GO:0043227//membrane-bounded organelle;GO:0016020//membrane;GO:0044464//cell part;GO:0044424//intracellula…	-	-
Gh_A05G0695	174.52	65.9833	203.63	337.917	281.92	108.43	AT5G22580	Stress responsive A/B Barrel Domain	-	-	-	-	-	-	GO:0008150//biological_process
Gh_D05G1748	7.56333	4.48333	7.97	11.7533	10.3067	5.62	AT1G20270	2-oxoglutarate (2OG) and Fe(II)-dependent oxygenase superfamily protein	Metabolism	Amino acid metabolism	ko00330//Arginine and proline metabolism	K00472	GO:0012505//endomembrane system;GO:0043229//intracellular organelle;GO:0044424//intracellular part;GO:0005737//cytoplasm;GO:0031984//organelle subcompartment;GO:0044422//organelle part;GO:0005802//trans-Golgi network;GO:0005622//intracellular;GO:0044431//Golgi apparatus part;GO:0044444//cytoplasmic part;GO:0044464//cell part;GO:0043227//membrane-bounded organelle;GO:0005623//cell;GO:0043231//intr…	-	-
Gh_D04G1883	9.75333	5.42	11.1667	16.0367	14.5767	6.47	AT1G13560	aminoalcoholphosphotransferase 1	Metabolism	Metabolism of other amino acids;Lipid metabolism	ko00564//Glycerophospholipid metabolism;ko00565//Ether lipid metabolism;ko00440//Phosphonate and phosphinate metabolism	K00993	GO:0016021//integral component of membrane;GO:0031224//intrinsic component of membrane;GO:0016020//membrane;GO:0044425//membrane part	-	-
Gh_A06G0986	9.60333	5.98	10.9567	15.7433	14.0233	7.34	AT3G20790	NAD(P)-binding Rossmann-fold superfamily protein	-	-	-	-	-	GO:0016491//oxidoreductase activity;GO:0003824//catalytic activity	-
Gh_D12G2611	6.95667	4.17	11.06	16.51	15.05	5.37333	AT5G62940	Dof-type zinc finger DNA-binding family protein	-	-	-	-	-	GO:0003700//transcription factor activity, sequence-specific DNA binding;GO:0001071//nucleic acid binding transcription factor activity	-
Gh_D05G0819	9.25333	4.21667	14.2267	20.4667	20.2433	6.07	AT1G08360	Ribosomal protein L1p/L10e family	Genetic Information Processing	Translation	ko03010//Ribosome	K02865	GO:0044424//intracellular part;GO:0044464//cell part;GO:0005622//intracellular;GO:0005737//cytoplasm;GO:0005623//cell	-	-
Gh_D06G2125	12.4367	5.73667	21.5933	30.1433	28.82	9.18	AT1G60970	SNARE-like superfamily protein	-	-	-	-	-	-	GO:0006810//transport;GO:0008104//protein localization;GO:0051234//establishment of localization;GO:0051649//establishment of localization in cell;GO:0046907//intracellular transport;GO:0051641//cellular localization;GO:0051179//localization;GO:0033036//macromolecule localization;GO:0045184//establishment of protein localization;GO:0034613//cellular protein localization;GO:0071702//organic substa…
XLOC_074623	13.2933	7.71333	17.6433	24.0133	21.9233	9.48667	AT2G43640	Signal recognition particle, SRP9/SRP14 subunit	Genetic Information Processing	Folding, sorting and degradation	ko03060//Protein export	K03104	GO:0005623//cell;GO:0044424//intracellular part;GO:0044464//cell part;GO:0005622//intracellular;GO:0005737//cytoplasm	-	-
Gh_A03G1721	14.5667	8.34	18.1867	24.1633	22.31	11.46	AT2G21600	endoplasmatic reticulum retrieval protein 1B	-	-	-	-	GO:0005737//cytoplasm;GO:0044464//cell part;GO:0044424//intracellular part;GO:0043229//intracellular organelle;GO:0043226//organelle;GO:0005783//endoplasmic reticulum;GO:0012505//endomembrane system;GO:0043231//intracellular membrane-bounded organelle;GO:0043227//membrane-bounded organelle;GO:0044444//cytoplasmic part;GO:0005622//intracellular;GO:0005623//cell	-	-
Gh_D01G0938	6.35333	3.94333	8.38667	10.8533	10.3733	5.11667	AT5G42470	CONTAINS InterPro DOMAIN/s: Brain/reproductive organ-expressed protein (InterPro:IPR010358); Has 35333 Blast hits to 34131 proteins in 2444 species: Archae - 798; Bacteria - 22429; Metazoa - 974; Fungi - 991; Plants - 531; Viruses - 0; Other Eukaryotes - 9610 (source: NCBI BLink).	Genetic Information Processing	Replication and repair	ko03440//Homologous recombination	K12173	GO:0043231//intracellular membrane-bounded organelle;GO:0044428//nuclear part;GO:0043234//protein complex;GO:0043226//organelle;GO:0005622//intracellular;GO:0070531//BRCA1-A complex;GO:0005634//nucleus;GO:0043227//membrane-bounded organelle;GO:0044424//intracellular part;GO:0032991//macromolecular complex;GO:0044422//organelle part;GO:0005623//cell;GO:0044446//intracellular organelle part;GO:0044…	-	-
Gh_D02G1080	11.0167	7.54667	12.8033	17.12	15.7533	9.48	AT2G43790	MAP kinase 6	Environmental Information Processing;Organismal Systems	Environmental adaptation;Signal transduction	ko04075//Plant hormone signal transduction;ko04626//Plant-pathogen interaction;ko04016//MAPK signaling pathway - plant	K14512	-	GO:0005488//binding;GO:0005515//protein binding	-
Gh_A10G0710	10.9867	7.21333	14.0733	20.3133	17.9233	8.89	AT1G52360	Coatomer, beta' subunit	-	-	-	-	GO:0044464//cell part;GO:0044444//cytoplasmic part;GO:0005829//cytosol;GO:0005623//cell;GO:0005737//cytoplasm;GO:0044424//intracellular part;GO:0005622//intracellular	-	-
Gh_D04G1446	6.03667	3.34333	6.96667	10.72	9.99333	4.57	AT1G50120	FUNCTIONS IN: molecular_function unknown; INVOLVED IN: biological_process unknown; LOCATED IN: cellular_component unknown; EXPRESSED IN: 23 plant structures; EXPRESSED DURING: 13 growth stages; CONTAINS InterPro DOMAIN/s: Rgp1 (InterPro:IPR014848), Immunoglobulin E-set (InterPro:IPR014756); Has 144 Blast hits to 140 proteins in 61 species: Archae - 0; Bacteria - 0; Metazoa - 86; Fungi - 10; Plant…	-	-	-	-	-	-	GO:0008150//biological_process
Gh_D05G0531	9.14	4.21667	11.47	19.6933	18.57	7.78667	AT5G58030	Transport protein particle (TRAPP) component	-	-	-	-	-	-	GO:0051234//establishment of localization;GO:0051641//cellular localization;GO:0048193//Golgi vesicle transport;GO:1902582//single-organism intracellular transport;GO:0044765//single-organism transport;GO:0051649//establishment of localization in cell;GO:1902578//single-organism localization;GO:0006810//transport;GO:0044699//single-organism process;GO:0016192//vesicle-mediated transport;GO:005117…
Gh_A12G1421	5.15	2.14667	6.11667	11.7533	11.0567	3.91	AT1G25155	Glutamine amidotransferase type 1 family protein	Metabolism	Biosynthesis of other secondary metabolites;Amino acid metabolism	ko00400//Phenylalanine, tyrosine and tryptophan biosynthesis;ko00405//Phenazine biosynthesis	K01658	-	GO:0016740//transferase activity;GO:0003824//catalytic activity	-
Gh_D05G2658	8.89	5.66667	10.1167	13.3367	12.51	7.98333	AT3G10940	dual specificity protein phosphatase (DsPTP1) family protein	-	-	-	-	-	GO:0003824//catalytic activity;GO:0016788//hydrolase activity, acting on ester bonds;GO:0004721//phosphoprotein phosphatase activity;GO:0042578//phosphoric ester hydrolase activity;GO:0008138//protein tyrosine/serine/threonine phosphatase activity;GO:0016787//hydrolase activity;GO:0016791//phosphatase activity	-
Gh_A11G1459	102.81	50.9533	120.967	172.89	155.077	84.1767	AT2G30860	glutathione S-transferase PHI 9	Metabolism	Metabolism of other amino acids	ko00480//Glutathione metabolism	K00799	GO:0044464//cell part;GO:0009536//plastid;GO:0044424//intracellular part;GO:0005737//cytoplasm;GO:0009507//chloroplast;GO:0043229//intracellular organelle;GO:0043227//membrane-bounded organelle;GO:0044444//cytoplasmic part;GO:0005623//cell;GO:0005622//intracellular;GO:0043226//organelle;GO:0043231//intracellular membrane-bounded organelle	-	-
Gh_D03G1422	7.44	3.81	8.58	12.56	11.0967	6.38333	AT4G01370	MAP kinase 4	Environmental Information Processing;Organismal Systems	Environmental adaptation;Signal transduction	ko04626//Plant-pathogen interaction;ko04016//MAPK signaling pathway - plant	K20600	-	-	GO:0008152//metabolic process;GO:0006793//phosphorus metabolic process;GO:0044237//cellular metabolic process;GO:0043412//macromolecule modification;GO:0006796//phosphate-containing compound metabolic process;GO:0036211//protein modification process;GO:0043170//macromolecule metabolic process;GO:0071704//organic substance metabolic process;GO:0044238//primary metabolic process;GO:0009987//cellula…
Gh_A11G2066	12.8	6.88667	15.1567	23.1367	22.64	11.8667	AT2G02760	ubiquiting-conjugating enzyme 2	Genetic Information Processing	Folding, sorting and degradation	ko04120//Ubiquitin mediated proteolysis	K10573	-	-	GO:0006974//cellular response to DNA damage stimulus;GO:0044260//cellular macromolecule metabolic process;GO:0044763//single-organism cellular process;GO:0034641//cellular nitrogen compound metabolic process;GO:0050896//response to stimulus;GO:0006139//nucleobase-containing compound metabolic process;GO:0006259//DNA metabolic process;GO:0090304//nucleic acid metabolic process;GO:0044238//primary …
Gh_D03G0602	7.66333	4.78667	9.72667	12.9133	12.28	7.34333	AT2G34750	RNA polymerase I specific transcription initiation factor RRN3 protein	-	-	-	-	-	-	GO:0034645//cellular macromolecule biosynthetic process;GO:0043170//macromolecule metabolic process;GO:0043043//peptide biosynthetic process;GO:0044249//cellular biosynthetic process;GO:0006807//nitrogen compound metabolic process;GO:0044237//cellular metabolic process;GO:0009987//cellular process;GO:0044271//cellular nitrogen compound biosynthetic process;GO:0006413//translational initiation;GO:…
Gh_A07G1336	7.83667	4.23	9.37	13.91	12.44	7.34333	AT4G00755	F-box family protein	-	-	-	-	-	GO:0003674//molecular_function	-
Gh_D08G1641	24.0767	13.3333	29.57	43.0933	40.6167	22.86	AT4G19210	RNAse l inhibitor protein 2	-	-	-	-	-	-	GO:0034641//cellular nitrogen compound metabolic process;GO:0044237//cellular metabolic process;GO:0006415//translational termination;GO:0043604//amide biosynthetic process;GO:0043043//peptide biosynthetic process;GO:0071840//cellular component organization or biogenesis;GO:0044249//cellular biosynthetic process;GO:0044271//cellular nitrogen compound biosynthetic process;GO:0044763//single-organi…
Gh_A13G2286	25.53	10.87	38.35	48.78	55.0467	22.7033	AT1G56450	20S proteasome beta subunit G1	Genetic Information Processing	Folding, sorting and degradation	ko03050//Proteasome	K02736	-	GO:0003824//catalytic activity;GO:0008233//peptidase activity;GO:0016787//hydrolase activity	-
Gh_D10G2344	6.26333	2.74667	8.00667	11.41	12.4333	4.82	AT2G39970	Mitochondrial substrate carrier family protein	Cellular Processes	Transport and catabolism	ko04146//Peroxisome	K13354	GO:0005622//intracellular;GO:0031975//envelope;GO:0005737//cytoplasm;GO:0044444//cytoplasmic part;GO:0005623//cell;GO:0043231//intracellular membrane-bounded organelle;GO:0031967//organelle envelope;GO:0044424//intracellular part;GO:0043227//membrane-bounded organelle;GO:0031966//mitochondrial membrane;GO:0016020//membrane;GO:0005743//mitochondrial inner membrane;GO:0031090//organelle membrane;GO…	-	-
XLOC_031487	13.1367	6.03333	18.37	24.23	25.8833	9.50667	AT1G73177	bonsai	Genetic Information Processing	Folding, sorting and degradation	ko04120//Ubiquitin mediated proteolysis	K12456	GO:0043226//organelle;GO:0043231//intracellular membrane-bounded organelle;GO:0044464//cell part;GO:0005623//cell;GO:0005622//intracellular;GO:0044424//intracellular part;GO:0043227//membrane-bounded organelle;GO:0043229//intracellular organelle;GO:0005634//nucleus	-	-
Gh_A07G0446	7.61667	5.99333	12.74	17.4633	18.58	5.83333	AT3G48610	non-specific phospholipase C6	Metabolism	Carbohydrate metabolism;Lipid metabolism	ko00564//Glycerophospholipid metabolism;ko00562//Inositol phosphate metabolism;ko00565//Ether lipid metabolism	K01114	-	-	GO:0071704//organic substance metabolic process;GO:0044255//cellular lipid metabolic process;GO:0006796//phosphate-containing compound metabolic process;GO:0009395//phospholipid catabolic process;GO:0019637//organophosphate metabolic process;GO:1901575//organic substance catabolic process;GO:0044712//single-organism catabolic process;GO:0009987//cellular process;GO:0016042//lipid catabolic proces…
Gh_D11G0215	8.07667	7.36333	11.82	14.5167	16.32	7.13333	AT1G63800	ubiquitin-conjugating enzyme 5	Genetic Information Processing	Folding, sorting and degradation	ko04120//Ubiquitin mediated proteolysis	K10576	-	-	GO:0019538//protein metabolic process;GO:0044267//cellular protein metabolic process;GO:0071704//organic substance metabolic process;GO:0044265//cellular macromolecule catabolic process;GO:0051603//proteolysis involved in cellular protein catabolic process;GO:0006508//proteolysis;GO:0043632//modification-dependent macromolecule catabolic process;GO:0009057//macromolecule catabolic process;GO:0044…
Gh_A13G1772	4.26667	2.56	8.19	11.1967	13.88	3.11	AT3G47650	DnaJ/Hsp40 cysteine-rich domain superfamily protein	-	-	-	-	GO:0043231//intracellular membrane-bounded organelle;GO:0009507//chloroplast;GO:0005737//cytoplasm;GO:0043229//intracellular organelle;GO:0005623//cell;GO:0043226//organelle;GO:0044424//intracellular part;GO:0043227//membrane-bounded organelle;GO:0044464//cell part;GO:0005622//intracellular;GO:0009536//plastid;GO:0044444//cytoplasmic part	-	-
Gh_D01G0652	3.69333	2.19667	7.98333	10.51	12.4833	2.96	AT1G11905	B-cell receptor-associated protein 31-like	Genetic Information Processing	Folding, sorting and degradation	ko04141//Protein processing in endoplasmic reticulum	K14009	GO:0005737//cytoplasm;GO:0044464//cell part;GO:0005623//cell;GO:0044424//intracellular part;GO:0005622//intracellular	-	-
Gh_A02G1766	12.8933	8.58667	16.8033	23.3067	24.68	12.6267	AT3G57280	Transmembrane proteins 14C	-	-	-	-	GO:0043226//organelle;GO:0044424//intracellular part;GO:0031975//envelope;GO:0019866//organelle inner membrane;GO:0044446//intracellular organelle part;GO:0009507//chloroplast;GO:0044464//cell part;GO:0009941//chloroplast envelope;GO:0044434//chloroplast part;GO:0043229//intracellular organelle;GO:0044435//plastid part;GO:0016020//membrane;GO:0043231//intracellular membrane-bounded organelle;GO:0…	-	-
Gh_D06G1222	6.37667	2.66333	10.6233	18.5633	19.8433	5.63	AT2G02500	Nucleotide-diphospho-sugar transferases superfamily protein	Metabolism	Metabolism of terpenoids and polyketides	ko00900//Terpenoid backbone biosynthesis	K00991	GO:0043231//intracellular membrane-bounded organelle;GO:0005737//cytoplasm;GO:0044435//plastid part;GO:0044444//cytoplasmic part;GO:0044464//cell part;GO:0009507//chloroplast;GO:0009570//chloroplast stroma;GO:0005622//intracellular;GO:0009536//plastid;GO:0044446//intracellular organelle part;GO:0043226//organelle;GO:0043227//membrane-bounded organelle;GO:0044434//chloroplast part;GO:0005623//cell…	-	-
Gh_A11G2595	6.63667	3.68	10.27	15.2333	16.73	6.63667	AT1G78870	ubiquitin-conjugating enzyme 35	Genetic Information Processing	Folding, sorting and degradation	ko04120//Ubiquitin mediated proteolysis	K10580	-	GO:0035639//purine ribonucleoside triphosphate binding;GO:0005524//ATP binding;GO:0001882//nucleoside binding;GO:0097159//organic cyclic compound binding;GO:0032559//adenyl ribonucleotide binding;GO:1901265//nucleoside phosphate binding;GO:0043167//ion binding;GO:0032553//ribonucleotide binding;GO:0000166//nucleotide binding;GO:0032549//ribonucleoside binding;GO:0043168//anion binding;GO:0032550/…	-
Gh_D12G2026	16.0267	13.3233	20.5333	25.9667	27.7867	16.2033	AT5G45550	Mob1/phocein family protein	-	-	-	-	GO:0071944//cell periphery;GO:0016020//membrane;GO:0005886//plasma membrane;GO:0005623//cell;GO:0044464//cell part	-	-
Gh_D11G0286	9.04333	7.29333	11.9467	17.1333	16.9367	8.48667	AT5G46630	Clathrin adaptor complexes medium subunit family protein	Cellular Processes	Transport and catabolism	ko04144//Endocytosis	K11826	GO:0044444//cytoplasmic part;GO:0005623//cell;GO:0005829//cytosol;GO:0005737//cytoplasm;GO:0005622//intracellular;GO:0044424//intracellular part;GO:0044464//cell part	-	-
Gh_A13G1276	12.4167	8.11	20.1667	32.8833	31.5667	10.0667	AT1G78870	ubiquitin-conjugating enzyme 35	Genetic Information Processing	Folding, sorting and degradation	ko04120//Ubiquitin mediated proteolysis	K10580	-	GO:0097159//organic cyclic compound binding;GO:0043168//anion binding;GO:0036094//small molecule binding;GO:0001883//purine nucleoside binding;GO:0000166//nucleotide binding;GO:0035639//purine ribonucleoside triphosphate binding;GO:1901265//nucleoside phosphate binding;GO:0005524//ATP binding;GO:0032553//ribonucleotide binding;GO:0032559//adenyl ribonucleotide binding;GO:0032550//purine ribonucle…	-
Gh_D13G1580	14.0533	8.43667	27.8233	45.3	45.2433	13.8033	AT1G78870	ubiquitin-conjugating enzyme 35	Genetic Information Processing	Folding, sorting and degradation	ko04120//Ubiquitin mediated proteolysis	K10580	-	GO:0035639//purine ribonucleoside triphosphate binding;GO:0017076//purine nucleotide binding;GO:0032555//purine ribonucleotide binding;GO:0032553//ribonucleotide binding;GO:0005488//binding;GO:1901265//nucleoside phosphate binding;GO:0036094//small molecule binding;GO:0000166//nucleotide binding;GO:0005524//ATP binding;GO:0030554//adenyl nucleotide binding;GO:1901363//heterocyclic compound bindin…	-
Gh_D08G1626	23.1833	17.16	34.2267	47.9833	45.94	21.9767	AT1G31420	Leucine-rich repeat protein kinase family protein	-	-	-	-	GO:0005623//cell;GO:0016020//membrane;GO:0071944//cell periphery;GO:0044464//cell part;GO:0005886//plasma membrane	-	-
Gh_A06G0613	7.67	6.22333	18.3933	25.63	23.6533	10.8967	AT4G29160	SNF7 family protein	Cellular Processes	Transport and catabolism	ko04144//Endocytosis	K12194	-	GO:0005515//protein binding;GO:0005488//binding	-
Gh_A08G0169	3.59333	2.01	8.49667	10.9967	10.7067	3.64333	AT4G27100	Ypt/Rab-GAP domain of gyp1p superfamily protein	-	-	-	-	GO:0005623//cell;GO:0005737//cytoplasm;GO:0044464//cell part;GO:0044424//intracellular part;GO:0005622//intracellular	-	-
Gh_D07G0627	11.34	8.78333	22.0333	29.21	27.1833	12.4033	AT1G74910	ADP-glucose pyrophosphorylase family protein	Metabolism	Carbohydrate metabolism	ko00520//Amino sugar and nucleotide sugar metabolism;ko00051//Fructose and mannose metabolism	K00966	-	GO:0005515//protein binding;GO:0005488//binding	-
Gh_A01G1615	8.78667	7.67667	13.04	13.66	15.3833	8.85333	AT5G06700	Plant protein of unknown function (DUF828)	-	-	-	-	-	-	GO:0005975//carbohydrate metabolic process;GO:0051274//beta-glucan biosynthetic process;GO:0044260//cellular macromolecule metabolic process;GO:0044711//single-organism biosynthetic process;GO:0000271//polysaccharide biosynthetic process;GO:0006073//cellular glucan metabolic process;GO:0044237//cellular metabolic process;GO:0044262//cellular carbohydrate metabolic process;GO:0044699//single-organ…
Gh_D02G2153	10.3033	9.11667	16.43	17.8267	19.8467	11.3967	AT2G21600	endoplasmatic reticulum retrieval protein 1B	-	-	-	-	GO:0044464//cell part;GO:0043231//intracellular membrane-bounded organelle;GO:0044444//cytoplasmic part;GO:0005737//cytoplasm;GO:0012505//endomembrane system;GO:0005622//intracellular;GO:0043226//organelle;GO:0005623//cell;GO:0005783//endoplasmic reticulum;GO:0044424//intracellular part;GO:0043229//intracellular organelle;GO:0043227//membrane-bounded organelle	-	-
Gh_D01G1845	13.8033	10.8867	18.93	21.9367	24.88	13.53	AT5G06700	Plant protein of unknown function (DUF828)	-	-	-	-	-	-	GO:0044262//cellular carbohydrate metabolic process;GO:0030244//cellulose biosynthetic process;GO:0034645//cellular macromolecule biosynthetic process;GO:0043170//macromolecule metabolic process;GO:0044042//glucan metabolic process;GO:0051273//beta-glucan metabolic process;GO:0044763//single-organism cellular process;GO:0000271//polysaccharide biosynthetic process;GO:0006073//cellular glucan meta…
Gh_D03G1631	5.05667	3.70667	8.13	10.4133	11.3733	4.74333	AT5G46630	Clathrin adaptor complexes medium subunit family protein	Cellular Processes	Transport and catabolism	ko04144//Endocytosis	K11826	GO:0044424//intracellular part;GO:0044464//cell part;GO:0005737//cytoplasm;GO:0005623//cell;GO:0005622//intracellular;GO:0044444//cytoplasmic part;GO:0005829//cytosol	-	-
Gh_A11G0503	38.7067	21.2967	56.22	70.2133	70.6933	26.42	AT2G21870	copper ion binding;cobalt ion binding;zinc ion binding	-	-	-	-	-	GO:0043167//ion binding;GO:0043169//cation binding;GO:0050897//cobalt ion binding;GO:0005488//binding;GO:0046914//transition metal ion binding;GO:0046872//metal ion binding	-
Gh_A11G3137	4.98	2.37333	7.81333	10.0133	10.1233	3.79333	AT5G10480	Protein-tyrosine phosphatase-like, PTPLA	Metabolism	Lipid metabolism	ko00062//Fatty acid elongation;ko01040//Biosynthesis of unsaturated fatty acids	K10703	GO:0044464//cell part;GO:0044444//cytoplasmic part;GO:0005829//cytosol;GO:0005623//cell;GO:0005737//cytoplasm;GO:0005622//intracellular;GO:0044424//intracellular part	-	-
Gh_A10G0613	11.73	3.90667	29.9167	37.2333	39.7367	10.4067	AT3G17210	heat stable protein 1	-	-	-	-	GO:0044464//cell part;GO:0071944//cell periphery;GO:0016020//membrane;GO:0005886//plasma membrane;GO:0005623//cell	-	-
Gh_A06G1042	9.44	6.4	19.72	23.02	25.1767	6.68667	AT1G51630	O-fucosyltransferase family protein	-	-	-	-	GO:0005622//intracellular;GO:0044464//cell part;GO:0005737//cytoplasm;GO:0005623//cell;GO:0043231//intracellular membrane-bounded organelle;GO:0044424//intracellular part;GO:0043227//membrane-bounded organelle;GO:0012505//endomembrane system;GO:0005794//Golgi apparatus;GO:0043226//organelle;GO:0043229//intracellular organelle;GO:0044444//cytoplasmic part	-	-
Gh_A05G3031	11.5833	6.94667	15.9133	20	18.9633	7.53	AT5G06060	NAD(P)-binding Rossmann-fold superfamily protein	Metabolism	Biosynthesis of other secondary metabolites	ko00960//Tropane, piperidine and pyridine alkaloid biosynthesis	K08081	-	GO:0003824//catalytic activity;GO:0016491//oxidoreductase activity	-
Gh_D05G0842	66.3033	30.26	99.23	131.003	121.073	37.4833	AT5G22580	Stress responsive A/B Barrel Domain	-	-	-	-	-	-	GO:0008150//biological_process
Gh_D10G2574	6.79333	3.65667	12.5	17.7333	15.6167	4.49	AT4G14420	HR-like lesion-inducing protein-related	-	-	-	-	GO:0043229//intracellular organelle;GO:0043231//intracellular membrane-bounded organelle;GO:0005622//intracellular;GO:0044444//cytoplasmic part;GO:0005623//cell;GO:0044464//cell part;GO:0005794//Golgi apparatus;GO:0043226//organelle;GO:0043227//membrane-bounded organelle;GO:0005737//cytoplasm;GO:0044424//intracellular part;GO:0012505//endomembrane system	-	-
Gh_A08G1748	5.42	2.56667	11.1533	15.4967	14.48	2.62333	AT1G36240	Ribosomal protein L7Ae/L30e/S12e/Gadd45 family protein	Genetic Information Processing	Translation	ko03010//Ribosome	K02908	-	GO:0005198//structural molecule activity;GO:0003735//structural constituent of ribosome	-
Gh_D09G2112	38.23	19.34	71.65	103.133	90.4233	18.02	AT4G34670	Ribosomal protein S3Ae	Genetic Information Processing	Translation	ko03010//Ribosome	K02984	GO:0005840//ribosome;GO:0043229//intracellular organelle;GO:0005829//cytosol;GO:0044444//cytoplasmic part;GO:1990904//ribonucleoprotein complex;GO:0044424//intracellular part;GO:0044464//cell part;GO:0032991//macromolecular complex;GO:0043232//intracellular non-membrane-bounded organelle;GO:0005622//intracellular;GO:0043226//organelle;GO:0030529//intracellular ribonucleoprotein complex;GO:0022626…	-	-
Gh_A04G1049	27.1833	19.3567	43.4967	53.3967	44.5	22.8033	AT2G16595	Translocon-associated protein (TRAP), alpha subunit	Genetic Information Processing	Folding, sorting and degradation	ko04141//Protein processing in endoplasmic reticulum	K13249	GO:0044424//intracellular part;GO:0005737//cytoplasm;GO:0043226//organelle;GO:0044422//organelle part;GO:0044444//cytoplasmic part;GO:0043229//intracellular organelle;GO:0044432//endoplasmic reticulum part;GO:0042175//nuclear outer membrane-endoplasmic reticulum membrane network;GO:0031090//organelle membrane;GO:0016020//membrane;GO:0043231//intracellular membrane-bounded organelle;GO:0043227//me…	-	-
Gh_D10G1112	7.15	3.24	11.7733	14.64	13.1367	6	AT3G08710	thioredoxin H-type 9	-	-	-	-	-	GO:0016667//oxidoreductase activity, acting on a sulfur group of donors;GO:0003824//catalytic activity;GO:0015036//disulfide oxidoreductase activity;GO:0015035//protein disulfide oxidoreductase activity;GO:0016491//oxidoreductase activity	-
Gh_Sca035444G01	12.5967	6.31333	20.27	25.7667	22.0167	8.96667	AT4G04640	ATPase, F1 complex, gamma subunit protein	Metabolism	Energy metabolism	ko00190//Oxidative phosphorylation;ko00195//Photosynthesis	K02115	GO:0044435//plastid part;GO:0005737//cytoplasm;GO:0044444//cytoplasmic part;GO:0043226//organelle;GO:0009579//thylakoid;GO:0044464//cell part;GO:0031976//plastid thylakoid;GO:0043234//protein complex;GO:0009507//chloroplast;GO:0032991//macromolecular complex;GO:0043229//intracellular organelle;GO:0044434//chloroplast part;GO:0009534//chloroplast thylakoid;GO:0044422//organelle part;GO:0044446//in…	-	-
Gh_A10G0084	14.24	9.45333	20.0333	24.0333	22.69	11.3867	AT4G12590	Protein of unknown function DUF106, transmembrane	-	-	-	-	GO:0043231//intracellular membrane-bounded organelle;GO:0044464//cell part;GO:0012505//endomembrane system;GO:0043226//organelle;GO:0005623//cell;GO:0044444//cytoplasmic part;GO:0005737//cytoplasm;GO:0005783//endoplasmic reticulum;GO:0043227//membrane-bounded organelle;GO:0005622//intracellular;GO:0043229//intracellular organelle;GO:0044424//intracellular part	-	-
Gh_A03G1959	23.0767	24.3567	34.5067	43.5133	40.44	21.6433	AT1G32050	SCAMP family protein	-	-	-	-	GO:0044422//organelle part;GO:0030659//cytoplasmic vesicle membrane;GO:0044424//intracellular part;GO:0044464//cell part;GO:0043227//membrane-bounded organelle;GO:0005623//cell;GO:0031090//organelle membrane;GO:0005737//cytoplasm;GO:0031982//vesicle;GO:0030658//transport vesicle membrane;GO:0043226//organelle;GO:0043229//intracellular organelle;GO:0044433//cytoplasmic vesicle part;GO:0044444//cyt…	-	-
Gh_A13G0108	14.2733	17.9867	33.1867	41.6933	38.39	13.3367	AT5G26667	P-loop containing nucleoside triphosphate hydrolases superfamily protein	Metabolism	Nucleotide metabolism	ko00240//Pyrimidine metabolism	K13800	-	GO:0019201//nucleotide kinase activity;GO:0004127//cytidylate kinase activity;GO:0003824//catalytic activity;GO:0016301//kinase activity;GO:0016772//transferase activity, transferring phosphorus-containing groups;GO:0016740//transferase activity;GO:0019205//nucleobase-containing compound kinase activity	-
Gh_A05G3396	5	5.12667	8.89	10.8333	10.2633	5.24333	AT3G02740	Eukaryotic aspartyl protease family protein	-	-	-	-	GO:0016020//membrane;GO:0071944//cell periphery;GO:0005886//plasma membrane;GO:0005623//cell;GO:0044464//cell part	-	-
Gh_A13G0436	2.13333	1.77333	9.10667	12.57	10.9767	2.78333	AT4G33640	unknown protein; Has 30201 Blast hits to 17322 proteins in 780 species: Archae - 12; Bacteria - 1396; Metazoa - 17338; Fungi - 3422; Plants - 5037; Viruses - 0; Other Eukaryotes - 2996 (source: NCBI BLink).	-	-	-	-	-	GO:0003674//molecular_function	-
Gh_A05G0970	14.1233	8.77667	35.9033	47.6167	44.97	9.64333	AT1G51630	O-fucosyltransferase family protein	-	-	-	-	GO:0044464//cell part;GO:0043229//intracellular organelle;GO:0005737//cytoplasm;GO:0005623//cell;GO:0043231//intracellular membrane-bounded organelle;GO:0005794//Golgi apparatus;GO:0043227//membrane-bounded organelle;GO:0044444//cytoplasmic part;GO:0012505//endomembrane system;GO:0044424//intracellular part;GO:0005622//intracellular;GO:0043226//organelle	-	-
Gh_D10G0787	7.45667	7.86	28.6933	36.28	36.4833	7.97	AT3G17210	heat stable protein 1	-	-	-	-	GO:0005886//plasma membrane;GO:0016020//membrane;GO:0044464//cell part;GO:0005623//cell;GO:0071944//cell periphery	-	-
Gh_D05G3924	5.98333	6.18	8.53667	11.6233	11.6567	5.31	AT2G25280	CONTAINS InterPro DOMAIN/s: UPF0103/Mediator of ErbB2-driven cell motility (Memo), related (InterPro:IPR002737); Has 1074 Blast hits to 1072 proteins in 474 species: Archae - 213; Bacteria - 366; Metazoa - 159; Fungi - 135; Plants - 54; Viruses - 0; Other Eukaryotes - 147 (source: NCBI BLink).	-	-	-	-	GO:0005622//intracellular;GO:0005634//nucleus;GO:0044424//intracellular part;GO:0043231//intracellular membrane-bounded organelle;GO:0005623//cell;GO:0043226//organelle;GO:0043229//intracellular organelle;GO:0044464//cell part;GO:0043227//membrane-bounded organelle	-	-
Gh_A08G1162	3.98	2.73333	8.62	14.13	12.8567	2.54	AT2G45790	phosphomannomutase	Metabolism	Carbohydrate metabolism	ko00520//Amino sugar and nucleotide sugar metabolism;ko00051//Fructose and mannose metabolism	K17497	-	GO:0016853//isomerase activity;GO:0003824//catalytic activity;GO:0016866//intramolecular transferase activity;GO:0016868//intramolecular transferase activity, phosphotransferases;GO:0004615//phosphomannomutase activity	-
Gh_D02G1898	1.93	1.85	6.27333	12.3867	10.2133	0.503333	AT3G21890	B-box type zinc finger family protein	-	-	-	-	-	-	GO:0051252//regulation of RNA metabolic process;GO:0009889//regulation of biosynthetic process;GO:2001141//regulation of RNA biosynthetic process;GO:0080090//regulation of primary metabolic process;GO:0019222//regulation of metabolic process;GO:0051171//regulation of nitrogen compound metabolic process;GO:1903506//regulation of nucleic acid-templated transcription;GO:0031323//regulation of cellul…
Gh_D06G0267	6.15	4.90333	15.1367	25.6033	20.23	1.51	AT2G22540	K-box region and MADS-box transcription factor family protein	-	-	-	-	-	-	GO:0032502//developmental process;GO:0044763//single-organism cellular process;GO:0044767//single-organism developmental process;GO:0048869//cellular developmental process;GO:0044699//single-organism process;GO:0030154//cell differentiation;GO:0009987//cellular process
Gh_A03G1598	6.21333	5.7	11.7167	15.5867	13.8167	3.98333	AT1G10200	GATA type zinc finger transcription factor family protein	-	-	-	-	GO:0005622//intracellular;GO:0005623//cell;GO:0044464//cell part;GO:0005737//cytoplasm;GO:0044424//intracellular part	-	-
Gh_D02G2435	7.34667	7.03	14.3033	19.5567	16.1867	4.04	AT1G10200	GATA type zinc finger transcription factor family protein	-	-	-	-	GO:0044424//intracellular part;GO:0005623//cell;GO:0005737//cytoplasm;GO:0005622//intracellular;GO:0044464//cell part	-	-
Gh_D07G0991	6.89	5.28667	8.63	11.2	10.46	4.58667	AT5G59160	type one serine/threonine protein phosphatase 2	Genetic Information Processing	Translation	ko03015//mRNA surveillance pathway	K06269	GO:0000164//protein phosphatase type 1 complex;GO:0008287//protein serine/threonine phosphatase complex;GO:0005622//intracellular;GO:0032991//macromolecular complex;GO:0005623//cell;GO:0005737//cytoplasm;GO:0044424//intracellular part;GO:0043234//protein complex;GO:0044464//cell part;GO:0044444//cytoplasmic part;GO:1902494//catalytic complex;GO:1903293//phosphatase complex	-	-
Gh_A07G0239	14.76	11.3767	18.9033	25.5733	22.8433	9.36	AT2G25310	Protein of unknown function (DUF2012)	-	-	-	-	GO:0012505//endomembrane system;GO:0005737//cytoplasm;GO:0005623//cell;GO:0043229//intracellular organelle;GO:0005783//endoplasmic reticulum;GO:0044444//cytoplasmic part;GO:0043231//intracellular membrane-bounded organelle;GO:0005622//intracellular;GO:0043227//membrane-bounded organelle;GO:0044424//intracellular part;GO:0043226//organelle;GO:0044464//cell part	-	-
Gh_A05G3724	18.62	16.53	23.74	30.7833	29.0667	14.7367	AT1G21750	PDI-like 1-1	Genetic Information Processing	Folding, sorting and degradation	ko04141//Protein processing in endoplasmic reticulum	K09580	GO:0005737//cytoplasm;GO:0044444//cytoplasmic part;GO:0000325//plant-type vacuole;GO:0044424//intracellular part;GO:0000326//protein storage vacuole;GO:0043227//membrane-bounded organelle;GO:0043226//organelle;GO:0005623//cell;GO:0043229//intracellular organelle;GO:0005773//vacuole;GO:0044464//cell part;GO:0000322//storage vacuole;GO:0005622//intracellular;GO:0043231//intracellular membrane-bound…	-	-
Gh_A02G0721	8.84333	7.06667	13.2633	18.21	18.01	5.26	AT1G44000	unknown protein; BEST Arabidopsis thaliana protein match is: unknown protein (TAIR:AT4G11911.1); Has 216 Blast hits to 212 proteins in 76 species: Archae - 0; Bacteria - 96; Metazoa - 0; Fungi - 0; Plants - 118; Viruses - 0; Other Eukaryotes - 2 (source: NCBI BLink).	Metabolism	Metabolism of cofactors and vitamins	ko00860//Porphyrin and chlorophyll metabolism	K22013	GO:0043229//intracellular organelle;GO:0044464//cell part;GO:0005737//cytoplasm;GO:0043227//membrane-bounded organelle;GO:0043226//organelle;GO:0043231//intracellular membrane-bounded organelle;GO:0005739//mitochondrion;GO:0044424//intracellular part;GO:0005622//intracellular;GO:0005623//cell;GO:0044444//cytoplasmic part	-	-
Gh_A05G1440	6.92667	6.00667	8.44	10.76	10.3467	5.13667	AT4G21790	tobamovirus multiplication 1	-	-	-	-	GO:0044422//organelle part;GO:0016020//membrane;GO:0005774//vacuolar membrane;GO:0044446//intracellular organelle part;GO:0044437//vacuolar part;GO:0044464//cell part;GO:0098805//whole membrane;GO:0043231//intracellular membrane-bounded organelle;GO:0098588//bounding membrane of organelle;GO:0005737//cytoplasm;GO:0043226//organelle;GO:0044424//intracellular part;GO:0044444//cytoplasmic part;GO:00…	-	-
Gh_D10G1219	10.4233	6.08667	10.5933	12.22	13.4333	7.62	AT1G65260	plastid transcriptionally active 4	-	-	-	-	GO:0044446//intracellular organelle part;GO:0044435//plastid part;GO:0044444//cytoplasmic part;GO:0009526//plastid envelope;GO:0005623//cell;GO:0009536//plastid;GO:0043231//intracellular membrane-bounded organelle;GO:0009941//chloroplast envelope;GO:0031975//envelope;GO:0044422//organelle part;GO:0005737//cytoplasm;GO:0044434//chloroplast part;GO:0043229//intracellular organelle;GO:0009507//chlor…	-	-
Gh_D01G1141	13.4933	4.53	15.5133	22.7367	23.5167	6.9	AT3G10520	haemoglobin 2	-	-	-	-	GO:0044464//cell part;GO:0005737//cytoplasm;GO:0005622//intracellular;GO:0044424//intracellular part;GO:0005623//cell	-	-
Gh_D07G1064	7.58	5.14	7.84	9.49333	10.31	5.93	AT3G44600	cyclophilin71	-	-	-	-	-	GO:0016859//cis-trans isomerase activity;GO:0003755//peptidyl-prolyl cis-trans isomerase activity;GO:0016853//isomerase activity;GO:0003824//catalytic activity	-
Gh_A10G1265	10.1467	6.44667	10.77	12.2633	15.2967	6.96667	AT1G65260	plastid transcriptionally active 4	-	-	-	-	GO:0044434//chloroplast part;GO:0044464//cell part;GO:0005737//cytoplasm;GO:0044435//plastid part;GO:0043226//organelle;GO:0044424//intracellular part;GO:0044422//organelle part;GO:0009941//chloroplast envelope;GO:0043231//intracellular membrane-bounded organelle;GO:0005623//cell;GO:0031975//envelope;GO:0044444//cytoplasmic part;GO:0005622//intracellular;GO:0009507//chloroplast;GO:0044446//intrac…	-	-
Gh_D02G0433	445.74	258.79	398.613	570.18	736.687	240.717	AT3G22142	Bifunctional inhibitor/lipid-transfer protein/seed storage 2S albumin superfamily protein	-	-	-	-	GO:0005575//cellular_component	-	-
Gh_A07G0560	6.26333	3.75333	6.1	8.33667	10.27	4.27667	AT1G28150	unknown protein; FUNCTIONS IN: molecular_function unknown; INVOLVED IN: biological_process unknown; LOCATED IN: plastoglobule; EXPRESSED IN: 22 plant structures; EXPRESSED DURING: 13 growth stages; Has 96 Blast hits to 96 proteins in 44 species: Archae - 0; Bacteria - 56; Metazoa - 0; Fungi - 0; Plants - 40; Viruses - 0; Other Eukaryotes - 0 (source: NCBI BLink).	-	-	-	-	GO:0044444//cytoplasmic part;GO:0005622//intracellular;GO:0044464//cell part;GO:0043226//organelle;GO:0043227//membrane-bounded organelle;GO:0005737//cytoplasm;GO:0043229//intracellular organelle;GO:0044424//intracellular part;GO:0009507//chloroplast;GO:0043231//intracellular membrane-bounded organelle;GO:0009536//plastid;GO:0005623//cell	-	-
Gh_D01G0271	12.4	5.46667	8.36	15.3133	15.19	7.83333	AT3G59600	RNA polymerase Rpb8	Genetic Information Processing;Metabolism	Nucleotide metabolism;Transcription	ko00230//Purine metabolism;ko00240//Pyrimidine metabolism;ko03020//RNA polymerase	K03016	GO:0044451//nucleoplasm part;GO:0016591//DNA-directed RNA polymerase II, holoenzyme;GO:0005622//intracellular;GO:0043229//intracellular organelle;GO:0061695//transferase complex, transferring phosphorus-containing groups;GO:0005634//nucleus;GO:0030880//RNA polymerase complex;GO:0044424//intracellular part;GO:0031974//membrane-enclosed lumen;GO:0043227//membrane-bounded organelle;GO:0044422//organ…	-	-
Gh_A05G3392	9.63667	4.69	7.12667	10.1633	10.6	5.62667	AT5G64760	regulatory particle non-ATPase subunit 5B	Genetic Information Processing	Folding, sorting and degradation	ko03050//Proteasome	K03035	GO:0005622//intracellular;GO:0005838//proteasome regulatory particle;GO:0000502//proteasome complex;GO:0008541//proteasome regulatory particle, lid subcomplex;GO:0044464//cell part;GO:0043234//protein complex;GO:0032991//macromolecular complex;GO:0022624//proteasome accessory complex;GO:0044424//intracellular part;GO:0005623//cell	-	-
Gh_D13G0325	11.57	5.31333	9.27	13.07	13.3133	7.26	AT4G39200	Ribosomal protein S25 family protein	Genetic Information Processing	Translation	ko03010//Ribosome	K02975	GO:0005737//cytoplasm;GO:0044424//intracellular part;GO:0005622//intracellular;GO:0044464//cell part;GO:0005623//cell	-	-
Gh_D08G2259	7.21667	3.98	6.52667	10.6767	9.58667	4.24333	AT1G55520	TATA binding protein 2	Genetic Information Processing	Transcription	ko03022//Basal transcription factors	K03120	-	-	GO:0006352//DNA-templated transcription, initiation;GO:0010467//gene expression;GO:0044271//cellular nitrogen compound biosynthetic process;GO:0034654//nucleobase-containing compound biosynthetic process;GO:0006351//transcription, DNA-templated;GO:0044237//cellular metabolic process;GO:0044260//cellular macromolecule metabolic process;GO:0009058//biosynthetic process;GO:1901360//organic cyclic co…
Gh_D12G2595	11.56	5.39667	10.38	18.8267	17.98	6.24667	AT5G50150	Protein of Unknown Function (DUF239)	-	-	-	-	-	-	GO:0008150//biological_process
Gh_A07G0748	7.98	4.88333	7.69667	10.1433	10.2433	5.29667	AT2G32170	S-adenosyl-L-methionine-dependent methyltransferases superfamily protein	-	-	-	-	-	GO:0003824//catalytic activity;GO:0008757//S-adenosylmethionine-dependent methyltransferase activity;GO:0016740//transferase activity;GO:0016741//transferase activity, transferring one-carbon groups;GO:0008168//methyltransferase activity	-
Gh_A05G3735	15.03	9.01667	14.1967	19.82	18.6133	10.2033	AT1G18340	basal transcription factor complex subunit-related	Genetic Information Processing	Transcription;Replication and repair	ko03420//Nucleotide excision repair;ko03022//Basal transcription factors	K03143	-	-	GO:0044271//cellular nitrogen compound biosynthetic process;GO:0097659//nucleic acid-templated transcription;GO:0006351//transcription, DNA-templated;GO:0034641//cellular nitrogen compound metabolic process;GO:0006807//nitrogen compound metabolic process;GO:0009059//macromolecule biosynthetic process;GO:1901576//organic substance biosynthetic process;GO:0044260//cellular macromolecule metabolic p…
Gh_A11G0755	29.3733	16.4467	27.3267	37.0033	35.7267	18.96	AT2G45660	AGAMOUS-like 20	-	-	-	-	-	-	GO:0009987//cellular process;GO:0044767//single-organism developmental process;GO:0030154//cell differentiation;GO:0032502//developmental process;GO:0048869//cellular developmental process;GO:0044763//single-organism cellular process;GO:0044699//single-organism process
Gh_A05G0800	8.43	4.98	7.76333	11.5833	9.98667	5.62667	AT5G59460	scarecrow-like transcription factor 11 (SCL11)	Genetic Information Processing	Folding, sorting and degradation	ko03018//RNA degradation	K12593	-	GO:0003674//molecular_function	-
Gh_D01G1628	31.6967	18.53	27.67	43.99	38.2	22.1067	AT1G31860	histidine biosynthesis bifunctional protein (HISIE)	Metabolism	Amino acid metabolism	ko00340//Histidine metabolism	K11755	-	GO:0016810//hydrolase activity, acting on carbon-nitrogen (but not peptide) bonds;GO:0003824//catalytic activity;GO:0016814//hydrolase activity, acting on carbon-nitrogen (but not peptide) bonds, in cyclic amidines;GO:0019238//cyclohydrolase activity;GO:0004635//phosphoribosyl-AMP cyclohydrolase activity;GO:0016787//hydrolase activity	-
Gh_A10G1376	15.1767	7.96667	13.8933	21.4767	19.4567	10.7567	AT1G09760	U2 small nuclear ribonucleoprotein A	Genetic Information Processing	Transcription	ko03040//Spliceosome	K11092	GO:0070013//intracellular organelle lumen;GO:0031981//nuclear lumen;GO:0044464//cell part;GO:0031974//membrane-enclosed lumen;GO:0044428//nuclear part;GO:0044446//intracellular organelle part;GO:0043231//intracellular membrane-bounded organelle;GO:0043229//intracellular organelle;GO:0044422//organelle part;GO:0005730//nucleolus;GO:0043232//intracellular non-membrane-bounded organelle;GO:0005634//…	-	-
Gh_A11G0858	26.58	15.4467	24.0433	35.0533	32.0967	17.8	AT3G61650	gamma-tubulin	-	-	-	-	-	-	GO:0007049//cell cycle;GO:0000281//mitotic cytokinesis;GO:0000910//cytokinesis;GO:0044763//single-organism cellular process;GO:1903047//mitotic cell cycle process;GO:0000911//cytokinesis by cell plate formation;GO:0000278//mitotic cell cycle;GO:0044699//single-organism process;GO:0051301//cell division;GO:0061640//cytoskeleton-dependent cytokinesis;GO:0071840//cellular component organization or b…
XLOC_041902	8.64333	4.59667	7.79333	11.5033	10.34	5.78333	AT3G27100	FUNCTIONS IN: molecular_function unknown; INVOLVED IN: biological_process unknown; EXPRESSED IN: 23 plant structures; EXPRESSED DURING: 13 growth stages; CONTAINS InterPro DOMAIN/s: Transcription factor, enhancer of yellow 2 (InterPro:IPR018783); Has 30201 Blast hits to 17322 proteins in 780 species: Archae - 12; Bacteria - 1396; Metazoa - 17338; Fungi - 3422; Plants - 5037; Viruses - 0; Other Eu…	-	-	-	-	GO:0009536//plastid;GO:0005622//intracellular;GO:0044435//plastid part;GO:0005737//cytoplasm;GO:0044434//chloroplast part;GO:0009507//chloroplast;GO:0043226//organelle;GO:0005623//cell;GO:0043231//intracellular membrane-bounded organelle;GO:0044444//cytoplasmic part;GO:0044422//organelle part;GO:0009941//chloroplast envelope;GO:0044464//cell part;GO:0044446//intracellular organelle part;GO:004322…	-	-
Gh_A13G2099	16.3667	6.27333	14.6667	21.79	19.0233	7.94	AT4G39200	Ribosomal protein S25 family protein	Genetic Information Processing	Translation	ko03010//Ribosome	K02975	GO:0044464//cell part;GO:0044424//intracellular part;GO:0005622//intracellular;GO:0005737//cytoplasm;GO:0005623//cell	-	-
Gh_A08G1429	9.79	4.78667	9.24667	12.2867	11.2767	6.74	AT1G32500	non-intrinsic ABC protein 6	-	-	-	-	-	-	GO:0051179//localization;GO:0006810//transport;GO:0051234//establishment of localization
Gh_D10G0022	29.01	18.13	36.0367	44.4333	39.1133	22.9367	AT1G50430	Ergosterol biosynthesis ERG4/ERG24 family	Metabolism	Lipid metabolism	ko00100//Steroid biosynthesis	K00213	GO:0031224//intrinsic component of membrane;GO:0044425//membrane part;GO:0016021//integral component of membrane;GO:0016020//membrane	-	-
Gh_D02G0982	19.0967	8.74	25.07	35.0667	28.77	11.86	AT1G20080	Calcium-dependent lipid-binding (CaLB domain) family protein	-	-	-	-	GO:0043231//intracellular membrane-bounded organelle;GO:0005794//Golgi apparatus;GO:0044431//Golgi apparatus part;GO:0044446//intracellular organelle part;GO:0031090//organelle membrane;GO:0016020//membrane;GO:0005737//cytoplasm;GO:0012505//endomembrane system;GO:0044444//cytoplasmic part;GO:0044464//cell part;GO:0043226//organelle;GO:0044422//organelle part;GO:0044424//intracellular part;GO:0005…	-	-
Gh_D11G1848	9.31667	5.47333	11.4833	15.09	12.89	6.90333	AT5G66530	Galactose mutarotase-like superfamily protein	Metabolism	Carbohydrate metabolism	ko00010//Glycolysis / Gluconeogenesis	K01792	GO:0005623//cell;GO:0009507//chloroplast;GO:0009570//chloroplast stroma;GO:0044446//intracellular organelle part;GO:0044424//intracellular part;GO:0044434//chloroplast part;GO:0043231//intracellular membrane-bounded organelle;GO:0044464//cell part;GO:0009536//plastid;GO:0044435//plastid part;GO:0005622//intracellular;GO:0044444//cytoplasmic part;GO:0044422//organelle part;GO:0043226//organelle;GO…	-	-
Gh_D09G2160	14.9767	7.94667	16.5733	20.5133	17.39	9.33	AT4G21800	P-loop containing nucleoside triphosphate hydrolases superfamily protein	-	-	-	-	-	-	GO:1990022//RNA polymerase III complex localization to nucleus;GO:0034504//protein localization to nucleus;GO:0034613//cellular protein localization;GO:0051641//cellular localization;GO:0051179//localization;GO:0008104//protein localization;GO:0031503//protein complex localization;GO:0033036//macromolecule localization;GO:0033365//protein localization to organelle;GO:0070727//cellular macromolecu…
Gh_D01G0952	12.2833	6.62667	15.1733	17.7367	15.7767	8.44667	AT3G27230	S-adenosyl-L-methionine-dependent methyltransferases superfamily protein	-	-	-	-	GO:0005737//cytoplasm;GO:0005623//cell;GO:0044444//cytoplasmic part;GO:0043231//intracellular membrane-bounded organelle;GO:0043227//membrane-bounded organelle;GO:0044424//intracellular part;GO:0005622//intracellular;GO:0043226//organelle;GO:0012505//endomembrane system;GO:0043229//intracellular organelle;GO:0044464//cell part;GO:0005794//Golgi apparatus	-	-
Gh_D04G1624	31.9767	18.13	38.6433	44.4967	39.4133	22.8033	AT2G16595	Translocon-associated protein (TRAP), alpha subunit	Genetic Information Processing	Folding, sorting and degradation	ko04141//Protein processing in endoplasmic reticulum	K13249	GO:0005737//cytoplasm;GO:0016020//membrane;GO:0043229//intracellular organelle;GO:0005783//endoplasmic reticulum;GO:0005789//endoplasmic reticulum membrane;GO:0005623//cell;GO:0043231//intracellular membrane-bounded organelle;GO:0044464//cell part;GO:0098588//bounding membrane of organelle;GO:0042175//nuclear outer membrane-endoplasmic reticulum membrane network;GO:0012505//endomembrane system;GO…	-	-
Gh_A02G1809	19.5133	10.3433	20.83	25.6967	23.62	13.25	AT1G65650	Peptidase C12, ubiquitin carboxyl-terminal hydrolase 1	-	-	-	-	-	GO:0004843//thiol-dependent ubiquitin-specific protease activity;GO:0003824//catalytic activity;GO:0016787//hydrolase activity;GO:0036459//thiol-dependent ubiquitinyl hydrolase activity;GO:0070011//peptidase activity, acting on L-amino acid peptides;GO:0019783//ubiquitin-like protein-specific protease activity;GO:0101005//ubiquitinyl hydrolase activity;GO:0008233//peptidase activity;GO:0008234//c…	-
Gh_A03G0695	12.1567	7.32	12.4133	15.8633	14.9067	8.16333	AT5G42970	Proteasome component (PCI) domain protein	-	-	-	-	GO:0044424//intracellular part;GO:0043231//intracellular membrane-bounded organelle;GO:0043226//organelle;GO:0044428//nuclear part;GO:0005634//nucleus;GO:0043229//intracellular organelle;GO:0032991//macromolecular complex;GO:0044464//cell part;GO:0044422//organelle part;GO:0005623//cell;GO:0008180//COP9 signalosome;GO:0005622//intracellular;GO:0043234//protein complex;GO:0043227//membrane-bounded…	-	-
Gh_A11G0809	19.9133	11.2167	22.1067	27.6567	25.5567	12.54	AT3G61440	cysteine synthase C1	Metabolism	Energy metabolism;Amino acid metabolism;Metabolism of other amino acids	ko00270//Cysteine and methionine metabolism;ko00460//Cyanoamino acid metabolism;ko00920//Sulfur metabolism	K13034	GO:0043227//membrane-bounded organelle;GO:0005737//cytoplasm;GO:0044444//cytoplasmic part;GO:0009507//chloroplast;GO:0005623//cell;GO:0043231//intracellular membrane-bounded organelle;GO:0009536//plastid;GO:0044464//cell part;GO:0005622//intracellular;GO:0044424//intracellular part;GO:0043229//intracellular organelle;GO:0043226//organelle	-	-
Gh_A08G1028	7.21	3.27667	7.57	11.1233	9.31667	4.06333	AT5G61770	PETER PAN-like protein	-	-	-	-	GO:0070013//intracellular organelle lumen;GO:0044422//organelle part;GO:0005730//nucleolus;GO:0031974//membrane-enclosed lumen;GO:0031981//nuclear lumen;GO:0043228//non-membrane-bounded organelle;GO:0043229//intracellular organelle;GO:0044428//nuclear part;GO:0043231//intracellular membrane-bounded organelle;GO:0044424//intracellular part;GO:0044464//cell part;GO:0044446//intracellular organelle …	-	-
Gh_A07G0004	14.5	7.11333	16.35	22.9867	19.1567	10.4167	AT3G48750	cell division control 2	-	-	-	-	-	GO:0005488//binding;GO:0005515//protein binding	-
Gh_A09G1955	12.3967	4.88667	14.06	21.4	16.48	7.62333	AT4G21800	P-loop containing nucleoside triphosphate hydrolases superfamily protein	-	-	-	-	-	-	GO:0034613//cellular protein localization;GO:0033036//macromolecule localization;GO:0033365//protein localization to organelle;GO:0051179//localization;GO:0034504//protein localization to nucleus;GO:0034629//cellular protein complex localization;GO:0051641//cellular localization;GO:0070727//cellular macromolecule localization;GO:0031503//protein complex localization;GO:0008104//protein localizati…
Gh_A05G0593	10.87	5.51667	12.8167	17.4867	16.7567	8.07667	AT2G03120	signal peptide peptidase	-	-	-	-	-	-	GO:0044706//multi-multicellular organism process;GO:0000003//reproduction;GO:0009856//pollination;GO:0044707//single-multicellular organism process;GO:0044702//single organism reproductive process;GO:0044703//multi-organism reproductive process;GO:0044699//single-organism process;GO:0032501//multicellular organismal process;GO:0051704//multi-organism process;GO:0022414//reproductive process;GO:00…
Gh_D09G1169	16.9167	9.93333	20.54	25.76	25.7967	13.9267	AT3G57650	lysophosphatidyl acyltransferase 2	Metabolism	Lipid metabolism	ko00564//Glycerophospholipid metabolism;ko00561//Glycerolipid metabolism	K13523	-	GO:0005515//protein binding;GO:0005488//binding	-
Gh_D13G1176	20.12	7.31333	23.5567	31.5433	29.1667	14.6267	AT1G56450	20S proteasome beta subunit G1	Genetic Information Processing	Folding, sorting and degradation	ko03050//Proteasome	K02736	-	GO:0016787//hydrolase activity;GO:0008233//peptidase activity;GO:0003824//catalytic activity	-
Gh_A07G0339	6.39	3.37333	7.85333	10.1033	9.77333	5.78333	AT4G25360	TRICHOME BIREFRINGENCE-LIKE 18	-	-	-	-	GO:0044424//intracellular part;GO:0009536//plastid;GO:0043229//intracellular organelle;GO:0005622//intracellular;GO:0005737//cytoplasm;GO:0005623//cell;GO:0043226//organelle;GO:0009507//chloroplast;GO:0043231//intracellular membrane-bounded organelle;GO:0043227//membrane-bounded organelle;GO:0044464//cell part;GO:0044444//cytoplasmic part	-	-
Gh_A09G1015	11.35	7.68667	12.8267	15.5733	15.4767	10.28	AT2G26770	plectin-related	-	-	-	-	GO:0043232//intracellular non-membrane-bounded organelle;GO:0043229//intracellular organelle;GO:0044464//cell part;GO:0005856//cytoskeleton;GO:0005623//cell;GO:0043228//non-membrane-bounded organelle;GO:0043226//organelle;GO:0044424//intracellular part;GO:0005622//intracellular	-	-
Gh_A04G0340	7.91667	4.49	9.08	10.1767	10.0767	6.62667	AT1G78870	ubiquitin-conjugating enzyme 35	Genetic Information Processing	Folding, sorting and degradation	ko04120//Ubiquitin mediated proteolysis	K10580	-	GO:1901363//heterocyclic compound binding;GO:0032559//adenyl ribonucleotide binding;GO:1901265//nucleoside phosphate binding;GO:0032555//purine ribonucleotide binding;GO:0097367//carbohydrate derivative binding;GO:0001883//purine nucleoside binding;GO:0032550//purine ribonucleoside binding;GO:0032549//ribonucleoside binding;GO:0000166//nucleotide binding;GO:0005488//binding;GO:0043168//anion bind…	-
Gh_D11G2962	7.77	3.78333	9.87333	11.83	11.5467	6.75667	AT1G78870	ubiquitin-conjugating enzyme 35	Genetic Information Processing	Folding, sorting and degradation	ko04120//Ubiquitin mediated proteolysis	K10580	-	GO:0043167//ion binding;GO:0032553//ribonucleotide binding;GO:0005488//binding;GO:0036094//small molecule binding;GO:0032550//purine ribonucleoside binding;GO:0017076//purine nucleotide binding;GO:0032555//purine ribonucleotide binding;GO:0032549//ribonucleoside binding;GO:0097159//organic cyclic compound binding;GO:1901363//heterocyclic compound binding;GO:0043168//anion binding;GO:0005524//ATP …	-
Gh_D08G0601	14.8	6.74333	19.3833	20.4033	20.71	12.2767	AT2G44610	Ras-related small GTP-binding family protein	-	-	-	-	GO:0043231//intracellular membrane-bounded organelle;GO:0043227//membrane-bounded organelle;GO:0005622//intracellular;GO:0005794//Golgi apparatus;GO:0005623//cell;GO:0044431//Golgi apparatus part;GO:0044422//organelle part;GO:0098791//Golgi subcompartment;GO:0044446//intracellular organelle part;GO:0043226//organelle;GO:0044424//intracellular part;GO:0044444//cytoplasmic part;GO:0005802//trans-Go…	-	-
Gh_D11G2250	23.5867	14.08	27.9033	30.3967	32.4633	19.6467	AT2G21870	copper ion binding;cobalt ion binding;zinc ion binding	-	-	-	-	-	GO:0005488//binding;GO:0046914//transition metal ion binding;GO:0043169//cation binding;GO:0043167//ion binding;GO:0050897//cobalt ion binding;GO:0046872//metal ion binding	-
Gh_A07G2158	9.03	3.91333	10.4767	11.7667	11.4633	5.93333	AT2G38840	Guanylate-binding family protein	-	-	-	-	GO:0031984//organelle subcompartment;GO:0044424//intracellular part;GO:0005622//intracellular;GO:0012505//endomembrane system;GO:0044444//cytoplasmic part;GO:0005802//trans-Golgi network;GO:0005737//cytoplasm;GO:0043231//intracellular membrane-bounded organelle;GO:0044431//Golgi apparatus part;GO:0098791//Golgi subcompartment;GO:0043226//organelle;GO:0043229//intracellular organelle;GO:0044422//o…	-	-
Gh_A01G1062	7.77	5.26	9.72333	10.8933	10.5633	6.60333	AT2G34670	Protein of unknown function (DUF630 and DUF632)	-	-	-	-	GO:0043227//membrane-bounded organelle;GO:0044464//cell part;GO:0005634//nucleus;GO:0043226//organelle;GO:0005622//intracellular;GO:0005623//cell;GO:0043229//intracellular organelle;GO:0043231//intracellular membrane-bounded organelle;GO:0044424//intracellular part	-	-
Gh_D05G0723	21.6867	13.0767	26.4133	29.83	27.6933	17.7567	AT2G03120	signal peptide peptidase	-	-	-	-	-	-	GO:0009856//pollination;GO:0032501//multicellular organismal process;GO:0044699//single-organism process;GO:0044702//single organism reproductive process;GO:0051704//multi-organism process;GO:0009846//pollen germination;GO:0044707//single-multicellular organism process;GO:0022414//reproductive process;GO:0000003//reproduction;GO:0044706//multi-multicellular organism process;GO:0044703//multi-orga…
Gh_D08G1432	11.6367	6.70667	14.61	17.21	15.8833	9.47	AT1G01910	P-loop containing nucleoside triphosphate hydrolases superfamily protein	-	-	-	-	-	-	GO:0006810//transport;GO:0051234//establishment of localization;GO:0051179//localization;GO:1902578//single-organism localization;GO:0044765//single-organism transport;GO:0006820//anion transport;GO:0006811//ion transport;GO:0044699//single-organism process
Gh_D09G1118	14.0867	7	14.8033	16.5467	16.35	11.72	AT3G10210	SEC14 cytosolic factor family protein / phosphoglyceride transfer family protein	-	-	-	-	-	-	GO:0008150//biological_process
Gh_D11G1406	16.91	8.98	17.38	20.3867	18.85	14.5167	AT3G07030	Alba DNA/RNA-binding protein	-	-	-	-	-	GO:0044822//poly(A) RNA binding;GO:0003729//mRNA binding;GO:0003723//RNA binding;GO:0003676//nucleic acid binding;GO:0005488//binding;GO:1901363//heterocyclic compound binding;GO:0097159//organic cyclic compound binding	-
Gh_A06G2106	18.42	8.19667	17.9433	21.6833	19.7367	11.8333	AT1G22750	unknown protein; CONTAINS InterPro DOMAIN/s: Protein of unknown function DUF1475 (InterPro:IPR009943); Has 186 Blast hits to 155 proteins in 21 species: Archae - 0; Bacteria - 8; Metazoa - 3; Fungi - 0; Plants - 65; Viruses - 0; Other Eukaryotes - 110 (source: NCBI BLink).	-	-	-	-	GO:0005623//cell;GO:0044444//cytoplasmic part;GO:0043231//intracellular membrane-bounded organelle;GO:0044464//cell part;GO:0043229//intracellular organelle;GO:0005622//intracellular;GO:0005737//cytoplasm;GO:0044424//intracellular part;GO:0043226//organelle;GO:0005773//vacuole;GO:0043227//membrane-bounded organelle	-	-
Gh_A10G0723	24.87	10.8633	23.1767	26.3167	25.7767	17.1067	AT1G52220	FUNCTIONS IN: molecular_function unknown; INVOLVED IN: biological_process unknown; LOCATED IN: chloroplast thylakoid membrane, chloroplast; EXPRESSED IN: 23 plant structures; EXPRESSED DURING: 13 growth stages; BEST Arabidopsis thaliana protein match is: photosystem I P subunit (TAIR:AT2G46820.2); Has 251 Blast hits to 251 proteins in 43 species: Archae - 0; Bacteria - 66; Metazoa - 0; Fungi - 0;…	-	-	-	-	GO:0044446//intracellular organelle part;GO:0031976//plastid thylakoid;GO:0044444//cytoplasmic part;GO:0055035//plastid thylakoid membrane;GO:0016020//membrane;GO:0009535//chloroplast thylakoid membrane;GO:0005737//cytoplasm;GO:0005622//intracellular;GO:0044435//plastid part;GO:0044436//thylakoid part;GO:0009579//thylakoid;GO:0044434//chloroplast part;GO:0034357//photosynthetic membrane;GO:004265…	-	-
Gh_D12G0990	9.03667	3.43	9.21	10.41	10.6667	4.98667	AT2G44610	Ras-related small GTP-binding family protein	-	-	-	-	GO:0043226//organelle;GO:0005737//cytoplasm;GO:0044431//Golgi apparatus part;GO:0043227//membrane-bounded organelle;GO:0044422//organelle part;GO:0044424//intracellular part;GO:0031984//organelle subcompartment;GO:0005794//Golgi apparatus;GO:0044444//cytoplasmic part;GO:0043231//intracellular membrane-bounded organelle;GO:0005802//trans-Golgi network;GO:0005623//cell;GO:0044446//intracellular org…	-	-
Gh_D13G1272	13.9867	7.65333	13.9833	15.5833	16.47	9.11	AT1G22700	Tetratricopeptide repeat (TPR)-like superfamily protein	-	-	-	-	GO:0043226//organelle;GO:0005737//cytoplasm;GO:0044422//organelle part;GO:0044464//cell part;GO:0044446//intracellular organelle part;GO:0009534//chloroplast thylakoid;GO:0031976//plastid thylakoid;GO:0044436//thylakoid part;GO:0005622//intracellular;GO:0044424//intracellular part;GO:0044435//plastid part;GO:0055035//plastid thylakoid membrane;GO:0043229//intracellular organelle;GO:0031984//organ…	-	-
Gh_A08G0513	11.7167	6.39	15.1867	14.6367	15.8733	8.45667	AT2G44610	Ras-related small GTP-binding family protein	-	-	-	-	GO:0044464//cell part;GO:0005623//cell;GO:0043226//organelle;GO:0043227//membrane-bounded organelle;GO:0044446//intracellular organelle part;GO:0043229//intracellular organelle;GO:0098791//Golgi subcompartment;GO:0043231//intracellular membrane-bounded organelle;GO:0005622//intracellular;GO:0005737//cytoplasm;GO:0044424//intracellular part;GO:0005802//trans-Golgi network;GO:0044431//Golgi apparat…	-	-
Gh_A12G2467	59.9133	28.7733	70.44	69.45	72.44	37.4733	AT5G50150	Protein of Unknown Function (DUF239)	-	-	-	-	-	-	GO:0008150//biological_process
Gh_D07G0778	17.4067	8.37	20.41	21.2767	22.0767	11.2367	AT5G16710	dehydroascorbate reductase 1	Metabolism	Metabolism of other amino acids;Carbohydrate metabolism	ko00480//Glutathione metabolism;ko00053//Ascorbate and aldarate metabolism	K21888	-	-	GO:0044710//single-organism metabolic process;GO:0008152//metabolic process;GO:0055114//oxidation-reduction process;GO:0044699//single-organism process
XLOC_080216	9.10667	5.04333	8.45667	10.1167	12.25	8.41	AT3G50860	Clathrin adaptor complex small chain family protein	-	-	-	-	GO:0043226//organelle;GO:0031988//membrane-bounded vesicle;GO:0044464//cell part;GO:0044444//cytoplasmic part;GO:0005623//cell;GO:0031410//cytoplasmic vesicle;GO:0012506//vesicle membrane;GO:0016020//membrane;GO:0031982//vesicle;GO:0044424//intracellular part;GO:0031090//organelle membrane;GO:0005622//intracellular;GO:0005737//cytoplasm;GO:0044422//organelle part;GO:0043229//intracellular organel…	-	-
Gh_A02G0907	8.97	5.11667	9.02667	12.25	13	7.79333	AT1G51590	alpha-mannosidase 1	Metabolism;Genetic Information Processing	Glycan biosynthesis and metabolism;Folding, sorting and degradation	ko04141//Protein processing in endoplasmic reticulum;ko00510//N-Glycan biosynthesis	K01230	GO:0043231//intracellular membrane-bounded organelle;GO:0043227//membrane-bounded organelle;GO:0044464//cell part;GO:0044444//cytoplasmic part;GO:0016020//membrane;GO:0044431//Golgi apparatus part;GO:0098588//bounding membrane of organelle;GO:0031090//organelle membrane;GO:0044446//intracellular organelle part;GO:0005794//Golgi apparatus;GO:0005737//cytoplasm;GO:0005623//cell;GO:0043226//organell…	-	-
Gh_A10G1042	25.2	17.4133	26.82	34.0233	35.4567	24.8567	AT3G22850	Aluminium induced protein with YGL and LRDR motifs	-	-	-	-	GO:0005622//intracellular;GO:0043229//intracellular organelle;GO:0005623//cell;GO:0044424//intracellular part;GO:0043226//organelle;GO:0043231//intracellular membrane-bounded organelle;GO:0044464//cell part;GO:0005634//nucleus;GO:0043227//membrane-bounded organelle	-	-
XLOC_075879	64.9567	37.8033	69.2767	89.7333	92.0767	62.14	AT3G50360	centrin2	Organismal Systems	Environmental adaptation	ko04626//Plant-pathogen interaction	K13448	GO:0005622//intracellular;GO:0044464//cell part;GO:0044424//intracellular part;GO:0005737//cytoplasm;GO:0005623//cell	-	-
Gh_D05G0323	6.76333	3.70333	7.06	9.93	10.9067	7.43	AT4G29810	MAP kinase kinase 2	Environmental Information Processing	Signal transduction	ko04016//MAPK signaling pathway - plant	K20603	-	-	GO:0044267//cellular protein metabolic process;GO:0023052//signaling;GO:0050794//regulation of cellular process;GO:0043412//macromolecule modification;GO:0006464//cellular protein modification process;GO:0006468//protein phosphorylation;GO:0044763//single-organism cellular process;GO:0023014//signal transduction by protein phosphorylation;GO:0006796//phosphate-containing compound metabolic proces…
Gh_A08G2118	6.58	3.66	6.94667	10.0633	11.6367	6.85333	AT2G26830	Protein kinase superfamily protein	Metabolism	Lipid metabolism	ko00564//Glycerophospholipid metabolism	K00894	-	-	GO:0006796//phosphate-containing compound metabolic process;GO:0044237//cellular metabolic process;GO:0008152//metabolic process;GO:0009987//cellular process;GO:0016310//phosphorylation;GO:0006793//phosphorus metabolic process
Gh_D11G2299	9.00333	4.48667	11.23	13.8833	15.4767	9.77	AT1G64860	sigma factor A	-	-	-	-	-	-	GO:0080090//regulation of primary metabolic process;GO:0006355//regulation of transcription, DNA-templated;GO:0060255//regulation of macromolecule metabolic process;GO:0050794//regulation of cellular process;GO:0031326//regulation of cellular biosynthetic process;GO:0019222//regulation of metabolic process;GO:0065007//biological regulation;GO:0010468//regulation of gene expression;GO:0010556//reg…
Gh_D04G0664	6.05	2.13333	6.86	8.78	10.64	6.39667	AT2G40200	basic helix-loop-helix (bHLH) DNA-binding superfamily protein	-	-	-	-	GO:0005634//nucleus;GO:0043231//intracellular membrane-bounded organelle;GO:0044464//cell part;GO:0043227//membrane-bounded organelle;GO:0044424//intracellular part;GO:0043229//intracellular organelle;GO:0005623//cell;GO:0043226//organelle;GO:0005622//intracellular	-	-
Gh_D08G0586	27.1067	18.2	27.83	33.3667	36.74	27.5167	AT3G63520	carotenoid cleavage dioxygenase 1	-	-	-	-	GO:0005622//intracellular;GO:0005737//cytoplasm;GO:0098805//whole membrane;GO:0044424//intracellular part;GO:0044437//vacuolar part;GO:0043227//membrane-bounded organelle;GO:0043229//intracellular organelle;GO:0031090//organelle membrane;GO:0098588//bounding membrane of organelle;GO:0044422//organelle part;GO:0044464//cell part;GO:0043231//intracellular membrane-bounded organelle;GO:0005773//vacu…	-	-
[truncated: 6,332 more rows]

## Sheet: Module 1
GeneID	L-1	L-2	L-3	X-1	X-2	X-3	Symbol	Description	KEGG_A_class	KEGG_B_class	Pathway	K_ID	GO Component	GO Function	GO Process
[truncated: 263 more rows]

[truncated: 9 more sheets: Module 2, Module 3, Module 4, Module 5, Module 6, Module 7, Module 8, Module 9, Module 10]
