# Supplementary material for: Transcriptome analysis and identification of genes associated with fruiting branch internode elongation in upland cotton
Source: BMC Plant Biol. 2019 Oct 7;19:415. doi: 10.1186/s12870-019-2011-8 (PMC6781417; doi:10.1186/s12870-019-2011-8)
Supplement: Supplementary file 10 — List of enriched GO categories in 10 modules. (XLS 2393 kb) [file 12870_2019_2011_MOESM10_ESM.xls]

## Sheet: Module 1.P
GO ID	Description	GeneRatio (222)	BgRatio (59101)	pvalue	fdr	geneID
GO:0055129	L-proline biosynthetic process	3	11	8.43773e-06	0.0103109	Gh_A04G1396;Gh_D01G2158;Gh_D04G1204
GO:0050896	response to stimulus	103	19608	2.87168e-05	0.017546	Gh_D11G0460;Gh_A08G1514;Gh_A11G0926;Gh_D08G1812;Gh_D13G0206;Gh_D08G0312;Gh_D11G2592;Gh_D13G1817;Gh_A13G1945;Gh_A05G3028;Gh_A10G0603;Gh_D10G1050;Gh_D11G2791;Gh_A06G0020;Gh_D02G1653;Gh_D09G1080;Gh_A07G0202;Gh_A03G1537;Gh_A07G1077;Gh_A08G0203;Gh_A10G0114;Gh_A11G0911;Gh_D02G0504;Gh_D03G0837;Gh_D05G2015;Gh_D07G2204;Gh_D08G0280;Gh_D10G0512;Gh_A05G2474;Gh_A05G1175;Gh_D11G3525;Gh_A05G3333;Gh_A13G0781;Gh_…
GO:0009651	response to salt stress	21	2228	0.000114889	0.0250244	Gh_A03G1537;Gh_A07G1077;Gh_A08G0203;Gh_A08G1514;Gh_A10G0114;Gh_A11G0911;Gh_A11G0926;Gh_D02G0504;Gh_D03G0837;Gh_D05G2015;Gh_D07G2204;Gh_D08G0280;Gh_D08G1812;Gh_D10G0512;Gh_D11G2592;Gh_D13G1817;Gh_A04G1396;Gh_A07G0202;Gh_A12G0699;Gh_D01G2158;Gh_D04G1204
GO:0005986	sucrose biosynthetic process	4	69	0.000138328	0.0250244	Gh_A06G0897;Gh_A08G1031;Gh_D08G1309;XLOC_083603
GO:0048878	chemical homeostasis	14	1159	0.000142264	0.0250244	Gh_A05G1611;Gh_A10G0626;Gh_A09G1483;Gh_A07G0202;Gh_A01G0547;Gh_A08G1514;Gh_D08G1812;Gh_D02G0504;Gh_A11G0911;Gh_D02G1207;Gh_A13G0781;Gh_D13G0919;Gh_D03G1014;Gh_D09G2342
GO:0050801	ion homeostasis	11	756	0.000154029	0.0250244	Gh_A10G0626;Gh_A09G1483;Gh_A07G0202;Gh_D02G0504;Gh_A05G1611;Gh_A11G0911;Gh_D02G1207;Gh_A13G0781;Gh_D13G0919;Gh_D03G1014;Gh_D09G2342
GO:0034637	cellular carbohydrate biosynthetic process	11	759	0.000159374	0.0250244	Gh_A01G1131;Gh_D01G1218;Gh_D12G2324;Gh_A10G0120;Gh_D09G1782;Gh_A06G1599;Gh_D06G1953;Gh_A06G0897;Gh_A08G1031;Gh_D08G1309;XLOC_083603
GO:0006970	response to osmotic stress	22	2458	0.000163826	0.0250244	Gh_D11G0460;Gh_A03G1537;Gh_A07G1077;Gh_A08G0203;Gh_A08G1514;Gh_A10G0114;Gh_A11G0911;Gh_A11G0926;Gh_D02G0504;Gh_D03G0837;Gh_D05G2015;Gh_D07G2204;Gh_D08G0280;Gh_D08G1812;Gh_D10G0512;Gh_D11G2592;Gh_D13G1817;Gh_A04G1396;Gh_A07G0202;Gh_A12G0699;Gh_D01G2158;Gh_D04G1204
GO:0006796	phosphate-containing compound metabolic process	39	5786	0.000241851	0.026806	XLOC_083603;Gh_A05G3333;Gh_D09G0331;Gh_A09G2345;Gh_D09G1885;Gh_D04G1151;Gh_A02G0495;Gh_A05G1006;Gh_D10G0363;Gh_A01G0557;Gh_A07G1890;Gh_A09G1438;Gh_A10G0929;Gh_A12G2019;Gh_A12G2088;Gh_D01G0565;Gh_D03G0837;Gh_D06G2197;Gh_D07G1426;Gh_D07G2105;Gh_D08G0819;Gh_D11G0937;Gh_D11G1101;Gh_D12G2197;Gh_D12G2665;XLOC_075819;Gh_D09G0355;Gh_A02G0047;Gh_A11G0911;Gh_A10G0626;Gh_A13G0408;Gh_A05G1611;Gh_A04G1396;Gh_…
GO:0009628	response to abiotic stimulus	46	7248	0.000243454	0.026806	Gh_D11G0460;Gh_A05G3028;Gh_A10G0603;Gh_D10G1050;Gh_A07G0202;Gh_A03G1537;Gh_A07G1077;Gh_A08G0203;Gh_A08G1514;Gh_A10G0114;Gh_A11G0911;Gh_A11G0926;Gh_D02G0504;Gh_D03G0837;Gh_D05G2015;Gh_D07G2204;Gh_D08G0280;Gh_D08G1812;Gh_D10G0512;Gh_D11G2592;Gh_D13G1817;Gh_A05G2474;Gh_A05G1175;Gh_D11G3525;Gh_A13G0781;Gh_A13G1945;Gh_D13G0919;Gh_A01G0557;Gh_D01G0565;Gh_A02G0495;Gh_A08G1031;Gh_A10G2089;Gh_D04G1703;Gh_…
GO:0010431	seed maturation	5	151	0.000280267	0.026806	Gh_A07G0202;Gh_A08G1031;Gh_D07G2204;Gh_D08G1309;Gh_D11G0460
GO:0055081	anion homeostasis	5	151	0.000280267	0.026806	Gh_A10G0626;Gh_A09G1483;Gh_A05G1611;Gh_A07G0202;Gh_D03G1014
GO:2000469	negative regulation of peroxidase activity	2	7	0.000291333	0.026806	Gh_A08G1514;Gh_D08G1812
GO:0006793	phosphorus metabolic process	39	5864	0.000316514	0.026806	XLOC_083603;Gh_A05G3333;Gh_D09G0331;Gh_A09G2345;Gh_D09G1885;Gh_D04G1151;Gh_A02G0495;Gh_A05G1006;Gh_D10G0363;Gh_A01G0557;Gh_A07G1890;Gh_A09G1438;Gh_A10G0929;Gh_A12G2019;Gh_A12G2088;Gh_D01G0565;Gh_D03G0837;Gh_D06G2197;Gh_D07G1426;Gh_D07G2105;Gh_D08G0819;Gh_D11G0937;Gh_D11G1101;Gh_D12G2197;Gh_D12G2665;XLOC_075819;Gh_D09G0355;Gh_A02G0047;Gh_A11G0911;Gh_A10G0626;Gh_A13G0408;Gh_A05G1611;Gh_A04G1396;Gh_…
GO:0044262	cellular carbohydrate metabolic process	14	1266	0.000347229	0.026806	Gh_A01G1131;Gh_D01G1218;Gh_D12G2324;Gh_A08G1031;Gh_D08G1309;Gh_A09G2345;Gh_D09G1885;Gh_A10G0120;Gh_D09G1782;Gh_A10G0626;XLOC_083603;Gh_A06G1599;Gh_D06G1953;Gh_A06G0897
GO:0019322	pentose biosynthetic process	2	8	0.000387482	0.026806	Gh_A06G1599;Gh_D06G1953
GO:0019567	arabinose biosynthetic process	2	8	0.000387482	0.026806	Gh_A06G1599;Gh_D06G1953
GO:0010555	response to mannitol	3	38	0.000400279	0.026806	Gh_A08G1031;Gh_A11G0911;Gh_D08G1309
GO:0042221	response to chemical	58	10068	0.000416787	0.026806	Gh_A08G1514;Gh_A11G0926;Gh_D08G1812;Gh_D08G0312;Gh_D11G2592;Gh_D13G1817;Gh_A06G0020;Gh_D02G1653;Gh_D09G1080;Gh_A13G1945;Gh_A05G1175;Gh_D10G2628;Gh_A13G0408;Gh_D04G1716;Gh_A02G0495;Gh_A05G2474;Gh_A07G0202;Gh_A08G1031;Gh_A10G2089;Gh_D04G1703;Gh_D07G2204;Gh_D08G1309;Gh_D11G0460;Gh_A01G0547;Gh_A05G0356;Gh_A11G3046;Gh_D05G0472;Gh_D08G2503;Gh_D09G2153;Gh_A07G1890;Gh_D07G2105;Gh_D01G0195;Gh_A01G1153;Gh_…
GO:0042592	homeostatic process	16	1620	0.00046049	0.0281359	Gh_A05G1611;Gh_D10G1902;Gh_A10G0626;Gh_A09G1483;Gh_A07G0202;Gh_A01G0547;Gh_A08G1514;Gh_D08G1812;Gh_D02G0504;Gh_A11G0911;Gh_D02G1207;Gh_D10G0512;Gh_A13G0781;Gh_D13G0919;Gh_D03G1014;Gh_D09G2342
GO:0044723	single-organism carbohydrate metabolic process	19	2159	0.000565385	0.0329	Gh_A01G1131;Gh_D01G1218;Gh_D12G2324;XLOC_083603;Gh_A08G1031;Gh_D08G1309;Gh_A09G2345;Gh_D09G1885;Gh_D09G0331;Gh_A10G0120;Gh_D09G1782;Gh_A10G0626;Gh_A13G1427;Gh_D13G1781;Gh_A06G1599;Gh_D06G1953;Gh_D12G1004;Gh_A06G0897;Gh_D04G0702
GO:0009594	detection of nutrient	2	10	0.000619657	0.0342697	Gh_A07G1890;Gh_D07G2105
GO:0009737	response to abscisic acid	19	2185	0.000652104	0.0342697	Gh_D10G2628;Gh_A07G1890;Gh_A09G2345;Gh_A12G0699;Gh_D07G2105;Gh_D09G1885;Gh_D11G0460;Gh_D12G2694;Gh_A03G1537;Gh_A04G1396;Gh_A05G1006;Gh_A08G1514;Gh_A11G0926;Gh_D01G2158;Gh_D02G1207;Gh_D04G1204;Gh_D07G2204;Gh_D08G1812;XLOC_083603
GO:0097305	response to alcohol	21	2554	0.000698029	0.0342697	Gh_D10G2628;Gh_A07G1890;Gh_A09G2345;Gh_A12G0699;Gh_D07G2105;Gh_D09G1885;Gh_D11G0460;Gh_D12G2694;Gh_A07G2078;Gh_A12G2088;Gh_A03G1537;Gh_A04G1396;Gh_A05G1006;Gh_A08G1514;Gh_A11G0926;Gh_D01G2158;Gh_D02G1207;Gh_D04G1204;Gh_D07G2204;Gh_D08G1812;XLOC_083603
GO:0010033	response to organic substance	45	7388	0.000701099	0.0342697	Gh_A08G1514;Gh_A11G0926;Gh_D08G1812;Gh_D08G0312;Gh_D11G2592;Gh_D13G1817;Gh_A06G0020;Gh_D02G1653;Gh_A13G1945;Gh_D10G2628;Gh_A01G0547;Gh_A05G0356;Gh_A11G3046;Gh_D05G0472;Gh_D08G2503;Gh_D09G2153;Gh_A07G1890;Gh_D07G2105;Gh_D01G0195;Gh_A01G1153;Gh_A12G0699;Gh_A07G0202;Gh_A05G1175;Gh_A13G0468;Gh_A08G1031;Gh_A11G0911;Gh_D08G1309;Gh_A08G0203;Gh_A10G0114;Gh_D02G1312;Gh_D08G0280;Gh_A09G2345;Gh_D09G1885;Gh_…
GO:0051354	negative regulation of oxidoreductase activity	2	11	0.000755484	0.0355077	Gh_A08G1514;Gh_D08G1812
GO:0098771	inorganic ion homeostasis	9	652	0.000881245	0.0368366	Gh_A10G0626;Gh_A07G0202;Gh_D02G0504;Gh_A11G0911;Gh_D02G1207;Gh_A13G0781;Gh_D13G0919;Gh_D03G1014;Gh_D09G2342
GO:0006561	proline biosynthetic process	3	50	0.000899664	0.0368366	Gh_A04G1396;Gh_D01G2158;Gh_D04G1204
GO:0019566	arabinose metabolic process	2	12	0.000904337	0.0368366	Gh_A06G1599;Gh_D06G1953
GO:2000468	regulation of peroxidase activity	2	12	0.000904337	0.0368366	Gh_A08G1514;Gh_D08G1812
GO:0009725	response to hormone	38	5997	0.000955411	0.0376617	Gh_A08G1514;Gh_A11G0926;Gh_D08G1812;Gh_D08G0312;Gh_D11G2592;Gh_D13G1817;Gh_D10G2628;Gh_A01G0547;Gh_A05G0356;Gh_A11G3046;Gh_D05G0472;Gh_D08G2503;Gh_D09G2153;Gh_D01G0195;Gh_A05G1175;Gh_A13G0468;Gh_A07G0202;Gh_A08G0203;Gh_A10G0114;Gh_D02G1312;Gh_D08G0280;Gh_A07G1890;Gh_A09G2345;Gh_A12G0699;Gh_D07G2105;Gh_D09G1885;Gh_D11G0460;Gh_D12G2694;Gh_A07G2078;Gh_A12G2088;Gh_A03G1537;Gh_A04G1396;Gh_A05G1006;Gh_…
GO:0005982	starch metabolic process	5	204	0.00109359	0.0396613	Gh_A08G1031;Gh_D08G1309;Gh_A10G0120;Gh_D09G1782;XLOC_083603
GO:0006629	lipid metabolic process	23	3027	0.00112395	0.0396613	Gh_A01G0186;Gh_D12G0817;Gh_D07G0910;Gh_A09G2345;Gh_D09G1885;Gh_A06G1603;Gh_D04G1703;Gh_A07G1890;Gh_A13G1619;Gh_D07G2105;Gh_D11G0394;Gh_A03G0871;Gh_D02G1254;Gh_A10G0626;Gh_A13G0408;Gh_A05G1611;Gh_D10G2628;Gh_A07G0202;Gh_A08G0203;Gh_A10G0114;Gh_D02G0062;Gh_D08G0280;Gh_D11G2716
GO:0009743	response to carbohydrate	8	547	0.0011755	0.0396613	Gh_A13G1945;Gh_A07G1890;Gh_D07G2105;Gh_D08G0312;Gh_A08G1031;Gh_A11G0911;Gh_D08G1309;XLOC_083603
GO:0044711	single-organism biosynthetic process	36	5646	0.00118424	0.0396613	Gh_A01G1131;Gh_D01G1218;Gh_D12G2324;Gh_A07G2078;Gh_A04G1396;Gh_D01G2158;Gh_D04G1204;Gh_D12G0817;Gh_A01G0186;Gh_A10G1626;Gh_D10G1881;Gh_D07G0910;Gh_A10G0120;Gh_D09G1782;Gh_D04G1703;Gh_A06G1599;Gh_D06G1953;Gh_A06G1603;Gh_A07G1890;Gh_A13G1619;Gh_D07G2105;Gh_D11G0394;Gh_D09G0355;Gh_A03G0871;Gh_D02G1254;Gh_A13G1945;Gh_A13G0408;Gh_A05G1611;Gh_A08G2528;XLOC_083603;Gh_A06G0897;Gh_A08G1031;Gh_D08G1309;Gh_…
GO:0015711	organic anion transport	8	550	0.00121681	0.0396613	Gh_D09G1080;Gh_D11G2716;Gh_A02G1711;Gh_A13G0662;Gh_A09G1483;Gh_A03G1537;Gh_D12G0817;Gh_A08G0736
GO:0046520	sphingoid biosynthetic process	2	14	0.00124073	0.0396613	Gh_A03G0871;Gh_D02G1254
GO:0042538	hyperosmotic salinity response	5	214	0.0013511	0.0396613	Gh_A04G1396;Gh_A07G0202;Gh_A12G0699;Gh_D01G2158;Gh_D04G1204
GO:0006560	proline metabolic process	3	58	0.00138542	0.0396613	Gh_A04G1396;Gh_D01G2158;Gh_D04G1204
GO:0033358	UDP-L-arabinose biosynthetic process	2	15	0.00142807	0.0396613	Gh_A06G1599;Gh_D06G1953
GO:0045226	extracellular polysaccharide biosynthetic process	2	15	0.00142807	0.0396613	Gh_A06G1599;Gh_D06G1953
GO:0045227	capsule polysaccharide biosynthetic process	2	15	0.00142807	0.0396613	Gh_A06G1599;Gh_D06G1953
GO:0045230	capsule organization	2	15	0.00142807	0.0396613	Gh_A06G1599;Gh_D06G1953
GO:0046379	extracellular polysaccharide metabolic process	2	15	0.00142807	0.0396613	Gh_A06G1599;Gh_D06G1953
GO:0009719	response to endogenous stimulus	39	6359	0.00148856	0.0404227	Gh_A08G1514;Gh_A11G0926;Gh_D08G1812;Gh_D08G0312;Gh_D11G2592;Gh_D13G1817;Gh_D10G2628;Gh_A01G0547;Gh_A05G0356;Gh_A11G3046;Gh_D05G0472;Gh_D08G2503;Gh_D09G2153;Gh_D01G0195;Gh_A01G1153;Gh_A12G0699;Gh_A05G1175;Gh_A13G0468;Gh_A07G0202;Gh_A08G0203;Gh_A10G0114;Gh_D02G1312;Gh_D08G0280;Gh_A07G1890;Gh_A09G2345;Gh_D07G2105;Gh_D09G1885;Gh_D11G0460;Gh_D12G2694;Gh_A07G2078;Gh_A12G2088;Gh_A03G1537;Gh_A04G1396;Gh_…
GO:0030002	cellular anion homeostasis	2	17	0.00184055	0.0449832	Gh_A10G0626;Gh_A07G0202
GO:0030320	cellular monovalent inorganic anion homeostasis	2	17	0.00184055	0.0449832	Gh_A10G0626;Gh_A07G0202
GO:0046519	sphingoid metabolic process	2	17	0.00184055	0.0449832	Gh_A03G0871;Gh_D02G1254
GO:0046855	inositol phosphate dephosphorylation	2	17	0.00184055	0.0449832	Gh_A09G2345;Gh_D09G1885
GO:0071545	inositol phosphate catabolic process	2	17	0.00184055	0.0449832	Gh_A09G2345;Gh_D09G1885
GO:0044264	cellular polysaccharide metabolic process	10	887	0.00209273	0.0501434	Gh_A01G1131;Gh_D01G1218;Gh_D12G2324;Gh_A08G1031;Gh_D08G1309;Gh_A10G0120;Gh_D09G1782;XLOC_083603;Gh_A06G1599;Gh_D06G1953
GO:0046351	disaccharide biosynthetic process	4	145	0.00226402	0.0530949	Gh_A06G0897;Gh_A08G1031;Gh_D08G1309;XLOC_083603
GO:0046838	phosphorylated carbohydrate dephosphorylation	2	19	0.00230281	0.0530949	Gh_A09G2345;Gh_D09G1885
GO:1901141	regulation of lignin biosynthetic process	3	70	0.00237791	0.0538112	Gh_A10G1626;Gh_D10G1881;Gh_A05G3028
GO:0055083	monovalent inorganic anion homeostasis	3	71	0.002476	0.0550122	Gh_A10G0626;Gh_A07G0202;Gh_D03G1014
GO:0006972	hyperosmotic response	5	247	0.00252188	0.0550309	Gh_A04G1396;Gh_A07G0202;Gh_A12G0699;Gh_D01G2158;Gh_D04G1204
GO:0006278	RNA-dependent DNA replication	5	250	0.00265606	0.0569422	Gh_D11G2146;XLOC_001690;XLOC_005980;XLOC_023984;XLOC_056454
GO:0033993	response to lipid	21	2869	0.00286568	0.0603769	Gh_A08G1514;Gh_A11G0926;Gh_D08G1812;Gh_D10G2628;Gh_A07G1890;Gh_A09G2345;Gh_A12G0699;Gh_D07G2105;Gh_D09G1885;Gh_D11G0460;Gh_D12G2694;Gh_A07G2078;Gh_A12G2088;Gh_A03G1537;Gh_A04G1396;Gh_A05G1006;Gh_D01G2158;Gh_D02G1207;Gh_D04G1204;Gh_D07G2204;XLOC_083603
GO:0005985	sucrose metabolic process	4	156	0.00294655	0.0610285	Gh_A08G1031;Gh_D08G1309;Gh_A06G0897;XLOC_083603
GO:0006820	anion transport	10	947	0.00333249	0.0671252	Gh_D09G1080;Gh_A05G2337;Gh_D11G2716;Gh_A02G1711;Gh_A13G0662;Gh_A09G1483;Gh_A03G1537;Gh_D12G0817;Gh_A05G1074;Gh_A08G0736
GO:2000122	negative regulation of stomatal complex development	2	23	0.00337357	0.0671252	Gh_A06G0020;Gh_D02G1653
GO:0055067	monovalent inorganic cation homeostasis	5	265	0.0034057	0.0671252	Gh_A07G0202;Gh_D02G0504;Gh_A11G0911;Gh_D02G1207;Gh_D09G2342
GO:0046434	organophosphate catabolic process	3	80	0.0034723	0.0673515	Gh_A09G2345;Gh_D09G1885;Gh_A10G0626
GO:0032957	inositol trisphosphate metabolic process	2	24	0.00367118	0.0700966	Gh_A09G2345;Gh_D09G1885
GO:1901700	response to oxygen-containing compound	35	5850	0.00396889	0.073701	Gh_A08G1514;Gh_A11G0926;Gh_D08G1812;Gh_A06G0020;Gh_D02G1653;Gh_A13G1945;Gh_D10G2628;Gh_A02G0495;Gh_A05G2474;Gh_A07G0202;Gh_A08G1031;Gh_A10G2089;Gh_D04G1703;Gh_D07G2204;Gh_D08G1309;Gh_D11G0460;Gh_A07G1890;Gh_D07G2105;Gh_D08G0312;Gh_A01G1153;Gh_A12G0699;Gh_A11G0911;Gh_A09G2345;Gh_D09G1885;Gh_D12G2694;Gh_A07G2078;Gh_A12G2088;Gh_D03G1055;XLOC_083603;Gh_A03G1537;Gh_A04G1396;Gh_A05G1006;Gh_D01G2158;Gh_…
GO:0010037	response to carbon dioxide	2	25	0.00398058	0.073701	Gh_A06G0020;Gh_D02G1653
GO:0006950	response to stress	58	11066	0.0040457	0.0737888	Gh_D11G0460;Gh_A13G1945;Gh_A05G3028;Gh_D11G2791;Gh_A07G0202;Gh_A03G1537;Gh_A07G1077;Gh_A08G0203;Gh_A08G1514;Gh_A10G0114;Gh_A11G0911;Gh_A11G0926;Gh_D02G0504;Gh_D03G0837;Gh_D05G2015;Gh_D07G2204;Gh_D08G0280;Gh_D08G1812;Gh_D10G0512;Gh_D11G2592;Gh_D13G1817;Gh_A05G1175;Gh_A10G1626;Gh_D03G1382;Gh_D10G1881;Gh_D01G0583;Gh_A01G0557;Gh_D01G0565;Gh_A02G0495;Gh_A05G2474;Gh_A08G1031;Gh_A10G2089;Gh_D04G1703;Gh_…
GO:0016051	carbohydrate biosynthetic process	11	1139	0.00415048	0.0745865	Gh_A01G1131;Gh_D01G1218;Gh_D12G2324;Gh_A10G0120;Gh_D09G1782;Gh_A06G1599;Gh_D06G1953;XLOC_083603;Gh_A06G0897;Gh_A08G1031;Gh_D08G1309
GO:0006073	cellular glucan metabolic process	8	676	0.00429709	0.0750149	Gh_A01G1131;Gh_D01G1218;Gh_D12G2324;Gh_A08G1031;Gh_D08G1309;Gh_A10G0120;Gh_D09G1782;XLOC_083603
GO:0044042	glucan metabolic process	8	676	0.00429709	0.0750149	Gh_A01G1131;Gh_D01G1218;Gh_D12G2324;Gh_A08G1031;Gh_D08G1309;Gh_A10G0120;Gh_D09G1782;XLOC_083603
GO:0006873	cellular ion homeostasis	6	407	0.00460221	0.0791041	Gh_A10G0626;Gh_A07G0202;Gh_A13G0781;Gh_D13G0919;Gh_D02G0504;Gh_D09G2342
GO:0005975	carbohydrate metabolic process	23	3399	0.004777	0.0791041	Gh_A01G1131;Gh_D01G1218;Gh_D12G2324;Gh_A08G1031;Gh_D08G1309;XLOC_083603;Gh_A09G2345;Gh_D09G1885;Gh_D09G0331;Gh_A10G0120;Gh_D09G1782;Gh_A10G0626;Gh_A07G1890;Gh_A10G1592;Gh_D07G2105;Gh_D11G0394;Gh_A13G1427;Gh_D13G1781;Gh_A06G1599;Gh_D06G1953;Gh_D12G1004;Gh_A06G0897;Gh_D04G0702
GO:0016310	phosphorylation	27	4217	0.00477919	0.0791041	Gh_A05G3333;Gh_A01G0557;Gh_A07G1890;Gh_A09G1438;Gh_A10G0929;Gh_A12G2019;Gh_A12G2088;Gh_D01G0565;Gh_D03G0837;Gh_D06G2197;Gh_D07G1426;Gh_D07G2105;Gh_D08G0819;Gh_D11G0937;Gh_D11G1101;Gh_D12G2197;Gh_D12G2665;XLOC_075819;Gh_A02G0047;Gh_A11G0911;Gh_A04G1396;Gh_A05G0250;Gh_A05G3500;Gh_D01G2158;Gh_D04G1204;Gh_D09G0355;Gh_D10G2628
GO:1901576	organic substance biosynthetic process	71	14262	0.00479027	0.0791041	Gh_A01G1131;Gh_D01G1218;Gh_D12G2324;Gh_A07G2078;Gh_A04G1396;Gh_D01G2158;Gh_D04G1204;Gh_D12G0817;Gh_A01G0186;Gh_Sca004767G01;Gh_A10G1626;Gh_D10G1881;Gh_D11G2146;XLOC_001690;XLOC_005980;XLOC_023984;XLOC_056454;Gh_D07G0910;Gh_A10G0120;Gh_D09G1782;Gh_D12G1004;Gh_A13G1427;Gh_D13G1781;Gh_D04G1703;Gh_A06G1599;Gh_D06G1953;Gh_A06G1603;Gh_A07G1890;Gh_A13G1619;Gh_D07G2105;Gh_D11G0394;Gh_D09G0355;Gh_A03G0871…
GO:0009593	detection of chemical stimulus	3	92	0.00513553	0.0836749	Gh_A05G1175;Gh_A07G1890;Gh_D07G2105
GO:0009058	biosynthetic process	74	15122	0.00598122	0.0961717	Gh_A01G1131;Gh_D01G1218;Gh_D12G2324;Gh_A07G2078;Gh_A04G1396;Gh_D01G2158;Gh_D04G1204;Gh_D12G0817;Gh_A01G0186;Gh_Sca004767G01;Gh_A10G1626;Gh_D10G1881;Gh_D11G2146;XLOC_001690;XLOC_005980;XLOC_023984;XLOC_056454;Gh_D07G0910;Gh_A10G0120;Gh_D09G1782;Gh_D12G1004;Gh_A13G1427;Gh_D13G1781;Gh_D04G1703;Gh_A06G1599;Gh_D06G1953;Gh_A06G1603;Gh_A07G1890;Gh_A13G1619;Gh_D07G2105;Gh_D11G0394;Gh_D09G0355;Gh_A03G0871…
GO:0009312	oligosaccharide biosynthetic process	4	192	0.00613626	0.0973832	Gh_A06G0897;Gh_A08G1031;Gh_D08G1309;XLOC_083603
GO:0051341	regulation of oxidoreductase activity	2	32	0.00646862	0.101342	Gh_A08G1514;Gh_D08G1812
GO:0048609	multicellular organismal reproductive process	6	441	0.00673151	0.104125	Gh_A02G1031;Gh_A07G0202;Gh_A08G1031;Gh_D07G2204;Gh_D08G1309;Gh_D11G0460
GO:0055075	potassium ion homeostasis	3	104	0.0072065	0.107797	Gh_A11G0911;Gh_D02G0504;Gh_D02G1207
GO:0007584	response to nutrient	2	34	0.00728038	0.107797	Gh_A07G1890;Gh_D07G2105
GO:0015849	organic acid transport	6	449	0.00732173	0.107797	Gh_D09G1080;Gh_A02G1711;Gh_A13G0662;Gh_A09G1483;Gh_A03G1537;Gh_A08G0736
GO:0046942	carboxylic acid transport	6	449	0.00732173	0.107797	Gh_D09G1080;Gh_A02G1711;Gh_A13G0662;Gh_A09G1483;Gh_A03G1537;Gh_A08G0736
GO:0006493	protein O-linked glycosylation	2	35	0.00770264	0.109449	Gh_A13G1427;Gh_D13G1781
GO:1901428	regulation of syringal lignin biosynthetic process	2	35	0.00770264	0.109449	Gh_A10G1626;Gh_D10G1881
GO:1901430	positive regulation of syringal lignin biosynthetic process	2	35	0.00770264	0.109449	Gh_A10G1626;Gh_D10G1881
GO:0044238	primary metabolic process	116	25990	0.00791556	0.111182	Gh_A01G1131;Gh_D01G1218;Gh_D12G2324;Gh_A08G1031;Gh_D08G1309;Gh_A05G3333;Gh_A07G2078;Gh_A04G1396;Gh_D01G2158;Gh_D04G1204;Gh_D09G0331;Gh_A01G0186;Gh_Sca004767G01;XLOC_083603;Gh_D05G1814;Gh_D01G0475;Gh_D02G0904;Gh_D07G1426;Gh_D11G0937;Gh_A12G0211;Gh_D12G0817;Gh_A09G2345;Gh_D09G1885;Gh_A03G0137;Gh_A06G0020;Gh_A08G0203;Gh_A10G0114;Gh_A11G0045;Gh_D03G1444;Gh_D08G0280;Gh_D11G0509;Gh_D11G2091;Gh_D11G2146…
GO:0055080	cation homeostasis	7	605	0.00830108	0.114403	Gh_A07G0202;Gh_D02G0504;Gh_A11G0911;Gh_D02G1207;Gh_A13G0781;Gh_D13G0919;Gh_D09G2342
GO:0033692	cellular polysaccharide biosynthetic process	7	607	0.00844356	0.114403	Gh_A01G1131;Gh_D01G1218;Gh_D12G2324;Gh_A10G0120;Gh_D09G1782;Gh_A06G1599;Gh_D06G1953
GO:1900378	positive regulation of secondary metabolite biosynthetic process	2	37	0.00857947	0.114403	Gh_A10G1626;Gh_D10G1881
GO:1900376	regulation of secondary metabolite biosynthetic process	3	111	0.00861177	0.114403	Gh_A10G1626;Gh_D10G1881;Gh_A05G3028
GO:0055065	metal ion homeostasis	6	465	0.00861301	0.114403	Gh_A07G0202;Gh_A11G0911;Gh_D02G0504;Gh_D02G1207;Gh_A13G0781;Gh_D13G0919
GO:0009064	glutamine family amino acid metabolic process	4	213	0.00877501	0.115302	Gh_A04G1396;Gh_D01G2158;Gh_D04G1204;Gh_A13G1945
GO:0009084	glutamine family amino acid biosynthetic process	3	114	0.00925969	0.118444	Gh_A04G1396;Gh_D01G2158;Gh_D04G1204
GO:0044255	cellular lipid metabolic process	16	2202	0.00946292	0.118444	Gh_D07G0910;Gh_A09G2345;Gh_D09G1885;Gh_A06G1603;Gh_A07G1890;Gh_A13G1619;Gh_D07G2105;Gh_D11G0394;Gh_A03G0871;Gh_D02G1254;Gh_A10G0626;Gh_A13G0408;Gh_A05G1611;Gh_D10G2628;Gh_D11G2716;Gh_D12G0817
GO:2000762	regulation of phenylpropanoid metabolic process	3	115	0.00948182	0.118444	Gh_A10G1626;Gh_D10G1881;Gh_A05G3028
GO:0032504	multicellular organism reproduction	6	475	0.00949857	0.118444	Gh_A02G1031;Gh_A07G0202;Gh_A08G1031;Gh_D07G2204;Gh_D08G1309;Gh_D11G0460
GO:0010076	maintenance of floral meristem identity	2	39	0.00949881	0.118444	Gh_A04G1264;XLOC_005855
GO:0009649	entrainment of circadian clock	2	40	0.00997421	0.122254	Gh_A10G0603;Gh_D10G1050
GO:0044249	cellular biosynthetic process	68	13964	0.0100044	0.122254	Gh_A01G1131;Gh_D01G1218;Gh_D12G2324;Gh_A07G2078;Gh_A04G1396;Gh_D01G2158;Gh_D04G1204;Gh_D12G0817;Gh_Sca004767G01;Gh_A10G1626;Gh_D10G1881;Gh_D11G2146;XLOC_001690;XLOC_005980;XLOC_023984;XLOC_056454;Gh_D07G0910;Gh_A10G0120;Gh_D09G1782;Gh_A13G1427;Gh_D13G1781;Gh_A06G1603;Gh_A07G1890;Gh_A13G1619;Gh_D07G2105;Gh_D11G0394;Gh_D09G0355;Gh_A03G0871;Gh_D02G1254;Gh_A13G1945;Gh_D04G1663;Gh_A13G0408;Gh_A05G1611…
GO:0033356	UDP-L-arabinose metabolic process	2	41	0.01046	0.126342	Gh_A06G1599;Gh_D06G1953
GO:0055082	cellular chemical homeostasis	6	486	0.0105457	0.126342	Gh_A10G0626;Gh_A07G0202;Gh_A13G0781;Gh_D13G0919;Gh_D02G0504;Gh_D09G2342
GO:0009996	negative regulation of cell fate specification	1	3	0.0112268	0.127029	Gh_D05G1246
GO:0010062	negative regulation of trichoblast fate specification	1	3	0.0112268	0.127029	Gh_D05G1246
GO:0055090	acylglycerol homeostasis	1	3	0.0112268	0.127029	Gh_A05G1611
GO:0055091	phospholipid homeostasis	1	3	0.0112268	0.127029	Gh_A05G1611
GO:0070328	triglyceride homeostasis	1	3	0.0112268	0.127029	Gh_A05G1611
GO:1903889	negative regulation of plant epidermal cell differentiation	1	3	0.0112268	0.127029	Gh_D05G1246
GO:0097306	cellular response to alcohol	10	1143	0.0117831	0.1321	Gh_D10G2628;Gh_A07G1890;Gh_A09G2345;Gh_A12G0699;Gh_D07G2105;Gh_D09G1885;Gh_D11G0460;Gh_D12G2694;Gh_A07G2078;Gh_A12G2088
GO:0006468	protein phosphorylation	20	3076	0.0124904	0.138757	Gh_A05G3333;Gh_A01G0557;Gh_A07G1890;Gh_A09G1438;Gh_A10G0929;Gh_A12G2019;Gh_A12G2088;Gh_D01G0565;Gh_D03G0837;Gh_D06G2197;Gh_D07G1426;Gh_D07G2105;Gh_D08G0819;Gh_D11G0937;Gh_D11G1101;Gh_D12G2197;Gh_D12G2665;XLOC_075819;Gh_A02G0047;Gh_A11G0911
GO:0030003	cellular cation homeostasis	5	365	0.0126563	0.139333	Gh_A07G0202;Gh_A13G0781;Gh_D13G0919;Gh_D02G0504;Gh_D09G2342
GO:0009791	post-embryonic development	30	5218	0.0129208	0.140975	Gh_A01G1153;Gh_D01G1179;Gh_D09G2153;Gh_A04G1264;XLOC_005855;Gh_A09G2345;Gh_D09G1885;Gh_D10G2628;Gh_A04G1396;Gh_D01G2158;Gh_D04G1204;Gh_Sca004767G01;Gh_D11G0400;Gh_A03G1537;Gh_A05G4026;Gh_A07G2078;Gh_A11G0926;Gh_A03G0871;Gh_D02G1254;Gh_A08G1514;Gh_D08G1812;Gh_A07G1890;Gh_D07G2105;Gh_A04G1039;Gh_D11G2716;Gh_A07G0202;Gh_A08G1031;Gh_D07G2204;Gh_D08G1309;Gh_D11G0460
GO:0065008	regulation of biological quality	21	3299	0.0131733	0.142458	Gh_A05G1611;Gh_D10G1902;Gh_A10G0626;Gh_A09G1483;Gh_A05G2474;Gh_A07G0202;Gh_A01G0547;Gh_A08G1514;Gh_D08G1812;Gh_D02G0504;Gh_D04G1663;Gh_A11G0911;Gh_D02G1207;Gh_D10G0512;Gh_A13G0781;Gh_D13G0919;Gh_D03G1014;Gh_D11G2716;Gh_D09G2342;Gh_D11G2592;Gh_D13G1817
GO:0010199	organ boundary specification between lateral organs and the meristem	2	47	0.0135878	0.14264	Gh_A05G2159;Gh_D05G2414
GO:0019318	hexose metabolic process	5	372	0.0136381	0.14264	XLOC_083603;Gh_D09G0331;Gh_A06G1599;Gh_D06G1953;Gh_D04G0702
GO:0000122	negative regulation of transcription from RNA polymerase II promoter	2	48	0.0141439	0.14264	Gh_A08G1514;Gh_D08G1812
GO:0005984	disaccharide metabolic process	4	246	0.0142531	0.14264	Gh_A08G1031;Gh_D08G1309;Gh_A06G0897;XLOC_083603
GO:0016311	dephosphorylation	6	523	0.0146681	0.14264	Gh_A09G2345;Gh_D09G1885;Gh_A02G0495;Gh_A05G1006;Gh_D10G0363;XLOC_083603
GO:2000038	regulation of stomatal complex development	2	49	0.0147097	0.14264	Gh_A06G0020;Gh_D02G1653
GO:0006041	glucosamine metabolic process	1	4	0.0149411	0.14264	Gh_D12G1004
GO:0006042	glucosamine biosynthetic process	1	4	0.0149411	0.14264	Gh_D12G1004
GO:0015746	citrate transport	1	4	0.0149411	0.14264	Gh_D09G1080
GO:0017009	protein-phycocyanobilin linkage	1	4	0.0149411	0.14264	Gh_D03G1055
GO:0030644	cellular chloride ion homeostasis	1	4	0.0149411	0.14264	Gh_A07G0202
GO:0055064	chloride ion homeostasis	1	4	0.0149411	0.14264	Gh_A07G0202
GO:0055089	fatty acid homeostasis	1	4	0.0149411	0.14264	Gh_A05G1611
GO:1901073	glucosamine-containing compound biosynthetic process	1	4	0.0149411	0.14264	Gh_D12G1004
GO:1904526	regulation of microtubule binding	1	4	0.0149411	0.14264	Gh_A02G0495
GO:0006002	fructose 6-phosphate metabolic process	2	50	0.0152851	0.14368	Gh_D12G1004;XLOC_083603
GO:0046174	polyol catabolic process	2	50	0.0152851	0.14368	Gh_A09G2345;Gh_D09G1885
GO:0006665	sphingolipid metabolic process	3	139	0.0157566	0.146981	Gh_A03G0871;Gh_D02G1254;Gh_D10G2628
GO:0065007	biological regulation	83	17999	0.0159744	0.147885	Gh_A04G1264;Gh_D11G0400;XLOC_005855;Gh_A06G0020;Gh_A05G2474;Gh_D02G0504;Gh_D13G0206;Gh_A02G0495;Gh_A01G1153;Gh_A03G1199;Gh_A05G0081;Gh_A05G0356;Gh_A05G1175;Gh_A05G4026;Gh_A08G1514;Gh_A09G1438;Gh_A11G0926;Gh_A13G0468;Gh_A13G0590;Gh_D01G1179;Gh_D04G0691;Gh_D05G0472;Gh_D05G1246;Gh_D05G1875;Gh_D05G2208;Gh_D08G0312;Gh_D08G0559;Gh_D08G1812;Gh_D08G2503;Gh_D09G2088;Gh_D09G2153;Gh_D11G3525;Gh_A05G3333;Gh_…
GO:0001101	response to acid chemical	26	4434	0.0161785	0.148648	Gh_A08G1514;Gh_A11G0926;Gh_D08G1812;Gh_D10G2628;Gh_A02G0495;Gh_A05G2474;Gh_A07G0202;Gh_A08G1031;Gh_A10G2089;Gh_D04G1703;Gh_D07G2204;Gh_D08G1309;Gh_D11G0460;Gh_A07G1890;Gh_A09G2345;Gh_A12G0699;Gh_D07G2105;Gh_D09G1885;Gh_D12G2694;Gh_A03G1537;Gh_A04G1396;Gh_A05G1006;Gh_D01G2158;Gh_D02G1207;Gh_D04G1204;XLOC_083603
GO:0019321	pentose metabolic process	2	52	0.0164645	0.150146	Gh_A06G1599;Gh_D06G1953
GO:0030004	cellular monovalent inorganic cation homeostasis	3	142	0.0166704	0.150898	Gh_A07G0202;Gh_D02G0504;Gh_D09G2342
GO:0042126	nitrate metabolic process	3	143	0.0169815	0.15147	Gh_A07G1890;Gh_D07G2105;Gh_D11G0394
GO:0042128	nitrate assimilation	3	143	0.0169815	0.15147	Gh_A07G1890;Gh_D07G2105;Gh_D11G0394
GO:0046839	phospholipid dephosphorylation	2	54	0.0176815	0.155445	Gh_A09G2345;Gh_D09G1885
GO:0046856	phosphatidylinositol dephosphorylation	2	54	0.0176815	0.155445	Gh_A09G2345;Gh_D09G1885
GO:0071704	organic substance metabolic process	121	27938	0.0181382	0.158089	Gh_A01G1131;Gh_D01G1218;Gh_D12G2324;Gh_A07G2078;Gh_A08G1031;Gh_D08G1309;XLOC_083603;Gh_A05G3333;Gh_A04G1396;Gh_D01G2158;Gh_D04G1204;Gh_D12G0817;Gh_D09G0331;Gh_A01G0186;Gh_Sca004767G01;Gh_D05G1814;Gh_D01G0475;Gh_D02G0904;Gh_D07G1426;Gh_D11G0937;Gh_A10G1626;Gh_D10G1881;Gh_A12G0211;Gh_A09G2345;Gh_D09G1885;Gh_A03G0137;Gh_A06G0020;Gh_A08G0203;Gh_A10G0114;Gh_A11G0045;Gh_D03G1444;Gh_D08G0280;Gh_D11G0509…
GO:0000271	polysaccharide biosynthetic process	7	708	0.018241	0.158089	Gh_A01G1131;Gh_D01G1218;Gh_D12G2324;Gh_A10G0120;Gh_D09G1782;Gh_A06G1599;Gh_D06G1953
GO:0010252	auxin homeostasis	3	148	0.0185856	0.159941	Gh_A01G0547;Gh_A08G1514;Gh_D08G1812
GO:0009250	glucan biosynthetic process	5	405	0.018958	0.162004	Gh_A01G1131;Gh_D01G1218;Gh_D12G2324;Gh_A10G0120;Gh_D09G1782
GO:0043647	inositol phosphate metabolic process	2	58	0.0202258	0.171638	Gh_A09G2345;Gh_D09G1885
GO:0009646	response to absence of light	3	155	0.020968	0.174897	Gh_A08G1514;Gh_A13G1945;Gh_D08G1812
GO:2001057	reactive nitrogen species metabolic process	3	155	0.020968	0.174897	Gh_A07G1890;Gh_D07G2105;Gh_D11G0394
GO:0044283	small molecule biosynthetic process	15	2217	0.0210391	0.174897	Gh_A04G1396;Gh_D01G2158;Gh_D04G1204;Gh_D12G0817;Gh_D04G1703;Gh_A06G1599;Gh_D06G1953;Gh_A06G1603;Gh_A07G1890;Gh_A13G1619;Gh_D07G2105;Gh_D11G0394;Gh_A13G1945;Gh_A08G2528;XLOC_083603
GO:0071215	cellular response to abscisic acid stimulus	8	903	0.0216167	0.177174	Gh_D10G2628;Gh_A07G1890;Gh_A09G2345;Gh_A12G0699;Gh_D07G2105;Gh_D09G1885;Gh_D11G0460;Gh_D12G2694
GO:0046364	monosaccharide biosynthetic process	3	158	0.0220378	0.177174	Gh_A06G1599;Gh_D06G1953;XLOC_083603
GO:0017007	protein-bilin linkage	1	6	0.022328	0.177174	Gh_D03G1055
GO:0046475	glycerophospholipid catabolic process	1	6	0.022328	0.177174	Gh_A10G0626
GO:0046741	transport of virus in host, tissue to tissue	1	6	0.022328	0.177174	Gh_D03G1055
GO:2001142	nicotinate transport	1	6	0.022328	0.177174	Gh_A08G0736
GO:2001143	N-methylnicotinate transport	1	6	0.022328	0.177174	Gh_A08G0736
GO:0009631	cold acclimation	3	160	0.0227674	0.177981	Gh_A01G0557;Gh_A05G3028;Gh_D01G0565
GO:0032870	cellular response to hormone stimulus	19	3063	0.0227686	0.177981	Gh_D10G2628;Gh_A01G0547;Gh_A05G0356;Gh_A11G3046;Gh_D05G0472;Gh_D08G2503;Gh_D09G2153;Gh_A05G1175;Gh_A13G0468;Gh_D08G0312;Gh_A07G1890;Gh_A09G2345;Gh_A12G0699;Gh_D07G2105;Gh_D09G1885;Gh_D11G0460;Gh_D12G2694;Gh_A07G2078;Gh_A12G2088
GO:0044282	small molecule catabolic process	6	580	0.0230243	0.177981	Gh_A12G0211;Gh_A09G2345;Gh_D09G1885;Gh_D11G2716;Gh_D12G0817;Gh_A13G1945
GO:0009409	response to cold	11	1462	0.0232065	0.177981	Gh_A05G3028;Gh_A07G0202;Gh_A01G0557;Gh_D01G0565;Gh_A05G4026;Gh_A07G1077;Gh_A11G0911;Gh_A11G0926;Gh_A12G0699;Gh_D03G0837;Gh_D07G2204
GO:0030307	positive regulation of cell growth	2	63	0.0236067	0.177981	Gh_A08G1514;Gh_D08G1812
GO:0055062	phosphate ion homeostasis	2	63	0.0236067	0.177981	Gh_A10G0626;Gh_D03G1014
GO:0072506	trivalent inorganic anion homeostasis	2	63	0.0236067	0.177981	Gh_A10G0626;Gh_D03G1014
GO:0009755	hormone-mediated signaling pathway	18	2869	0.0238305	0.177981	Gh_A01G0547;Gh_A05G0356;Gh_A11G3046;Gh_D05G0472;Gh_D08G2503;Gh_D09G2153;Gh_A05G1175;Gh_A13G0468;Gh_D08G0312;Gh_A07G1890;Gh_A09G2345;Gh_A12G0699;Gh_D07G2105;Gh_D09G1885;Gh_D11G0460;Gh_D12G2694;Gh_A07G2078;Gh_A12G2088
GO:0019751	polyol metabolic process	3	163	0.0238861	0.177981	Gh_A09G2345;Gh_D09G1885;Gh_A10G0626
GO:0071941	nitrogen cycle metabolic process	3	163	0.0238861	0.177981	Gh_A07G1890;Gh_D07G2105;Gh_D11G0394
GO:0044699	single-organism process	129	30319	0.0244359	0.180974	Gh_D09G1080;Gh_A07G1377;Gh_A01G1153;Gh_A05G2337;Gh_D01G1179;Gh_A04G1264;XLOC_005855;Gh_A01G1131;Gh_D01G1218;Gh_D12G2324;Gh_D13G0206;Gh_D03G1055;Gh_A02G1031;Gh_A07G1890;Gh_D07G2105;Gh_A13G1945;Gh_A10G2089;Gh_A07G2078;Gh_A06G0897;Gh_D11G2716;Gh_A08G0736;Gh_D02G1653;Gh_A05G3333;Gh_A04G1396;Gh_D01G2158;Gh_D04G1204;Gh_D10G1902;Gh_A02G1711;Gh_A13G0662;Gh_D12G0817;Gh_D09G0331;Gh_A10G0626;Gh_A01G0547;Gh_…
GO:0010050	vegetative phase change	2	65	0.0250194	0.184179	Gh_A07G1890;Gh_D07G2105
GO:0010454	negative regulation of cell fate commitment	1	7	0.0260008	0.1869	Gh_D05G1246
GO:0042754	negative regulation of circadian rhythm	1	7	0.0260008	0.1869	Gh_A11G0926
GO:0046677	response to antibiotic	1	7	0.0260008	0.1869	Gh_A13G0408
GO:0071294	cellular response to zinc ion	1	7	0.0260008	0.1869	Gh_D04G0691
GO:0071495	cellular response to endogenous stimulus	19	3112	0.0262397	0.187514	Gh_D10G2628;Gh_A01G0547;Gh_A05G0356;Gh_A11G3046;Gh_D05G0472;Gh_D08G2503;Gh_D09G2153;Gh_A05G1175;Gh_A13G0468;Gh_D08G0312;Gh_A07G1890;Gh_A09G2345;Gh_A12G0699;Gh_D07G2105;Gh_D09G1885;Gh_D11G0460;Gh_D12G2694;Gh_A07G2078;Gh_A12G2088
GO:0006874	cellular calcium ion homeostasis	2	70	0.0286974	0.199388	Gh_A13G0781;Gh_D13G0919
GO:0007165	signal transduction	31	5798	0.0287637	0.199388	Gh_D13G0206;Gh_A05G3333;Gh_D10G2628;Gh_A07G2078;Gh_D04G1294;Gh_D11G3401;Gh_A02G0047;Gh_A07G1890;Gh_A09G1438;Gh_A11G0911;Gh_D03G0837;Gh_D07G2105;Gh_A01G0547;Gh_A05G0356;Gh_A11G3046;Gh_D05G0472;Gh_D08G2503;Gh_D09G2153;Gh_D08G0312;Gh_D11G0460;Gh_D11G3525;Gh_A05G1175;Gh_A13G0468;Gh_A12G2019;Gh_D12G2197;Gh_D12G2665;Gh_A09G2345;Gh_A12G0699;Gh_D09G1885;Gh_D12G2694;Gh_A12G2088
GO:0006842	tricarboxylic acid transport	1	8	0.0296599	0.199388	Gh_D09G1080
GO:0043393	regulation of protein binding	1	8	0.0296599	0.199388	Gh_A02G0495
GO:0048498	establishment of petal orientation	1	8	0.0296599	0.199388	Gh_A01G1153
GO:0048559	establishment of floral organ orientation	1	8	0.0296599	0.199388	Gh_A01G1153
GO:0048560	establishment of anatomical structure orientation	1	8	0.0296599	0.199388	Gh_A01G1153
GO:0048561	establishment of organ orientation	1	8	0.0296599	0.199388	Gh_A01G1153
GO:0090428	perianth development	1	8	0.0296599	0.199388	Gh_A01G1153
GO:0080027	response to herbivore	2	72	0.0302255	0.199388	Gh_D11G2592;Gh_D13G1817
GO:0090333	regulation of stomatal closure	2	72	0.0302255	0.199388	Gh_A05G2474;Gh_D02G0504
GO:0044700	single organism signaling	31	5824	0.030329	0.199388	Gh_D13G0206;Gh_A05G3333;Gh_D10G2628;Gh_A07G2078;Gh_D04G1294;Gh_D11G3401;Gh_A02G0047;Gh_A07G1890;Gh_A09G1438;Gh_A11G0911;Gh_D03G0837;Gh_D07G2105;Gh_A01G0547;Gh_A05G0356;Gh_A11G3046;Gh_D05G0472;Gh_D08G2503;Gh_D09G2153;Gh_D08G0312;Gh_D11G0460;Gh_D11G3525;Gh_A05G1175;Gh_A13G0468;Gh_A12G2019;Gh_D12G2197;Gh_D12G2665;Gh_A09G2345;Gh_A12G0699;Gh_D09G1885;Gh_D12G2694;Gh_A12G2088
GO:0023052	signaling	31	5829	0.0306374	0.199388	Gh_D13G0206;Gh_A05G3333;Gh_D10G2628;Gh_A07G2078;Gh_D04G1294;Gh_D11G3401;Gh_A02G0047;Gh_A07G1890;Gh_A09G1438;Gh_A11G0911;Gh_D03G0837;Gh_D07G2105;Gh_A01G0547;Gh_A05G0356;Gh_A11G3046;Gh_D05G0472;Gh_D08G2503;Gh_D09G2153;Gh_D08G0312;Gh_D11G0460;Gh_D11G3525;Gh_A05G1175;Gh_A13G0468;Gh_A12G2019;Gh_D12G2197;Gh_D12G2665;Gh_A09G2345;Gh_A12G0699;Gh_D09G1885;Gh_D12G2694;Gh_A12G2088
GO:0001906	cell killing	2	73	0.0310014	0.199388	Gh_D11G2592;Gh_D13G1817
GO:0010582	floral meristem determinacy	2	73	0.0310014	0.199388	Gh_A04G1264;XLOC_005855
GO:0018107	peptidyl-threonine phosphorylation	2	73	0.0310014	0.199388	Gh_A02G0047;Gh_A11G0911
GO:0018210	peptidyl-threonine modification	2	73	0.0310014	0.199388	Gh_A02G0047;Gh_A11G0911
GO:0031640	killing of cells of other organism	2	73	0.0310014	0.199388	Gh_D11G2592;Gh_D13G1817
GO:0044364	disruption of cells of other organism	2	73	0.0310014	0.199388	Gh_D11G2592;Gh_D13G1817
GO:0065009	regulation of molecular function	7	796	0.0317152	0.200214	Gh_A02G0495;Gh_A11G0926;Gh_D11G0509;Gh_A05G3333;Gh_A11G3046;Gh_A08G1514;Gh_D08G1812
GO:0006206	pyrimidine nucleobase metabolic process	2	74	0.0317852	0.200214	Gh_A08G2528;Gh_D09G0355
GO:0010160	formation of organ boundary	2	74	0.0317852	0.200214	Gh_A05G2159;Gh_D05G2414
GO:0048859	formation of anatomical boundary	2	74	0.0317852	0.200214	Gh_A05G2159;Gh_D05G2414
GO:0005976	polysaccharide metabolic process	10	1349	0.0323363	0.200914	Gh_A01G1131;Gh_D01G1218;Gh_D12G2324;Gh_A08G1031;Gh_D08G1309;Gh_A10G0120;Gh_D09G1782;XLOC_083603;Gh_A06G1599;Gh_D06G1953
GO:0009225	nucleotide-sugar metabolic process	3	184	0.0325361	0.200914	Gh_A06G1599;Gh_D06G1953;Gh_D12G1004
GO:0072348	sulfur compound transport	2	75	0.0325767	0.200914	Gh_D12G0817;Gh_A05G1074
GO:0010061	regulation of trichoblast fate specification	1	9	0.0333052	0.200914	Gh_D05G1246
GO:0030643	cellular phosphate ion homeostasis	1	9	0.0333052	0.200914	Gh_A10G0626
GO:0072502	cellular trivalent inorganic anion homeostasis	1	9	0.0333052	0.200914	Gh_A10G0626
GO:1902884	positive regulation of response to oxidative stress	1	9	0.0333052	0.200914	Gh_A07G0202
GO:1903888	regulation of plant epidermal cell differentiation	1	9	0.0333052	0.200914	Gh_D05G1246
GO:0072505	divalent inorganic anion homeostasis	2	76	0.033376	0.200914	Gh_A10G0626;Gh_D03G1014
GO:0005996	monosaccharide metabolic process	5	472	0.0335706	0.201094	XLOC_083603;Gh_D09G0331;Gh_A06G1599;Gh_D06G1953;Gh_D04G0702
GO:0010022	meristem determinacy	2	77	0.0341829	0.202881	Gh_A04G1264;XLOC_005855
GO:0009817	defense response to fungus, incompatible interaction	3	188	0.0343451	0.202881	Gh_D01G0583;Gh_D11G2592;Gh_D13G1817
GO:0008610	lipid biosynthetic process	12	1755	0.0344329	0.202881	Gh_A01G0186;Gh_D07G0910;Gh_D04G1703;Gh_A06G1603;Gh_A07G1890;Gh_A13G1619;Gh_D07G2105;Gh_D11G0394;Gh_A03G0871;Gh_D02G1254;Gh_A13G0408;Gh_A05G1611
GO:0032270	positive regulation of cellular protein metabolic process	4	324	0.0345329	0.202881	Gh_A05G3333;Gh_D03G0837;Gh_A11G3046;Gh_A05G4026
GO:0010150	leaf senescence	5	479	0.0354106	0.206056	Gh_A07G1890;Gh_A08G1514;Gh_D07G2105;Gh_D08G1731;Gh_D08G1812
GO:0010260	organ senescence	5	479	0.0354106	0.206056	Gh_A07G1890;Gh_A08G1514;Gh_D07G2105;Gh_D08G1731;Gh_D08G1812
GO:0006552	leucine catabolic process	1	10	0.036937	0.208058	Gh_A12G0211
GO:0015697	quaternary ammonium group transport	1	10	0.036937	0.208058	Gh_A08G0736
GO:0015916	fatty-acyl-CoA transport	1	10	0.036937	0.208058	Gh_D12G0817
GO:0050992	dimethylallyl diphosphate biosynthetic process	1	10	0.036937	0.208058	Gh_A13G0408
GO:0050993	dimethylallyl diphosphate metabolic process	1	10	0.036937	0.208058	Gh_A13G0408
GO:1901337	thioester transport	1	10	0.036937	0.208058	Gh_D12G0817
GO:0042742	defense response to bacterium	10	1382	0.0371319	0.208058	Gh_A03G0164;Gh_A08G0862;Gh_D01G0583;Gh_D06G2197;Gh_D08G0312;Gh_D11G2592;Gh_D13G0206;Gh_D13G1817;XLOC_075819;XLOC_079657
GO:0030244	cellulose biosynthetic process	3	194	0.0371545	0.208058	Gh_A01G1131;Gh_D01G1218;Gh_D12G2324
GO:0035556	intracellular signal transduction	12	1777	0.0372871	0.208058	Gh_A02G0047;Gh_A07G1890;Gh_A09G1438;Gh_A11G0911;Gh_D03G0837;Gh_D07G2105;Gh_D11G0460;Gh_D11G3525;Gh_A05G3333;Gh_A05G1175;Gh_A13G0468;Gh_D08G0312
GO:0051247	positive regulation of protein metabolic process	4	333	0.0375804	0.208616	Gh_A05G3333;Gh_D03G0837;Gh_A11G3046;Gh_A05G4026
GO:0009738	abscisic acid-activated signaling pathway	7	827	0.0377284	0.208616	Gh_A07G1890;Gh_A09G2345;Gh_A12G0699;Gh_D07G2105;Gh_D09G1885;Gh_D11G0460;Gh_D12G2694
GO:0071396	cellular response to lipid	10	1392	0.0386778	0.212902	Gh_D10G2628;Gh_A07G1890;Gh_A09G2345;Gh_A12G0699;Gh_D07G2105;Gh_D09G1885;Gh_D11G0460;Gh_D12G2694;Gh_A07G2078;Gh_A12G2088
GO:0046164	alcohol catabolic process	2	83	0.039181	0.214705	Gh_A09G2345;Gh_D09G1885
GO:0048513	animal organ development	11	1602	0.0407775	0.222456	Gh_D09G2153;Gh_A03G1537;Gh_A01G1153;Gh_D01G0195;Gh_A08G1514;Gh_D08G1812;Gh_A05G2159;Gh_D05G2414;Gh_A07G1890;Gh_D07G2105;Gh_D08G1731
GO:0030258	lipid modification	4	343	0.0411423	0.22307	Gh_A09G2345;Gh_D09G1885;Gh_D11G2716;Gh_D12G0817
GO:0009756	carbohydrate mediated signaling	3	203	0.0415823	0.22307	Gh_A07G1890;Gh_D07G2105;Gh_D08G0312
GO:0010182	sugar mediated signaling pathway	3	203	0.0415823	0.22307	Gh_A07G1890;Gh_D07G2105;Gh_D08G0312
GO:0055074	calcium ion homeostasis	2	86	0.0417777	0.22307	Gh_A13G0781;Gh_D13G0919
GO:0008152	metabolic process	132	31600	0.0418028	0.22307	Gh_A07G1377;Gh_A01G1131;Gh_D01G1218;Gh_D12G2324;Gh_A07G2078;Gh_A12G0583;Gh_D04G1663;Gh_D08G2628;Gh_A08G1031;Gh_D08G1309;XLOC_083603;Gh_A05G3333;Gh_A04G1396;Gh_D01G2158;Gh_D04G1204;Gh_D12G0817;Gh_D09G0331;Gh_A01G0186;Gh_Sca004767G01;Gh_D05G1814;Gh_D01G0475;Gh_D02G0904;Gh_D07G1426;Gh_D11G0937;Gh_A10G1626;Gh_D10G1881;Gh_A12G0211;Gh_A09G2345;Gh_D09G1885;Gh_A03G0137;Gh_A06G0020;Gh_A08G0203;Gh_A10G0114…
GO:0042752	regulation of circadian rhythm	3	205	0.0426008	0.224686	Gh_A11G0926;Gh_A10G0603;Gh_D10G1050
GO:0009734	auxin-activated signaling pathway	6	673	0.0426293	0.224686	Gh_A01G0547;Gh_A05G0356;Gh_A11G3046;Gh_D05G0472;Gh_D08G2503;Gh_D09G2153
GO:0006012	galactose metabolic process	2	87	0.0426573	0.224686	Gh_A06G1599;Gh_D06G1953
GO:0006631	fatty acid metabolic process	7	855	0.0437665	0.229539	Gh_A06G1603;Gh_A07G1890;Gh_A13G1619;Gh_D07G2105;Gh_D11G0394;Gh_D11G2716;Gh_D12G0817
GO:0032922	circadian regulation of gene expression	1	12	0.0441597	0.230612	Gh_A05G4026
GO:0019725	cellular homeostasis	7	858	0.0444483	0.231131	Gh_D10G1902;Gh_A10G0626;Gh_A07G0202;Gh_A13G0781;Gh_D13G0919;Gh_D02G0504;Gh_D09G2342
GO:0009642	response to light intensity	5	515	0.0458481	0.236733	Gh_A08G1514;Gh_A13G1945;Gh_D08G1812;Gh_A13G1619;Gh_A07G0202
GO:0007154	cell communication	33	6505	0.0459131	0.236733	Gh_D13G0206;Gh_A13G1945;Gh_A05G3333;Gh_D10G2628;Gh_A07G2078;Gh_D04G1294;Gh_D11G3401;Gh_A02G0047;Gh_A07G1890;Gh_A09G1438;Gh_A11G0911;Gh_D03G0837;Gh_D07G2105;Gh_A01G0547;Gh_A05G0356;Gh_A11G3046;Gh_D05G0472;Gh_D08G2503;Gh_D09G2153;Gh_D08G0312;Gh_D11G0460;Gh_D11G3525;Gh_A05G1175;Gh_A13G0468;Gh_A08G2528;Gh_A12G2019;Gh_D12G2197;Gh_D12G2665;Gh_A09G2345;Gh_A12G0699;Gh_D09G1885;Gh_D12G2694;Gh_A12G2088
GO:0006047	UDP-N-acetylglucosamine metabolic process	1	13	0.0477509	0.237183	Gh_D12G1004
GO:0046349	amino sugar biosynthetic process	1	13	0.0477509	0.237183	Gh_D12G1004
GO:0070981	L-asparagine biosynthetic process	1	13	0.0477509	0.237183	Gh_A13G1945
GO:0070982	L-asparagine metabolic process	1	13	0.0477509	0.237183	Gh_A13G1945
GO:0072501	cellular divalent inorganic anion homeostasis	1	13	0.0477509	0.237183	Gh_A10G0626
GO:0006464	cellular protein modification process	35	6998	0.0478193	0.237183	Gh_A05G3333;Gh_D05G1814;Gh_D01G0475;Gh_D02G0904;Gh_D07G1426;Gh_D11G0937;Gh_A02G0495;Gh_A05G1006;Gh_D10G0363;Gh_A13G1427;Gh_D13G1781;Gh_A01G0557;Gh_A07G1890;Gh_A09G1438;Gh_A10G0929;Gh_A12G2019;Gh_A12G2088;Gh_D01G0565;Gh_D03G0837;Gh_D06G2197;Gh_D07G2105;Gh_D08G0819;Gh_D11G1101;Gh_D12G2197;Gh_D12G2665;XLOC_075819;Gh_A11G3046;Gh_D03G1055;Gh_A09G2369;Gh_A02G0047;Gh_A11G0911;Gh_D11G3401;Gh_A10G0603;Gh_…
GO:0036211	protein modification process	35	6998	0.0478193	0.237183	Gh_A05G3333;Gh_D05G1814;Gh_D01G0475;Gh_D02G0904;Gh_D07G1426;Gh_D11G0937;Gh_A02G0495;Gh_A05G1006;Gh_D10G0363;Gh_A13G1427;Gh_D13G1781;Gh_A01G0557;Gh_A07G1890;Gh_A09G1438;Gh_A10G0929;Gh_A12G2019;Gh_A12G2088;Gh_D01G0565;Gh_D03G0837;Gh_D06G2197;Gh_D07G2105;Gh_D08G0819;Gh_D11G1101;Gh_D12G2197;Gh_D12G2665;XLOC_075819;Gh_A11G3046;Gh_D03G1055;Gh_A09G2369;Gh_A02G0047;Gh_A11G0911;Gh_D11G3401;Gh_A10G0603;Gh_…
GO:0043455	regulation of secondary metabolic process	3	216	0.0484238	0.237183	Gh_A10G1626;Gh_D10G1881;Gh_A05G3028
GO:0009311	oligosaccharide metabolic process	4	363	0.0488213	0.237183	Gh_A08G1031;Gh_D08G1309;Gh_A06G0897;XLOC_083603
GO:0048645	organ formation	2	94	0.0490045	0.237183	Gh_A05G2159;Gh_D05G2414
GO:0072503	cellular divalent inorganic cation homeostasis	2	94	0.0490045	0.237183	Gh_A13G0781;Gh_D13G0919

## Sheet: Module 2.P
GO ID	Description	GeneRatio (850)	BgRatio (59101)	pvalue	fdr	geneID
GO:0043624	cellular protein complex disassembly	14	99	1.79265e-10	3.85421e-07	Gh_A01G1886;Gh_A03G0335;Gh_D01G2144;Gh_D03G1240;Gh_D09G0602;Gh_A07G2074;Gh_D07G2289;Gh_D10G0825;Gh_D11G0695;Gh_A03G0586;Gh_A08G1346;Gh_A11G0281;Gh_D03G0870;Gh_D08G1641
GO:0043241	protein complex disassembly	14	107	5.16101e-10	5.54809e-07	Gh_A01G1886;Gh_A03G0335;Gh_D01G2144;Gh_D03G1240;Gh_D09G0602;Gh_A07G2074;Gh_D07G2289;Gh_D10G0825;Gh_D11G0695;Gh_A03G0586;Gh_A08G1346;Gh_A11G0281;Gh_D03G0870;Gh_D08G1641
GO:0032984	macromolecular complex disassembly	14	116	1.52499e-09	1.09291e-06	Gh_A01G1886;Gh_A03G0335;Gh_D01G2144;Gh_D03G1240;Gh_D09G0602;Gh_A07G2074;Gh_D07G2289;Gh_D10G0825;Gh_D11G0695;Gh_A03G0586;Gh_A08G1346;Gh_A11G0281;Gh_D03G0870;Gh_D08G1641
GO:0000209	protein polyubiquitination	16	169	3.8491e-09	2.06889e-06	Gh_A05G1632;Gh_A06G1244;Gh_A10G2225;Gh_A11G2066;Gh_A12G1527;Gh_D01G0973;Gh_D02G0182;Gh_D11G2370;Gh_D12G1650;Gh_A01G0391;Gh_A04G0340;Gh_A11G2595;Gh_A13G1276;Gh_D04G1856;Gh_D11G2962;Gh_D13G1580
GO:0070534	protein K63-linked ubiquitination	7	23	2.49145e-08	1.07132e-05	Gh_A01G0391;Gh_A04G0340;Gh_A11G2595;Gh_A13G1276;Gh_D04G1856;Gh_D11G2962;Gh_D13G1580
GO:0015031	protein transport	62	2060	5.6984e-08	1.82756e-05	Gh_A12G1499;Gh_D02G0641;Gh_D03G0492;XLOC_076935;Gh_A08G0812;Gh_A05G0426;Gh_A01G0724;Gh_A03G1442;Gh_A03G1959;Gh_A04G0590;Gh_A06G0613;Gh_A06G1999;Gh_A06G2059;Gh_A08G0513;Gh_A08G2255;Gh_A09G1752;Gh_A12G2210;Gh_A13G1918;Gh_D02G2395;Gh_D03G1843;Gh_D04G0285;Gh_D04G1047;Gh_D05G1389;Gh_D05G2378;Gh_D06G0588;Gh_D06G0694;Gh_D06G2125;Gh_D08G0601;Gh_D08G1528;Gh_D08G2761;Gh_D10G2077;Gh_D11G0269;Gh_D12G0412;Gh_…
GO:0022411	cellular component disassembly	15	182	7.53862e-08	1.82756e-05	Gh_D08G1528;Gh_A01G1886;Gh_A03G0335;Gh_D01G2144;Gh_D03G1240;Gh_D09G0602;Gh_A07G2074;Gh_D07G2289;Gh_D10G0825;Gh_D11G0695;Gh_A03G0586;Gh_A08G1346;Gh_A11G0281;Gh_D03G0870;Gh_D08G1641
GO:0045184	establishment of protein localization	62	2077	7.59612e-08	1.82756e-05	Gh_A12G1499;Gh_D02G0641;Gh_D03G0492;XLOC_076935;Gh_A08G0812;Gh_A05G0426;Gh_A01G0724;Gh_A03G1442;Gh_A03G1959;Gh_A04G0590;Gh_A06G0613;Gh_A06G1999;Gh_A06G2059;Gh_A08G0513;Gh_A08G2255;Gh_A09G1752;Gh_A12G2210;Gh_A13G1918;Gh_D02G2395;Gh_D03G1843;Gh_D04G0285;Gh_D04G1047;Gh_D05G1389;Gh_D05G2378;Gh_D06G0588;Gh_D06G0694;Gh_D06G2125;Gh_D08G0601;Gh_D08G1528;Gh_D08G2761;Gh_D10G2077;Gh_D11G0269;Gh_D12G0412;Gh_…
GO:0009404	toxin metabolic process	14	157	7.65024e-08	1.82756e-05	Gh_A04G0409;Gh_A10G0606;Gh_A11G1459;Gh_A11G2032;Gh_A12G0927;Gh_A13G1314;Gh_D04G0849;Gh_D04G1329;Gh_D10G0793;Gh_D11G1615;Gh_D11G2311;Gh_D12G1017;Gh_A02G0029;Gh_D02G1080
GO:0009407	toxin catabolic process	12	113	9.51339e-08	1.85944e-05	Gh_A04G0409;Gh_A10G0606;Gh_A11G1459;Gh_A11G2032;Gh_A12G0927;Gh_A13G1314;Gh_D04G0849;Gh_D04G1329;Gh_D10G0793;Gh_D11G1615;Gh_D11G2311;Gh_D12G1017
GO:0090487	secondary metabolite catabolic process	12	113	9.51339e-08	1.85944e-05	Gh_A04G0409;Gh_A10G0606;Gh_A11G1459;Gh_A11G2032;Gh_A12G0927;Gh_A13G1314;Gh_D04G0849;Gh_D04G1329;Gh_D10G0793;Gh_D11G1615;Gh_D11G2311;Gh_D12G1017
GO:0008104	protein localization	63	2207	2.81047e-07	5.03542e-05	Gh_A12G1499;Gh_D02G0641;Gh_D03G0492;XLOC_076935;Gh_A08G0812;Gh_A05G0426;Gh_D13G1006;Gh_A01G0724;Gh_A03G1442;Gh_A03G1959;Gh_A04G0590;Gh_A06G0613;Gh_A06G1999;Gh_A06G2059;Gh_A08G0513;Gh_A08G2255;Gh_A09G1752;Gh_A12G2210;Gh_A13G1918;Gh_D02G2395;Gh_D03G1843;Gh_D04G0285;Gh_D04G1047;Gh_D05G1389;Gh_D05G2378;Gh_D06G0588;Gh_D06G0694;Gh_D06G2125;Gh_D08G0601;Gh_D08G1528;Gh_D08G2761;Gh_D10G2077;Gh_D11G0269;Gh_…
GO:0051649	establishment of localization in cell	66	2377	3.8459e-07	6.36053e-05	Gh_A10G2281;Gh_A12G1499;Gh_D11G2439;Gh_A08G0513;Gh_D02G0641;Gh_D08G0601;Gh_D11G0635;Gh_D12G0990;Gh_D11G3202;Gh_D05G1870;Gh_D03G0492;XLOC_076935;Gh_A12G2724;Gh_D05G2378;Gh_A08G0812;Gh_A05G0426;Gh_D05G0531;Gh_D11G0269;Gh_D12G0412;Gh_A05G3379;Gh_A03G1715;Gh_A05G1203;Gh_D05G1380;Gh_Sca060638G01;Gh_A09G1955;Gh_D09G2160;XLOC_074623;Gh_D05G3717;Gh_D07G1187;XLOC_041902;Gh_A02G0854;Gh_D02G0982;Gh_A06G0613…
GO:1901564	organonitrogen compound metabolic process	118	5177	4.56508e-07	7.01066e-05	Gh_A11G1816;Gh_A06G1314;Gh_A01G1443;Gh_D01G1683;Gh_D01G0566;Gh_A01G0920;Gh_A08G1006;Gh_Sca035444G01;Gh_A02G0029;Gh_A06G1490;Gh_A09G0007;Gh_D09G0003;Gh_A09G1394;Gh_D09G1399;Gh_A02G0329;Gh_D02G0395;Gh_D12G1540;Gh_D01G0918;Gh_A11G0561;Gh_A13G0108;Gh_D13G0125;Gh_A12G0430;Gh_D12G0427;Gh_A01G0700;Gh_A11G0809;Gh_D01G0718;Gh_D09G2034;Gh_A10G0606;Gh_A12G0927;Gh_D10G0793;Gh_D12G1017;Gh_A01G0457;Gh_A12G0189…
GO:0035494	SNARE complex disassembly	4	6	6.22816e-07	8.92702e-05	Gh_A07G2074;Gh_D07G2289;Gh_D10G0825;Gh_D11G0695
GO:0010035	response to inorganic substance	83	3365	1.49471e-06	0.000200852	Gh_D02G1080;Gh_D02G1385;Gh_Sca116756G01;XLOC_071073;Gh_A03G1140;Gh_D12G1317;Gh_A12G0189;Gh_A01G1791;Gh_A03G0950;Gh_A03G0983;Gh_A03G1559;Gh_A05G2405;Gh_A07G0587;Gh_A09G0100;Gh_A09G0738;Gh_A11G1858;Gh_A11G2416;Gh_A11G3047;Gh_A13G1544;Gh_A13G1623;Gh_D01G2032;Gh_D01G2086;Gh_D02G0555;Gh_D05G1460;Gh_D05G2065;Gh_D07G0608;Gh_D08G0586;Gh_D08G1056;Gh_D08G1685;Gh_D09G0083;Gh_D09G0097;Gh_D09G0739;Gh_D09G0971…
GO:0051641	cellular localization	70	2688	1.66758e-06	0.0002109	Gh_A01G0920;Gh_A10G2281;Gh_A12G1499;Gh_D11G2439;Gh_A08G0513;Gh_D02G0641;Gh_D08G0601;Gh_D11G0635;Gh_D12G0990;Gh_D11G3202;Gh_D05G1870;Gh_D03G0492;XLOC_076935;Gh_A12G2724;Gh_D05G2378;Gh_A08G0812;Gh_A05G0426;Gh_D05G0531;Gh_D11G0269;Gh_D12G0412;Gh_A05G3379;Gh_D08G0434;Gh_D13G1006;Gh_A03G1715;Gh_A05G1203;Gh_D05G1380;Gh_Sca060638G01;Gh_A09G1955;Gh_D09G2160;XLOC_074623;Gh_D05G3717;Gh_D07G1187;XLOC_041902…
GO:0046907	intracellular transport	58	2081	1.76954e-06	0.000211361	Gh_A10G2281;Gh_A12G1499;Gh_D11G2439;Gh_A08G0513;Gh_D02G0641;Gh_D08G0601;Gh_D11G0635;Gh_D12G0990;Gh_D03G0492;XLOC_076935;Gh_A12G2724;Gh_D05G2378;Gh_A08G0812;Gh_A05G0426;Gh_D05G0531;Gh_D11G0269;Gh_D12G0412;Gh_A03G1715;Gh_A05G1203;Gh_D05G1380;Gh_Sca060638G01;Gh_A09G1955;Gh_D09G2160;XLOC_074623;Gh_D05G3717;Gh_D07G1187;XLOC_041902;Gh_A06G0613;Gh_D04G0285;Gh_D06G0694;Gh_D10G2077;Gh_A03G1721;Gh_D02G2153…
GO:0006749	glutathione metabolic process	12	151	2.19495e-06	0.000248376	Gh_A04G0409;Gh_A07G0716;Gh_A10G1891;Gh_A11G1459;Gh_A11G2032;Gh_A13G1314;Gh_D04G0849;Gh_D04G1329;Gh_D07G0778;Gh_D10G2161;Gh_D11G1615;Gh_D11G2311
GO:0016192	vesicle-mediated transport	42	1337	2.86513e-06	0.000308002	Gh_A08G0513;Gh_A12G1499;Gh_D02G0641;Gh_D08G0601;Gh_D11G0635;Gh_D12G0990;Gh_A12G2724;Gh_D03G0492;Gh_D05G2378;Gh_D05G0531;Gh_D11G0269;Gh_D12G0412;Gh_A03G1344;Gh_A11G0267;Gh_D03G1631;Gh_D11G0286;Gh_D05G1870;Gh_A06G0613;Gh_D04G0285;Gh_D06G0694;Gh_D10G2077;Gh_A03G1721;Gh_D02G2153;Gh_D02G2395;Gh_A01G0724;Gh_A05G0276;Gh_A06G1999;Gh_A06G2059;Gh_A08G2255;Gh_A09G0797;Gh_A10G0710;Gh_A12G1333;Gh_D02G0356;Gh_…
GO:0006301	postreplication repair	7	45	3.50325e-06	0.000358666	Gh_A01G0391;Gh_A04G0340;Gh_A11G2595;Gh_A13G1276;Gh_D04G1856;Gh_D11G2962;Gh_D13G1580
GO:0016574	histone ubiquitination	5	20	7.88158e-06	0.000736756	Gh_A08G0258;Gh_A11G2066;Gh_A12G1527;Gh_D11G2370;Gh_D12G1650
GO:0033523	histone H2B ubiquitination	5	20	7.88158e-06	0.000736756	Gh_A08G0258;Gh_A11G2066;Gh_A12G1527;Gh_D11G2370;Gh_D12G1650
GO:0042425	choline biosynthetic process	3	4	1.17308e-05	0.00105088	Gh_A03G0803;Gh_A12G2430;Gh_D02G1225
GO:0046686	response to cadmium ion	38	1257	1.95789e-05	0.00168379	Gh_A01G0391;Gh_A01G0700;Gh_A01G1443;Gh_A04G0340;Gh_A07G0561;Gh_A07G0637;Gh_A07G2151;Gh_A08G2385;Gh_A10G0042;Gh_A10G0489;Gh_A11G1459;Gh_A11G2595;Gh_A12G1061;Gh_A12G2084;Gh_A12G2299;Gh_A13G0924;Gh_A13G1276;Gh_A13G1314;Gh_A13G2286;Gh_D01G0718;Gh_D01G1683;Gh_D02G0669;Gh_D06G1635;Gh_D07G0627;Gh_D08G0434;Gh_D09G2034;Gh_D10G0045;Gh_D11G0269;Gh_D11G1615;Gh_D11G2962;Gh_D12G1184;Gh_D13G1172;Gh_D13G1176;Gh_…
GO:0010731	protein glutathionylation	4	13	2.73931e-05	0.0022652	Gh_A07G0716;Gh_A10G1891;Gh_D07G0778;Gh_D10G2161
GO:0019509	L-methionine biosynthetic process from methylthioadenosine	5	26	3.11324e-05	0.0024684	Gh_A01G0457;Gh_A02G0329;Gh_A12G0189;Gh_D02G0395;Gh_D13G1547
GO:0000097	sulfur amino acid biosynthetic process	9	110	3.21466e-05	0.0024684	Gh_A01G0700;Gh_A11G0809;Gh_D01G0718;Gh_D09G2034;Gh_A01G0457;Gh_A02G0329;Gh_A12G0189;Gh_D02G0395;Gh_D13G1547
GO:0009832	plant-type cell wall biogenesis	21	536	4.34643e-05	0.00322235	Gh_A02G1766;Gh_D03G0665;Gh_A01G1615;Gh_A08G0474;Gh_A10G0734;Gh_A10G1553;Gh_D01G1845;Gh_D05G1460;Gh_D06G2122;Gh_D09G0602;Gh_D10G1036;Gh_D10G1803;Gh_D12G1169;Gh_D12G1919;Gh_A08G1006;Gh_D07G0643;Gh_A05G3379;Gh_A05G0970;Gh_A06G1042;Gh_D05G1079;Gh_D06G1261
GO:0043102	amino acid salvage	5	29	5.42338e-05	0.00376138	Gh_A01G0457;Gh_A02G0329;Gh_A12G0189;Gh_D02G0395;Gh_D13G1547
GO:0071267	L-methionine salvage	5	29	5.42338e-05	0.00376138	Gh_A01G0457;Gh_A02G0329;Gh_A12G0189;Gh_D02G0395;Gh_D13G1547
GO:0009834	plant-type secondary cell wall biogenesis	12	209	5.79273e-05	0.00386538	Gh_A01G1615;Gh_A08G0474;Gh_A10G0734;Gh_A10G1553;Gh_D01G1845;Gh_D05G1460;Gh_D06G2122;Gh_D09G0602;Gh_D10G1036;Gh_D10G1803;Gh_D12G1169;Gh_D12G1919
GO:0007034	vacuolar transport	14	278	6.04977e-05	0.00386538	Gh_A12G1499;Gh_D02G0641;Gh_D03G0492;XLOC_076935;Gh_D05G2378;Gh_A03G1715;Gh_A05G1203;Gh_D05G1380;Gh_Sca060638G01;Gh_A06G0613;Gh_D04G0285;Gh_D06G0694;Gh_D10G2077;Gh_D10G1709
GO:0006575	cellular modified amino acid metabolic process	17	389	6.11269e-05	0.00386538	Gh_A04G0409;Gh_A07G0716;Gh_A10G1891;Gh_A11G1459;Gh_A11G2032;Gh_A13G1314;Gh_D04G0849;Gh_D04G1329;Gh_D07G0778;Gh_D10G2161;Gh_D11G1615;Gh_D11G2311;Gh_A13G0376;Gh_A09G2040;Gh_A11G3036;Gh_D05G1748;Gh_D11G0723
GO:0009650	UV protection	4	16	6.73706e-05	0.00413848	Gh_A11G2066;Gh_A12G1527;Gh_D11G2370;Gh_D12G1650
GO:0071822	protein complex subunit organization	36	1251	8.63983e-05	0.00496682	Gh_A12G1349;Gh_D10G1709;Gh_A04G0147;Gh_D13G1272;Gh_D07G1187;Gh_A01G1886;Gh_A03G0335;Gh_D01G2144;Gh_D03G1240;Gh_A07G1297;Gh_D03G1422;Gh_D13G2319;Gh_A11G0858;Gh_D09G1651;Gh_A09G1015;Gh_A11G2432;Gh_D05G1870;Gh_D11G2749;Gh_A13G0814;Gh_D09G0602;Gh_A01G1078;Gh_A11G1065;Gh_A06G1490;Gh_A01G0920;Gh_A07G2074;Gh_D07G2289;Gh_D10G0825;Gh_D11G0695;Gh_A03G1598;Gh_D01G0918;Gh_D02G2435;Gh_A03G0586;Gh_A08G1346;Gh_…
GO:0006004	fucose metabolic process	9	125	8.74853e-05	0.00496682	Gh_A03G0637;Gh_A05G0970;Gh_A06G1042;Gh_A08G1526;Gh_A13G1691;Gh_D03G0925;Gh_D05G1079;Gh_D06G1261;Gh_D12G2810
GO:0033036	macromolecule localization	70	3042	8.8862e-05	0.00496682	Gh_A12G1499;Gh_D02G0641;Gh_D03G0492;XLOC_076935;Gh_A08G0812;Gh_A05G0426;Gh_D08G0434;Gh_D13G1006;Gh_A01G0724;Gh_A03G1442;Gh_A03G1959;Gh_A04G0590;Gh_A06G0613;Gh_A06G1999;Gh_A06G2059;Gh_A08G0513;Gh_A08G2255;Gh_A09G1752;Gh_A12G2210;Gh_A13G1918;Gh_D02G2395;Gh_D03G1843;Gh_D04G0285;Gh_D04G1047;Gh_D05G1389;Gh_D05G2378;Gh_D06G0588;Gh_D06G0694;Gh_D06G2125;Gh_D08G0601;Gh_D08G1528;Gh_D08G2761;Gh_D10G2077;Gh_…
GO:0033692	cellular polysaccharide biosynthetic process	22	607	9.00959e-05	0.00496682	Gh_A01G1615;Gh_A08G1331;Gh_D01G1845;Gh_D05G1460;Gh_D08G1626;Gh_A02G1739;Gh_A04G0541;Gh_A05G2482;Gh_A09G2368;XLOC_050964;Gh_A10G0734;Gh_D10G1036;Gh_D12G1919;Gh_A05G0970;Gh_A06G1042;Gh_D05G1079;Gh_D06G1261;Gh_D07G0643;Gh_A05G2883;Gh_A10G1553;Gh_D06G2122;Gh_D10G1803
GO:0097502	mannosylation	4	18	0.000110707	0.00592459	Gh_A05G0970;Gh_A06G1042;Gh_D05G1079;Gh_D06G1261
GO:0070592	cell wall polysaccharide biosynthetic process	11	191	0.000113495	0.00592459	Gh_A10G0734;Gh_D10G1036;Gh_D12G1919;Gh_A05G0970;Gh_A06G1042;Gh_D05G1079;Gh_D06G1261;Gh_A05G2883;Gh_A10G1553;Gh_D06G2122;Gh_D10G1803
GO:0044264	cellular polysaccharide metabolic process	28	887	0.000115736	0.00592459	Gh_A10G1553;Gh_D10G1803;Gh_A01G1615;Gh_A08G1331;Gh_D01G1845;Gh_D05G1460;Gh_D08G1626;Gh_A02G1739;Gh_A04G0541;Gh_A05G3404;Gh_A10G0734;Gh_D10G1036;Gh_A05G2482;Gh_A09G2368;XLOC_050964;Gh_A05G0970;Gh_A06G1042;Gh_D05G1079;Gh_D06G1261;Gh_A05G1912;Gh_D05G2658;Gh_A09G0100;Gh_D09G0097;Gh_D12G1919;Gh_D08G0434;Gh_D07G0643;Gh_A05G2883;Gh_D06G2122
GO:0000271	polysaccharide biosynthetic process	24	708	0.00012219	0.00610948	Gh_A01G1615;Gh_A08G1331;Gh_D01G1845;Gh_D05G1460;Gh_D08G1626;Gh_A02G1739;Gh_A04G0541;Gh_A05G2482;Gh_A09G2368;XLOC_050964;Gh_A10G0734;Gh_D10G1036;Gh_D12G1919;Gh_A05G3147;Gh_D04G0487;Gh_A05G0970;Gh_A06G1042;Gh_D05G1079;Gh_D06G1261;Gh_D07G0643;Gh_A05G2883;Gh_A10G1553;Gh_D06G2122;Gh_D10G1803
GO:0044038	cell wall macromolecule biosynthetic process	11	195	0.000136234	0.00647823	Gh_A10G0734;Gh_D10G1036;Gh_D12G1919;Gh_A05G0970;Gh_A06G1042;Gh_D05G1079;Gh_D06G1261;Gh_A05G2883;Gh_A10G1553;Gh_D06G2122;Gh_D10G1803
GO:0070589	cellular component macromolecule biosynthetic process	11	195	0.000136234	0.00647823	Gh_A10G0734;Gh_D10G1036;Gh_D12G1919;Gh_A05G0970;Gh_A06G1042;Gh_D05G1079;Gh_D06G1261;Gh_A05G2883;Gh_A10G1553;Gh_D06G2122;Gh_D10G1803
GO:0044723	single-organism carbohydrate metabolic process	53	2159	0.000138604	0.00647823	Gh_A08G1162;Gh_A01G1615;Gh_A08G1331;Gh_D01G1845;Gh_D05G1460;Gh_D08G1626;Gh_A05G0970;Gh_A06G1042;Gh_D05G1079;Gh_D06G1261;Gh_A08G0477;Gh_A11G1858;Gh_A05G2424;Gh_D05G2691;Gh_D12G1258;Gh_A02G1739;Gh_A04G0541;Gh_A05G2482;Gh_A09G2368;XLOC_050964;Gh_D10G0773;Gh_A09G0100;Gh_D09G0097;Gh_A10G0734;Gh_D10G1036;Gh_D12G1919;Gh_A06G0572;Gh_D08G0434;Gh_A11G1688;Gh_D11G1848;Gh_A06G0604;Gh_A10G1786;XLOC_071073;Gh_…
GO:0007015	actin filament organization	12	231	0.000149345	0.00683175	Gh_A12G1349;Gh_A01G1886;Gh_A03G0335;Gh_D01G2144;Gh_D03G1240;Gh_A09G1015;Gh_A11G2432;Gh_D05G1870;Gh_D11G2749;Gh_A03G1598;Gh_D01G0918;Gh_D02G2435
GO:0006890	retrograde vesicle-mediated transport, Golgi to ER	6	56	0.000153123	0.00685861	Gh_A03G1721;Gh_A08G0513;Gh_D02G2153;Gh_D02G2395;Gh_D08G0601;Gh_D12G0990
GO:0051234	establishment of localization	141	7305	0.000173629	0.00761844	Gh_A10G2281;Gh_A12G1499;Gh_D11G2439;Gh_A08G0513;Gh_D02G0641;Gh_D08G0601;Gh_D11G0635;Gh_D12G0990;Gh_A05G2580;Gh_A11G1441;Gh_D05G2868;Gh_D06G0382;Gh_D11G3202;Gh_D05G1870;Gh_A01G0920;Gh_A08G1006;Gh_Sca035444G01;Gh_D01G2086;Gh_D05G0972;XLOC_083749;Gh_D04G0145;Gh_D08G0875;Gh_D01G0918;Gh_D03G0512;Gh_A03G0483;Gh_A04G0373;Gh_D08G1432;Gh_D03G0492;XLOC_076935;Gh_D10G1709;Gh_A12G2724;Gh_D05G2378;Gh_A08G0812…
GO:0043933	macromolecular complex subunit organization	58	2454	0.000182193	0.00783428	Gh_A12G1349;Gh_A05G3919;Gh_D10G1709;Gh_D04G0088;Gh_D06G2066;Gh_A04G0147;Gh_D13G1272;Gh_D07G1187;Gh_A01G1886;Gh_A03G0335;Gh_D01G2144;Gh_D03G1240;Gh_A08G0258;Gh_A07G1297;Gh_D03G1422;Gh_D13G2319;Gh_A11G0858;Gh_A05G0149;Gh_D09G1651;Gh_A09G1015;Gh_A11G2432;Gh_D05G1870;Gh_D11G2749;Gh_A13G0814;Gh_D09G0602;Gh_D13G1006;Gh_A01G1791;Gh_A11G2687;Gh_D01G2032;Gh_D11G3047;Gh_D13G2248;Gh_A01G1078;Gh_A11G1065;Gh_…
GO:0006457	protein folding	24	729	0.000188319	0.00789192	Gh_A01G1665;Gh_A02G1051;Gh_A03G1253;Gh_A05G0636;Gh_A05G3724;Gh_A12G0398;Gh_A12G2155;Gh_A13G0075;Gh_A13G0924;Gh_D01G0026;Gh_D01G1856;Gh_D02G1247;Gh_D03G0651;Gh_D05G0785;Gh_D06G1945;Gh_D07G1064;Gh_D12G0270;Gh_D13G0091;Gh_D13G1172;Gh_Sca116756G01;Gh_A04G0737;Gh_A13G2173;Gh_D03G1154;Gh_Sca039018G01
GO:0006415	translational termination	5	38	0.000206001	0.00789192	Gh_A03G0586;Gh_A08G1346;Gh_A11G0281;Gh_D03G0870;Gh_D08G1641
GO:0071265	L-methionine biosynthetic process	5	38	0.000206001	0.00789192	Gh_A01G0457;Gh_A02G0329;Gh_A12G0189;Gh_D02G0395;Gh_D13G1547
GO:0050730	regulation of peptidyl-tyrosine phosphorylation	2	2	0.000206607	0.00789192	Gh_A11G3137;Gh_D11G2117
GO:0050732	negative regulation of peptidyl-tyrosine phosphorylation	2	2	0.000206607	0.00789192	Gh_A11G3137;Gh_D11G2117
GO:1902001	fatty acid transmembrane transport	2	2	0.000206607	0.00789192	Gh_A02G1766;Gh_D03G0665
GO:0010412	mannan metabolic process	4	21	0.000209228	0.00789192	Gh_A05G0970;Gh_A06G1042;Gh_D05G1079;Gh_D06G1261
GO:0006810	transport	139	7220	0.000217607	0.00806646	Gh_A10G2281;Gh_A12G1499;Gh_D11G2439;Gh_A08G0513;Gh_D02G0641;Gh_D08G0601;Gh_D11G0635;Gh_D12G0990;Gh_A05G2580;Gh_A11G1441;Gh_D05G2868;Gh_D06G0382;Gh_A01G0920;Gh_A08G1006;Gh_Sca035444G01;Gh_D01G2086;Gh_D05G0972;XLOC_083749;Gh_D04G0145;Gh_D08G0875;Gh_D01G0918;Gh_D03G0512;Gh_A03G0483;Gh_A04G0373;Gh_D08G1432;Gh_D03G0492;XLOC_076935;Gh_D10G1709;Gh_A12G2724;Gh_D05G2378;Gh_A08G0812;Gh_D05G2065;Gh_A02G0374…
GO:0007010	cytoskeleton organization	22	648	0.000225298	0.00821001	Gh_A12G1349;Gh_A04G0147;Gh_D07G1187;Gh_A01G1886;Gh_A03G0335;Gh_D01G2144;Gh_D03G1240;Gh_A07G1297;Gh_D03G1422;Gh_D13G2319;Gh_A11G0858;Gh_A09G1015;Gh_A11G2432;Gh_D05G1870;Gh_D11G2749;Gh_D09G0602;Gh_Sca005822G01;Gh_A03G1598;Gh_D01G0918;Gh_D02G2435;Gh_A07G0004;Gh_D07G0010
GO:0010076	maintenance of floral meristem identity	5	39	0.000233512	0.0082804	Gh_A04G1265;Gh_A13G0751;Gh_D04G1892;Gh_D06G0267;Gh_D13G0878
GO:0030036	actin cytoskeleton organization	13	279	0.000234932	0.0082804	Gh_A12G1349;Gh_A01G1886;Gh_A03G0335;Gh_D01G2144;Gh_D03G1240;Gh_A09G1015;Gh_A11G2432;Gh_D05G1870;Gh_D11G2749;Gh_Sca005822G01;Gh_A03G1598;Gh_D01G0918;Gh_D02G2435
GO:0044248	cellular catabolic process	73	3326	0.000256799	0.00890512	Gh_D07G1187;Gh_A10G0606;Gh_D10G0793;Gh_A06G1314;Gh_D08G1096;XLOC_083649;Gh_A10G1842;Gh_D10G2099;Gh_D08G0586;Gh_A12G0430;Gh_D12G0427;Gh_D11G2205;Gh_A06G1490;Gh_A04G0409;Gh_D10G0487;Gh_A05G1912;Gh_A05G2482;Gh_A05G3404;Gh_D05G2658;Gh_A09G0100;Gh_D09G0097;Gh_A10G1250;Gh_D06G1635;Gh_D13G2432;Gh_A11G1459;Gh_A11G2032;Gh_A12G0927;Gh_A13G1314;Gh_D04G0849;Gh_D04G1329;Gh_D11G1615;Gh_D11G2311;Gh_D12G1017;Gh_…
GO:0010038	response to metal ion	44	1740	0.000270827	0.0092425	Gh_A12G0189;Gh_A05G2580;Gh_D05G2868;Gh_A05G3724;Gh_A11G1459;Gh_D01G1856;Gh_D11G1615;Gh_Sca005105G01;Gh_A01G0391;Gh_A04G0340;Gh_A11G2595;Gh_A13G1276;Gh_D11G2962;Gh_D13G1580;Gh_A01G0700;Gh_A01G1443;Gh_A07G0561;Gh_A07G0637;Gh_A07G2151;Gh_A08G2385;Gh_A10G0042;Gh_A10G0489;Gh_A12G1061;Gh_A12G2084;Gh_A12G2299;Gh_A13G0924;Gh_A13G1314;Gh_A13G2286;Gh_D01G0718;Gh_D01G1683;Gh_D02G0669;Gh_D06G1635;Gh_D07G0627…
GO:0009414	response to water deprivation	36	1333	0.000290305	0.00975244	Gh_A01G1791;Gh_A03G0950;Gh_A03G0983;Gh_A03G1559;Gh_A05G2405;Gh_A07G0587;Gh_A09G0100;Gh_A09G0738;Gh_A11G1858;Gh_A11G2416;Gh_A11G3047;Gh_A13G1544;Gh_A13G1623;Gh_D01G2032;Gh_D01G2086;Gh_D02G0555;Gh_D05G1460;Gh_D05G2065;Gh_D07G0608;Gh_D08G0586;Gh_D08G1056;Gh_D08G1685;Gh_D09G0083;Gh_D09G0097;Gh_D09G0739;Gh_D09G0971;Gh_D09G1042;Gh_Sca004937G01;Gh_Sca109536G01;XLOC_083749;Gh_A13G1314;Gh_D01G1644;Gh_A06G…
GO:0009067	aspartate family amino acid biosynthetic process	8	117	0.000304774	0.010081	Gh_A09G0007;Gh_D09G0003;Gh_A01G0457;Gh_A02G0329;Gh_A12G0189;Gh_D02G0395;Gh_D13G1547;Gh_A12G0401
GO:0016043	cellular component organization	138	7220	0.000312684	0.0101859	Gh_A12G1349;Gh_D08G1528;Gh_D11G3202;Gh_D01G0566;Gh_D05G1870;Gh_A02G1766;Gh_D03G0665;Gh_D08G1777;Gh_A02G0721;Gh_D03G0044;Gh_A05G3919;Gh_A07G2074;Gh_D03G0492;Gh_D07G2289;Gh_D10G0825;Gh_D11G0695;Gh_A08G1331;Gh_D08G1626;Gh_D10G1709;Gh_D04G0088;Gh_D06G2066;Gh_A04G0147;Gh_D13G1272;Gh_A02G1699;Gh_A11G0858;Gh_D04G0041;Gh_D07G1187;Gh_A11G2432;Gh_D01G0918;Gh_D11G2749;Gh_A01G1886;Gh_A03G0335;Gh_D01G2144;Gh_…
GO:0051179	localization	144	7593	0.000318343	0.0102155	Gh_A01G0920;Gh_A10G2281;Gh_A12G1499;Gh_D11G2439;Gh_A08G0513;Gh_D02G0641;Gh_D08G0601;Gh_D11G0635;Gh_D12G0990;Gh_A05G2580;Gh_A11G1441;Gh_D05G2868;Gh_D06G0382;Gh_D11G3202;Gh_D05G1870;Gh_A08G1006;Gh_Sca035444G01;Gh_D01G2086;Gh_D05G0972;XLOC_083749;Gh_D04G0145;Gh_D08G0875;Gh_D01G0918;Gh_D03G0512;Gh_A03G0483;Gh_A04G0373;Gh_D08G1432;Gh_D03G0492;XLOC_076935;Gh_D10G1709;Gh_A12G2724;Gh_D05G2378;Gh_A08G0812…
GO:0000096	sulfur amino acid metabolic process	9	149	0.000329148	0.0102789	Gh_A02G0329;Gh_D02G0395;Gh_A01G0700;Gh_A11G0809;Gh_D01G0718;Gh_D09G2034;Gh_A01G0457;Gh_A12G0189;Gh_D13G1547
GO:0006656	phosphatidylcholine biosynthetic process	3	10	0.000329881	0.0102789	Gh_A03G0803;Gh_A12G2430;Gh_D02G1225
GO:0009415	response to water	36	1351	0.00037159	0.0114131	Gh_A01G1791;Gh_A03G0950;Gh_A03G0983;Gh_A03G1559;Gh_A05G2405;Gh_A07G0587;Gh_A09G0100;Gh_A09G0738;Gh_A11G1858;Gh_A11G2416;Gh_A11G3047;Gh_A13G1544;Gh_A13G1623;Gh_D01G2032;Gh_D01G2086;Gh_D02G0555;Gh_D05G1460;Gh_D05G2065;Gh_D07G0608;Gh_D08G0586;Gh_D08G1056;Gh_D08G1685;Gh_D09G0083;Gh_D09G0097;Gh_D09G0739;Gh_D09G0971;Gh_D09G1042;Gh_Sca004937G01;Gh_Sca109536G01;XLOC_083749;Gh_A13G1314;Gh_D01G1644;Gh_A06G…
GO:0019318	hexose metabolic process	15	372	0.00038145	0.0115509	Gh_A11G1688;Gh_D11G1848;Gh_A03G0637;Gh_A05G0970;Gh_A06G1042;Gh_A08G1526;Gh_A13G1691;Gh_D03G0925;Gh_D05G1079;Gh_D06G1261;Gh_D12G2810;Gh_A08G1162;XLOC_071073;Gh_A05G2916;Gh_D03G1050
GO:0071840	cellular component organization or biogenesis	151	8076	0.000417339	0.0124622	Gh_A12G1349;Gh_D08G1528;Gh_D12G2249;Gh_D11G3202;Gh_D01G0566;XLOC_048753;Gh_D05G1870;Gh_A02G1766;Gh_D03G0665;Gh_D08G1777;Gh_A02G0721;Gh_D03G0044;Gh_A05G3919;Gh_A07G2074;Gh_D03G0492;Gh_D07G2289;Gh_D10G0825;Gh_D11G0695;Gh_A08G1331;Gh_D08G1626;Gh_D10G1709;Gh_D04G0088;Gh_D06G2066;Gh_A04G0147;Gh_D13G1272;Gh_A02G1699;Gh_A11G0858;Gh_D04G0041;Gh_D07G1187;Gh_A11G2432;Gh_D01G0918;Gh_D11G2749;Gh_A01G1886;Gh_…
GO:0006518	peptide metabolic process	50	2101	0.000429203	0.0126409	Gh_D01G0566;Gh_A03G0600;Gh_A03G0056;Gh_A04G1482;Gh_A05G0671;Gh_A05G0673;Gh_A05G0720;Gh_A08G1028;Gh_A08G1748;Gh_A09G0401;Gh_A09G0436;Gh_A09G1014;Gh_A09G1914;Gh_A09G1915;Gh_A13G0164;Gh_A13G0782;Gh_A13G1387;Gh_A13G2099;Gh_D01G0987;Gh_D03G1600;Gh_D04G1932;Gh_D05G0817;Gh_D05G0819;Gh_D05G2672;Gh_D08G1070;Gh_D08G1306;Gh_D09G0547;Gh_D09G2112;Gh_D10G0359;Gh_D13G0182;Gh_D13G0325;Gh_A08G1346;Gh_D03G0602;Gh_…
GO:0006886	intracellular protein transport	33	1216	0.000469814	0.0135468	Gh_A12G1499;Gh_D02G0641;Gh_D03G0492;XLOC_076935;Gh_A08G0812;Gh_A05G0426;Gh_A09G1955;Gh_D09G2160;XLOC_074623;Gh_A08G1162;Gh_A01G0724;Gh_A03G1715;Gh_A05G1203;Gh_A06G1999;Gh_A07G2074;Gh_A11G0267;Gh_A12G1333;Gh_D01G0652;Gh_D02G1960;Gh_D03G1631;Gh_D05G1048;Gh_D05G1257;Gh_D05G1380;Gh_D06G2125;Gh_D07G2289;Gh_D10G0825;Gh_D11G0286;Gh_D11G0635;Gh_D11G0695;Gh_D11G1561;Gh_Sca060638G01;XLOC_080216;Gh_A11G0755
GO:0071702	organic substance transport	80	3803	0.000472562	0.0135468	Gh_D06G0382;Gh_D08G0875;Gh_A12G1499;Gh_D02G0641;Gh_D03G0492;XLOC_076935;Gh_D10G1709;Gh_A08G0812;Gh_D05G2065;Gh_A02G0374;Gh_A05G0426;Gh_D10G2344;Gh_D13G2216;Gh_A01G0724;Gh_A03G1442;Gh_A03G1959;Gh_A04G0590;Gh_A06G0613;Gh_A06G1999;Gh_A06G2059;Gh_A08G0513;Gh_A08G2255;Gh_A09G1752;Gh_A12G2210;Gh_A13G1918;Gh_D02G2395;Gh_D03G1843;Gh_D04G0285;Gh_D04G1047;Gh_D05G1389;Gh_D05G2378;Gh_D06G0588;Gh_D06G0694;Gh_…
GO:0070676	intralumenal vesicle formation	4	26	0.000493643	0.0139649	Gh_A06G0613;Gh_D04G0285;Gh_D06G0694;Gh_D10G2077
GO:0016197	endosomal transport	11	227	0.000500592	0.0139776	Gh_D05G2378;Gh_A08G0513;Gh_A12G1499;Gh_D02G0641;Gh_D08G0601;Gh_D12G0990;Gh_A03G1715;Gh_A05G1203;Gh_D03G0492;Gh_D05G1380;Gh_Sca060638G01
GO:0071454	cellular response to anoxia	3	12	0.000591919	0.0162946	Gh_A05G2424;Gh_D05G2691;Gh_D12G1258
GO:0032055	negative regulation of translation in response to stress	2	3	0.000613891	0.0162946	Gh_A04G1063;Gh_D04G1642
GO:0043555	regulation of translation in response to stress	2	3	0.000613891	0.0162946	Gh_A04G1063;Gh_D04G1642
GO:0080149	sucrose induced translational repression	2	3	0.000613891	0.0162946	Gh_A04G1063;Gh_D04G1642
GO:0006535	cysteine biosynthetic process from serine	4	28	0.000660846	0.0173271	Gh_A01G0700;Gh_A11G0809;Gh_D01G0718;Gh_D09G2034
GO:0010053	root epidermal cell differentiation	17	479	0.000687319	0.017804	Gh_A02G1699;Gh_A11G0858;Gh_D04G0041;Gh_A11G0809;Gh_D05G0972;Gh_D08G1432;Gh_D08G2152;Gh_A01G0391;Gh_A04G0340;Gh_A06G0604;Gh_A11G2595;Gh_A13G1276;Gh_D01G1589;Gh_D05G1670;Gh_D11G1364;Gh_D11G2962;Gh_D13G1580
GO:0009628	response to abiotic stimulus	136	7248	0.000734424	0.0183904	Gh_A05G2405;Gh_A11G1858;Gh_D02G1080;Gh_D05G1460;Gh_D08G1685;Gh_D05G1870;Gh_D13G1006;Gh_A05G2883;Gh_D07G1710;Gh_A01G1791;Gh_A03G0575;Gh_A05G0934;Gh_A05G3724;Gh_A06G0572;Gh_A06G1257;Gh_A07G1297;Gh_A08G0477;Gh_A08G0812;Gh_A08G1006;Gh_A08G1162;Gh_A08G2385;Gh_A10G0042;Gh_A10G0489;Gh_A11G3047;Gh_A12G1061;Gh_A12G2084;Gh_A12G2299;Gh_A13G0924;Gh_A13G1544;Gh_A13G1623;Gh_A13G2286;Gh_D01G1856;Gh_D01G2032;Gh_…
GO:0045944	positive regulation of transcription from RNA polymerase II promoter	13	315	0.000737268	0.0183904	Gh_A04G1265;Gh_A07G0587;Gh_A07G0605;Gh_A11G0343;Gh_A11G0755;Gh_A11G2416;Gh_A13G0751;Gh_D04G1892;Gh_D06G0267;Gh_D07G0671;Gh_D13G0878;XLOC_032852;XLOC_083649
GO:0010110	regulation of photosynthesis, dark reaction	3	13	0.000761277	0.0183904	Gh_A05G2424;Gh_D05G2691;Gh_D12G1258
GO:0019695	choline metabolic process	3	13	0.000761277	0.0183904	Gh_A03G0803;Gh_A12G2430;Gh_D02G1225
GO:0080152	regulation of reductive pentose-phosphate cycle	3	13	0.000761277	0.0183904	Gh_A05G2424;Gh_D05G2691;Gh_D12G1258
GO:0080153	negative regulation of reductive pentose-phosphate cycle	3	13	0.000761277	0.0183904	Gh_A05G2424;Gh_D05G2691;Gh_D12G1258
GO:0005982	starch metabolic process	10	204	0.000813462	0.018842	Gh_A02G1739;Gh_A04G0541;Gh_A05G3404;Gh_A10G0734;Gh_D10G1036;Gh_A05G2482;Gh_A09G2368;XLOC_050964;Gh_A05G1912;Gh_D05G2658
GO:0044403	symbiosis, encompassing mutualism through parasitism	14	359	0.000813939	0.018842	Gh_A04G0311;Gh_D05G3343;Gh_A03G0483;Gh_A03G1031;Gh_A07G1811;Gh_A09G1394;Gh_A10G2281;Gh_D08G1685;Gh_D09G1399;Gh_D11G2439;Gh_A05G0437;Gh_A05G1440;Gh_A10G1842;Gh_D10G2099
GO:0009066	aspartate family amino acid metabolic process	9	169	0.000818311	0.018842	Gh_A06G1314;Gh_A09G0007;Gh_D09G0003;Gh_A02G0329;Gh_D02G0395;Gh_A01G0457;Gh_A12G0189;Gh_D13G1547;Gh_A12G0401
GO:0048193	Golgi vesicle transport	15	401	0.000822311	0.018842	Gh_A08G0513;Gh_A12G1499;Gh_D02G0641;Gh_D08G0601;Gh_D11G0635;Gh_D12G0990;Gh_A12G2724;Gh_D03G0492;Gh_D05G2378;Gh_D05G0531;Gh_D11G0269;Gh_D12G0412;Gh_A03G1721;Gh_D02G2153;Gh_D02G2395
GO:0090627	plant epidermal cell differentiation	19	576	0.00082379	0.018842	Gh_A07G0004;Gh_D07G0010;Gh_A02G1699;Gh_A11G0858;Gh_D04G0041;Gh_A11G0809;Gh_D05G0972;Gh_D08G1432;Gh_D08G2152;Gh_A01G0391;Gh_A04G0340;Gh_A06G0604;Gh_A11G2595;Gh_A13G1276;Gh_D01G1589;Gh_D05G1670;Gh_D11G1364;Gh_D11G2962;Gh_D13G1580
GO:0009651	response to salt stress	51	2228	0.000888937	0.0200144	Gh_A01G1791;Gh_A03G0575;Gh_A05G0934;Gh_A05G2405;Gh_A05G3724;Gh_A06G0572;Gh_A06G1257;Gh_A07G1297;Gh_A08G0477;Gh_A08G0812;Gh_A08G1006;Gh_A08G1162;Gh_A08G2385;Gh_A10G0042;Gh_A10G0489;Gh_A11G1858;Gh_A11G3047;Gh_A12G1061;Gh_A12G2084;Gh_A12G2299;Gh_A13G0924;Gh_A13G1544;Gh_A13G1623;Gh_A13G2286;Gh_D01G1856;Gh_D01G2032;Gh_D01G2086;Gh_D02G1080;Gh_D02G1385;Gh_D03G0856;Gh_D03G1422;Gh_D05G0323;Gh_D05G2065;Gh_…
GO:1901566	organonitrogen compound biosynthetic process	76	3654	0.000893668	0.0200144	Gh_A11G1816;Gh_D01G0566;Gh_A01G0920;Gh_A08G1006;Gh_Sca035444G01;Gh_A02G0029;Gh_A09G0007;Gh_D09G0003;Gh_A09G1394;Gh_D09G1399;Gh_D12G1540;Gh_A11G0561;Gh_A13G0108;Gh_D13G0125;Gh_A01G0700;Gh_A11G0809;Gh_D01G0718;Gh_D09G2034;Gh_A01G0457;Gh_A02G0329;Gh_A12G0189;Gh_D02G0395;Gh_D13G1547;Gh_A03G0600;Gh_A03G0056;Gh_A04G1482;Gh_A05G0671;Gh_A05G0673;Gh_A05G0720;Gh_A08G1028;Gh_A08G1748;Gh_A09G0401;Gh_A09G0436…
GO:0042221	response to chemical	180	10068	0.000941023	0.020467	Gh_A11G1231;Gh_A06G0044;Gh_A11G0755;Gh_A12G1061;Gh_A12G2299;Gh_D05G2505;Gh_D12G1184;Gh_D10G1112;Gh_D02G1080;Gh_D08G1685;Gh_D09G2285;Gh_D12G1540;Gh_A11G0809;Gh_D08G1096;Gh_D02G1385;Gh_Sca116756G01;XLOC_071073;Gh_A03G0861;Gh_A04G1063;Gh_A09G2089;Gh_D04G1642;Gh_D09G2296;Gh_D12G1258;Gh_A07G0716;Gh_A08G2385;Gh_A12G2084;Gh_D07G0778;XLOC_075879;Gh_D10G1831;Gh_A03G1140;Gh_D12G1317;Gh_A08G0812;Gh_A03G0983…
GO:0006665	sphingolipid metabolic process	8	139	0.000955876	0.020467	Gh_D02G1253;Gh_A11G3137;Gh_A12G2155;Gh_D09G1528;Gh_D11G2117;Gh_A10G1960;Gh_D09G1220;Gh_D10G2242
GO:1901605	alpha-amino acid metabolic process	26	916	0.000960822	0.020467	Gh_A06G1314;Gh_A09G0007;Gh_D09G0003;Gh_A02G0329;Gh_D02G0395;Gh_D12G1540;Gh_A12G0430;Gh_D12G0427;Gh_A01G0700;Gh_A11G0809;Gh_D01G0718;Gh_D09G2034;Gh_A01G0457;Gh_A12G0189;Gh_D13G1547;Gh_D10G0487;Gh_A03G0575;Gh_D03G0856;Gh_A12G0401;Gh_D01G1628;Gh_A12G1421;Gh_A13G0376;Gh_A09G2040;Gh_A11G3036;Gh_D05G1748;Gh_D11G0723
GO:0006073	cellular glucan metabolic process	21	676	0.000961471	0.020467	Gh_A10G1553;Gh_D10G1803;Gh_A01G1615;Gh_A08G1331;Gh_D01G1845;Gh_D05G1460;Gh_D08G1626;Gh_A02G1739;Gh_A04G0541;Gh_A05G3404;Gh_A10G0734;Gh_D10G1036;Gh_A05G2482;Gh_A09G2368;XLOC_050964;Gh_A05G1912;Gh_D05G2658;Gh_A09G0100;Gh_D09G0097;Gh_D08G0434;Gh_D07G0643
GO:0044042	glucan metabolic process	21	676	0.000961471	0.020467	Gh_A10G1553;Gh_D10G1803;Gh_A01G1615;Gh_A08G1331;Gh_D01G1845;Gh_D05G1460;Gh_D08G1626;Gh_A02G1739;Gh_A04G0541;Gh_A05G3404;Gh_A10G0734;Gh_D10G1036;Gh_A05G2482;Gh_A09G2368;XLOC_050964;Gh_A05G1912;Gh_D05G2658;Gh_A09G0100;Gh_D09G0097;Gh_D08G0434;Gh_D07G0643
GO:0019288	isopentenyl diphosphate biosynthetic process, methylerythritol 4-phosphate pathway	4	31	0.000981476	0.020688	Gh_A03G1580;Gh_A06G1018;Gh_D02G2425;Gh_D06G1222
GO:1902589	single-organism organelle organization	44	1855	0.000991144	0.0206889	Gh_A12G1349;Gh_D08G1528;Gh_D01G0566;Gh_A04G0147;Gh_D07G1187;Gh_A01G1886;Gh_A03G0335;Gh_D01G2144;Gh_D03G1240;Gh_A08G0258;Gh_A07G1297;Gh_D03G1422;Gh_D13G2319;Gh_A03G0950;Gh_A11G0858;Gh_A05G0149;Gh_A09G1015;Gh_A11G2432;Gh_D05G1870;Gh_D11G2749;Gh_D09G0602;Gh_D13G2526;Gh_A12G1499;Gh_D02G0641;Gh_D09G0914;Gh_A06G0613;Gh_D04G0285;Gh_D06G0694;Gh_D10G2077;Gh_A11G2066;Gh_A12G1527;Gh_D11G2370;Gh_D12G1650;XLO…
GO:0006511	ubiquitin-dependent protein catabolic process	32	1221	0.00100438	0.0207637	Gh_D08G1096;Gh_A06G1244;Gh_A08G0812;Gh_A10G2225;XLOC_083649;Gh_A01G0391;Gh_A02G1809;Gh_A04G0340;Gh_A05G1632;Gh_A05G3392;Gh_A10G1753;Gh_A11G2066;Gh_A11G2595;Gh_A12G1527;Gh_A13G0038;Gh_A13G1276;Gh_A13G2286;Gh_D01G0973;Gh_D01G1945;Gh_D03G0669;Gh_D11G0215;Gh_D11G2172;Gh_D11G2370;Gh_D11G2962;Gh_D12G1650;Gh_D13G1176;Gh_D13G1580;Gh_A08G0120;Gh_D12G1317;Gh_A01G1078;Gh_A11G1065;Gh_D02G0182
GO:0019941	modification-dependent protein catabolic process	32	1223	0.00103107	0.0211125	Gh_D08G1096;Gh_A06G1244;Gh_A08G0812;Gh_A10G2225;XLOC_083649;Gh_A01G0391;Gh_A02G1809;Gh_A04G0340;Gh_A05G1632;Gh_A05G3392;Gh_A10G1753;Gh_A11G2066;Gh_A11G2595;Gh_A12G1527;Gh_A13G0038;Gh_A13G1276;Gh_A13G2286;Gh_D01G0973;Gh_D01G1945;Gh_D03G0669;Gh_D11G0215;Gh_D11G2172;Gh_D11G2370;Gh_D11G2962;Gh_D12G1650;Gh_D13G1176;Gh_D13G1580;Gh_A08G0120;Gh_D12G1317;Gh_A01G1078;Gh_A11G1065;Gh_D02G0182
GO:0044419	interspecies interaction between organisms	14	369	0.00105748	0.0214489	Gh_A04G0311;Gh_D05G3343;Gh_A03G0483;Gh_A03G1031;Gh_A07G1811;Gh_A09G1394;Gh_A10G2281;Gh_D08G1685;Gh_D09G1399;Gh_D11G2439;Gh_A05G0437;Gh_A05G1440;Gh_A10G1842;Gh_D10G2099
GO:0009309	amine biosynthetic process	7	111	0.00115821	0.0229343	Gh_D12G1540;Gh_A12G2275;Gh_D06G0889;Gh_D12G2425;Gh_A03G0803;Gh_A12G2430;Gh_D02G1225
GO:0042401	cellular biogenic amine biosynthetic process	7	111	0.00115821	0.0229343	Gh_D12G1540;Gh_A12G2275;Gh_D06G0889;Gh_D12G2425;Gh_A03G0803;Gh_A12G2430;Gh_D02G1225
GO:0051261	protein depolymerization	5	55	0.00116791	0.0229343	Gh_A01G1886;Gh_A03G0335;Gh_D01G2144;Gh_D03G1240;Gh_D09G0602
GO:0009888	tissue development	48	2092	0.00118712	0.0229343	Gh_A04G1265;Gh_A13G0751;Gh_D04G1892;Gh_D06G0267;Gh_D13G0878;Gh_A07G0004;Gh_D07G0010;Gh_A01G1078;Gh_A03G1344;Gh_A11G1065;Gh_D06G0889;Gh_D12G2611;Gh_Sca126897G01;Gh_A07G0605;Gh_A11G0755;Gh_D07G0671;Gh_A02G1699;Gh_A11G0858;Gh_D04G0041;Gh_A12G1126;Gh_A11G0809;Gh_D05G0972;Gh_D08G1432;Gh_A04G0658;Gh_D04G1122;Gh_A08G1360;Gh_D12G2026;Gh_D07G1064;Gh_D09G0602;Gh_A12G1349;Gh_D13G1183;Gh_D01G1589;Gh_D13G2319…
GO:0006169	adenosine salvage	2	4	0.00121605	0.0229343	Gh_A09G1394;Gh_D09G1399
GO:0044376	RNA polymerase II complex import to nucleus	2	4	0.00121605	0.0229343	Gh_A09G1955;Gh_D09G2160
GO:0046086	adenosine biosynthetic process	2	4	0.00121605	0.0229343	Gh_A09G1394;Gh_D09G1399
GO:1990022	RNA polymerase III complex localization to nucleus	2	4	0.00121605	0.0229343	Gh_A09G1955;Gh_D09G2160
GO:0009653	anatomical structure morphogenesis	64	3005	0.00128421	0.0240092	Gh_Sca126897G01;Gh_A12G1349;Gh_A02G1766;Gh_D03G0665;Gh_A02G1699;Gh_A11G0858;Gh_D04G0041;Gh_A03G0694;Gh_A03G0803;Gh_A06G0044;Gh_A08G1331;Gh_A12G1639;Gh_A12G2430;Gh_D02G1225;Gh_D06G0889;Gh_D08G1626;Gh_D08G1777;Gh_D10G0022;Gh_A03G0983;Gh_D08G1685;Gh_A12G0851;Gh_D06G0382;Gh_D12G0930;Gh_D12G1540;Gh_A11G0809;Gh_A11G3022;Gh_A12G0642;Gh_D12G0857;Gh_D05G0972;Gh_D08G1432;Gh_D07G1064;Gh_D12G2008;Gh_A03G0861…
GO:0042546	cell wall biogenesis	22	743	0.0013557	0.0251272	Gh_A02G1766;Gh_D03G0665;Gh_A01G1615;Gh_A08G0474;Gh_A10G0734;Gh_A10G1553;Gh_D01G1845;Gh_D05G1460;Gh_D06G2122;Gh_D09G0602;Gh_D10G1036;Gh_D10G1803;Gh_D12G1169;Gh_D12G1919;Gh_A08G1006;Gh_D07G0643;Gh_A05G3379;Gh_A05G0970;Gh_A06G1042;Gh_D05G1079;Gh_D06G1261;Gh_A05G2883
GO:0016032	viral process	11	257	0.00137516	0.0252443	Gh_A03G0483;Gh_A03G1031;Gh_A07G1811;Gh_A09G1394;Gh_A10G2281;Gh_D08G1685;Gh_D09G1399;Gh_D11G2439;Gh_A05G1440;Gh_A10G1842;Gh_D10G2099
GO:0043632	modification-dependent macromolecule catabolic process	32	1246	0.0013855	0.0252443	Gh_D08G1096;Gh_A06G1244;Gh_A08G0812;Gh_A10G2225;XLOC_083649;Gh_A01G0391;Gh_A02G1809;Gh_A04G0340;Gh_A05G1632;Gh_A05G3392;Gh_A10G1753;Gh_A11G2066;Gh_A11G2595;Gh_A12G1527;Gh_A13G0038;Gh_A13G1276;Gh_A13G2286;Gh_D01G0973;Gh_D01G1945;Gh_D03G0669;Gh_D11G0215;Gh_D11G2172;Gh_D11G2370;Gh_D11G2962;Gh_D12G1650;Gh_D13G1176;Gh_D13G1580;Gh_A08G0120;Gh_D12G1317;Gh_A01G1078;Gh_A11G1065;Gh_D02G0182
GO:0006891	intra-Golgi vesicle-mediated transport	7	115	0.0014225	0.0257005	Gh_A08G0513;Gh_A12G1499;Gh_D02G0641;Gh_D08G0601;Gh_D11G0635;Gh_D12G0990;Gh_A12G2724
GO:0043255	regulation of carbohydrate biosynthetic process	6	85	0.00145183	0.026012	Gh_A05G2424;Gh_D05G2691;Gh_D12G1258;Gh_A07G0561;Gh_D07G0627;XLOC_050964
GO:0005996	monosaccharide metabolic process	16	472	0.00155902	0.027633	Gh_A08G1162;Gh_A11G1688;Gh_D11G1848;Gh_D08G0801;Gh_A03G0637;Gh_A05G0970;Gh_A06G1042;Gh_A08G1526;Gh_A13G1691;Gh_D03G0925;Gh_D05G1079;Gh_D06G1261;Gh_D12G2810;XLOC_071073;Gh_A05G2916;Gh_D03G1050
GO:0006970	response to osmotic stress	54	2458	0.00156801	0.027633	Gh_A05G2405;Gh_A11G1858;Gh_D02G1080;Gh_D05G1460;Gh_D08G1685;Gh_A01G1791;Gh_A03G0575;Gh_A05G0934;Gh_A05G3724;Gh_A06G0572;Gh_A06G1257;Gh_A07G1297;Gh_A08G0477;Gh_A08G0812;Gh_A08G1006;Gh_A08G1162;Gh_A08G2385;Gh_A10G0042;Gh_A10G0489;Gh_A11G3047;Gh_A12G1061;Gh_A12G2084;Gh_A12G2299;Gh_A13G0924;Gh_A13G1544;Gh_A13G1623;Gh_A13G2286;Gh_D01G1856;Gh_D01G2032;Gh_D01G2086;Gh_D02G1385;Gh_D03G0856;Gh_D03G1422;Gh_…
GO:0070085	glycosylation	17	518	0.00159357	0.027855	Gh_A05G0970;Gh_A06G1042;Gh_D05G1079;Gh_D06G1261;Gh_A06G0572;Gh_A02G0907;Gh_A08G1162;Gh_A12G0915;Gh_A03G0637;Gh_A08G1526;Gh_A11G2011;Gh_A13G1691;Gh_D03G0925;Gh_D11G1976;Gh_D12G1919;Gh_D12G2810;Gh_D13G0922
GO:0071669	plant-type cell wall organization or biogenesis	24	851	0.0016074	0.0278703	Gh_A02G1766;Gh_D03G0665;Gh_D08G1777;Gh_A08G1331;Gh_D08G1626;Gh_A01G1615;Gh_D01G1845;Gh_A08G0474;Gh_A10G0734;Gh_A10G1553;Gh_D05G1460;Gh_D06G2122;Gh_D09G0602;Gh_D10G1036;Gh_D10G1803;Gh_D12G1169;Gh_D12G1919;Gh_A08G1006;Gh_D07G0643;Gh_A05G3379;Gh_A05G0970;Gh_A06G1042;Gh_D05G1079;Gh_D06G1261
GO:0061025	membrane fusion	9	188	0.00171865	0.0295608	Gh_A07G2074;Gh_D03G0492;Gh_D07G2289;Gh_D10G0825;Gh_D11G0695;Gh_A12G1499;Gh_D02G0641;Gh_A08G2255;Gh_D05G1389
GO:0034059	response to anoxia	3	17	0.00173407	0.0295894	Gh_A05G2424;Gh_D05G2691;Gh_D12G1258
GO:0034637	cellular carbohydrate biosynthetic process	22	759	0.00176437	0.0298693	Gh_A01G1615;Gh_A08G1331;Gh_D01G1845;Gh_D05G1460;Gh_D08G1626;Gh_A02G1739;Gh_A04G0541;Gh_A05G2482;Gh_A09G2368;XLOC_050964;Gh_A10G0734;Gh_D10G1036;Gh_D12G1919;Gh_A05G0970;Gh_A06G1042;Gh_D05G1079;Gh_D06G1261;Gh_D07G0643;Gh_A05G2883;Gh_A10G1553;Gh_D06G2122;Gh_D10G1803
GO:0030029	actin filament-based process	13	349	0.001846	0.031007	Gh_A12G1349;Gh_A01G1886;Gh_A03G0335;Gh_D01G2144;Gh_D03G1240;Gh_A09G1015;Gh_A11G2432;Gh_D05G1870;Gh_D11G2749;Gh_Sca005822G01;Gh_A03G1598;Gh_D01G0918;Gh_D02G2435
GO:0044763	single-organism cellular process	363	22357	0.00187025	0.0311709	Gh_A12G1349;Gh_D08G1528;Gh_A01G0920;Gh_A08G1162;Gh_A11G1816;Gh_A01G1615;Gh_A08G1331;Gh_D01G1845;Gh_D05G1460;Gh_D08G1626;Gh_A03G0335;Gh_D03G1240;Gh_A03G0483;Gh_A04G0147;Gh_A07G0587;Gh_A08G0258;Gh_A08G1360;Gh_A09G1955;Gh_A11G2416;Gh_A13G0814;Gh_D02G1080;Gh_D09G2160;Gh_D12G2026;Gh_D13G2526;XLOC_031487;Gh_D13G2248;Gh_A07G0004;Gh_D07G0010;Gh_A10G0606;Gh_D10G0793;Gh_A06G1314;Gh_A05G0437;Gh_A09G2089;Gh_…
GO:0045324	late endosome to vacuole transport	5	62	0.00200078	0.0330899	Gh_A03G1715;Gh_A05G1203;Gh_D03G0492;Gh_D05G1380;Gh_Sca060638G01
GO:0051775	response to redox state	3	18	0.00205875	0.0337886	Gh_A11G2019;Gh_D11G2299;XLOC_071073
GO:0034613	cellular protein localization	34	1390	0.00220106	0.0358506	Gh_A12G1499;Gh_D02G0641;Gh_D03G0492;XLOC_076935;Gh_A08G0812;Gh_A05G0426;Gh_D13G1006;Gh_A09G1955;Gh_D09G2160;XLOC_074623;Gh_A08G1162;Gh_A01G0724;Gh_A03G1715;Gh_A05G1203;Gh_A06G1999;Gh_A07G2074;Gh_A11G0267;Gh_A12G1333;Gh_D01G0652;Gh_D02G1960;Gh_D03G1631;Gh_D05G1048;Gh_D05G1257;Gh_D05G1380;Gh_D06G2125;Gh_D07G2289;Gh_D10G0825;Gh_D11G0286;Gh_D11G0635;Gh_D11G0695;Gh_D11G1561;Gh_Sca060638G01;XLOC_080216…
GO:1990267	response to transition metal nanoparticle	14	400	0.00223185	0.0360788	Gh_A12G0189;Gh_A05G2580;Gh_D05G2868;Gh_A05G3724;Gh_A11G1459;Gh_D01G1856;Gh_D11G1615;Gh_Sca005105G01;Gh_A01G0391;Gh_A04G0340;Gh_A11G2595;Gh_A13G1276;Gh_D11G2962;Gh_D13G1580
GO:0048511	rhythmic process	14	401	0.00228284	0.0366136	Gh_A04G0538;Gh_A05G3404;Gh_A12G1061;Gh_D02G1898;Gh_D04G0993;Gh_D10G0949;Gh_D10G1709;Gh_D11G3202;Gh_D12G1184;Gh_A04G0966;Gh_A12G0121;Gh_D04G1509;Gh_D12G0138;Gh_D13G0536
GO:0009555	pollen development	26	976	0.002299	0.0366136	Gh_D13G2248;Gh_A02G1766;Gh_D03G0665;XLOC_031487;Gh_D12G2008;Gh_A08G1360;Gh_D12G2026;Gh_A03G0803;Gh_A05G0593;Gh_A07G0004;Gh_A07G1096;Gh_A07G1297;Gh_A10G1329;Gh_A11G0503;Gh_A11G3126;Gh_A12G2430;Gh_D02G1080;Gh_D02G1225;Gh_D03G1422;Gh_D05G0723;Gh_D07G0010;Gh_D07G0608;Gh_D08G0434;Gh_D11G0581;Gh_D11G2250;XLOC_083649
GO:0006013	mannose metabolic process	3	19	0.00241877	0.0382379	Gh_A08G1162;Gh_A05G2916;Gh_D03G1050
GO:0006520	cellular amino acid metabolic process	31	1243	0.00253421	0.0395297	Gh_A11G1816;Gh_A06G1314;Gh_A09G0007;Gh_D09G0003;Gh_A02G0329;Gh_D02G0395;Gh_D12G1540;Gh_A12G0430;Gh_D12G0427;Gh_A01G0700;Gh_A11G0809;Gh_D01G0718;Gh_D09G2034;Gh_A10G0606;Gh_A12G0927;Gh_D10G0793;Gh_D12G1017;Gh_A01G0457;Gh_A12G0189;Gh_D13G1547;Gh_D10G0487;Gh_A03G0575;Gh_D03G0856;Gh_A12G0401;Gh_D01G1628;Gh_A12G1421;Gh_A13G0376;Gh_A09G2040;Gh_A11G3036;Gh_D05G1748;Gh_D11G0723
GO:0016051	carbohydrate biosynthetic process	29	1139	0.00256329	0.0395297	Gh_A08G1162;Gh_A01G1615;Gh_A08G1331;Gh_D01G1845;Gh_D05G1460;Gh_D08G1626;Gh_A05G2424;Gh_D05G2691;Gh_D12G1258;Gh_A02G1739;Gh_A04G0541;Gh_A05G2482;Gh_A09G2368;XLOC_050964;Gh_A10G0734;Gh_D10G1036;Gh_D12G1919;Gh_A05G3147;Gh_D04G0487;Gh_A05G0970;Gh_A06G1042;Gh_D05G1079;Gh_D06G1261;XLOC_071073;Gh_D07G0643;Gh_A05G2883;Gh_A10G1553;Gh_D06G2122;Gh_D10G1803
GO:0006553	lysine metabolic process	4	40	0.00257403	0.0395297	Gh_A06G1314;Gh_A09G0007;Gh_A12G0401;Gh_D09G0003
GO:0042761	very long-chain fatty acid biosynthetic process	4	40	0.00257403	0.0395297	Gh_A10G1960;Gh_A11G3137;Gh_D10G2242;Gh_D11G2117
GO:0009086	methionine biosynthetic process	5	66	0.0026365	0.040202	Gh_A01G0457;Gh_A02G0329;Gh_A12G0189;Gh_D02G0395;Gh_D13G1547
GO:0048869	cellular developmental process	64	3104	0.00273373	0.041391	Gh_D13G2248;Gh_A07G0004;Gh_D07G0010;Gh_A12G1349;Gh_A02G1766;Gh_D03G0665;Gh_A02G1699;Gh_A11G0858;Gh_D04G0041;Gh_A03G0694;Gh_A03G0803;Gh_A06G0044;Gh_A08G1331;Gh_A12G1639;Gh_A12G2430;Gh_D02G1225;Gh_D06G0889;Gh_D08G1626;Gh_D08G1777;Gh_D10G0022;Gh_A11G0809;XLOC_048753;Gh_D05G0972;Gh_D08G1432;Gh_A04G0658;Gh_D04G1122;Gh_D12G2008;Gh_A04G1265;Gh_A07G0605;Gh_A11G0343;Gh_A11G0755;Gh_A11G2687;Gh_A11G3137;Gh_…
GO:0043603	cellular amide metabolic process	51	2355	0.00278583	0.0418849	Gh_D01G0566;Gh_A03G0600;Gh_A03G0056;Gh_A04G1482;Gh_A05G0671;Gh_A05G0673;Gh_A05G0720;Gh_A08G1028;Gh_A08G1748;Gh_A09G0401;Gh_A09G0436;Gh_A09G1014;Gh_A09G1914;Gh_A09G1915;Gh_A13G0164;Gh_A13G0782;Gh_A13G1387;Gh_A13G2099;Gh_D01G0987;Gh_D03G1600;Gh_D04G1932;Gh_D05G0817;Gh_D05G0819;Gh_D05G2672;Gh_D08G1070;Gh_D08G1306;Gh_D09G0547;Gh_D09G2112;Gh_D10G0359;Gh_D13G0182;Gh_D13G0325;Gh_A08G1346;Gh_D03G0602;Gh_…
GO:0016050	vesicle organization	11	282	0.00283028	0.0422577	Gh_A12G1499;Gh_D02G0641;Gh_A06G0613;Gh_D04G0285;Gh_D06G0694;Gh_D10G2077;Gh_A10G1265;Gh_D10G1219;Gh_A08G2255;Gh_D03G0492;Gh_D05G1389
GO:0006790	sulfur compound metabolic process	25	942	0.00289698	0.0429552	Gh_A06G1314;Gh_A02G0029;Gh_A02G0329;Gh_D02G0395;Gh_A01G0700;Gh_A11G0809;Gh_D01G0718;Gh_D09G2034;Gh_A01G0457;Gh_A12G0189;Gh_D13G1547;Gh_A03G2017;Gh_D02G1080;Gh_A04G0409;Gh_A07G0716;Gh_A10G1891;Gh_A11G1459;Gh_A11G2032;Gh_A13G1314;Gh_D04G0849;Gh_D04G1329;Gh_D07G0778;Gh_D10G2161;Gh_D11G1615;Gh_D11G2311
GO:0040030	regulation of molecular function, epigenetic	2	6	0.00298241	0.0433256	Gh_A11G2687;Gh_D11G3047
GO:0045857	negative regulation of molecular function, epigenetic	2	6	0.00298241	0.0433256	Gh_A11G2687;Gh_D11G3047
GO:0098725	symmetric cell division	2	6	0.00298241	0.0433256	Gh_A07G0004;Gh_D07G0010
GO:0018126	protein hydroxylation	4	42	0.00308203	0.0435945	Gh_A09G2040;Gh_A11G3036;Gh_D05G1748;Gh_D11G0723
GO:0018401	peptidyl-proline hydroxylation to 4-hydroxy-L-proline	4	42	0.00308203	0.0435945	Gh_A09G2040;Gh_A11G3036;Gh_D05G1748;Gh_D11G0723
GO:0019471	4-hydroxyproline metabolic process	4	42	0.00308203	0.0435945	Gh_A09G2040;Gh_A11G3036;Gh_D05G1748;Gh_D11G0723
GO:0019511	peptidyl-proline hydroxylation	4	42	0.00308203	0.0435945	Gh_A09G2040;Gh_A11G3036;Gh_D05G1748;Gh_D11G0723
GO:0045492	xylan biosynthetic process	7	132	0.00310707	0.0436615	Gh_A10G0734;Gh_D10G1036;Gh_D12G1919;Gh_A05G2883;Gh_A10G1553;Gh_D06G2122;Gh_D10G1803
GO:0044262	cellular carbohydrate metabolic process	31	1266	0.00331242	0.0462448	Gh_A10G1553;Gh_D10G1803;Gh_A01G1615;Gh_A08G1331;Gh_D01G1845;Gh_D05G1460;Gh_D08G1626;Gh_A02G1739;Gh_A04G0541;Gh_A05G3404;Gh_A10G0734;Gh_D10G1036;Gh_A08G0477;Gh_A11G1858;Gh_A05G2482;Gh_A09G2368;XLOC_050964;Gh_A05G0970;Gh_A06G1042;Gh_D05G1079;Gh_D06G1261;Gh_D10G0773;Gh_A05G1912;Gh_D05G2658;Gh_A09G0100;Gh_D09G0097;Gh_D12G1919;Gh_D08G0434;Gh_D07G0643;Gh_A05G2883;Gh_D06G2122
GO:0045489	pectin biosynthetic process	8	171	0.0035039	0.0486025	Gh_A01G1615;Gh_A05G3147;Gh_D01G1845;Gh_D04G0487;Gh_A05G0970;Gh_A06G1042;Gh_D05G1079;Gh_D06G1261
GO:0010074	maintenance of meristem identity	8	172	0.00362961	0.0500235	Gh_A04G1265;Gh_A13G0751;Gh_D04G1892;Gh_D06G0267;Gh_D13G0878;Gh_A07G0605;Gh_A11G0755;Gh_D07G0671
GO:0030042	actin filament depolymerization	4	44	0.00365442	0.0500446	Gh_A01G1886;Gh_A03G0335;Gh_D01G2144;Gh_D03G1240
GO:0009867	jasmonic acid mediated signaling pathway	12	335	0.00371298	0.0503415	Gh_A01G1078;Gh_A01G1225;Gh_A06G0564;Gh_A10G1753;Gh_A11G1065;Gh_D01G1945;Gh_D08G1685;Gh_D13G1328;Gh_A07G1297;Gh_D03G1422;Gh_A02G0029;Gh_D02G1080
GO:0006207	'de novo' pyrimidine nucleobase biosynthetic process	3	22	0.00372293	0.0503415	Gh_A11G0561;Gh_A13G0108;Gh_D13G0125
GO:0044087	regulation of cellular component biogenesis	13	380	0.00381424	0.0512539	Gh_A12G1349;XLOC_083649;Gh_A11G2432;Gh_D01G0918;Gh_D11G2749;Gh_A05G3379;Gh_D04G0088;Gh_D06G2066;Gh_A13G0038;Gh_A12G2155;Gh_Sca005822G01;Gh_A12G1285;Gh_D12G1407
GO:0044764	multi-organism cellular process	12	339	0.00407758	0.0542171	Gh_A03G0483;Gh_A03G1031;Gh_A07G1811;Gh_A09G1394;Gh_A10G2281;Gh_D08G1685;Gh_D09G1399;Gh_D11G2439;Gh_A05G1440;Gh_A01G1795;Gh_A10G1842;Gh_D10G2099
GO:0042754	negative regulation of circadian rhythm	2	7	0.00413563	0.0542171	Gh_A12G1061;Gh_D12G1184
GO:0046677	response to antibiotic	2	7	0.00413563	0.0542171	Gh_A03G1580;Gh_D02G2425
GO:0071461	cellular response to redox state	2	7	0.00413563	0.0542171	Gh_A11G2019;Gh_D11G2299
GO:0045116	protein neddylation	3	23	0.00423599	0.0551962	Gh_A03G0950;Gh_D11G0474;Gh_D11G1882
GO:0070727	cellular macromolecule localization	35	1507	0.0043164	0.0559052	Gh_A12G1499;Gh_D02G0641;Gh_D03G0492;XLOC_076935;Gh_A08G0812;Gh_A05G0426;Gh_D08G0434;Gh_D13G1006;Gh_A09G1955;Gh_D09G2160;XLOC_074623;Gh_A08G1162;Gh_A01G0724;Gh_A03G1715;Gh_A05G1203;Gh_A06G1999;Gh_A07G2074;Gh_A11G0267;Gh_A12G1333;Gh_D01G0652;Gh_D02G1960;Gh_D03G1631;Gh_D05G1048;Gh_D05G1257;Gh_D05G1380;Gh_D06G2125;Gh_D07G2289;Gh_D10G0825;Gh_D11G0286;Gh_D11G0635;Gh_D11G0695;Gh_D11G1561;Gh_Sca060638G01…
GO:0010383	cell wall polysaccharide metabolic process	12	342	0.00436944	0.0559185	Gh_A10G1553;Gh_D10G1803;Gh_A10G0734;Gh_D10G1036;Gh_D12G1919;Gh_D06G2122;Gh_A05G0970;Gh_A06G1042;Gh_D05G1079;Gh_D06G1261;Gh_D07G0643;Gh_A05G2883
GO:0071395	cellular response to jasmonic acid stimulus	12	342	0.00436944	0.0559185	Gh_A01G1078;Gh_A01G1225;Gh_A06G0564;Gh_A10G1753;Gh_A11G1065;Gh_D01G1945;Gh_D08G1685;Gh_D13G1328;Gh_A07G1297;Gh_D03G1422;Gh_A02G0029;Gh_D02G1080
GO:0005976	polysaccharide metabolic process	32	1349	0.00457231	0.0581685	Gh_A10G1553;Gh_D10G1803;Gh_A01G1615;Gh_A08G1331;Gh_D01G1845;Gh_D05G1460;Gh_D08G1626;Gh_A02G1739;Gh_A04G0541;Gh_A05G3404;Gh_A10G0734;Gh_D10G1036;Gh_A05G2482;Gh_A09G2368;XLOC_050964;Gh_A05G0970;Gh_A06G1042;Gh_D05G1079;Gh_D06G1261;Gh_A05G1912;Gh_D05G2658;Gh_A09G0100;Gh_D09G0097;Gh_D12G1919;Gh_D08G0434;Gh_A05G3147;Gh_D04G0487;Gh_D06G2122;Gh_A01G1443;Gh_D01G1683;Gh_D07G0643;Gh_A05G2883
GO:0048442	sepal development	3	24	0.00478985	0.0602232	Gh_A04G1265;Gh_D04G1892;Gh_D07G1064
GO:0048464	flower calyx development	3	24	0.00478985	0.0602232	Gh_A04G1265;Gh_D04G1892;Gh_D07G1064
GO:0006576	cellular biogenic amine metabolic process	9	220	0.00487474	0.060582	Gh_D12G1540;Gh_A03G0803;Gh_A12G2430;Gh_D02G1225;Gh_A12G2275;Gh_D06G0889;Gh_D12G2425;Gh_A12G0153;Gh_A13G0376
GO:0044106	cellular amine metabolic process	9	220	0.00487474	0.060582	Gh_D12G1540;Gh_A03G0803;Gh_A12G2430;Gh_D02G1225;Gh_A12G2275;Gh_D06G0889;Gh_D12G2425;Gh_A12G0153;Gh_A13G0376
GO:0045491	xylan metabolic process	7	144	0.00500297	0.0615145	Gh_A10G0734;Gh_D10G1036;Gh_D12G1919;Gh_A10G1553;Gh_D06G2122;Gh_D10G1803;Gh_A05G2883
GO:0052325	cell wall pectin biosynthetic process	4	48	0.00500699	0.0615145	Gh_A05G0970;Gh_A06G1042;Gh_D05G1079;Gh_D06G1261
GO:0008654	phospholipid biosynthetic process	13	394	0.0051382	0.0627677	Gh_A08G2118;Gh_D04G1883;Gh_D11G0475;Gh_D05G1667;Gh_D09G1169;Gh_A03G1580;Gh_D02G2425;Gh_A06G1018;Gh_D06G1222;Gh_A03G0803;Gh_A12G2430;Gh_D02G1225;Gh_D07G0140
GO:0032261	purine nucleotide salvage	3	25	0.0053854	0.0645206	Gh_D04G1281;Gh_A09G1394;Gh_D09G1399
GO:0043101	purine-containing compound salvage	3	25	0.0053854	0.0645206	Gh_A09G1394;Gh_D09G1399;Gh_D04G1281
GO:0006896	Golgi to vacuole transport	4	49	0.00539098	0.0645206	Gh_A12G1499;Gh_D02G0641;Gh_D03G0492;Gh_D05G2378
GO:0006562	proline catabolic process	2	8	0.00546174	0.0645206	Gh_A03G0575;Gh_D03G0856
GO:0010133	proline catabolic process to glutamate	2	8	0.00546174	0.0645206	Gh_A03G0575;Gh_D03G0856
GO:0010235	guard mother cell cytokinesis	2	8	0.00546174	0.0645206	Gh_A07G0004;Gh_D07G0010
GO:0045017	glycerolipid biosynthetic process	10	267	0.00570531	0.0670296	Gh_A08G2118;Gh_D04G1883;Gh_A11G1858;Gh_D01G1141;Gh_D05G1667;Gh_D09G1169;Gh_A03G0803;Gh_A12G2430;Gh_D02G1225;Gh_D07G0140
GO:0045912	negative regulation of carbohydrate metabolic process	3	26	0.00602345	0.0700023	Gh_A05G2424;Gh_D05G2691;Gh_D12G1258
GO:0048640	negative regulation of developmental growth	3	26	0.00602345	0.0700023	Gh_A11G3137;Gh_D11G2117;Gh_A08G0120
GO:0098869	cellular oxidant detoxification	4	51	0.00621691	0.0711072	Gh_A07G0716;Gh_A08G2385;Gh_A12G2084;Gh_D07G0778
GO:1990748	cellular detoxification	4	51	0.00621691	0.0711072	Gh_A07G0716;Gh_A08G2385;Gh_A12G2084;Gh_D07G0778
GO:0018208	peptidyl-proline modification	7	150	0.00622618	0.0711072	Gh_D01G0026;Gh_D02G1247;Gh_D07G1064;Gh_A09G2040;Gh_A11G3036;Gh_D05G1748;Gh_D11G0723
GO:0010109	regulation of photosynthesis	6	114	0.00625082	0.0711072	Gh_A11G2019;Gh_D11G2299;Gh_A05G2424;Gh_D05G2691;Gh_D12G1258;Gh_D13G1979
GO:0030154	cell differentiation	52	2518	0.00637809	0.0721731	Gh_D13G2248;Gh_A07G0004;Gh_D07G0010;Gh_A02G1699;Gh_A11G0858;Gh_D04G0041;Gh_A11G0809;XLOC_048753;Gh_D05G0972;Gh_D08G1432;Gh_A04G0658;Gh_D04G1122;Gh_A04G1265;Gh_A07G0605;Gh_A11G0343;Gh_A11G0755;Gh_A11G2687;Gh_A11G3137;Gh_A13G0751;Gh_D04G1892;Gh_D06G0267;Gh_D07G0671;Gh_D11G2117;Gh_D11G3047;Gh_D13G0878;Gh_A03G0803;Gh_A05G3379;Gh_A12G2430;Gh_D02G1225;Gh_D04G0514;Gh_D05G2378;Gh_D07G0608;Gh_D09G2034;Gh_…
GO:0046474	glycerophospholipid biosynthetic process	8	190	0.00654629	0.0736886	Gh_A08G2118;Gh_D04G1883;Gh_D05G1667;Gh_D09G1169;Gh_A03G0803;Gh_A12G2430;Gh_D02G1225;Gh_D07G0140
GO:0044710	single-organism metabolic process	216	12905	0.00688104	0.0770533	XLOC_067083;Gh_D08G1528;Gh_A08G1162;Gh_A11G1816;Gh_A01G1615;Gh_A08G1331;Gh_D01G1845;Gh_D05G1460;Gh_D08G1626;Gh_A10G0606;Gh_D10G0793;Gh_A06G1314;Gh_D01G0566;Gh_A01G0920;Gh_A08G1006;Gh_Sca035444G01;Gh_A02G0029;Gh_D13G2216;Gh_D08G1096;Gh_A06G1490;Gh_D11G2205;Gh_A09G0007;Gh_D09G0003;Gh_A13G0108;Gh_D13G0125;Gh_A08G2118;Gh_D04G1883;Gh_D10G0022;Gh_A09G1394;Gh_D09G1399;Gh_A05G0970;Gh_A06G1042;Gh_D05G1079…
GO:0080005	photosystem stoichiometry adjustment	2	9	0.00695555	0.0774231	Gh_A11G2019;Gh_D11G2299
GO:0090558	plant epidermis development	24	959	0.00701516	0.0774231	Gh_A07G0004;Gh_D07G0010;Gh_A02G1699;Gh_A11G0858;Gh_D04G0041;Gh_A11G0809;Gh_D05G0972;Gh_D08G1432;Gh_A12G1349;Gh_D09G0602;Gh_D13G1183;Gh_A10G1960;Gh_D10G2242;Gh_D08G2152;Gh_A01G0391;Gh_A04G0340;Gh_A06G0604;Gh_A11G2595;Gh_A13G1276;Gh_D01G1589;Gh_D05G1670;Gh_D11G1364;Gh_D11G2962;Gh_D13G1580
GO:0006555	methionine metabolic process	5	83	0.00702209	0.0774231	Gh_A02G0329;Gh_D02G0395;Gh_A01G0457;Gh_A12G0189;Gh_D13G1547
GO:0019344	cysteine biosynthetic process	4	53	0.00712279	0.0780022	Gh_A01G0700;Gh_A11G0809;Gh_D01G0718;Gh_D09G2034
GO:0098771	inorganic ion homeostasis	18	652	0.00714718	0.0780022	Gh_A01G0920;Gh_D10G0773;Gh_D05G1620;Gh_D05G1284;Gh_A01G0740;Gh_A04G0051;Gh_D01G0760;Gh_D11G1058;Gh_A02G1051;Gh_A13G0924;Gh_D03G0651;Gh_D13G1172;Gh_D06G0490;Gh_A05G2580;Gh_D05G2868;Gh_D04G0145;Gh_D02G1385;Gh_D10G1831
GO:0009089	lysine biosynthetic process via diaminopimelate	3	28	0.00743004	0.0789128	Gh_A09G0007;Gh_A12G0401;Gh_D09G0003
GO:0046451	diaminopimelate metabolic process	3	28	0.00743004	0.0789128	Gh_A09G0007;Gh_A12G0401;Gh_D09G0003
GO:1902115	regulation of organelle assembly	3	28	0.00743004	0.0789128	Gh_D04G0088;Gh_D06G2066;Gh_A13G0038
GO:0009991	response to extracellular stimulus	19	705	0.00743578	0.0789128	Gh_A09G2089;Gh_D09G2296;Gh_A06G1490;Gh_D10G1831;Gh_A13G1314;Gh_D01G1644;Gh_A09G0738;Gh_D09G0739;Gh_A09G1752;Gh_D07G1710;Gh_D10G1709;Gh_D13G0923;Gh_A03G0983;Gh_A03G1743;Gh_D06G1912;Gh_D09G0971;Gh_A01G0920;Gh_A11G1254;Gh_D11G1058
GO:0050801	ion homeostasis	20	756	0.00745005	0.0789128	Gh_A01G0920;Gh_D10G0773;Gh_A02G0374;Gh_D05G1620;Gh_D08G1056;Gh_D05G1284;Gh_A01G0740;Gh_A04G0051;Gh_D01G0760;Gh_D11G1058;Gh_A02G1051;Gh_A13G0924;Gh_D03G0651;Gh_D13G1172;Gh_D06G0490;Gh_A05G2580;Gh_D05G2868;Gh_D04G0145;Gh_D02G1385;Gh_D10G1831
GO:0010015	root morphogenesis	24	964	0.00745083	0.0789128	Gh_A02G1699;Gh_A11G0858;Gh_D04G0041;Gh_A03G0983;Gh_D08G1685;Gh_A12G0851;Gh_D06G0382;Gh_D12G0930;Gh_D12G1540;Gh_A11G0809;Gh_D05G0972;Gh_D08G1432;Gh_D07G1064;Gh_D08G2152;Gh_A01G0391;Gh_A04G0340;Gh_A06G0604;Gh_A11G2595;Gh_A13G1276;Gh_D01G1589;Gh_D05G1670;Gh_D11G1364;Gh_D11G2962;Gh_D13G1580
GO:0006644	phospholipid metabolic process	17	606	0.00756441	0.0793899	Gh_A08G2118;Gh_D04G1883;Gh_D11G0475;Gh_D05G1667;Gh_A13G0900;Gh_D09G1169;Gh_D10G0773;Gh_A03G1580;Gh_D02G2425;Gh_A07G0446;Gh_D07G0510;Gh_A06G1018;Gh_D06G1222;Gh_A03G0803;Gh_A12G2430;Gh_D02G1225;Gh_D07G0140
GO:1902582	single-organism intracellular transport	38	1734	0.00757646	0.0793899	Gh_A08G0513;Gh_A12G1499;Gh_D02G0641;Gh_D08G0601;Gh_D11G0635;Gh_D12G0990;Gh_D03G0492;XLOC_076935;Gh_A12G2724;Gh_D05G2378;Gh_A08G0812;Gh_A05G0426;Gh_D05G0531;Gh_D11G0269;Gh_D12G0412;Gh_A03G1715;Gh_A05G1203;Gh_D05G1380;Gh_Sca060638G01;Gh_A09G1955;Gh_D09G2160;XLOC_074623;Gh_D05G3717;Gh_D07G1187;XLOC_041902;Gh_A06G0613;Gh_D04G0285;Gh_D06G0694;Gh_D10G2077;Gh_A03G1721;Gh_D02G2153;Gh_D02G2395;Gh_A08G1162…
GO:1902591	single-organism membrane budding	4	54	0.00760666	0.0793899	Gh_A06G0613;Gh_D04G0285;Gh_D06G0694;Gh_D10G2077
GO:0016482	cytoplasmic transport	29	1238	0.0079109	0.0821663	Gh_A12G1499;Gh_D02G0641;Gh_D03G0492;XLOC_076935;Gh_D05G2378;Gh_A08G0812;Gh_A05G0426;Gh_D05G0531;Gh_D11G0269;Gh_D12G0412;Gh_A08G0513;Gh_D08G0601;Gh_D12G0990;Gh_A03G1715;Gh_A05G1203;Gh_D05G1380;Gh_Sca060638G01;Gh_A09G1955;Gh_D09G2160;Gh_D05G3717;Gh_D07G1187;XLOC_041902;Gh_A08G1162;Gh_A07G0637;Gh_D10G1709;XLOC_074623;Gh_A08G1346;Gh_D08G1641;Gh_A11G0755
GO:0005977	glycogen metabolic process	5	86	0.00813385	0.0825423	Gh_A09G0100;Gh_D09G0097;Gh_D08G0434;Gh_A02G1739;Gh_A04G0541
GO:0006112	energy reserve metabolic process	5	86	0.00813385	0.0825423	Gh_A09G0100;Gh_D09G0097;Gh_D08G0434;Gh_A02G1739;Gh_A04G0541
GO:0098754	detoxification	5	86	0.00813385	0.0825423	Gh_A11G0809;Gh_A07G0716;Gh_A08G2385;Gh_A12G2084;Gh_D07G0778
GO:0009395	phospholipid catabolic process	3	29	0.0081999	0.0825423	Gh_D10G0773;Gh_A07G0446;Gh_D07G0510
GO:0055065	metal ion homeostasis	14	465	0.00820393	0.0825423	Gh_A01G0920;Gh_D05G1620;Gh_D05G1284;Gh_A01G0740;Gh_A04G0051;Gh_D01G0760;Gh_D11G1058;Gh_A02G1051;Gh_A13G0924;Gh_D03G0651;Gh_D13G1172;Gh_A05G2580;Gh_D05G2868;Gh_D04G0145
GO:0005980	glycogen catabolic process	2	10	0.00861197	0.0825423	Gh_A09G0100;Gh_D09G0097
GO:0015790	UDP-xylose transport	2	10	0.00861197	0.0825423	Gh_A08G2554;Gh_D08G0002
GO:0034063	stress granule assembly	2	10	0.00861197	0.0825423	Gh_D04G0088;Gh_D06G2066
GO:0050992	dimethylallyl diphosphate biosynthetic process	2	10	0.00861197	0.0825423	Gh_A03G1580;Gh_D02G2425
GO:0050993	dimethylallyl diphosphate metabolic process	2	10	0.00861197	0.0825423	Gh_A03G1580;Gh_D02G2425
GO:1901409	positive regulation of phosphorylation of RNA polymerase II C-terminal domain	2	10	0.00861197	0.0825423	Gh_A07G0587;Gh_A11G2416
GO:1901999	homogentisate metabolic process	2	10	0.00861197	0.0825423	Gh_A10G0606;Gh_D10G0793
GO:1902000	homogentisate catabolic process	2	10	0.00861197	0.0825423	Gh_A10G0606;Gh_D10G0793
GO:2000082	regulation of L-ascorbic acid biosynthetic process	2	10	0.00861197	0.0825423	Gh_A07G0561;Gh_D07G0627
GO:0008544	epidermis development	4	56	0.00863815	0.0825423	Gh_A04G0658;Gh_D04G1122;Gh_D01G1589;Gh_D13G2319
GO:0009913	epidermal cell differentiation	4	56	0.00863815	0.0825423	Gh_A04G0658;Gh_D04G1122;Gh_D01G1589;Gh_D13G2319
GO:0030855	epithelial cell differentiation	4	56	0.00863815	0.0825423	Gh_A04G0658;Gh_D04G1122;Gh_D01G1589;Gh_D13G2319
GO:0051668	localization within membrane	4	56	0.00863815	0.0825423	Gh_A06G0613;Gh_D04G0285;Gh_D06G0694;Gh_D10G2077
GO:0051603	proteolysis involved in cellular protein catabolic process	32	1413	0.00872199	0.0829746	Gh_D08G1096;XLOC_083649;Gh_A13G2286;Gh_D13G1176;Gh_A06G1244;Gh_A08G0812;Gh_A10G2225;Gh_A01G0391;Gh_A02G1809;Gh_A04G0340;Gh_A05G1632;Gh_A05G3392;Gh_A10G1753;Gh_A11G2066;Gh_A11G2595;Gh_A12G1527;Gh_A13G0038;Gh_A13G1276;Gh_D01G0973;Gh_D01G1945;Gh_D03G0669;Gh_D11G0215;Gh_D11G2172;Gh_D11G2370;Gh_D11G2962;Gh_D12G1650;Gh_D13G1580;Gh_A08G0120;Gh_D12G1317;Gh_A01G1078;Gh_A11G1065;Gh_D02G0182
GO:0019722	calcium-mediated signaling	5	88	0.00893937	0.084638	Gh_A01G0740;Gh_A04G0051;Gh_A12G0660;Gh_D01G0760;Gh_D12G0665
GO:0009085	lysine biosynthetic process	3	30	0.00901493	0.084638	Gh_A09G0007;Gh_A12G0401;Gh_D09G0003
GO:0019856	pyrimidine nucleobase biosynthetic process	3	30	0.00901493	0.084638	Gh_A11G0561;Gh_A13G0108;Gh_D13G0125
GO:0009735	response to cytokinin	23	928	0.00911476	0.0852032	Gh_A03G0983;Gh_D09G2246;Gh_A03G0950;Gh_A05G0601;Gh_A05G3724;Gh_A07G0716;Gh_A07G1100;Gh_A07G2000;Gh_A07G2151;Gh_A08G1006;Gh_A10G0347;Gh_A13G0782;Gh_D01G1141;Gh_D01G1856;Gh_D07G0778;Gh_D07G1173;Gh_D07G1199;Gh_D09G2034;Gh_D09G2285;Gh_D11G3202;XLOC_015234;XLOC_019457;XLOC_050131
GO:0010048	vernalization response	4	57	0.00918646	0.0855017	Gh_A05G0149;Gh_A11G2687;Gh_A12G1126;Gh_D11G3047
GO:0044036	cell wall macromolecule metabolic process	14	475	0.00975908	0.0904397	Gh_A10G1553;Gh_D10G1803;Gh_A05G0970;Gh_A06G1042;Gh_D05G1079;Gh_D06G1261;Gh_A10G0734;Gh_D10G1036;Gh_D12G1919;Gh_A01G1443;Gh_D01G1683;Gh_D06G2122;Gh_D07G0643;Gh_A05G2883
GO:0032989	cellular component morphogenesis	29	1261	0.00999848	0.0919252	Gh_A12G1349;Gh_A02G1766;Gh_D03G0665;Gh_A02G1699;Gh_A11G0858;Gh_D04G0041;Gh_A03G0694;Gh_A03G0803;Gh_A06G0044;Gh_A08G1331;Gh_A12G1639;Gh_A12G2430;Gh_D02G1225;Gh_D06G0889;Gh_D08G1626;Gh_D08G1777;Gh_D10G0022;Gh_D12G2008;Gh_A05G3379;Gh_D04G0514;Gh_D05G2378;Gh_D07G0608;Gh_D09G2034;Gh_D05G1670;Gh_D11G1364;Gh_D09G0602;Gh_D13G1183;Gh_A10G1960;Gh_D10G2242
GO:0042147	retrograde transport, endosome to Golgi	6	126	0.0100049	0.0919252	Gh_A08G0513;Gh_A12G1499;Gh_D02G0641;Gh_D05G2378;Gh_D08G0601;Gh_D12G0990
GO:0061024	membrane organization	17	625	0.0100573	0.0920136	Gh_A07G2074;Gh_D03G0492;Gh_D07G2289;Gh_D10G0825;Gh_D11G0695;Gh_A12G1499;Gh_D02G0641;Gh_A08G1429;Gh_A10G1265;Gh_D10G1219;Gh_A06G0613;Gh_D04G0285;Gh_D06G0694;Gh_D10G2077;XLOC_074623;Gh_A08G2255;Gh_D05G1389
GO:0044281	small molecule metabolic process	95	5210	0.0102568	0.0930122	XLOC_067083;Gh_A08G1162;Gh_A11G1816;Gh_A10G0606;Gh_D10G0793;Gh_A06G1314;Gh_A01G0920;Gh_A08G1006;Gh_Sca035444G01;Gh_A02G0029;Gh_D13G2216;Gh_A06G1490;Gh_D11G2205;Gh_A09G0007;Gh_D09G0003;Gh_A13G0108;Gh_D13G0125;Gh_D10G0022;Gh_A09G1394;Gh_D09G1399;Gh_A02G0329;Gh_D02G0395;Gh_D12G1540;Gh_A08G0477;Gh_D01G0918;Gh_A11G0561;Gh_A12G0430;Gh_D12G0427;Gh_A01G0700;Gh_A11G0809;Gh_D01G0718;Gh_D09G2034;Gh_D10G1112…
GO:0005983	starch catabolic process	4	59	0.0103499	0.0930122	Gh_A05G1912;Gh_A05G2482;Gh_A05G3404;Gh_D05G2658
GO:0019827	stem cell population maintenance	8	206	0.0103875	0.0930122	Gh_A04G1265;Gh_A13G0751;Gh_D04G1892;Gh_D06G0267;Gh_D13G0878;Gh_A07G0605;Gh_A11G0755;Gh_D07G0671
GO:0098727	maintenance of cell number	8	206	0.0103875	0.0930122	Gh_A04G1265;Gh_A13G0751;Gh_D04G1892;Gh_D06G0267;Gh_D13G0878;Gh_A07G0605;Gh_A11G0755;Gh_D07G0671
GO:0051214	RNA virus induced gene silencing	2	11	0.010426	0.0930122	Gh_A04G0311;Gh_D05G3343
GO:0080151	positive regulation of salicylic acid mediated signaling pathway	2	11	0.010426	0.0930122	Gh_A10G1891;Gh_D10G2161
GO:0044257	cellular protein catabolic process	32	1435	0.0107238	0.0949456	Gh_D08G1096;XLOC_083649;Gh_A13G2286;Gh_D13G1176;Gh_A06G1244;Gh_A08G0812;Gh_A10G2225;Gh_A01G0391;Gh_A02G1809;Gh_A04G0340;Gh_A05G1632;Gh_A05G3392;Gh_A10G1753;Gh_A11G2066;Gh_A11G2595;Gh_A12G1527;Gh_A13G0038;Gh_A13G1276;Gh_D01G0973;Gh_D01G1945;Gh_D03G0669;Gh_D11G0215;Gh_D11G2172;Gh_D11G2370;Gh_D11G2962;Gh_D12G1650;Gh_D13G1580;Gh_A08G0120;Gh_D12G1317;Gh_A01G1078;Gh_A11G1065;Gh_D02G0182
GO:0033554	cellular response to stress	55	2771	0.0108136	0.0949456	Gh_D10G1112;Gh_A09G2089;Gh_D09G2296;Gh_D08G1096;Gh_A08G0812;Gh_A12G1705;Gh_D02G1543;Gh_A05G3724;Gh_A12G2155;Gh_D01G1856;Gh_A01G1443;Gh_A02G1051;Gh_D01G1683;Gh_D02G1080;Gh_D03G0651;Gh_D12G1317;Gh_A05G2424;Gh_D05G2691;Gh_D12G1258;Gh_A10G1891;Gh_D10G2161;Gh_A13G1314;Gh_D01G1644;Gh_A09G1752;Gh_D07G1710;Gh_D10G1709;Gh_D13G0923;Gh_A03G0983;Gh_A03G1743;Gh_D06G1912;Gh_A12G0189;Gh_D05G0323;Gh_A11G1254;Gh_…
GO:0006278	RNA-dependent DNA replication	9	250	0.0108177	0.0949456	XLOC_001817;XLOC_003901;XLOC_005579;XLOC_043827;XLOC_050405;XLOC_069307;XLOC_078890;Gh_D07G1187;XLOC_048753
GO:0006950	response to stress	186	11066	0.0108194	0.0949456	Gh_A05G2405;Gh_A11G1858;Gh_D02G1080;Gh_D05G1460;Gh_D08G1685;Gh_D10G1112;Gh_A09G2089;Gh_D09G2296;Gh_A04G0737;Gh_A05G1876;Gh_A13G2173;Gh_D03G1154;Gh_D08G1096;Gh_D02G1385;Gh_Sca116756G01;XLOC_071073;Gh_A05G2883;Gh_D07G1710;Gh_A01G1791;Gh_A03G0575;Gh_A05G0934;Gh_A05G3724;Gh_A06G0572;Gh_A06G1257;Gh_A07G1297;Gh_A08G0477;Gh_A08G0812;Gh_A08G1006;Gh_A08G1162;Gh_A08G2385;Gh_A10G0042;Gh_A10G0489;Gh_A11G3047…
GO:0016049	cell growth	28	1216	0.0110584	0.0966489	Gh_A02G1699;Gh_A11G0858;Gh_D04G0041;Gh_A03G0694;Gh_A03G0803;Gh_A06G0044;Gh_A08G1331;Gh_A12G1639;Gh_A12G2430;Gh_D02G1225;Gh_D06G0889;Gh_D08G1626;Gh_D08G1777;Gh_D10G0022;Gh_A08G0474;Gh_D05G0972;Gh_D08G1432;Gh_A05G3379;Gh_D04G0514;Gh_D05G2378;Gh_D07G0608;Gh_D09G2034;Gh_D05G1670;Gh_D11G1364;Gh_A11G2687;Gh_A12G1349;Gh_D09G2246;Gh_D11G3047
GO:0045893	positive regulation of transcription, DNA-templated	27	1163	0.0112781	0.0981696	Gh_A04G1265;Gh_A07G0587;Gh_A07G0605;Gh_A11G0343;Gh_A11G0755;Gh_A11G2416;Gh_A13G0751;Gh_D04G1892;Gh_D06G0267;Gh_D07G0671;Gh_D13G0878;XLOC_032852;XLOC_083649;Gh_A04G1063;Gh_A05G2883;Gh_A06G0097;Gh_A07G1524;Gh_A12G1285;Gh_A13G1138;Gh_A13G1544;Gh_D04G1642;Gh_D09G2285;Gh_D12G1169;Gh_D12G1407;Gh_D12G2611;Gh_D13G1006;XLOC_041902
GO:0000038	very long-chain fatty acid metabolic process	5	94	0.0116827	0.100626	Gh_D06G1958;Gh_A10G1960;Gh_A11G3137;Gh_D10G2242;Gh_D11G2117
GO:0010077	maintenance of inflorescence meristem identity	3	33	0.011736	0.100626	Gh_A07G0605;Gh_A11G0755;Gh_D07G0671
GO:1902680	positive regulation of RNA biosynthetic process	27	1167	0.0117475	0.100626	Gh_A04G1265;Gh_A07G0587;Gh_A07G0605;Gh_A11G0343;Gh_A11G0755;Gh_A11G2416;Gh_A13G0751;Gh_D04G1892;Gh_D06G0267;Gh_D07G0671;Gh_D13G0878;XLOC_032852;XLOC_083649;Gh_A04G1063;Gh_A05G2883;Gh_A06G0097;Gh_A07G1524;Gh_A12G1285;Gh_A13G1138;Gh_A13G1544;Gh_D04G1642;Gh_D09G2285;Gh_D12G1169;Gh_D12G1407;Gh_D12G2611;Gh_D13G1006;XLOC_041902
GO:1903508	positive regulation of nucleic acid-templated transcription	27	1167	0.0117475	0.100626	Gh_A04G1265;Gh_A07G0587;Gh_A07G0605;Gh_A11G0343;Gh_A11G0755;Gh_A11G2416;Gh_A13G0751;Gh_D04G1892;Gh_D06G0267;Gh_D07G0671;Gh_D13G0878;XLOC_032852;XLOC_083649;Gh_A04G1063;Gh_A05G2883;Gh_A06G0097;Gh_A07G1524;Gh_A12G1285;Gh_A13G1138;Gh_A13G1544;Gh_D04G1642;Gh_D09G2285;Gh_D12G1169;Gh_D12G1407;Gh_D12G2611;Gh_D13G1006;XLOC_041902
GO:0070647	protein modification by small protein conjugation or removal	41	1963	0.012108	0.103303	Gh_A08G0258;Gh_A03G0695;Gh_A05G1632;Gh_A06G1244;Gh_A10G2225;Gh_A11G2066;Gh_A12G1527;Gh_D01G0973;Gh_D02G0182;Gh_D11G2370;Gh_D12G1650;Gh_A01G1463;Gh_A03G0950;Gh_A04G0592;Gh_A08G0120;Gh_A12G0694;Gh_A13G0038;Gh_D04G1053;Gh_D10G2630;Gh_D11G0215;Gh_D11G2017;Gh_D12G1317;Gh_Sca116756G01;XLOC_031487;Gh_D11G0474;Gh_D11G1882;Gh_A05G1876;Gh_A02G1809;Gh_A10G1753;Gh_D01G1945;Gh_D03G0669;Gh_D11G2172;Gh_A01G0391…
GO:0090407	organophosphate biosynthetic process	23	953	0.0121751	0.103464	Gh_A01G0920;Gh_A08G1006;Gh_Sca035444G01;Gh_A08G2118;Gh_D04G1883;Gh_D11G0475;Gh_D05G1667;Gh_D09G1169;Gh_D04G1281;Gh_A05G1897;Gh_A03G1580;Gh_D02G2425;Gh_A09G1394;Gh_D09G1399;Gh_A06G1018;Gh_D06G1222;Gh_A03G0803;Gh_A12G2430;Gh_D02G1225;Gh_A11G0561;Gh_D07G0140;Gh_A13G0108;Gh_D13G0125
GO:0010603	regulation of cytoplasmic mRNA processing body assembly	2	12	0.0123928	0.104489	Gh_D04G0088;Gh_D06G2066
GO:1901407	regulation of phosphorylation of RNA polymerase II C-terminal domain	2	12	0.0123928	0.104489	Gh_A07G0587;Gh_A11G2416
GO:0006596	polyamine biosynthetic process	3	34	0.0127365	0.105728	Gh_A12G2275;Gh_D06G0889;Gh_D12G2425
GO:0007584	response to nutrient	3	34	0.0127365	0.105728	Gh_A09G0738;Gh_D09G0739;Gh_D09G0971
GO:0019243	methylglyoxal catabolic process to D-lactate via S-lactoyl-glutathione	3	34	0.0127365	0.105728	Gh_A10G1250;Gh_D06G1635;Gh_D13G2432
GO:0061727	methylglyoxal catabolic process to lactate	3	34	0.0127365	0.105728	Gh_A10G1250;Gh_D06G1635;Gh_D13G2432
GO:0030833	regulation of actin filament polymerization	6	134	0.013259	0.109642	Gh_A12G1349;Gh_A11G2432;Gh_D01G0918;Gh_D11G2749;Gh_A05G3379;Gh_Sca005822G01
GO:0009826	unidimensional cell growth	21	854	0.0133339	0.109778	Gh_A02G1699;Gh_A11G0858;Gh_D04G0041;Gh_A03G0694;Gh_A03G0803;Gh_A06G0044;Gh_A08G1331;Gh_A12G1639;Gh_A12G2430;Gh_D02G1225;Gh_D06G0889;Gh_D08G1626;Gh_D08G1777;Gh_D10G0022;Gh_A05G3379;Gh_D04G0514;Gh_D05G2378;Gh_D07G0608;Gh_D09G2034;Gh_D05G1670;Gh_D11G1364
GO:0048229	gametophyte development	29	1291	0.0133776	0.109778	Gh_D13G2248;Gh_A02G1766;Gh_D03G0665;XLOC_031487;Gh_A07G0004;Gh_A08G1360;Gh_D07G0010;Gh_D12G2026;XLOC_048753;Gh_D12G2008;Gh_A03G0803;Gh_A05G0593;Gh_A07G1096;Gh_A07G1297;Gh_A10G1329;Gh_A11G0503;Gh_A11G3126;Gh_A12G2430;Gh_D02G1080;Gh_D02G1225;Gh_D03G1422;Gh_D05G0723;Gh_D07G0608;Gh_D08G0434;Gh_D11G0581;Gh_D11G2250;XLOC_083649;Gh_A11G0858;Gh_D09G2246
GO:0006534	cysteine metabolic process	4	64	0.013663	0.111694	Gh_A01G0700;Gh_A11G0809;Gh_D01G0718;Gh_D09G2034
GO:0009664	plant-type cell wall organization	13	447	0.0137823	0.111834	Gh_A02G1766;Gh_D03G0665;Gh_D08G1777;Gh_A08G1331;Gh_D08G1626;Gh_A01G1615;Gh_D01G1845;Gh_A05G3379;Gh_A08G0474;Gh_A05G0970;Gh_A06G1042;Gh_D05G1079;Gh_D06G1261
GO:0009173	pyrimidine ribonucleoside monophosphate metabolic process	3	35	0.0137842	0.111834	Gh_A13G0108;Gh_D13G0125;Gh_A11G0561
GO:0008064	regulation of actin polymerization or depolymerization	6	136	0.0141758	0.112605	Gh_A12G1349;Gh_A11G2432;Gh_D01G0918;Gh_D11G2749;Gh_A05G3379;Gh_Sca005822G01
GO:0030832	regulation of actin filament length	6	136	0.0141758	0.112605	Gh_A12G1349;Gh_A11G2432;Gh_D01G0918;Gh_D11G2749;Gh_A05G3379;Gh_Sca005822G01
GO:0030163	protein catabolic process	33	1523	0.014199	0.112605	Gh_D08G1096;Gh_A08G0812;XLOC_083649;Gh_A05G3392;Gh_D11G0049;Gh_A13G2286;Gh_D13G1176;Gh_A06G1244;Gh_A10G2225;Gh_A01G0391;Gh_A02G1809;Gh_A04G0340;Gh_A05G1632;Gh_A10G1753;Gh_A11G2066;Gh_A11G2595;Gh_A12G1527;Gh_A13G0038;Gh_A13G1276;Gh_D01G0973;Gh_D01G1945;Gh_D03G0669;Gh_D11G0215;Gh_D11G2172;Gh_D11G2370;Gh_D11G2962;Gh_D12G1650;Gh_D13G1580;Gh_A08G0120;Gh_D12G1317;Gh_A01G1078;Gh_A11G1065;Gh_D02G0182
GO:0097164	ammonium ion metabolic process	5	99	0.0143662	0.112605	Gh_A03G0803;Gh_A12G2430;Gh_D02G1225;Gh_A12G2275;Gh_D12G2425
GO:0001560	regulation of cell growth by extracellular stimulus	1	1	0.0143822	0.112605	Gh_A06G1490
GO:0019428	allantoin biosynthetic process	1	1	0.0143822	0.112605	Gh_A06G1490
GO:0070726	cell wall assembly	4	65	0.0143973	0.112605	Gh_A02G1766;Gh_D03G0665;Gh_A05G3379;Gh_A08G0474
GO:0071668	plant-type cell wall assembly	4	65	0.0143973	0.112605	Gh_A02G1766;Gh_D03G0665;Gh_A05G3379;Gh_A08G0474
GO:0098586	cellular response to virus	4	65	0.0143973	0.112605	Gh_A04G0311;Gh_D05G3343;Gh_A03G0483;Gh_A05G0437
GO:0009932	cell tip growth	13	450	0.0144875	0.112605	Gh_A02G1699;Gh_A11G0858;Gh_D04G0041;Gh_A03G0803;Gh_A05G3379;Gh_A12G2430;Gh_D02G1225;Gh_D04G0514;Gh_D05G2378;Gh_D07G0608;Gh_D09G2034;Gh_D05G1670;Gh_D11G1364
GO:0009868	jasmonic acid and ethylene-dependent systemic resistance, jasmonic acid mediated signaling pathway	2	13	0.0145077	0.112605	Gh_A07G1297;Gh_D03G1422
GO:0010042	response to manganese ion	2	13	0.0145077	0.112605	Gh_A05G2580;Gh_D05G2868
GO:0044699	single-organism process	468	30319	0.0147946	0.114418	XLOC_067083;Gh_A08G1360;Gh_D12G2026;Gh_A12G1349;Gh_D08G1528;Gh_A01G0920;Gh_A08G1162;Gh_A04G1265;Gh_A13G0751;Gh_D04G1892;Gh_D06G0267;Gh_D13G0878;Gh_A11G1816;Gh_A01G1615;Gh_A08G1331;Gh_D01G1845;Gh_D05G1460;Gh_D08G1626;Gh_A03G0335;Gh_D03G1240;Gh_A03G0483;Gh_A04G0147;Gh_A07G0587;Gh_A08G0258;Gh_A09G1955;Gh_A11G2416;Gh_A13G0814;Gh_D02G1080;Gh_D09G2160;Gh_D13G2526;XLOC_031487;Gh_D13G2248;Gh_A07G0004;Gh_…
GO:0006089	lactate metabolic process	3	36	0.0148795	0.114663	Gh_A10G1250;Gh_D06G1635;Gh_D13G2432
GO:0032956	regulation of actin cytoskeleton organization	6	138	0.0151358	0.115551	Gh_A12G1349;Gh_A11G2432;Gh_D01G0918;Gh_D11G2749;Gh_A05G3379;Gh_Sca005822G01
GO:0032970	regulation of actin filament-based process	6	138	0.0151358	0.115551	Gh_A12G1349;Gh_A11G2432;Gh_D01G0918;Gh_D11G2749;Gh_A05G3379;Gh_Sca005822G01
GO:0042439	ethanolamine-containing compound metabolic process	4	66	0.015156	0.115551	Gh_A03G0803;Gh_A12G2430;Gh_D02G1225;Gh_A12G0153
GO:0055080	cation homeostasis	16	605	0.0155807	0.118344	Gh_A01G0920;Gh_D05G1620;Gh_D05G1284;Gh_A01G0740;Gh_A04G0051;Gh_D01G0760;Gh_D11G1058;Gh_A02G1051;Gh_A13G0924;Gh_D03G0651;Gh_D13G1172;Gh_A05G2580;Gh_D05G2868;Gh_D04G0145;Gh_D02G1385;Gh_D10G1831
GO:0046916	cellular transition metal ion homeostasis	6	139	0.0156324	0.118344	Gh_A01G0920;Gh_D05G1620;Gh_D05G1284;Gh_A05G2580;Gh_D05G2868;Gh_D04G0145
GO:0040007	growth	33	1537	0.0159892	0.12062	Gh_A05G0276;Gh_A11G1858;Gh_A02G1699;Gh_A11G0858;Gh_D04G0041;Gh_A03G0694;Gh_A03G0803;Gh_A06G0044;Gh_A08G1331;Gh_A12G1639;Gh_A12G2430;Gh_D02G1225;Gh_D06G0889;Gh_D08G1626;Gh_D08G1777;Gh_D10G0022;Gh_A08G0474;Gh_D05G0972;Gh_D08G1432;Gh_D05G1667;Gh_A08G1360;Gh_D12G2026;Gh_A05G3379;Gh_D04G0514;Gh_D05G2378;Gh_D07G0608;Gh_D09G2034;Gh_D05G1670;Gh_D11G1364;Gh_A11G2687;Gh_A12G1349;Gh_D09G2246;Gh_D11G3047
GO:0072507	divalent inorganic cation homeostasis	6	140	0.01614	0.121058	Gh_A01G0920;Gh_A02G1051;Gh_A13G0924;Gh_D03G0651;Gh_D13G1172;Gh_D05G1284
GO:0030148	sphingolipid biosynthetic process	5	102	0.0161598	0.121058	Gh_D02G1253;Gh_A11G3137;Gh_A12G2155;Gh_D09G1528;Gh_D11G2117
GO:0051254	positive regulation of RNA metabolic process	27	1202	0.0165655	0.123447	Gh_A04G1265;Gh_A07G0587;Gh_A07G0605;Gh_A11G0343;Gh_A11G0755;Gh_A11G2416;Gh_A13G0751;Gh_D04G1892;Gh_D06G0267;Gh_D07G0671;Gh_D13G0878;XLOC_032852;XLOC_083649;Gh_A04G1063;Gh_A05G2883;Gh_A06G0097;Gh_A07G1524;Gh_A12G1285;Gh_A13G1138;Gh_A13G1544;Gh_D04G1642;Gh_D09G2285;Gh_D12G1169;Gh_D12G1407;Gh_D12G2611;Gh_D13G1006;XLOC_041902
GO:0031668	cellular response to extracellular stimulus	16	610	0.0166913	0.123447	Gh_A09G2089;Gh_D09G2296;Gh_A06G1490;Gh_D10G1831;Gh_A13G1314;Gh_D01G1644;Gh_A09G1752;Gh_D07G1710;Gh_D10G1709;Gh_D13G0923;Gh_A03G0983;Gh_A03G1743;Gh_D06G1912;Gh_A01G0920;Gh_A11G1254;Gh_D11G1058
GO:0043094	cellular metabolic compound salvage	9	269	0.0167009	0.123447	Gh_A09G1394;Gh_D09G1399;Gh_A01G0457;Gh_A02G0329;Gh_A12G0189;Gh_D02G0395;Gh_D13G1547;Gh_D04G1281;Gh_D01G1644
GO:0006597	spermine biosynthetic process	2	14	0.0167659	0.123447	Gh_A12G2275;Gh_D12G2425
GO:0016572	histone phosphorylation	2	14	0.0167659	0.123447	Gh_A07G0004;Gh_D07G0010
GO:0032271	regulation of protein polymerization	6	142	0.0171893	0.126133	Gh_A12G1349;Gh_A11G2432;Gh_D01G0918;Gh_D11G2749;Gh_A05G3379;Gh_Sca005822G01
GO:0019932	second-messenger-mediated signaling	5	104	0.0174348	0.127499	Gh_A01G0740;Gh_A04G0051;Gh_A12G0660;Gh_D01G0760;Gh_D12G0665
GO:0031328	positive regulation of cellular biosynthetic process	30	1377	0.0175333	0.127785	Gh_A04G1265;Gh_A07G0587;Gh_A07G0605;Gh_A11G0343;Gh_A11G0755;Gh_A11G2416;Gh_A13G0751;Gh_D04G1892;Gh_D06G0267;Gh_D07G0671;Gh_D13G0878;XLOC_032852;XLOC_083649;Gh_A03G0600;Gh_D03G0997;Gh_A04G1063;Gh_A05G2883;Gh_A06G0097;Gh_A07G1524;Gh_A12G1285;Gh_A13G1138;Gh_A13G1544;Gh_D04G1642;Gh_D09G2285;Gh_D12G1169;Gh_D12G1407;Gh_D12G2611;Gh_D13G1006;XLOC_041902;Gh_D05G1460
GO:0044712	single-organism catabolic process	42	2073	0.0177078	0.128621	Gh_D08G1528;Gh_A10G0606;Gh_D10G0793;Gh_A06G1314;Gh_D08G1096;Gh_A08G0812;Gh_D12G0193;Gh_D08G0586;Gh_A12G0430;Gh_D12G0427;Gh_D11G2205;Gh_A06G1490;Gh_D10G0487;Gh_A09G0100;Gh_D09G0097;Gh_A10G1250;Gh_D06G1635;Gh_D13G2432;Gh_A04G0409;Gh_A11G1459;Gh_A11G2032;Gh_A12G0927;Gh_A13G1314;Gh_D04G0849;Gh_D04G1329;Gh_D11G1615;Gh_D11G2311;Gh_D12G1017;Gh_D10G0773;Gh_A07G0446;Gh_D07G0510;Gh_A06G0604;Gh_A10G1786;XLO…
GO:0009438	methylglyoxal metabolic process	3	39	0.0184529	0.132246	Gh_A10G1250;Gh_D06G1635;Gh_D13G2432
GO:0042182	ketone catabolic process	3	39	0.0184529	0.132246	Gh_A10G1250;Gh_D06G1635;Gh_D13G2432
GO:0046470	phosphatidylcholine metabolic process	3	39	0.0184529	0.132246	Gh_A03G0803;Gh_A12G2430;Gh_D02G1225
GO:0051596	methylglyoxal catabolic process	3	39	0.0184529	0.132246	Gh_A10G1250;Gh_D06G1635;Gh_D13G2432
GO:0010557	positive regulation of macromolecule biosynthetic process	28	1271	0.018671	0.133179	Gh_A04G1265;Gh_A07G0587;Gh_A07G0605;Gh_A11G0343;Gh_A11G0755;Gh_A11G2416;Gh_A13G0751;Gh_D04G1892;Gh_D06G0267;Gh_D07G0671;Gh_D13G0878;XLOC_032852;XLOC_083649;Gh_A03G0600;Gh_A04G1063;Gh_A05G2883;Gh_A06G0097;Gh_A07G1524;Gh_A12G1285;Gh_A13G1138;Gh_A13G1544;Gh_D04G1642;Gh_D09G2285;Gh_D12G1169;Gh_D12G1407;Gh_D12G2611;Gh_D13G1006;XLOC_041902
GO:0048878	chemical homeostasis	26	1159	0.018707	0.133179	Gh_A01G0920;Gh_A02G1766;Gh_D03G0665;Gh_D10G0773;Gh_A02G0374;Gh_D05G1620;Gh_A12G2155;Gh_A03G0950;Gh_D08G1056;Gh_D05G1284;Gh_A01G0740;Gh_A04G0051;Gh_D01G0760;Gh_D11G1058;Gh_A02G1051;Gh_A13G0924;Gh_D03G0651;Gh_D13G1172;Gh_D06G0490;Gh_A03G0983;Gh_A05G2580;Gh_D05G2868;Gh_D04G0145;Gh_D02G1385;Gh_D10G1831;XLOC_067083
GO:0033043	regulation of organelle organization	14	517	0.0189581	0.134521	Gh_A12G1349;Gh_D07G1064;Gh_A11G2432;Gh_D01G0918;Gh_D11G2749;Gh_A05G3379;Gh_D04G0088;Gh_D06G2066;Gh_A05G0149;Gh_A13G0038;Gh_Sca005822G01;Gh_A07G0004;Gh_D07G0010;Gh_D04G0041
GO:0009088	threonine biosynthetic process	2	15	0.0191628	0.134641	Gh_A09G0007;Gh_D09G0003
GO:0046085	adenosine metabolic process	2	15	0.0191628	0.134641	Gh_A09G1394;Gh_D09G1399
GO:1990069	stomatal opening	2	15	0.0191628	0.134641	Gh_A07G0587;Gh_A11G2416
GO:0010118	stomatal movement	8	231	0.0194126	0.135904	XLOC_075879;Gh_A07G0587;Gh_A11G2416;Gh_D09G1220;Gh_A09G0738;Gh_A11G1858;Gh_D09G0739;Gh_D11G3202
GO:0009958	positive gravitropism	5	107	0.019469	0.135904	Gh_A03G1080;Gh_A06G0026;Gh_A11G3047;Gh_D11G2017;Gh_Sca065828G01
GO:0006508	proteolysis	49	2505	0.0196497	0.136476	Gh_D08G1096;Gh_A03G0695;XLOC_083649;Gh_A03G0557;Gh_A05G0593;Gh_A05G1441;Gh_A05G1876;Gh_A05G3396;Gh_A06G1296;Gh_A07G1096;Gh_A11G0800;Gh_A12G0838;Gh_A13G1566;Gh_D05G0723;Gh_D05G1614;Gh_D11G0049;Gh_D11G0938;Gh_D13G1903;Gh_A02G1809;Gh_A10G1753;Gh_D01G1945;Gh_D03G0669;Gh_D11G2172;Gh_A13G2286;Gh_D13G1176;Gh_A06G1244;Gh_A08G0812;Gh_A10G2225;Gh_A01G0391;Gh_A04G0340;Gh_A05G1632;Gh_A05G3392;Gh_A11G2066;Gh_…
GO:0042592	homeostatic process	34	1620	0.0196779	0.136476	Gh_A01G0920;Gh_A02G1766;Gh_D03G0665;Gh_A04G0173;Gh_A05G3724;Gh_A10G1647;Gh_D01G1856;Gh_D10G1112;Gh_D10G0773;Gh_A02G0374;Gh_D05G1620;Gh_A12G2155;Gh_A03G0950;Gh_D08G1056;Gh_D05G1284;Gh_D07G1187;XLOC_048753;Gh_A01G0740;Gh_A04G0051;Gh_D01G0760;Gh_D11G1058;Gh_A10G0489;Gh_A02G1051;Gh_A13G0924;Gh_D03G0651;Gh_D13G1172;Gh_D06G0490;Gh_A03G0983;Gh_A05G2580;Gh_D05G2868;Gh_D04G0145;Gh_D02G1385;Gh_D10G1831;XLO…
GO:0000911	cytokinesis by cell plate formation	6	147	0.0200153	0.137485	Gh_A08G1868;Gh_A11G0858;Gh_A07G0004;Gh_D07G0010;Gh_A07G1297;Gh_D03G1422
GO:0032506	cytokinetic process	6	147	0.0200153	0.137485	Gh_A08G1868;Gh_A11G0858;Gh_A07G0004;Gh_D07G0010;Gh_A07G1297;Gh_D03G1422
GO:1902410	mitotic cytokinetic process	6	147	0.0200153	0.137485	Gh_A08G1868;Gh_A11G0858;Gh_A07G0004;Gh_D07G0010;Gh_A07G1297;Gh_D03G1422
GO:0051493	regulation of cytoskeleton organization	7	189	0.020175	0.137681	Gh_A12G1349;Gh_A11G2432;Gh_D01G0918;Gh_D11G2749;Gh_A05G3379;Gh_Sca005822G01;Gh_D04G0041
GO:0070646	protein modification by small protein removal	7	189	0.020175	0.137681	Gh_A03G0695;Gh_A05G1876;Gh_A02G1809;Gh_A10G1753;Gh_D01G1945;Gh_D03G0669;Gh_D11G2172
GO:0006892	post-Golgi vesicle-mediated transport	4	72	0.0202359	0.137681	Gh_A12G1499;Gh_D02G0641;Gh_D03G0492;Gh_D05G2378
GO:0009266	response to temperature stimulus	43	2156	0.0208763	0.14159	Gh_A05G2883;Gh_D02G1080;Gh_D07G1710;Gh_A09G0100;Gh_A10G2136;Gh_D06G0267;Gh_D09G0097;Gh_D13G2216;Gh_Sca116756G01;Gh_D05G0323;Gh_A05G0149;Gh_A11G2687;Gh_A12G1126;Gh_D11G3047;Gh_A05G2424;Gh_D05G2691;Gh_D12G1258;Gh_D10G1709;Gh_A04G0737;Gh_A05G2405;Gh_A13G2173;Gh_D03G1154;Gh_D07G0608;Gh_Sca039018G01;XLOC_071073;Gh_A03G1559;Gh_A05G0934;Gh_A07G0004;Gh_A07G1297;Gh_A08G1006;Gh_A10G1376;Gh_A11G0755;Gh_A12G…
GO:0030835	negative regulation of actin filament depolymerization	3	41	0.0210762	0.141606	Gh_A11G2432;Gh_D01G0918;Gh_D11G2749
GO:0048574	long-day photoperiodism, flowering	3	41	0.0210762	0.141606	Gh_A12G1061;Gh_D12G1184;Gh_D13G2248
GO:0051693	actin filament capping	3	41	0.0210762	0.141606	Gh_A11G2432;Gh_D01G0918;Gh_D11G2749
GO:0008154	actin polymerization or depolymerization	4	73	0.0211723	0.141808	Gh_A01G1886;Gh_A03G0335;Gh_D01G2144;Gh_D03G1240
GO:0006807	nitrogen compound metabolic process	234	14463	0.0212463	0.141862	Gh_D07G1187;Gh_A11G1816;Gh_D12G2249;Gh_A06G1314;Gh_A01G1443;Gh_D01G1683;Gh_D08G0801;Gh_A11G0809;Gh_D01G0566;XLOC_048753;Gh_A01G0920;Gh_A08G1006;Gh_Sca035444G01;Gh_A02G0029;Gh_A06G1490;Gh_A09G0007;Gh_D09G0003;Gh_A13G0108;Gh_D13G0125;Gh_A09G0777;Gh_A09G1394;Gh_D09G1399;Gh_A11G2948;Gh_D07G0312;Gh_A02G0329;Gh_D02G0395;Gh_D12G1540;Gh_A11G1254;Gh_D08G1685;Gh_D01G0918;Gh_A11G0561;XLOC_001817;XLOC_003901…
GO:0006166	purine ribonucleoside salvage	2	16	0.0216942	0.143052	Gh_A09G1394;Gh_D09G1399
GO:0019464	glycine decarboxylation via glycine cleavage system	2	16	0.0216942	0.143052	Gh_A12G0430;Gh_D12G0427
GO:0044209	AMP salvage	2	16	0.0216942	0.143052	Gh_A09G1394;Gh_D09G1399
GO:0051016	barbed-end actin filament capping	2	16	0.0216942	0.143052	Gh_A11G2432;Gh_D11G2749
GO:0044247	cellular polysaccharide catabolic process	6	150	0.0218541	0.143052	Gh_A05G1912;Gh_A05G2482;Gh_A05G3404;Gh_D05G2658;Gh_A09G0100;Gh_D09G0097
GO:0006818	hydrogen transport	9	282	0.0218902	0.143052	Gh_A01G0920;Gh_A08G1006;Gh_Sca035444G01;Gh_D01G0918;Gh_D03G0512;Gh_A11G0503;Gh_A11G3126;Gh_D11G0581;Gh_D11G2250
GO:0015992	proton transport	9	282	0.0218902	0.143052	Gh_A01G0920;Gh_A08G1006;Gh_Sca035444G01;Gh_D01G0918;Gh_D03G0512;Gh_A11G0503;Gh_A11G3126;Gh_D11G0581;Gh_D11G2250
GO:0001101	response to acid chemical	80	4434	0.0221865	0.144548	Gh_A06G0044;Gh_A11G0755;Gh_A12G1061;Gh_A12G2299;Gh_D05G2505;Gh_D12G1184;XLOC_075879;Gh_A03G1140;Gh_D12G1317;Gh_A01G1791;Gh_A03G0950;Gh_A03G0983;Gh_A03G1559;Gh_A05G2405;Gh_A07G0587;Gh_A09G0100;Gh_A09G0738;Gh_A11G1858;Gh_A11G2416;Gh_A11G3047;Gh_A13G1544;Gh_A13G1623;Gh_D01G2032;Gh_D01G2086;Gh_D02G0555;Gh_D05G1460;Gh_D05G2065;Gh_D07G0608;Gh_D08G0586;Gh_D08G1056;Gh_D08G1685;Gh_D09G0083;Gh_D09G0097;Gh_…
GO:0006595	polyamine metabolic process	3	42	0.0224603	0.145395	Gh_A12G2275;Gh_D06G0889;Gh_D12G2425
GO:0030834	regulation of actin filament depolymerization	3	42	0.0224603	0.145395	Gh_A11G2432;Gh_D01G0918;Gh_D11G2749
GO:0000902	cell morphogenesis	26	1179	0.0225314	0.145395	Gh_A12G1349;Gh_A02G1699;Gh_A11G0858;Gh_D04G0041;Gh_A03G0694;Gh_A03G0803;Gh_A06G0044;Gh_A08G1331;Gh_A12G1639;Gh_A12G2430;Gh_D02G1225;Gh_D06G0889;Gh_D08G1626;Gh_D08G1777;Gh_D10G0022;Gh_A05G3379;Gh_D04G0514;Gh_D05G2378;Gh_D07G0608;Gh_D09G2034;Gh_D05G1670;Gh_D11G1364;Gh_D09G0602;Gh_D13G1183;Gh_A10G1960;Gh_D10G2242
GO:0009987	cellular process	549	36182	0.0226098	0.145395	Gh_A12G1349;Gh_D08G1528;Gh_D07G1187;Gh_A01G0920;Gh_A08G1162;Gh_A11G1816;Gh_A07G0716;Gh_A10G1891;Gh_D07G0778;Gh_D10G2161;Gh_D12G2249;Gh_A10G1553;Gh_D10G1803;Gh_A01G1615;Gh_A08G1331;Gh_D01G1845;Gh_D05G1460;Gh_D08G1626;Gh_A03G0335;Gh_D03G1240;Gh_A03G0483;Gh_A04G0147;Gh_A07G0587;Gh_A08G0258;Gh_A08G1360;Gh_A09G1955;Gh_A11G2416;Gh_A13G0814;Gh_D02G1080;Gh_D09G2160;Gh_D12G2026;Gh_D13G2526;XLOC_031487;Gh_…
GO:0006996	organelle organization	73	4001	0.0226546	0.145395	Gh_A12G1349;Gh_D08G1528;Gh_D11G3202;Gh_D01G0566;Gh_D05G1870;Gh_A02G0721;Gh_D03G0044;Gh_A05G3919;Gh_D04G0088;Gh_D06G2066;Gh_A04G0147;Gh_D07G1187;Gh_A01G1886;Gh_A03G0335;Gh_D01G2144;Gh_D03G1240;Gh_A08G1006;Gh_A12G2724;Gh_D02G0356;Gh_A08G0258;Gh_A07G1297;Gh_D03G1422;Gh_D13G2319;Gh_A03G0950;Gh_A11G0858;Gh_A05G0149;Gh_A09G1015;Gh_A11G2432;Gh_D11G2749;Gh_D03G0997;XLOC_048753;Gh_D09G0602;Gh_D13G2526;Gh_…
GO:0045935	positive regulation of nucleobase-containing compound metabolic process	27	1240	0.0234525	0.150068	Gh_A04G1265;Gh_A07G0587;Gh_A07G0605;Gh_A11G0343;Gh_A11G0755;Gh_A11G2416;Gh_A13G0751;Gh_D04G1892;Gh_D06G0267;Gh_D07G0671;Gh_D13G0878;XLOC_032852;XLOC_083649;Gh_A04G1063;Gh_A05G2883;Gh_A06G0097;Gh_A07G1524;Gh_A12G1285;Gh_A13G1138;Gh_A13G1544;Gh_D04G1642;Gh_D09G2285;Gh_D12G1169;Gh_D12G1407;Gh_D12G2611;Gh_D13G1006;XLOC_041902
GO:0006109	regulation of carbohydrate metabolic process	6	153	0.0238037	0.150204	Gh_A05G2424;Gh_D05G2691;Gh_D12G1258;Gh_A07G0561;Gh_D07G0627;XLOC_050964
GO:0009251	glucan catabolic process	6	153	0.0238037	0.150204	Gh_A05G1912;Gh_A05G2482;Gh_A05G3404;Gh_D05G2658;Gh_A09G0100;Gh_D09G0097
GO:0060560	developmental growth involved in morphogenesis	23	1017	0.0238313	0.150204	Gh_A02G1699;Gh_A11G0858;Gh_D04G0041;Gh_A03G0694;Gh_A03G0803;Gh_A06G0044;Gh_A08G1331;Gh_A12G1639;Gh_A12G2430;Gh_D02G1225;Gh_D06G0889;Gh_D08G1626;Gh_D08G1777;Gh_D10G0022;Gh_D05G0972;Gh_D08G1432;Gh_A05G3379;Gh_D04G0514;Gh_D05G2378;Gh_D07G0608;Gh_D09G2034;Gh_D05G1670;Gh_D11G1364
GO:0001933	negative regulation of protein phosphorylation	3	43	0.0238929	0.150204	Gh_A11G3137;Gh_D11G2117;Gh_A07G1703
GO:0009129	pyrimidine nucleoside monophosphate metabolic process	3	43	0.0238929	0.150204	Gh_A13G0108;Gh_D13G0125;Gh_A11G0561
GO:0042326	negative regulation of phosphorylation	3	43	0.0238929	0.150204	Gh_A11G3137;Gh_D11G2117;Gh_A07G1703
GO:0009240	isopentenyl diphosphate biosynthetic process	4	76	0.024139	0.150472	Gh_A03G1580;Gh_A06G1018;Gh_D02G2425;Gh_D06G1222
GO:0046490	isopentenyl diphosphate metabolic process	4	76	0.024139	0.150472	Gh_A03G1580;Gh_A06G1018;Gh_D02G2425;Gh_D06G1222
GO:0042539	hypotonic salinity response	2	17	0.0243555	0.150472	Gh_A07G1297;Gh_D03G1422
GO:0043617	cellular response to sucrose starvation	2	17	0.0243555	0.150472	Gh_A09G2089;Gh_D09G2296
GO:0045737	positive regulation of cyclin-dependent protein serine/threonine kinase activity	2	17	0.0243555	0.150472	Gh_A07G0587;Gh_A11G2416
GO:1904031	positive regulation of cyclin-dependent protein kinase activity	2	17	0.0243555	0.150472	Gh_A07G0587;Gh_A11G2416
GO:0019752	carboxylic acid metabolic process	57	3031	0.0249727	0.153844	Gh_A08G1162;Gh_A11G1816;Gh_A10G0606;Gh_D10G0793;Gh_A06G1314;Gh_D11G2205;Gh_A09G0007;Gh_D09G0003;Gh_A02G0329;Gh_D02G0395;Gh_D12G1540;Gh_A08G0477;Gh_A12G0430;Gh_D12G0427;Gh_A01G0700;Gh_A11G0809;Gh_D01G0718;Gh_D09G2034;Gh_D06G1958;Gh_A12G0927;Gh_D12G1017;Gh_A01G0457;Gh_A12G0189;Gh_D13G1547;Gh_A09G2089;Gh_A10G2136;Gh_D09G2296;Gh_D13G1979;Gh_D10G0487;Gh_D01G1141;Gh_A03G0575;Gh_D03G0856;Gh_A10G1250;Gh_…
GO:0060429	epithelium development	4	77	0.0251809	0.154683	Gh_A04G0658;Gh_D04G1122;Gh_D01G1589;Gh_D13G2319
GO:0071496	cellular response to external stimulus	16	643	0.0256194	0.156928	Gh_A09G2089;Gh_D09G2296;Gh_A06G1490;Gh_D10G1831;Gh_A13G1314;Gh_D01G1644;Gh_A09G1752;Gh_D07G1710;Gh_D10G1709;Gh_D13G0923;Gh_A03G0983;Gh_A03G1743;Gh_D06G1912;Gh_A01G0920;Gh_A11G1254;Gh_D11G1058
GO:0019252	starch biosynthetic process	5	116	0.0264842	0.161764	Gh_A02G1739;Gh_A04G0541;Gh_A05G2482;Gh_A09G2368;XLOC_050964
GO:0009862	systemic acquired resistance, salicylic acid mediated signaling pathway	3	45	0.0269029	0.163856	Gh_A02G0029;Gh_A07G1297;Gh_D03G1422
GO:0008215	spermine metabolic process	2	18	0.0271426	0.164385	Gh_A12G2275;Gh_D12G2425
GO:0009957	epidermal cell fate specification	2	18	0.0271426	0.164385	Gh_A04G0658;Gh_D04G1122
GO:0007267	cell-cell signaling	4	79	0.0273449	0.164718	Gh_A07G0729;Gh_A07G0730;Gh_A12G0660;Gh_D12G0665
GO:0019682	glyceraldehyde-3-phosphate metabolic process	5	117	0.0273508	0.164718	Gh_A08G0477;Gh_A03G1580;Gh_A06G1018;Gh_D02G2425;Gh_D06G1222
GO:0065008	regulation of biological quality	61	3299	0.0280636	0.168539	XLOC_067083;Gh_A12G1349;Gh_A01G0920;Gh_D03G0997;Gh_D10G0022;Gh_A04G0311;Gh_D05G3343;Gh_A02G1766;Gh_D03G0665;Gh_A04G0173;Gh_A05G3724;Gh_A10G1647;Gh_D01G1856;Gh_D10G1112;Gh_A11G2432;Gh_D01G0918;Gh_D11G2749;Gh_D10G0773;Gh_D05G0323;Gh_Sca034941G01;Gh_D07G1187;Gh_A02G0374;Gh_A05G3379;Gh_D05G1620;Gh_D10G2344;Gh_A10G0845;Gh_D06G0382;Gh_D06G0889;Gh_D10G0906;Gh_A12G2155;Gh_A13G1623;Gh_Sca109536G01;Gh_D13G…
GO:0044267	cellular protein metabolic process	158	9523	0.0284527	0.169611	Gh_A07G0716;Gh_A10G1891;Gh_D07G0778;Gh_D10G2161;Gh_D12G1258;Gh_D01G0566;Gh_D08G1096;Gh_A08G0258;Gh_D07G0196;Gh_A03G0695;Gh_A05G1632;Gh_A06G1244;Gh_A10G2225;Gh_A11G2066;Gh_A12G1527;Gh_D01G0973;Gh_D02G0182;Gh_D11G2370;Gh_D12G1650;Gh_A01G1463;Gh_A03G0950;Gh_A04G0592;Gh_A08G0120;Gh_A12G0694;Gh_A13G0038;Gh_D04G1053;Gh_D10G2630;Gh_D11G0215;Gh_D11G2017;Gh_D12G1317;Gh_Sca116756G01;XLOC_031487;XLOC_083649…
GO:0052546	cell wall pectin metabolic process	4	80	0.0284672	0.169611	Gh_A05G0970;Gh_A06G1042;Gh_D05G1079;Gh_D06G1261
GO:0006360	transcription from RNA polymerase I promoter	1	2	0.0285577	0.169611	Gh_D03G0602
GO:0061614	pri-miRNA transcription from RNA polymerase II promoter	1	2	0.0285577	0.169611	XLOC_031487
GO:0010228	vegetative to reproductive phase transition of meristem	13	495	0.0286956	0.16996	Gh_A05G0149;Gh_A11G2687;Gh_D11G3047;Gh_A12G1061;Gh_D12G1184;Gh_D13G2248;Gh_A05G0934;Gh_A08G0258;Gh_A11G0343;Gh_A11G2066;Gh_A12G1527;Gh_D11G2370;Gh_D12G1650
GO:0010039	response to iron ion	7	204	0.029003	0.171309	Gh_A12G0189;Gh_A01G0391;Gh_A04G0340;Gh_A11G2595;Gh_A13G1276;Gh_D11G2962;Gh_D13G1580
GO:0009814	defense response, incompatible interaction	15	601	0.0293202	0.172557	Gh_D09G0971;Gh_D12G1317;Gh_A07G1614;Gh_A08G0258;Gh_D07G1161;Gh_D07G1812;Gh_D12G2247;Gh_D05G0323;Gh_A01G1443;Gh_D01G1683;Gh_A07G1297;Gh_D03G1422;Gh_A02G0029;Gh_D08G1685;Gh_Sca039018G01
GO:0048589	developmental growth	26	1209	0.0293786	0.172557	Gh_A02G1699;Gh_A11G0858;Gh_D04G0041;Gh_A03G0694;Gh_A03G0803;Gh_A06G0044;Gh_A08G1331;Gh_A12G1639;Gh_A12G2430;Gh_D02G1225;Gh_D06G0889;Gh_D08G1626;Gh_D08G1777;Gh_D10G0022;Gh_D05G0972;Gh_D08G1432;Gh_D05G1667;Gh_A08G1360;Gh_D12G2026;Gh_A05G3379;Gh_D04G0514;Gh_D05G2378;Gh_D07G0608;Gh_D09G2034;Gh_D05G1670;Gh_D11G1364
GO:0010628	positive regulation of gene expression	28	1324	0.029455	0.172557	Gh_A04G1265;Gh_A07G0587;Gh_A07G0605;Gh_A11G0343;Gh_A11G0755;Gh_A11G2416;Gh_A13G0751;Gh_D04G1892;Gh_D06G0267;Gh_D07G0671;Gh_D13G0878;XLOC_032852;XLOC_083649;Gh_A03G0600;Gh_A04G1063;Gh_A05G2883;Gh_A06G0097;Gh_A07G1524;Gh_A12G1285;Gh_A13G1138;Gh_A13G1544;Gh_D04G1642;Gh_D09G2285;Gh_D12G1169;Gh_D12G1407;Gh_D12G2611;Gh_D13G1006;XLOC_041902
GO:0010267	production of ta-siRNAs involved in RNA interference	4	81	0.0296165	0.17288	Gh_A04G0311;Gh_A05G0437;Gh_D05G3343;Gh_D05G3717
GO:0043254	regulation of protein complex assembly	7	205	0.029671	0.17288	Gh_A12G1349;XLOC_083649;Gh_A11G2432;Gh_D01G0918;Gh_D11G2749;Gh_A05G3379;Gh_Sca005822G01
GO:1902806	regulation of cell cycle G1/S phase transition	2	19	0.0300513	0.174623	Gh_A07G0004;Gh_D07G0010
GO:0034976	response to endoplasmic reticulum stress	7	206	0.0303493	0.175879	Gh_A08G0812;Gh_A05G3724;Gh_A12G2155;Gh_D01G1856;Gh_A06G1244;Gh_A10G2225;XLOC_083649
GO:0006486	protein glycosylation	13	500	0.0307447	0.177215	Gh_A06G0572;Gh_A02G0907;Gh_A08G1162;Gh_A12G0915;Gh_A03G0637;Gh_A08G1526;Gh_A11G2011;Gh_A13G1691;Gh_D03G0925;Gh_D11G1976;Gh_D12G1919;Gh_D12G2810;Gh_D13G0922
GO:0043413	macromolecule glycosylation	13	500	0.0307447	0.177215	Gh_A06G0572;Gh_A02G0907;Gh_A08G1162;Gh_A12G0915;Gh_A03G0637;Gh_A08G1526;Gh_A11G2011;Gh_A13G1691;Gh_D03G0925;Gh_D11G1976;Gh_D12G1919;Gh_D12G2810;Gh_D13G0922
GO:0009892	negative regulation of metabolic process	37	1858	0.0310029	0.178219	Gh_A05G0437;Gh_A07G0637;Gh_A05G2424;Gh_D05G2691;Gh_D12G1258;Gh_A12G1061;Gh_D12G1184;Gh_A04G1063;Gh_D04G1642;Gh_A11G3137;Gh_D11G2117;Gh_A07G1703;Gh_D13G1006;Gh_D09G1042;Gh_A04G0311;Gh_D05G3343;Gh_D05G3717;Gh_A01G1791;Gh_A02G0029;Gh_A06G0564;Gh_A11G2687;Gh_A11G3047;Gh_D01G2032;Gh_D06G0267;Gh_D08G1106;Gh_D11G3047;Gh_A01G1225;Gh_D05G1332;Gh_D13G1979;Gh_A05G0149;Gh_A13G0247;Gh_A10G1842;Gh_D10G2099;Gh_…
GO:0006081	cellular aldehyde metabolic process	8	253	0.0310847	0.178219	Gh_A08G0477;Gh_A10G1250;Gh_D06G1635;Gh_D13G2432;Gh_A03G1580;Gh_A06G1018;Gh_D02G2425;Gh_D06G1222
GO:0019538	protein metabolic process	173	10543	0.0313704	0.179378	Gh_A07G0716;Gh_A10G1891;Gh_D07G0778;Gh_D10G2161;Gh_D12G1258;Gh_D01G0566;Gh_D08G1096;Gh_A08G0258;Gh_D07G0196;Gh_A03G0695;Gh_A05G1632;Gh_A06G1244;Gh_A10G2225;Gh_A11G2066;Gh_A12G1527;Gh_D01G0973;Gh_D02G0182;Gh_D11G2370;Gh_D12G1650;Gh_A01G1463;Gh_A03G0950;Gh_A04G0592;Gh_A08G0120;Gh_A12G0694;Gh_A13G0038;Gh_D04G1053;Gh_D10G2630;Gh_D11G0215;Gh_D11G2017;Gh_D12G1317;Gh_Sca116756G01;XLOC_031487;Gh_A08G0812…
GO:0009101	glycoprotein biosynthetic process	13	502	0.0315934	0.180037	Gh_A06G0572;Gh_A02G0907;Gh_A08G1162;Gh_A12G0915;Gh_A03G0637;Gh_A08G1526;Gh_A11G2011;Gh_A13G1691;Gh_D03G0925;Gh_D11G1976;Gh_D12G1919;Gh_D12G2810;Gh_D13G0922
GO:0002218	activation of innate immune response	6	164	0.0319369	0.180037	Gh_A03G0335;Gh_D03G1240;Gh_A02G1051;Gh_D03G0651;Gh_A02G0029;Gh_D02G1080
GO:0002253	activation of immune response	6	164	0.0319369	0.180037	Gh_A03G0335;Gh_D03G1240;Gh_A02G1051;Gh_D03G0651;Gh_A02G0029;Gh_D02G1080
GO:0045926	negative regulation of growth	5	122	0.0319529	0.180037	Gh_D02G0555;Gh_A11G3137;Gh_D11G2117;Gh_A05G0399;Gh_A08G0120
GO:0031667	response to nutrient levels	15	608	0.0319636	0.180037	Gh_A09G2089;Gh_D09G2296;Gh_D10G1831;Gh_A09G0738;Gh_D09G0739;Gh_A09G1752;Gh_D07G1710;Gh_D10G1709;Gh_D13G0923;Gh_A03G0983;Gh_A03G1743;Gh_D06G1912;Gh_D09G0971;Gh_A01G0920;Gh_D11G1058
GO:0000226	microtubule cytoskeleton organization	9	302	0.0319879	0.180037	Gh_A04G0147;Gh_D07G1187;Gh_A07G1297;Gh_D03G1422;Gh_D13G2319;Gh_A11G0858;Gh_D09G0602;Gh_A07G0004;Gh_D07G0010
GO:0006167	AMP biosynthetic process	2	20	0.0330775	0.183647	Gh_A09G1394;Gh_D09G1399
GO:0030656	regulation of vitamin metabolic process	2	20	0.0330775	0.183647	Gh_A07G0561;Gh_D07G0627
GO:0046033	AMP metabolic process	2	20	0.0330775	0.183647	Gh_A09G1394;Gh_D09G1399
GO:0009891	positive regulation of biosynthetic process	30	1455	0.0331658	0.183647	Gh_A04G1265;Gh_A07G0587;Gh_A07G0605;Gh_A11G0343;Gh_A11G0755;Gh_A11G2416;Gh_A13G0751;Gh_D04G1892;Gh_D06G0267;Gh_D07G0671;Gh_D13G0878;XLOC_032852;XLOC_083649;Gh_A03G0600;Gh_D03G0997;Gh_A04G1063;Gh_A05G2883;Gh_A06G0097;Gh_A07G1524;Gh_A12G1285;Gh_A13G1138;Gh_A13G1544;Gh_D04G1642;Gh_D09G2285;Gh_D12G1169;Gh_D12G1407;Gh_D12G2611;Gh_D13G1006;XLOC_041902;Gh_D05G1460
GO:0035821	modification of morphology or physiology of other organism	7	210	0.0331666	0.183647	Gh_A04G0311;Gh_D05G3343;Gh_A05G0437;Gh_A10G1842;Gh_D10G2099;Gh_A01G1443;Gh_D01G1683
GO:1901606	alpha-amino acid catabolic process	7	210	0.0331666	0.183647	Gh_A06G1314;Gh_A12G0430;Gh_D12G0427;Gh_D10G0487;Gh_A13G0376;Gh_A03G0575;Gh_D03G0856
GO:0006563	L-serine metabolic process	4	84	0.0332273	0.183647	Gh_A01G0700;Gh_A11G0809;Gh_D01G0718;Gh_D09G2034
GO:0043161	proteasome-mediated ubiquitin-dependent protein catabolic process	14	559	0.0335841	0.185143	Gh_D08G1096;Gh_A06G1244;Gh_A08G0812;Gh_A10G2225;XLOC_083649;Gh_A05G1632;Gh_A05G3392;Gh_A08G0120;Gh_A11G2066;Gh_A12G1527;Gh_D01G0973;Gh_D11G2370;Gh_D12G1317;Gh_D12G1650
GO:0051173	positive regulation of nitrogen compound metabolic process	28	1341	0.0337724	0.185705	Gh_A04G1265;Gh_A07G0587;Gh_A07G0605;Gh_A11G0343;Gh_A11G0755;Gh_A11G2416;Gh_A13G0751;Gh_D04G1892;Gh_D06G0267;Gh_D07G0671;Gh_D13G0878;XLOC_032852;XLOC_083649;Gh_A03G0600;Gh_A04G1063;Gh_A05G2883;Gh_A06G0097;Gh_A07G1524;Gh_A12G1285;Gh_A13G1138;Gh_A13G1544;Gh_D04G1642;Gh_D09G2285;Gh_D12G1169;Gh_D12G1407;Gh_D12G2611;Gh_D13G1006;XLOC_041902
GO:0005975	carbohydrate metabolic process	62	3399	0.0339992	0.186475	Gh_A08G1162;Gh_A10G1553;Gh_D10G1803;Gh_A01G1615;Gh_A08G1331;Gh_D01G1845;Gh_D05G1460;Gh_D08G1626;Gh_A02G1739;Gh_A04G0541;Gh_A05G3404;Gh_A10G0734;Gh_D10G1036;Gh_A05G0970;Gh_A06G1042;Gh_D05G1079;Gh_D06G1261;Gh_A08G0477;Gh_A11G1858;Gh_A05G2424;Gh_D05G2691;Gh_D12G1258;Gh_A05G2482;Gh_A09G2368;XLOC_050964;Gh_D10G0773;Gh_A05G1912;Gh_A10G0878;Gh_A11G1688;Gh_D06G1635;Gh_D10G0564;Gh_D11G1848;Gh_D13G2432;Gh_…
GO:0009250	glucan biosynthetic process	11	405	0.034184	0.187012	Gh_A01G1615;Gh_A08G1331;Gh_D01G1845;Gh_D05G1460;Gh_D08G1626;Gh_A02G1739;Gh_A04G0541;Gh_A05G2482;Gh_A09G2368;XLOC_050964;Gh_D07G0643
GO:0010498	proteasomal protein catabolic process	14	561	0.0344407	0.187938	Gh_D08G1096;XLOC_083649;Gh_A06G1244;Gh_A08G0812;Gh_A10G2225;Gh_A05G1632;Gh_A05G3392;Gh_A08G0120;Gh_A11G2066;Gh_A12G1527;Gh_D01G0973;Gh_D11G2370;Gh_D12G1317;Gh_D12G1650
GO:0030422	production of siRNA involved in RNA interference	5	125	0.0349326	0.189859	Gh_A04G0311;Gh_A05G0437;Gh_D05G3343;Gh_D05G3717;Gh_A13G0247
GO:0009409	response to cold	30	1462	0.0349694	0.189859	Gh_A05G2883;Gh_D02G1080;Gh_D07G1710;Gh_D05G0323;Gh_A05G0149;Gh_A11G2687;Gh_A12G1126;Gh_D11G3047;Gh_D10G1709;Gh_D12G1258;Gh_A03G1559;Gh_A04G0737;Gh_A05G0934;Gh_A05G2405;Gh_A07G0004;Gh_A07G1297;Gh_A08G1006;Gh_A10G1376;Gh_A11G0755;Gh_A12G1061;Gh_A13G2173;Gh_D03G1154;Gh_D03G1422;Gh_D07G0010;Gh_D07G0608;Gh_D09G1042;Gh_D10G1087;Gh_D11G1058;Gh_D12G1184;Gh_Sca005247G01
GO:0006281	DNA repair	17	725	0.0355106	0.192312	Gh_A01G0391;Gh_A04G0340;Gh_A11G2595;Gh_A13G1276;Gh_D04G1856;Gh_D11G2962;Gh_D13G1580;Gh_A11G1254;Gh_D13G2526;Gh_A03G0950;Gh_A07G0004;Gh_A11G2066;Gh_A12G1527;Gh_D07G0010;Gh_D10G0949;Gh_D11G2370;Gh_D12G1650
GO:0055074	calcium ion homeostasis	4	86	0.0357709	0.193235	Gh_A02G1051;Gh_A13G0924;Gh_D03G0651;Gh_D13G1172
GO:0043173	nucleotide salvage	3	51	0.0370838	0.199611	Gh_D04G1281;Gh_A09G1394;Gh_D09G1399
GO:0002376	immune system process	27	1295	0.0371369	0.199611	Gh_A03G0335;Gh_D03G1240;Gh_D09G0971;Gh_D12G1317;Gh_A04G0311;Gh_D05G3343;Gh_A05G0437;Gh_A07G1811;Gh_A07G1614;Gh_A08G0258;Gh_D07G1161;Gh_D07G1812;Gh_D12G2247;Gh_A01G1443;Gh_A02G1051;Gh_D01G1683;Gh_D02G1080;Gh_D03G0651;Gh_D05G0323;Gh_A07G1297;Gh_D03G1422;Gh_A02G0029;Gh_D08G1685;Gh_Sca039018G01;Gh_A07G2158;Gh_A11G0809;Gh_D07G2120
GO:1901607	alpha-amino acid biosynthetic process	14	568	0.0375628	0.201045	Gh_A09G0007;Gh_D09G0003;Gh_D12G1540;Gh_A01G0700;Gh_A11G0809;Gh_D01G0718;Gh_D09G2034;Gh_A01G0457;Gh_A02G0329;Gh_A12G0189;Gh_D02G0395;Gh_D13G1547;Gh_A12G0401;Gh_D01G1628
GO:0019637	organophosphate metabolic process	34	1708	0.0375908	0.201045	Gh_A01G0920;Gh_A08G1006;Gh_Sca035444G01;Gh_A13G0108;Gh_D13G0125;Gh_A08G2118;Gh_D04G1883;Gh_D11G0475;Gh_D01G0918;Gh_D05G1667;Gh_A13G0900;Gh_A08G0477;Gh_D09G1169;Gh_D04G1281;Gh_D10G0773;Gh_A05G1897;Gh_A03G1580;Gh_D02G2425;Gh_A09G1394;Gh_D09G1399;Gh_A07G0446;Gh_D07G0510;Gh_A06G1018;Gh_D06G1222;Gh_A06G0604;Gh_A10G1786;XLOC_071073;Gh_A03G0803;Gh_A12G2430;Gh_D02G1225;Gh_A11G0561;Gh_D07G0140;Gh_A12G0915…
GO:0009744	response to sucrose	8	263	0.0377106	0.201186	Gh_A03G0861;Gh_A04G1063;Gh_A09G2089;Gh_D04G1642;Gh_D09G2296;Gh_D12G1258;XLOC_071073;Gh_A03G0983
GO:0016579	protein deubiquitination	5	128	0.0380785	0.202645	Gh_A02G1809;Gh_A10G1753;Gh_D01G1945;Gh_D03G0669;Gh_D11G2172
GO:0010563	negative regulation of phosphorus metabolic process	3	52	0.0389465	0.203486	Gh_A11G3137;Gh_D11G2117;Gh_A07G1703
GO:0043242	negative regulation of protein complex disassembly	3	52	0.0389465	0.203486	Gh_A11G2432;Gh_D01G0918;Gh_D11G2749
GO:0045936	negative regulation of phosphate metabolic process	3	52	0.0389465	0.203486	Gh_A11G3137;Gh_D11G2117;Gh_A07G1703
GO:0046185	aldehyde catabolic process	3	52	0.0389465	0.203486	Gh_A10G1250;Gh_D06G1635;Gh_D13G2432
GO:0071902	positive regulation of protein serine/threonine kinase activity	3	52	0.0389465	0.203486	Gh_D05G0323;Gh_A07G0587;Gh_A11G2416
GO:1901880	negative regulation of protein depolymerization	3	52	0.0389465	0.203486	Gh_A11G2432;Gh_D01G0918;Gh_D11G2749
GO:0016569	covalent chromatin modification	14	572	0.0394353	0.203486	Gh_A08G0258;Gh_A05G0149;Gh_A01G1791;Gh_A11G2687;Gh_D01G2032;Gh_D11G3047;Gh_D13G2248;Gh_D09G0914;Gh_A11G2066;Gh_A12G1527;Gh_D11G2370;Gh_D12G1650;Gh_A07G0004;Gh_D07G0010
GO:0000912	assembly of actomyosin apparatus involved in cytokinesis	2	22	0.0394668	0.203486	Gh_A08G1868;Gh_A11G0858
GO:0000914	phragmoplast assembly	2	22	0.0394668	0.203486	Gh_A08G1868;Gh_A11G0858
GO:0007004	telomere maintenance via telomerase	2	22	0.0394668	0.203486	Gh_D07G1187;XLOC_048753
GO:0010833	telomere maintenance via telomere lengthening	2	22	0.0394668	0.203486	Gh_D07G1187;XLOC_048753
GO:0048280	vesicle fusion with Golgi apparatus	2	22	0.0394668	0.203486	Gh_A12G1499;Gh_D02G0641
GO:1902407	assembly of actomyosin apparatus involved in mitotic cytokinesis	2	22	0.0394668	0.203486	Gh_A08G1868;Gh_A11G0858
GO:0032446	protein modification by small protein conjugation	35	1778	0.0403127	0.20735	Gh_A08G0258;Gh_A05G1632;Gh_A06G1244;Gh_A10G2225;Gh_A11G2066;Gh_A12G1527;Gh_D01G0973;Gh_D02G0182;Gh_D11G2370;Gh_D12G1650;Gh_A01G1463;Gh_A03G0950;Gh_A04G0592;Gh_A08G0120;Gh_A12G0694;Gh_A13G0038;Gh_D04G1053;Gh_D10G2630;Gh_D11G0215;Gh_D11G2017;Gh_D12G1317;Gh_Sca116756G01;XLOC_031487;Gh_D11G0474;Gh_D11G1882;Gh_A05G1876;Gh_A01G0391;Gh_A04G0340;Gh_A11G2595;Gh_A13G1276;Gh_D04G1856;Gh_D11G2962;Gh_D13G1580…
GO:0010413	glucuronoxylan metabolic process	3	53	0.040856	0.209144	Gh_A10G0734;Gh_D10G1036;Gh_D12G1919
GO:0010417	glucuronoxylan biosynthetic process	3	53	0.040856	0.209144	Gh_A10G0734;Gh_D10G1036;Gh_D12G1919
GO:0006955	immune response	24	1135	0.0414146	0.2115	Gh_D09G0971;Gh_D12G1317;Gh_A04G0311;Gh_D05G3343;Gh_A07G1614;Gh_A08G0258;Gh_D07G1161;Gh_D07G1812;Gh_D12G2247;Gh_A01G1443;Gh_A02G1051;Gh_D01G1683;Gh_D02G1080;Gh_D03G0651;Gh_D05G0323;Gh_A07G1297;Gh_D03G1422;Gh_A05G0437;Gh_A02G0029;Gh_D08G1685;Gh_Sca039018G01;Gh_A07G2158;Gh_A11G0809;Gh_D07G2120
GO:0019628	urate catabolic process	1	3	0.0425296	0.214609	Gh_A06G1490
GO:0046415	urate metabolic process	1	3	0.0425296	0.214609	Gh_A06G1490
GO:0048447	sepal morphogenesis	1	3	0.0425296	0.214609	Gh_D07G1064
GO:0048453	sepal formation	1	3	0.0425296	0.214609	Gh_D07G1064
GO:0006995	cellular response to nitrogen starvation	4	91	0.042609	0.214609	Gh_A09G1752;Gh_D07G1710;Gh_D10G1709;Gh_D13G0923
GO:0001522	pseudouridine synthesis	2	23	0.0428221	0.214609	XLOC_048753;Gh_D03G1077
GO:0006546	glycine catabolic process	2	23	0.0428221	0.214609	Gh_A12G0430;Gh_D12G0427
GO:0007112	male meiosis cytokinesis	2	23	0.0428221	0.214609	Gh_A07G1297;Gh_D03G1422
GO:0009100	glycoprotein metabolic process	13	526	0.0431327	0.215663	Gh_A06G0572;Gh_A02G0907;Gh_A08G1162;Gh_A12G0915;Gh_A03G0637;Gh_A08G1526;Gh_A11G2011;Gh_A13G1691;Gh_D03G0925;Gh_D11G1976;Gh_D12G1919;Gh_D12G2810;Gh_D13G0922
GO:0006259	DNA metabolic process	29	1432	0.0432433	0.215715	Gh_A11G1254;XLOC_001817;XLOC_003901;XLOC_005579;XLOC_043827;XLOC_050405;XLOC_069307;XLOC_078890;Gh_A03G0950;Gh_A04G0311;Gh_D05G3343;Gh_A07G0004;Gh_D07G0010;Gh_D07G1187;XLOC_048753;Gh_A10G0489;Gh_A01G0391;Gh_A04G0340;Gh_A11G2595;Gh_A13G1276;Gh_D04G1856;Gh_D11G2962;Gh_D13G1580;Gh_D13G2526;Gh_A11G2066;Gh_A12G1527;Gh_D10G0949;Gh_D11G2370;Gh_D12G1650
GO:0044282	small molecule catabolic process	14	580	0.0433778	0.215885	Gh_A10G0606;Gh_D10G0793;Gh_A06G1314;Gh_A12G0430;Gh_D12G0427;Gh_D11G2205;Gh_A06G1490;Gh_D10G0487;Gh_A10G1250;Gh_D06G1635;Gh_D13G2432;Gh_A13G0376;Gh_A03G0575;Gh_D03G0856
GO:0044003	modification by symbiont of host morphology or physiology	5	133	0.0436949	0.216961	Gh_A04G0311;Gh_D05G3343;Gh_A05G0437;Gh_A10G1842;Gh_D10G2099
GO:0006412	translation	37	1912	0.0440853	0.218395	Gh_D01G0566;Gh_A03G0600;Gh_A03G0056;Gh_A04G1482;Gh_A05G0671;Gh_A05G0673;Gh_A05G0720;Gh_A08G1028;Gh_A08G1748;Gh_A09G0401;Gh_A09G0436;Gh_A09G1014;Gh_A09G1914;Gh_A09G1915;Gh_A13G0164;Gh_A13G0782;Gh_A13G1387;Gh_A13G2099;Gh_D01G0987;Gh_D03G1600;Gh_D04G1932;Gh_D05G0817;Gh_D05G0819;Gh_D05G2672;Gh_D08G1070;Gh_D08G1306;Gh_D09G0547;Gh_D09G2112;Gh_D10G0359;Gh_D13G0182;Gh_D13G0325;Gh_A08G1346;Gh_D03G0602;Gh_…
GO:0009056	catabolic process	79	4529	0.0442482	0.218698	Gh_D08G1528;Gh_D07G1187;Gh_A10G0606;Gh_D10G0793;Gh_A06G1314;Gh_A01G1443;Gh_D01G1683;Gh_D08G1096;Gh_A08G0812;XLOC_083649;Gh_D12G0193;Gh_A10G1842;Gh_D10G2099;Gh_D08G0586;Gh_A12G0430;Gh_D12G0427;Gh_D11G2205;Gh_A06G1490;Gh_A04G0409;Gh_D10G0487;Gh_A05G1912;Gh_A05G2482;Gh_A05G3404;Gh_D05G2658;Gh_A09G0100;Gh_D09G0097;Gh_A10G1250;Gh_D06G1635;Gh_D13G2432;Gh_A11G1459;Gh_A11G2032;Gh_A12G0927;Gh_A13G1314;Gh_…
GO:0046112	nucleobase biosynthetic process	3	55	0.0448137	0.220275	Gh_A11G0561;Gh_A13G0108;Gh_D13G0125
GO:0010043	response to zinc ion	5	134	0.0448746	0.220275	Gh_A05G3724;Gh_A11G1459;Gh_D01G1856;Gh_D11G1615;Gh_Sca005105G01
GO:0016246	RNA interference	5	134	0.0448746	0.220275	Gh_A05G0437;Gh_A04G0311;Gh_D05G3343;Gh_D05G3717;Gh_A13G0247
GO:0034285	response to disaccharide	8	273	0.0452232	0.22148	Gh_A03G0861;Gh_A04G1063;Gh_A09G2089;Gh_D04G1642;Gh_D09G2296;Gh_D12G1258;XLOC_071073;Gh_A03G0983
GO:0044265	cellular macromolecule catabolic process	35	1798	0.0459098	0.224332	Gh_D07G1187;Gh_D08G1096;XLOC_083649;Gh_A10G1842;Gh_D10G2099;Gh_A13G2286;Gh_D13G1176;Gh_A06G1244;Gh_A08G0812;Gh_A10G2225;Gh_A01G0391;Gh_A02G1809;Gh_A04G0340;Gh_A05G1632;Gh_A05G3392;Gh_A10G1753;Gh_A11G2066;Gh_A11G2595;Gh_A12G1527;Gh_A13G0038;Gh_A13G1276;Gh_D01G0973;Gh_D01G1945;Gh_D03G0669;Gh_D11G0215;Gh_D11G2172;Gh_D11G2370;Gh_D11G2962;Gh_D12G1650;Gh_D13G1580;Gh_A08G0120;Gh_D12G1317;Gh_A01G1078;Gh_…
GO:0009063	cellular amino acid catabolic process	7	226	0.0461565	0.224607	Gh_A06G1314;Gh_A12G0430;Gh_D12G0427;Gh_D10G0487;Gh_A13G0376;Gh_A03G0575;Gh_D03G0856
GO:0009554	megasporogenesis	2	24	0.0462795	0.224607	Gh_A08G1360;Gh_D12G2026
GO:0030497	fatty acid elongation	2	24	0.0462795	0.224607	Gh_A11G3137;Gh_D11G2117
GO:0009069	serine family amino acid metabolic process	6	180	0.0466829	0.225547	Gh_A12G0430;Gh_D12G0427;Gh_A01G0700;Gh_A11G0809;Gh_D01G0718;Gh_D09G2034
GO:0051701	interaction with host	6	180	0.0466829	0.225547	Gh_A04G0311;Gh_D05G3343;Gh_A03G0483;Gh_A05G0437;Gh_A10G1842;Gh_D10G2099
GO:1902456	regulation of stomatal opening	3	56	0.0468614	0.225901	Gh_A04G0592;Gh_A11G1858;Gh_D04G1053
GO:0043244	regulation of protein complex disassembly	4	94	0.0470407	0.226258	Gh_A11G2432;Gh_D01G0918;Gh_D11G2749;Gh_A03G0600
GO:0043043	peptide biosynthetic process	37	1923	0.0471951	0.226495	Gh_D01G0566;Gh_A03G0600;Gh_A03G0056;Gh_A04G1482;Gh_A05G0671;Gh_A05G0673;Gh_A05G0720;Gh_A08G1028;Gh_A08G1748;Gh_A09G0401;Gh_A09G0436;Gh_A09G1014;Gh_A09G1914;Gh_A09G1915;Gh_A13G0164;Gh_A13G0782;Gh_A13G1387;Gh_A13G2099;Gh_D01G0987;Gh_D03G1600;Gh_D04G1932;Gh_D05G0817;Gh_D05G0819;Gh_D05G2672;Gh_D08G1070;Gh_D08G1306;Gh_D09G0547;Gh_D09G2112;Gh_D10G0359;Gh_D13G0182;Gh_D13G0325;Gh_A08G1346;Gh_D03G0602;Gh_…
GO:0010410	hemicellulose metabolic process	8	277	0.0484842	0.231554	Gh_A10G1553;Gh_D10G1803;Gh_A10G0734;Gh_D10G1036;Gh_D12G1919;Gh_D06G2122;Gh_D07G0643;Gh_A05G2883
GO:0051817	modification of morphology or physiology of other organism involved in symbiotic interaction	5	137	0.048527	0.231554	Gh_A04G0311;Gh_D05G3343;Gh_A05G0437;Gh_A10G1842;Gh_D10G2099
GO:1901987	regulation of cell cycle phase transition	4	95	0.0485726	0.231554	Gh_A07G0004;Gh_D07G0010;Gh_A08G0258;Gh_A03G0695
GO:0008652	cellular amino acid biosynthetic process	15	645	0.0488854	0.23253	Gh_A11G1816;Gh_A09G0007;Gh_D09G0003;Gh_D12G1540;Gh_A01G0700;Gh_A11G0809;Gh_D01G0718;Gh_D09G2034;Gh_A01G0457;Gh_A02G0329;Gh_A12G0189;Gh_D02G0395;Gh_D13G1547;Gh_A12G0401;Gh_D01G1628
GO:0006643	membrane lipid metabolic process	8	278	0.0493227	0.234093	Gh_D02G1253;Gh_A11G3137;Gh_A12G2155;Gh_D09G1528;Gh_D11G2117;Gh_A10G1960;Gh_D09G1220;Gh_D10G2242
GO:0051656	establishment of organelle localization	5	138	0.0497823	0.23497	Gh_D11G3202;Gh_D05G1870;Gh_A05G3379;Gh_A08G1346;Gh_D08G1641
GO:0015781	pyrimidine nucleotide-sugar transport	2	25	0.0498356	0.23497	Gh_A08G2554;Gh_D08G0002
GO:0019048	modulation by virus of host morphology or physiology	2	25	0.0498356	0.23497	Gh_A10G1842;Gh_D10G2099

## Sheet: Module 3.P
GO ID	Description	GeneRatio (424)	BgRatio (59101)	pvalue	fdr	geneID
GO:0009809	lignin biosynthetic process	15	314	1.1872e-08	1.77842e-05	Gh_A04G1032;Gh_A05G1579;Gh_A10G1518;Gh_A11G1648;Gh_A11G3018;Gh_A12G1049;Gh_D01G1967;Gh_D10G1769;Gh_D10G2466;Gh_D11G1805;Gh_D11G2151;Gh_D12G0788;Gh_D13G0194;Gh_Sca004990G01;XLOC_076267
GO:1901700	response to oxygen-containing compound	77	5850	1.36432e-07	8.66909e-05	Gh_A04G0705;Gh_A09G2460;Gh_D04G1173;Gh_D12G0066;Gh_D13G1846;Gh_A01G1605;Gh_A11G0521;Gh_D01G1853;Gh_A05G1352;Gh_A06G1139;Gh_A12G1130;Gh_D06G1400;Gh_D06G1428;Gh_D09G1881;Gh_A01G1740;Gh_A01G1843;Gh_A01G1844;Gh_A01G2064;Gh_A02G1426;Gh_A06G0225;Gh_A09G2012;Gh_A11G0396;Gh_A11G1632;Gh_A11G2938;Gh_D01G1988;Gh_D01G1989;Gh_D05G0683;Gh_D06G0232;Gh_D06G0894;Gh_D07G2390;Gh_D10G0333;Gh_D11G1052;Gh_D11G1792;Gh_…
GO:0001101	response to acid chemical	63	4434	1.73613e-07	8.66909e-05	Gh_A04G0705;Gh_A09G2460;Gh_D04G1173;Gh_D12G0066;Gh_D13G1846;Gh_A01G1605;Gh_A01G1740;Gh_A01G1843;Gh_A01G1844;Gh_A01G2064;Gh_A02G1426;Gh_A06G0225;Gh_A09G2012;Gh_A11G0396;Gh_A11G0521;Gh_A11G1632;Gh_A11G2938;Gh_D01G1853;Gh_D01G1988;Gh_D01G1989;Gh_D05G0683;Gh_D06G0232;Gh_D06G0894;Gh_D07G2390;Gh_D10G0333;Gh_D11G1052;Gh_D11G1792;Gh_D13G1878;Gh_A05G1338;Gh_A10G0264;Gh_D01G1967;Gh_D05G1507;Gh_D09G1881;Gh_…
GO:0009834	plant-type secondary cell wall biogenesis	11	209	4.07702e-07	0.000138552	Gh_A03G0631;Gh_A08G0421;Gh_A12G1049;Gh_A13G0130;Gh_D07G0380;Gh_D08G0509;Gh_D10G0333;Gh_D10G2466;Gh_D13G2307;XLOC_053638;XLOC_076267
GO:0009743	response to carbohydrate	17	547	6.22326e-07	0.000138552	Gh_A01G1605;Gh_A05G1352;Gh_A06G1139;Gh_A11G0521;Gh_A12G1130;Gh_D01G1853;Gh_D06G1400;Gh_D06G1428;Gh_D09G1881;Gh_A01G1740;Gh_A09G1399;Gh_A13G2005;Gh_D01G1988;Gh_D01G1989;Gh_D05G3883;Gh_A05G3304;Gh_A02G0669
GO:0050896	response to stimulus	189	19608	6.33527e-07	0.000138552	Gh_A01G1605;Gh_A09G1399;Gh_A11G0396;Gh_A11G0521;Gh_D01G1853;Gh_D05G2577;Gh_D10G0333;Gh_A04G0705;Gh_A09G2460;Gh_D04G1173;Gh_D12G0066;Gh_D13G1846;Gh_A05G0085;Gh_A05G2242;Gh_A08G2112;Gh_A09G0118;Gh_A10G1483;Gh_A13G1607;Gh_A13G2005;Gh_D05G0562;Gh_D05G3883;Gh_D06G1428;Gh_D10G1726;Gh_D13G1966;Gh_A12G0561;Gh_D11G2617;Gh_D12G1659;Gh_A03G0182;Gh_A12G1143;Gh_D12G1264;XLOC_077411;Gh_A07G1033;Gh_D02G0348;Gh_…
GO:0009808	lignin metabolic process	15	428	6.47441e-07	0.000138552	Gh_D10G2466;Gh_D13G0194;XLOC_076267;Gh_A04G1032;Gh_A05G1579;Gh_A10G1518;Gh_A11G1648;Gh_A11G3018;Gh_A12G1049;Gh_D01G1967;Gh_D10G1769;Gh_D11G1805;Gh_D11G2151;Gh_D12G0788;Gh_Sca004990G01
GO:0009750	response to fructose	8	111	1.52279e-06	0.000285143	Gh_A01G1740;Gh_A02G0669;Gh_A05G1352;Gh_A06G1139;Gh_D01G1988;Gh_D01G1989;Gh_D06G1400;Gh_D06G1428
GO:0009699	phenylpropanoid biosynthetic process	15	508	5.24743e-06	0.000873406	Gh_A04G1032;Gh_A05G1579;Gh_A10G1518;Gh_A11G1648;Gh_A11G3018;Gh_A12G1049;Gh_D01G1967;Gh_D10G1769;Gh_D10G2466;Gh_D11G1805;Gh_D11G2151;Gh_D12G0788;Gh_D13G0194;Gh_Sca004990G01;XLOC_076267
GO:0009056	catabolic process	59	4529	6.85489e-06	0.000949551	Gh_D09G1881;Gh_D01G0424;Gh_A10G1518;Gh_D10G1769;Gh_A11G0262;Gh_D08G1752;Gh_D11G0282;Gh_D10G2466;Gh_D13G0194;XLOC_076267;Gh_A05G0167;Gh_D05G0295;Gh_D13G2067;XLOC_010099;Gh_A05G1282;Gh_A05G3304;Gh_A07G2159;Gh_A01G1088;Gh_A02G0669;Gh_A05G1784;Gh_D05G1979;Gh_D02G0071;Gh_D01G0330;Gh_D03G1156;Gh_A07G1653;Gh_D07G1858;Gh_A05G0925;Gh_D05G1009;Gh_D08G2130;Gh_A13G0342;Gh_D10G1040;Gh_D12G0066;Gh_D13G1846;Gh_…
GO:0010033	response to organic substance	85	7388	6.97267e-06	0.000949551	Gh_A04G0705;Gh_A09G2460;Gh_D04G1173;Gh_D12G0066;Gh_D13G1846;Gh_A05G0085;Gh_A05G2242;Gh_A08G2112;Gh_A09G0118;Gh_A09G1399;Gh_A10G1483;Gh_A13G1607;Gh_A13G2005;Gh_D05G0562;Gh_D05G3883;Gh_D06G1428;Gh_D10G1726;Gh_D13G1966;Gh_A01G1605;Gh_A05G1352;Gh_A06G1139;Gh_A11G0521;Gh_A12G1130;Gh_D01G1853;Gh_D06G1400;Gh_D09G1881;Gh_A05G1338;Gh_A10G0264;Gh_D01G1967;Gh_D05G1507;Gh_A05G1337;Gh_A10G0575;Gh_D05G3691;Gh_…
GO:0044248	cellular catabolic process	47	3326	8.62092e-06	0.00105806	Gh_D09G1881;Gh_D01G0424;Gh_A11G0262;Gh_D08G1752;Gh_D11G0282;Gh_D10G2466;Gh_D13G0194;XLOC_076267;Gh_A05G0167;Gh_D05G0295;Gh_D13G2067;XLOC_010099;Gh_A02G0669;Gh_A05G1784;Gh_D05G1979;Gh_D02G0071;Gh_D01G0330;Gh_D03G1156;Gh_A05G0925;Gh_A10G1518;Gh_D05G1009;Gh_D08G2130;Gh_D10G1769;Gh_A05G1374;Gh_A11G0437;Gh_D06G1428;Gh_D08G2214;Gh_A12G2168;Gh_A05G0085;Gh_A08G2112;Gh_A10G1357;Gh_A13G1607;Gh_D05G0562;Gh_…
GO:0009725	response to hormone	72	5997	1.00528e-05	0.00105806	Gh_A04G0705;Gh_A09G2460;Gh_D04G1173;Gh_D12G0066;Gh_D13G1846;Gh_A05G0085;Gh_A05G2242;Gh_A08G2112;Gh_A09G0118;Gh_A09G1399;Gh_A10G1483;Gh_A13G1607;Gh_A13G2005;Gh_D05G0562;Gh_D05G3883;Gh_D06G1428;Gh_D10G1726;Gh_D13G1966;Gh_A01G1605;Gh_A11G0521;Gh_D01G1853;Gh_A05G1338;Gh_A10G0264;Gh_D01G1967;Gh_D05G1507;Gh_D09G1881;Gh_A05G1337;Gh_A10G0575;Gh_D05G3691;Gh_D07G1737;Gh_D08G0138;Gh_D11G1809;Gh_D05G0683;Gh_…
GO:0006216	cytidine catabolic process	3	7	1.2561e-05	0.00105806	Gh_D05G0295;Gh_D13G2067;XLOC_010099
GO:0009972	cytidine deamination	3	7	1.2561e-05	0.00105806	Gh_D05G0295;Gh_D13G2067;XLOC_010099
GO:0046087	cytidine metabolic process	3	7	1.2561e-05	0.00105806	Gh_D05G0295;Gh_D13G2067;XLOC_010099
GO:0010105	negative regulation of ethylene-activated signaling pathway	6	71	1.27137e-05	0.00105806	Gh_A05G0085;Gh_A05G3304;Gh_A08G2112;Gh_A13G1607;Gh_D05G0562;Gh_D13G1966
GO:0070298	negative regulation of phosphorelay signal transduction system	6	71	1.27137e-05	0.00105806	Gh_A05G0085;Gh_A05G3304;Gh_A08G2112;Gh_A13G1607;Gh_D05G0562;Gh_D13G1966
GO:0071577	zinc II ion transmembrane transport	5	43	1.42752e-05	0.00112549	Gh_A01G0801;Gh_A08G1795;Gh_D01G1293;Gh_D08G2144;Gh_D11G1596
GO:0030163	protein catabolic process	27	1523	1.97231e-05	0.00141507	Gh_A11G0262;Gh_D08G1752;Gh_D11G0282;Gh_A05G1784;Gh_D05G1979;Gh_D02G0071;Gh_A05G1374;Gh_A13G1035;Gh_D13G1287;Gh_A11G0437;Gh_D06G1428;Gh_D08G2214;Gh_A05G0085;Gh_A08G2112;Gh_A10G1357;Gh_A13G1607;Gh_D05G0562;Gh_D08G0303;Gh_D11G0995;Gh_D13G1966;Gh_A05G0167;Gh_A09G1115;Gh_A11G0818;Gh_A12G0448;Gh_D09G1120;Gh_D09G1224;Gh_D11G0959
GO:0042221	response to chemical	106	10068	1.98375e-05	0.00141507	Gh_A04G0705;Gh_A09G2460;Gh_D04G1173;Gh_D12G0066;Gh_D13G1846;Gh_A05G0085;Gh_A05G2242;Gh_A08G2112;Gh_A09G0118;Gh_A09G1399;Gh_A10G1483;Gh_A13G1607;Gh_A13G2005;Gh_D05G0562;Gh_D05G3883;Gh_D06G1428;Gh_D10G1726;Gh_D13G1966;Gh_A01G1605;Gh_A11G0521;Gh_D01G1853;Gh_D02G0348;Gh_A05G1352;Gh_A06G1139;Gh_A12G1130;Gh_D06G1400;Gh_D09G1881;Gh_A11G1138;Gh_D13G0457;Gh_A01G1740;Gh_A01G1843;Gh_A01G1844;Gh_A01G2064;Gh_…
GO:0009719	response to endogenous stimulus	74	6359	2.14091e-05	0.00145776	Gh_A04G0705;Gh_A09G2460;Gh_D04G1173;Gh_D12G0066;Gh_D13G1846;Gh_A05G0085;Gh_A05G2242;Gh_A08G2112;Gh_A09G0118;Gh_A09G1399;Gh_A10G1483;Gh_A13G1607;Gh_A13G2005;Gh_D05G0562;Gh_D05G3883;Gh_D06G1428;Gh_D10G1726;Gh_D13G1966;Gh_A01G1605;Gh_A11G0521;Gh_D01G1853;Gh_A05G1338;Gh_A10G0264;Gh_D01G1967;Gh_D05G1507;Gh_D09G1881;Gh_A05G1337;Gh_A10G0575;Gh_D05G3691;Gh_D07G1737;Gh_D08G0138;Gh_D11G1809;Gh_D05G0683;Gh_…
GO:0010104	regulation of ethylene-activated signaling pathway	6	80	2.52662e-05	0.00157703	Gh_A05G0085;Gh_A05G3304;Gh_A08G2112;Gh_A13G1607;Gh_D05G0562;Gh_D13G1966
GO:0070297	regulation of phosphorelay signal transduction system	6	80	2.52662e-05	0.00157703	Gh_A05G0085;Gh_A05G3304;Gh_A08G2112;Gh_A13G1607;Gh_D05G0562;Gh_D13G1966
GO:0034285	response to disaccharide	10	273	3.27579e-05	0.00196038	Gh_A01G1605;Gh_A05G1352;Gh_A06G1139;Gh_A11G0521;Gh_A12G1130;Gh_D01G1853;Gh_D06G1400;Gh_D06G1428;Gh_D09G1881;Gh_A05G3304
GO:0042546	cell wall biogenesis	17	743	3.40253e-05	0.00196038	Gh_A03G0631;Gh_A08G0421;Gh_A12G1049;Gh_A13G0130;Gh_D07G0380;Gh_D08G0509;Gh_D10G0333;Gh_D10G2466;Gh_D13G2307;XLOC_053638;XLOC_076267;Gh_D01G0577;Gh_A02G1426;Gh_A05G0925;Gh_D05G1009;Gh_D08G2130;XLOC_027507
GO:0006073	cellular glucan metabolic process	16	676	3.86738e-05	0.00206905	Gh_A02G1426;Gh_A05G0925;Gh_D05G1009;Gh_D08G2130;Gh_A08G0421;Gh_D07G0380;Gh_D08G0509;Gh_D10G0333;Gh_D09G2133;Gh_A03G1723;Gh_A08G0957;Gh_D02G2156;Gh_D08G1167;XLOC_070146;Gh_A02G0669;Gh_A08G0337
GO:0044042	glucan metabolic process	16	676	3.86738e-05	0.00206905	Gh_A02G1426;Gh_A05G0925;Gh_D05G1009;Gh_D08G2130;Gh_A08G0421;Gh_D07G0380;Gh_D08G0509;Gh_D10G0333;Gh_D09G2133;Gh_A03G1723;Gh_A08G0957;Gh_D02G2156;Gh_D08G1167;XLOC_070146;Gh_A02G0669;Gh_A08G0337
GO:0009414	response to water deprivation	24	1333	4.48064e-05	0.00231448	Gh_A01G1605;Gh_A01G1740;Gh_A01G1843;Gh_A01G1844;Gh_A01G2064;Gh_A02G1426;Gh_A06G0225;Gh_A09G2012;Gh_A11G0396;Gh_A11G0521;Gh_A11G1632;Gh_A11G2938;Gh_D01G1853;Gh_D01G1988;Gh_D01G1989;Gh_D05G0683;Gh_D06G0232;Gh_D06G0894;Gh_D07G2390;Gh_D10G0333;Gh_D11G1052;Gh_D11G1792;Gh_D13G1878;Gh_A12G2168
GO:0006878	cellular copper ion homeostasis	4	28	4.66568e-05	0.00232973	Gh_A11G2566;Gh_D01G0474;Gh_D11G2939;Gh_D11G3300
GO:0010035	response to inorganic substance	45	3365	5.07742e-05	0.00233089	Gh_A01G1605;Gh_A11G0521;Gh_D01G1853;Gh_D02G0348;Gh_A11G1138;Gh_A09G1399;Gh_A13G2005;Gh_D05G3883;Gh_A01G1740;Gh_A01G1843;Gh_A01G1844;Gh_A01G2064;Gh_A02G1426;Gh_A06G0225;Gh_A09G2012;Gh_A11G0396;Gh_A11G1632;Gh_A11G2938;Gh_D01G1988;Gh_D01G1989;Gh_D05G0683;Gh_D06G0232;Gh_D06G0894;Gh_D07G2390;Gh_D10G0333;Gh_D11G1052;Gh_D11G1792;Gh_D13G1878;Gh_A12G2168;Gh_A01G0801;Gh_D01G1293;Gh_A10G2147;Gh_A04G0705;Gh_…
GO:0009852	auxin catabolic process	2	2	5.1348e-05	0.00233089	Gh_A07G1653;Gh_D07G1858
GO:0009946	proximal/distal axis specification	2	2	5.1348e-05	0.00233089	Gh_A04G0705;Gh_D04G1173
GO:0009415	response to water	24	1351	5.5123e-05	0.00242866	Gh_A01G1605;Gh_A01G1740;Gh_A01G1843;Gh_A01G1844;Gh_A01G2064;Gh_A02G1426;Gh_A06G0225;Gh_A09G2012;Gh_A11G0396;Gh_A11G0521;Gh_A11G1632;Gh_A11G2938;Gh_D01G1853;Gh_D01G1988;Gh_D01G1989;Gh_D05G0683;Gh_D06G0232;Gh_D06G0894;Gh_D07G2390;Gh_D10G0333;Gh_D11G1052;Gh_D11G1792;Gh_D13G1878;Gh_A12G2168
GO:0019725	cellular homeostasis	18	858	6.13858e-05	0.00262731	Gh_A02G1494;Gh_A05G1338;Gh_A08G2216;Gh_A10G0264;Gh_D03G0219;Gh_D05G0426;Gh_D05G1507;Gh_D08G2582;Gh_A10G2147;Gh_A11G1138;Gh_A11G2566;Gh_D01G0474;Gh_D11G2939;Gh_D11G3300;Gh_A09G2012;Gh_A05G3446;Gh_A11G2132;Gh_D11G2440
GO:1902532	negative regulation of intracellular signal transduction	6	95	6.67627e-05	0.00277807	Gh_A05G0085;Gh_A05G3304;Gh_A08G2112;Gh_A13G1607;Gh_D05G0562;Gh_D13G1966
GO:0009954	proximal/distal pattern formation	4	31	7.04907e-05	0.00285392	Gh_A04G0705;Gh_D04G1173;Gh_A09G1115;Gh_D09G1120
GO:0009698	phenylpropanoid metabolic process	15	656	9.80741e-05	0.00372258	Gh_D10G2466;Gh_D13G0194;XLOC_076267;Gh_A04G1032;Gh_A05G1579;Gh_A10G1518;Gh_A11G1648;Gh_A11G3018;Gh_A12G1049;Gh_D01G1967;Gh_D10G1769;Gh_D11G1805;Gh_D11G2151;Gh_D12G0788;Gh_Sca004990G01
GO:0046133	pyrimidine ribonucleoside catabolic process	3	13	9.94015e-05	0.00372258	Gh_D05G0295;Gh_D13G2067;XLOC_010099
GO:0046135	pyrimidine nucleoside catabolic process	3	13	9.94015e-05	0.00372258	Gh_D05G0295;Gh_D13G2067;XLOC_010099
GO:0006829	zinc II ion transport	5	65	0.00010763	0.00393245	Gh_A01G0801;Gh_D01G1293;Gh_A08G1795;Gh_D08G2144;Gh_D11G1596
GO:0009744	response to sucrose	9	263	0.00013497	0.00476209	Gh_A01G1605;Gh_A05G1352;Gh_A06G1139;Gh_A11G0521;Gh_A12G1130;Gh_D01G1853;Gh_D06G1400;Gh_D06G1428;Gh_D09G1881
GO:0009746	response to hexose	8	207	0.000138526	0.00476209	Gh_A05G1352;Gh_A06G1139;Gh_D06G1400;Gh_D06G1428;Gh_A01G1740;Gh_A02G0669;Gh_D01G1988;Gh_D01G1989
GO:0042592	homeostatic process	26	1620	0.000139875	0.00476209	Gh_A02G1494;Gh_A05G1338;Gh_A08G2216;Gh_A10G0264;Gh_D03G0219;Gh_D05G0426;Gh_D05G1507;Gh_D08G2582;Gh_A05G3754;Gh_D05G2224;Gh_A10G2147;Gh_A07G1653;Gh_D07G1737;Gh_D07G1858;Gh_D11G1809;Gh_A11G2132;Gh_D11G2440;Gh_A11G1138;Gh_A11G2566;Gh_D01G0474;Gh_D11G2939;Gh_D11G3300;Gh_A09G2012;Gh_A05G3446;Gh_A05G4022;Gh_D05G0030
GO:0031000	response to caffeine	3	15	0.00015646	0.00478319	Gh_A01G1605;Gh_A11G0521;Gh_D01G1853
GO:0032355	response to estradiol	3	15	0.00015646	0.00478319	Gh_A01G1605;Gh_A11G0521;Gh_D01G1853
GO:0043279	response to alkaloid	3	15	0.00015646	0.00478319	Gh_A01G1605;Gh_A11G0521;Gh_D01G1853
GO:0043627	response to estrogen	3	15	0.00015646	0.00478319	Gh_A01G1605;Gh_A11G0521;Gh_D01G1853
GO:1900039	positive regulation of cellular response to hypoxia	3	15	0.00015646	0.00478319	Gh_A01G1605;Gh_A11G0521;Gh_D01G1853
GO:0034284	response to monosaccharide	8	214	0.000173878	0.00520939	Gh_A05G1352;Gh_A06G1139;Gh_D06G1400;Gh_D06G1428;Gh_A01G1740;Gh_A02G0669;Gh_D01G1988;Gh_D01G1989
GO:0006515	misfolded or incompletely synthesized protein catabolic process	4	40	0.00019457	0.00571501	Gh_A11G0262;Gh_D08G1752;Gh_D11G0282;Gh_A05G1374
GO:0048583	regulation of response to stimulus	32	2250	0.000222133	0.00639913	Gh_A09G0118;Gh_D07G2202;Gh_A05G3304;Gh_A05G2242;Gh_A01G0491;Gh_D01G0507;Gh_A01G1605;Gh_A11G0521;Gh_D01G1853;Gh_D12G2431;Gh_D06G0411;Gh_A02G0284;Gh_A04G0705;Gh_D04G1173;Gh_D11G1809;Gh_A07G1843;Gh_A12G0561;Gh_A05G0085;Gh_A08G2112;Gh_A13G1607;Gh_D05G0562;Gh_D13G1966;Gh_A09G2012;Gh_A09G1399;Gh_D09G1224;Gh_A09G1115;Gh_D09G1120;Gh_A05G2244;Gh_D12G0066;Gh_D13G1846;Gh_A12G2499;Gh_D09G1703
GO:0055070	copper ion homeostasis	4	42	0.00023562	0.00653574	Gh_A11G2566;Gh_D01G0474;Gh_D11G2939;Gh_D11G3300
GO:0006213	pyrimidine nucleoside metabolic process	5	77	0.000239964	0.00653574	Gh_D05G0295;Gh_D13G2067;XLOC_010099;Gh_A12G1673;Gh_D12G1830
GO:1902930	regulation of alcohol biosynthetic process	5	77	0.000239964	0.00653574	Gh_A01G1740;Gh_D01G1988;Gh_D01G1989;Gh_D10G0333;Gh_A07G1351
GO:0044264	cellular polysaccharide metabolic process	17	887	0.000280749	0.00751002	Gh_A02G1426;Gh_A05G0925;Gh_D05G1009;Gh_D08G2130;Gh_A08G0421;Gh_D07G0380;Gh_D08G0509;Gh_D10G0333;Gh_D09G2133;Gh_A03G1723;Gh_A08G0957;Gh_D02G2156;Gh_D08G1167;XLOC_070146;Gh_A02G0669;Gh_D01G0577;Gh_A08G0337
GO:0006376	mRNA splice site selection	3	19	0.000326176	0.00842434	Gh_A13G0905;Gh_A13G1537;Gh_D13G1145
GO:1900037	regulation of cellular response to hypoxia	3	19	0.000326176	0.00842434	Gh_A01G1605;Gh_A11G0521;Gh_D01G1853
GO:0044257	cellular protein catabolic process	23	1435	0.000342046	0.00868448	Gh_A11G0262;Gh_D08G1752;Gh_D11G0282;Gh_D02G0071;Gh_A05G1374;Gh_A11G0437;Gh_D06G1428;Gh_D08G2214;Gh_A05G0085;Gh_A08G2112;Gh_A10G1357;Gh_A13G1607;Gh_D05G0562;Gh_D08G0303;Gh_D11G0995;Gh_D13G1966;Gh_A05G0167;Gh_A09G1115;Gh_A11G0818;Gh_A12G0448;Gh_D09G1120;Gh_D09G1224;Gh_D11G0959
GO:0010231	maintenance of seed dormancy	3	20	0.000381697	0.00937349	Gh_A01G0491;Gh_D01G0507;Gh_D02G1774
GO:0097437	maintenance of dormancy	3	20	0.000381697	0.00937349	Gh_A01G0491;Gh_D01G0507;Gh_D02G1774
GO:0071322	cellular response to carbohydrate stimulus	8	247	0.000454765	0.0108824	Gh_A01G1740;Gh_A09G1399;Gh_A13G2005;Gh_D01G1988;Gh_D01G1989;Gh_D05G3883;Gh_D09G1881;Gh_A05G3304
GO:0006561	proline biosynthetic process	4	50	0.000463382	0.0108824	Gh_A01G1899;Gh_A01G1740;Gh_D01G1988;Gh_D01G1989
GO:1901136	carbohydrate derivative catabolic process	7	189	0.000464935	0.0108824	Gh_A10G1518;Gh_D10G1769;Gh_D05G0295;Gh_D13G2067;XLOC_010099;Gh_A05G1784;Gh_D05G1979
GO:0014074	response to purine-containing compound	3	22	0.000510165	0.011723	Gh_A01G1605;Gh_A11G0521;Gh_D01G1853
GO:0071669	plant-type cell wall organization or biogenesis	16	851	0.000516501	0.011723	Gh_A02G1663;Gh_D02G0715;Gh_D03G0059;XLOC_069891;Gh_D07G0380;Gh_A03G0631;Gh_A08G0421;Gh_A12G1049;Gh_A13G0130;Gh_D08G0509;Gh_D10G0333;Gh_D10G2466;Gh_D13G2307;XLOC_053638;XLOC_076267;XLOC_027507
GO:0046916	cellular transition metal ion homeostasis	6	139	0.000529752	0.0118443	Gh_A10G2147;Gh_A11G2566;Gh_D01G0474;Gh_D11G2939;Gh_D11G3300;Gh_A05G3446
GO:0055076	transition metal ion homeostasis	8	255	0.000560655	0.0121416	Gh_A10G2147;Gh_A11G2566;Gh_D01G0474;Gh_D11G2939;Gh_D11G3300;Gh_A05G3446;Gh_A05G4022;Gh_D05G0030
GO:0009832	plant-type cell wall biogenesis	12	536	0.00057448	0.0121416	Gh_A03G0631;Gh_A08G0421;Gh_A12G1049;Gh_A13G0130;Gh_D07G0380;Gh_D08G0509;Gh_D10G0333;Gh_D10G2466;Gh_D13G2307;XLOC_053638;XLOC_076267;XLOC_027507
GO:0010115	regulation of abscisic acid biosynthetic process	4	53	0.000579303	0.0121416	Gh_A01G1740;Gh_D01G1988;Gh_D01G1989;Gh_D10G0333
GO:0044550	secondary metabolite biosynthetic process	18	1034	0.000582429	0.0121416	Gh_A04G1032;Gh_A05G1579;Gh_A10G1518;Gh_A11G1648;Gh_A11G3018;Gh_A12G1049;Gh_D01G1967;Gh_D10G1769;Gh_D10G2466;Gh_D11G1805;Gh_D11G2151;Gh_D12G0788;Gh_D13G0194;Gh_Sca004990G01;XLOC_076267;Gh_A02G0847;Gh_A07G0841;Gh_A08G1098
GO:0009939	positive regulation of gibberellic acid mediated signaling pathway	3	23	0.000583576	0.0121416	Gh_A05G2244;Gh_D12G0066;Gh_D13G1846
GO:0055065	metal ion homeostasis	11	465	0.000615685	0.0126342	Gh_A10G2147;Gh_A11G2566;Gh_D01G0474;Gh_D11G2939;Gh_D11G3300;Gh_A11G2132;Gh_D11G2440;Gh_A09G2012;Gh_A05G3446;Gh_A05G4022;Gh_D05G0030
GO:0051603	proteolysis involved in cellular protein catabolic process	22	1413	0.000669318	0.0134118	Gh_A11G0262;Gh_D08G1752;Gh_D11G0282;Gh_D02G0071;Gh_A05G1374;Gh_A11G0437;Gh_D06G1428;Gh_D08G2214;Gh_A05G0085;Gh_A08G2112;Gh_A10G1357;Gh_A13G1607;Gh_D05G0562;Gh_D08G0303;Gh_D11G0995;Gh_D13G1966;Gh_A09G1115;Gh_A11G0818;Gh_A12G0448;Gh_D09G1120;Gh_D09G1224;Gh_D11G0959
GO:0044265	cellular macromolecule catabolic process	26	1798	0.000671488	0.0134118	Gh_D09G1881;Gh_A11G0262;Gh_D08G1752;Gh_D11G0282;Gh_A05G1784;Gh_D05G1979;Gh_D02G0071;Gh_A05G1374;Gh_A11G0437;Gh_D06G1428;Gh_D08G2214;Gh_A05G0085;Gh_A08G2112;Gh_A10G1357;Gh_A13G1607;Gh_D05G0562;Gh_D08G0303;Gh_D11G0995;Gh_D13G1966;Gh_A05G0167;Gh_A09G1115;Gh_A11G0818;Gh_A12G0448;Gh_D09G1120;Gh_D09G1224;Gh_D11G0959
GO:0009756	carbohydrate mediated signaling	7	203	0.000709665	0.0138062	Gh_A01G1740;Gh_A09G1399;Gh_A13G2005;Gh_D01G1988;Gh_D01G1989;Gh_D05G3883;Gh_D09G1881
GO:0010182	sugar mediated signaling pathway	7	203	0.000709665	0.0138062	Gh_A01G1740;Gh_A09G1399;Gh_A13G2005;Gh_D01G1988;Gh_D01G1989;Gh_D05G3883;Gh_D09G1881
GO:0009628	response to abiotic stimulus	75	7248	0.000720612	0.0138395	Gh_A01G1605;Gh_A09G1399;Gh_A11G0396;Gh_A11G0521;Gh_D01G1853;Gh_D05G2577;Gh_D10G0333;Gh_A12G0561;Gh_D11G2617;Gh_D12G1659;Gh_A03G0182;Gh_A07G1033;Gh_A01G1843;Gh_A01G1844;Gh_A03G1536;Gh_A04G0705;Gh_A04G0868;Gh_A06G0225;Gh_A08G0337;Gh_A11G2132;Gh_D01G0330;Gh_D04G1173;Gh_D04G1368;Gh_D06G0232;Gh_D06G0894;Gh_D08G1960;Gh_D09G0197;Gh_D11G2440;Gh_D11G2998;Gh_D13G1878;Gh_A02G0388;Gh_A05G0046;Gh_A05G3886;Gh_…
GO:0005982	starch metabolic process	7	204	0.000730429	0.0138504	Gh_D09G2133;Gh_A03G1723;Gh_A08G0957;Gh_D02G2156;Gh_D08G1167;XLOC_070146;Gh_A02G0669
GO:0009413	response to flooding	3	25	0.000749871	0.0139415	Gh_A01G1605;Gh_A11G0521;Gh_D01G1853
GO:0009753	response to jasmonic acid	16	882	0.000753844	0.0139415	Gh_A05G1338;Gh_A10G0264;Gh_D01G1967;Gh_D05G1507;Gh_D09G1881;Gh_A04G0705;Gh_A05G2242;Gh_A09G0118;Gh_A09G1399;Gh_A10G1483;Gh_D04G1173;Gh_D05G0683;Gh_D06G0411;Gh_D10G1726;Gh_A09G1115;Gh_D09G1120
GO:0006873	cellular ion homeostasis	10	407	0.00080851	0.0147279	Gh_A10G2147;Gh_A11G1138;Gh_A11G2566;Gh_D01G0474;Gh_D11G2939;Gh_D11G3300;Gh_A09G2012;Gh_A05G3446;Gh_A11G2132;Gh_D11G2440
GO:0006560	proline metabolic process	4	58	0.000816029	0.0147279	Gh_A01G1899;Gh_A01G1740;Gh_D01G1988;Gh_D01G1989
GO:0009863	salicylic acid mediated signaling pathway	6	152	0.000846085	0.0150885	Gh_A05G3304;Gh_D12G2574;Gh_A05G1338;Gh_A10G0264;Gh_D05G1507;Gh_D09G1881
GO:1902531	regulation of intracellular signal transduction	6	154	0.000905444	0.0159152	Gh_A05G0085;Gh_A05G3304;Gh_A08G2112;Gh_A13G1607;Gh_D05G0562;Gh_D13G1966
GO:0009755	hormone-mediated signaling pathway	36	2869	0.000924315	0.0159152	Gh_A05G1338;Gh_A10G0264;Gh_D01G1967;Gh_D05G1507;Gh_D09G1881;Gh_A05G1337;Gh_A09G1399;Gh_A10G0575;Gh_D05G3691;Gh_D07G1737;Gh_D08G0138;Gh_D11G1809;Gh_A05G0085;Gh_A05G3304;Gh_A08G2112;Gh_A10G1483;Gh_A13G1607;Gh_A13G2005;Gh_D05G0562;Gh_D05G3883;Gh_D10G1726;Gh_D13G1966;Gh_Sca017163G01;Gh_D12G0066;Gh_D13G1846;Gh_A02G0284;Gh_A11G0396;Gh_A12G2499;Gh_D07G0060;Gh_D07G2390;Gh_D11G1052;Gh_A05G2244;Gh_A07G1843…
GO:0033993	response to lipid	36	2869	0.000924315	0.0159152	Gh_A04G0705;Gh_A09G2460;Gh_D04G1173;Gh_D12G0066;Gh_D13G1846;Gh_A01G1605;Gh_A11G0521;Gh_D01G1853;Gh_A02G0284;Gh_A11G0396;Gh_A12G2499;Gh_D07G0060;Gh_D07G2390;Gh_D11G1052;Gh_A05G2244;Gh_A07G1843;Gh_A10G0312;Gh_A09G2012;Gh_A11G0818;Gh_D11G0959;Gh_A01G1843;Gh_A01G1844;Gh_A01G1899;Gh_A01G2064;Gh_A02G0669;Gh_A03G1536;Gh_A04G0868;Gh_A05G2242;Gh_A07G1033;Gh_A12G1673;Gh_D04G1368;Gh_D11G0991;Gh_D12G0159;Gh_…
GO:0009299	mRNA transcription	4	61	0.000986915	0.0166771	Gh_A02G0388;Gh_A05G3886;Gh_D05G1062;Gh_D07G1497
GO:0016998	cell wall macromolecule catabolic process	5	105	0.00099578	0.0166771	Gh_A05G0925;Gh_A10G1518;Gh_D05G1009;Gh_D08G2130;Gh_D10G1769
GO:0009408	response to heat	14	735	0.00100196	0.0166771	Gh_A12G0561;Gh_A12G1130;Gh_D08G2214;Gh_A01G1740;Gh_A04G0110;Gh_A05G0770;Gh_A09G1399;Gh_A11G0696;Gh_D01G1988;Gh_D01G1989;Gh_D06G2326;Gh_D11G0812;Gh_A10G1483;Gh_D10G1726
GO:0010254	nectary development	2	7	0.00105292	0.0173326	Gh_A09G1115;Gh_D09G1120
GO:0000041	transition metal ion transport	7	218	0.00107491	0.0175024	Gh_A05G3446;Gh_A10G2147;Gh_A01G0801;Gh_D01G1293;Gh_A08G1795;Gh_D08G2144;Gh_D11G1596
GO:0050801	ion homeostasis	14	756	0.00130447	0.0210118	Gh_A05G3754;Gh_D05G2224;Gh_A10G2147;Gh_A11G2132;Gh_D11G2440;Gh_A11G1138;Gh_A11G2566;Gh_D01G0474;Gh_D11G2939;Gh_D11G3300;Gh_A09G2012;Gh_A05G3446;Gh_A05G4022;Gh_D05G0030
GO:0009057	macromolecule catabolic process	31	2401	0.00133719	0.0211418	Gh_D09G1881;Gh_A10G1518;Gh_D10G1769;Gh_A11G0262;Gh_D08G1752;Gh_D11G0282;Gh_A02G0669;Gh_A05G1784;Gh_D05G1979;Gh_D02G0071;Gh_A05G1374;Gh_A13G1035;Gh_D13G1287;Gh_A11G0437;Gh_D06G1428;Gh_D08G2214;Gh_A05G0085;Gh_A08G2112;Gh_A10G1357;Gh_A13G1607;Gh_D05G0562;Gh_D08G0303;Gh_D11G0995;Gh_D13G1966;Gh_A05G0167;Gh_A09G1115;Gh_A11G0818;Gh_A12G0448;Gh_D09G1120;Gh_D09G1224;Gh_D11G0959
GO:0048585	negative regulation of response to stimulus	15	846	0.00136336	0.0211418	Gh_A09G0118;Gh_D07G2202;Gh_A05G2242;Gh_D11G1809;Gh_A07G1843;Gh_A12G0561;Gh_A05G0085;Gh_A05G3304;Gh_A08G2112;Gh_A13G1607;Gh_D05G0562;Gh_D13G1966;Gh_A09G1399;Gh_D09G1224;Gh_A12G2499
GO:0015791	polyol transport	2	8	0.00139722	0.0211418	Gh_A10G1196;Gh_D10G1302
GO:0015798	myo-inositol transport	2	8	0.00139722	0.0211418	Gh_A10G1196;Gh_D10G1302
GO:0015810	aspartate transport	2	8	0.00139722	0.0211418	Gh_A06G0225;Gh_D06G0232
GO:0015827	tryptophan transport	2	8	0.00139722	0.0211418	Gh_A06G0225;Gh_D06G0232
GO:0030003	cellular cation homeostasis	9	365	0.00142063	0.0212811	Gh_A10G2147;Gh_A11G2566;Gh_D01G0474;Gh_D11G2939;Gh_D11G3300;Gh_A09G2012;Gh_A05G3446;Gh_A11G2132;Gh_D11G2440
GO:0019252	starch biosynthetic process	5	116	0.00155141	0.02301	Gh_A03G1723;Gh_A08G0957;Gh_D02G2156;Gh_D08G1167;XLOC_070146
GO:0072527	pyrimidine-containing compound metabolic process	6	172	0.00159525	0.0234283	Gh_D05G0295;Gh_D13G2067;XLOC_010099;Gh_D08G0270;Gh_A12G1673;Gh_D12G1830
GO:0006950	response to stress	104	11066	0.00173833	0.0252817	Gh_A01G1605;Gh_A09G1399;Gh_A11G0396;Gh_A11G0521;Gh_D01G1853;Gh_D05G2577;Gh_D10G0333;Gh_A12G1143;Gh_D12G1264;XLOC_077411;Gh_A01G1843;Gh_A01G1844;Gh_A03G1536;Gh_A04G0705;Gh_A04G0868;Gh_A06G0225;Gh_A08G0337;Gh_A11G2132;Gh_D01G0330;Gh_D04G1173;Gh_D04G1368;Gh_D06G0232;Gh_D06G0894;Gh_D08G1960;Gh_D09G0197;Gh_D11G2440;Gh_D11G2998;Gh_D13G1878;Gh_A05G3304;Gh_A09G2012;Gh_D01G1974;Gh_A01G1088;Gh_A02G1663;Gh_…
GO:0010433	bract morphogenesis	2	9	0.00178791	0.0253292	Gh_A09G1115;Gh_D09G1120
GO:0010434	bract formation	2	9	0.00178791	0.0253292	Gh_A09G1115;Gh_D09G1120
GO:0048584	positive regulation of response to stimulus	13	697	0.00180056	0.0253292	Gh_A05G3304;Gh_A01G1605;Gh_A11G0521;Gh_D01G1853;Gh_D12G2431;Gh_A02G0284;Gh_A05G2242;Gh_A09G1115;Gh_D09G1120;Gh_A05G2244;Gh_D12G0066;Gh_D13G1846;Gh_A09G1399
GO:0010162	seed dormancy process	4	72	0.001829	0.0253292	Gh_A01G0491;Gh_D01G0507;Gh_D02G1774;Gh_A05G2244
GO:0022611	dormancy process	4	72	0.001829	0.0253292	Gh_A01G0491;Gh_D01G0507;Gh_D02G1774;Gh_A05G2244
GO:0016560	protein import into peroxisome matrix, docking	3	34	0.00185995	0.0253292	Gh_A11G0262;Gh_D08G1752;Gh_D11G0282
GO:0022615	protein to membrane docking	3	34	0.00185995	0.0253292	Gh_A11G0262;Gh_D08G1752;Gh_D11G0282
GO:0071446	cellular response to salicylic acid stimulus	6	178	0.00189659	0.0255955	Gh_A05G3304;Gh_D12G2574;Gh_A05G1338;Gh_A10G0264;Gh_D05G1507;Gh_D09G1881
GO:0015800	acidic amino acid transport	3	35	0.00202357	0.0270653	Gh_A06G0225;Gh_D06G0232;Gh_D01G1627
GO:0048878	chemical homeostasis	18	1159	0.00206125	0.0273252	Gh_A05G3754;Gh_D05G2224;Gh_A10G2147;Gh_A07G1653;Gh_D07G1737;Gh_D07G1858;Gh_D11G1809;Gh_A11G2132;Gh_D11G2440;Gh_A11G1138;Gh_A11G2566;Gh_D01G0474;Gh_D11G2939;Gh_D11G3300;Gh_A09G2012;Gh_A05G3446;Gh_A05G4022;Gh_D05G0030
GO:0009966	regulation of signal transduction	16	977	0.00213326	0.0280318	Gh_A01G0491;Gh_D01G0507;Gh_A05G2242;Gh_D11G1809;Gh_A05G3304;Gh_A05G0085;Gh_A08G2112;Gh_A13G1607;Gh_D05G0562;Gh_D13G1966;Gh_D09G1224;Gh_A05G2244;Gh_D12G0066;Gh_D13G1846;Gh_A12G2499;Gh_A09G1399
GO:0003002	regionalization	12	627	0.0021589	0.028122	Gh_A04G0705;Gh_A09G1115;Gh_D04G1173;Gh_D09G1120;Gh_D05G1529;Gh_D07G1497;Gh_A11G0396;Gh_D05G1201;Gh_A03G1536;Gh_D12G2006;Gh_D05G1999;Gh_D11G1809
GO:0009955	adaxial/abaxial pattern specification	5	126	0.00222896	0.0286592	Gh_A04G0705;Gh_A09G1115;Gh_D04G1173;Gh_D09G1120;Gh_D05G1529
GO:0071310	cellular response to organic substance	41	3575	0.0022384	0.0286592	Gh_A05G1338;Gh_A10G0264;Gh_D01G1967;Gh_D05G1507;Gh_D09G1881;Gh_A05G1337;Gh_A09G1399;Gh_A10G0575;Gh_D05G3691;Gh_D07G1737;Gh_D08G0138;Gh_D11G1809;Gh_A01G1740;Gh_A13G2005;Gh_D01G1988;Gh_D01G1989;Gh_D05G3883;Gh_A05G3304;Gh_D12G2574;Gh_A05G0085;Gh_A08G2112;Gh_A10G1483;Gh_A13G1607;Gh_D05G0562;Gh_D10G1726;Gh_D13G1966;Gh_Sca017163G01;Gh_D12G0066;Gh_D13G1846;Gh_A05G1374;Gh_A02G0284;Gh_A11G0396;Gh_A12G2499…
GO:0044711	single-organism biosynthetic process	59	5646	0.00226784	0.02879	Gh_A05G3473;Gh_A08G0421;Gh_D07G0380;Gh_D08G0509;Gh_D10G0333;Gh_D12G0159;Gh_A02G0336;Gh_D05G1529;Gh_A01G1740;Gh_D01G1988;Gh_D01G1989;Gh_A07G1351;Gh_A09G1843;Gh_A04G1032;Gh_A11G2744;Gh_A01G1899;Gh_A05G1579;Gh_A10G1518;Gh_A11G1648;Gh_A11G3018;Gh_A12G1049;Gh_D01G1967;Gh_D10G1769;Gh_D10G2466;Gh_D11G1805;Gh_D11G2151;Gh_D12G0788;Gh_D13G0194;Gh_Sca004990G01;XLOC_076267;Gh_A03G0182;Gh_A12G1130;Gh_D05G0683…
GO:0010565	regulation of cellular ketone metabolic process	8	320	0.00236614	0.0291866	Gh_A05G3304;Gh_A13G1035;Gh_D13G1287;Gh_A01G1740;Gh_D01G1988;Gh_D01G1989;Gh_A12G0448;Gh_D10G0333
GO:0042454	ribonucleoside catabolic process	3	37	0.00237701	0.0291866	Gh_D05G0295;Gh_D13G2067;XLOC_010099
GO:0048024	regulation of mRNA splicing, via spliceosome	3	37	0.00237701	0.0291866	Gh_A13G0905;Gh_A13G1537;Gh_D13G1145
GO:0072529	pyrimidine-containing compound catabolic process	3	37	0.00237701	0.0291866	Gh_D05G0295;Gh_D13G2067;XLOC_010099
GO:0019748	secondary metabolic process	21	1468	0.00243897	0.0297038	Gh_D10G2466;Gh_D13G0194;XLOC_076267;Gh_A04G1032;Gh_A05G1579;Gh_A10G1518;Gh_A11G1648;Gh_A11G3018;Gh_A12G1049;Gh_D01G1967;Gh_D10G1769;Gh_D11G1805;Gh_D11G2151;Gh_D12G0788;Gh_Sca004990G01;Gh_A05G2242;Gh_D03G1156;Gh_A02G0847;Gh_A08G0954;Gh_A07G0841;Gh_A08G1098
GO:0023051	regulation of signaling	16	997	0.00260181	0.0314316	Gh_A01G0491;Gh_D01G0507;Gh_A05G2242;Gh_D11G1809;Gh_A05G3304;Gh_A05G0085;Gh_A08G2112;Gh_A13G1607;Gh_D05G0562;Gh_D13G1966;Gh_D09G1224;Gh_A05G2244;Gh_D12G0066;Gh_D13G1846;Gh_A12G2499;Gh_A09G1399
GO:0032870	cellular response to hormone stimulus	36	3063	0.00277569	0.0332639	Gh_A05G1338;Gh_A10G0264;Gh_D01G1967;Gh_D05G1507;Gh_D09G1881;Gh_A05G1337;Gh_A09G1399;Gh_A10G0575;Gh_D05G3691;Gh_D07G1737;Gh_D08G0138;Gh_D11G1809;Gh_A05G0085;Gh_A05G3304;Gh_A08G2112;Gh_A10G1483;Gh_A13G1607;Gh_A13G2005;Gh_D05G0562;Gh_D05G3883;Gh_D10G1726;Gh_D13G1966;Gh_Sca017163G01;Gh_D12G0066;Gh_D13G1846;Gh_A02G0284;Gh_A11G0396;Gh_A12G2499;Gh_D07G0060;Gh_D07G2390;Gh_D11G1052;Gh_A05G2244;Gh_A07G1843…
GO:0009850	auxin metabolic process	6	193	0.00283783	0.0335456	Gh_A07G1653;Gh_D07G1858;Gh_D08G0138;Gh_D11G1809;Gh_A05G1337;Gh_D06G0411
GO:0009250	glucan biosynthetic process	9	405	0.00285565	0.0335456	Gh_A08G0421;Gh_D07G0380;Gh_D08G0509;Gh_D10G0333;Gh_A03G1723;Gh_A08G0957;Gh_D02G2156;Gh_D08G1167;XLOC_070146
GO:0010646	regulation of cell communication	16	1007	0.00286638	0.0335456	Gh_A01G0491;Gh_D01G0507;Gh_A05G2242;Gh_D11G1809;Gh_A05G3304;Gh_A05G0085;Gh_A08G2112;Gh_A13G1607;Gh_D05G0562;Gh_D13G1966;Gh_D09G1224;Gh_A05G2244;Gh_D12G0066;Gh_D13G1846;Gh_A12G2499;Gh_A09G1399
GO:0009968	negative regulation of signal transduction	9	407	0.00294975	0.0340184	Gh_D11G1809;Gh_A05G0085;Gh_A05G3304;Gh_A08G2112;Gh_A13G1607;Gh_D05G0562;Gh_D13G1966;Gh_D09G1224;Gh_A12G2499
GO:0055082	cellular chemical homeostasis	10	486	0.00296287	0.0340184	Gh_A10G2147;Gh_A11G1138;Gh_A11G2566;Gh_D01G0474;Gh_D11G2939;Gh_D11G3300;Gh_A09G2012;Gh_A05G3446;Gh_A11G2132;Gh_D11G2440
GO:0009164	nucleoside catabolic process	3	40	0.00297491	0.0340184	Gh_D05G0295;Gh_D13G2067;XLOC_010099
GO:0006333	chromatin assembly or disassembly	6	197	0.00313927	0.0351614	Gh_A13G0147;Gh_D13G0168;Gh_A05G1915;Gh_A11G1632;Gh_D05G2150;Gh_D11G1792
GO:0010648	negative regulation of cell communication	9	411	0.00314527	0.0351614	Gh_D11G1809;Gh_A05G0085;Gh_A05G3304;Gh_A08G2112;Gh_A13G1607;Gh_D05G0562;Gh_D13G1966;Gh_D09G1224;Gh_A12G2499
GO:0023057	negative regulation of signaling	9	411	0.00314527	0.0351614	Gh_D11G1809;Gh_A05G0085;Gh_A05G3304;Gh_A08G2112;Gh_A13G1607;Gh_D05G0562;Gh_D13G1966;Gh_D09G1224;Gh_A12G2499
GO:1901575	organic substance catabolic process	44	3990	0.00322135	0.0353338	Gh_D09G1881;Gh_D01G0424;Gh_A10G1518;Gh_D10G1769;Gh_A11G0262;Gh_D08G1752;Gh_D11G0282;Gh_D10G2466;Gh_D13G0194;XLOC_076267;Gh_A05G0167;Gh_D05G0295;Gh_D13G2067;XLOC_010099;Gh_A05G1282;Gh_A05G3304;Gh_A07G2159;Gh_A01G1088;Gh_A02G0669;Gh_A05G1784;Gh_D05G1979;Gh_D02G0071;Gh_D01G0330;Gh_A05G1374;Gh_A13G1035;Gh_D13G1287;Gh_A11G0437;Gh_D06G1428;Gh_D08G2214;Gh_A12G2168;Gh_A05G0085;Gh_A08G2112;Gh_A10G1357;Gh_…
GO:0036293	response to decreased oxygen levels	7	265	0.00322806	0.0353338	Gh_A12G1130;Gh_A01G1605;Gh_A05G3304;Gh_A11G0521;Gh_A13G2005;Gh_D01G1853;Gh_D05G3883
GO:0015801	aromatic amino acid transport	2	12	0.00323146	0.0353338	Gh_A06G0225;Gh_D06G0232
GO:0070482	response to oxygen levels	7	267	0.00336372	0.0365135	Gh_A12G1130;Gh_A01G1605;Gh_A05G3304;Gh_A11G0521;Gh_A13G2005;Gh_D01G1853;Gh_D05G3883
GO:0009607	response to biotic stimulus	41	3664	0.00344354	0.0371109	Gh_A04G0975;Gh_A07G1033;Gh_A05G3304;Gh_A09G2012;Gh_D01G1974;Gh_A05G1594;Gh_A10G1483;Gh_D05G0683;Gh_D05G1773;Gh_D10G1726;Gh_D11G2998;Gh_D06G1428;Gh_A08G0954;Gh_D12G2574;Gh_A01G1247;Gh_A01G2102;Gh_A04G0891;Gh_A09G1399;Gh_A08G1795;Gh_D08G2144;Gh_A04G0705;Gh_A08G0421;Gh_A13G1035;Gh_A13G2005;Gh_D04G1173;Gh_D05G0634;Gh_D05G3883;Gh_D06G1121;Gh_D06G1590;Gh_D08G0509;Gh_D09G1881;Gh_D10G0333;Gh_D13G1287;Gh_…
GO:0071495	cellular response to endogenous stimulus	36	3112	0.00357818	0.0382865	Gh_A05G1338;Gh_A10G0264;Gh_D01G1967;Gh_D05G1507;Gh_D09G1881;Gh_A05G1337;Gh_A09G1399;Gh_A10G0575;Gh_D05G3691;Gh_D07G1737;Gh_D08G0138;Gh_D11G1809;Gh_A05G0085;Gh_A05G3304;Gh_A08G2112;Gh_A10G1483;Gh_A13G1607;Gh_A13G2005;Gh_D05G0562;Gh_D05G3883;Gh_D10G1726;Gh_D13G1966;Gh_Sca017163G01;Gh_D12G0066;Gh_D13G1846;Gh_A02G0284;Gh_A11G0396;Gh_A12G2499;Gh_D07G0060;Gh_D07G2390;Gh_D11G1052;Gh_A05G2244;Gh_A07G1843…
GO:0009937	regulation of gibberellic acid mediated signaling pathway	4	87	0.00363837	0.0384844	Gh_D11G1809;Gh_A05G2244;Gh_D12G0066;Gh_D13G1846
GO:0006875	cellular metal ion homeostasis	7	271	0.00364805	0.0384844	Gh_A10G2147;Gh_A11G2566;Gh_D01G0474;Gh_D11G2939;Gh_D11G3300;Gh_A09G2012;Gh_A05G3446
GO:0046890	regulation of lipid biosynthetic process	6	205	0.00381302	0.0399433	Gh_A01G1740;Gh_D01G1988;Gh_D01G1989;Gh_A12G0448;Gh_D10G0333;Gh_A07G1351
GO:0009944	polarity specification of adaxial/abaxial axis	4	90	0.00410719	0.0424315	Gh_A04G0705;Gh_A09G1115;Gh_D04G1173;Gh_D09G1120
GO:0065001	specification of axis polarity	4	90	0.00410719	0.0424315	Gh_A04G0705;Gh_A09G1115;Gh_D04G1173;Gh_D09G1120
GO:0055080	cation homeostasis	11	605	0.0047501	0.0487373	Gh_A10G2147;Gh_A11G2132;Gh_D11G2440;Gh_A11G2566;Gh_D01G0474;Gh_D11G2939;Gh_D11G3300;Gh_A09G2012;Gh_A05G3446;Gh_A05G4022;Gh_D05G0030
GO:0010431	seed maturation	5	151	0.00483156	0.0492359	Gh_A01G0491;Gh_D01G0507;Gh_A11G0396;Gh_D02G1774;Gh_A05G2244
GO:0043455	regulation of secondary metabolic process	6	216	0.00490716	0.0496684	Gh_D09G1224;Gh_A05G3304;Gh_A01G1740;Gh_D01G1988;Gh_D01G1989;Gh_D10G0333
GO:0009833	plant-type primary cell wall biogenesis	4	95	0.00497635	0.0500307	Gh_A08G0421;Gh_D07G0380;Gh_D08G0509;Gh_D10G0333
GO:0010432	bract development	2	15	0.00506837	0.0506161	Gh_A09G1115;Gh_D09G1120
GO:0045454	cell redox homeostasis	8	365	0.00520637	0.0516499	Gh_A02G1494;Gh_A05G1338;Gh_A08G2216;Gh_A10G0264;Gh_D03G0219;Gh_D05G0426;Gh_D05G1507;Gh_D08G2582
GO:0043484	regulation of RNA splicing	3	50	0.00559821	0.0550543	Gh_A13G0905;Gh_A13G1537;Gh_D13G1145
GO:1901701	cellular response to oxygen-containing compound	27	2212	0.00562304	0.0550543	Gh_A05G1338;Gh_A10G0264;Gh_D01G1967;Gh_D05G1507;Gh_D09G1881;Gh_A01G1740;Gh_A09G1399;Gh_A13G2005;Gh_D01G1988;Gh_D01G1989;Gh_D05G3883;Gh_A05G3304;Gh_A12G2168;Gh_D12G2574;Gh_D12G0066;Gh_D13G1846;Gh_A02G0284;Gh_A11G0396;Gh_A12G2499;Gh_D07G0060;Gh_D07G2390;Gh_D11G1052;Gh_A05G2244;Gh_A07G1843;Gh_A10G0312;Gh_A09G1115;Gh_D09G1120
GO:0042742	defense response to bacterium	19	1382	0.00581091	0.0565243	Gh_A04G0705;Gh_A08G0421;Gh_A09G1399;Gh_A13G1035;Gh_A13G2005;Gh_D04G1173;Gh_D05G0634;Gh_D05G3883;Gh_D06G1121;Gh_D06G1590;Gh_D08G0509;Gh_D09G1881;Gh_D10G0333;Gh_D12G2574;Gh_D13G1287;Gh_A05G3304;Gh_D11G2998;Gh_A09G1115;Gh_D09G1120
GO:0000245	spliceosomal complex assembly	3	52	0.00624613	0.0603658	Gh_A13G0905;Gh_A13G1537;Gh_D13G1145
GO:0007389	pattern specification process	12	719	0.00633904	0.060871	Gh_A04G0705;Gh_A09G1115;Gh_D04G1173;Gh_D09G1120;Gh_D05G1529;Gh_D07G1497;Gh_A11G0396;Gh_D05G1201;Gh_A03G1536;Gh_D12G2006;Gh_D05G1999;Gh_D11G1809
GO:0048513	animal organ development	21	1602	0.00650018	0.0620208	Gh_D06G1428;Gh_D01G0098;Gh_D07G1737;Gh_A04G0705;Gh_D04G1173;Gh_A03G1536;Gh_D12G2006;Gh_A09G1115;Gh_D09G1120;Gh_A11G0262;Gh_D08G1752;Gh_D11G0282;Gh_D07G1497;Gh_A04G0868;Gh_A05G1165;Gh_A05G3304;Gh_A07G0344;Gh_A09G1399;Gh_D04G1368;Gh_D12G0066;Gh_D13G1846
GO:0019344	cysteine biosynthetic process	3	53	0.00658614	0.0622302	Gh_A08G1901;Gh_A13G0863;Gh_A12G2168
GO:0009943	adaxial/abaxial axis specification	4	103	0.00660977	0.0622302	Gh_A04G0705;Gh_A09G1115;Gh_D04G1173;Gh_D09G1120
GO:0015980	energy derivation by oxidation of organic compounds	9	462	0.00664675	0.0622302	XLOC_076190;Gh_A08G0337;Gh_A01G0934;Gh_D01G0978;Gh_A03G1723;Gh_D02G2156;Gh_A01G1605;Gh_A11G0521;Gh_D01G1853
GO:0071554	cell wall organization or biogenesis	26	2140	0.00690136	0.0642127	Gh_A02G1426;Gh_A05G0925;Gh_D05G1009;Gh_D08G2130;Gh_A02G1663;Gh_D02G0715;Gh_D03G0059;XLOC_069891;Gh_A09G1399;Gh_D01G0577;Gh_D07G0380;Gh_A08G0421;Gh_D08G0509;Gh_A08G0337;Gh_A03G0631;Gh_A12G1049;Gh_A13G0130;Gh_D10G0333;Gh_D10G2466;Gh_D13G2307;XLOC_053638;XLOC_076267;Gh_D02G0351;Gh_A10G1518;Gh_D10G1769;XLOC_027507
GO:0006334	nucleosome assembly	4	105	0.0070673	0.0653507	Gh_A05G1915;Gh_A11G1632;Gh_D05G2150;Gh_D11G1792
GO:1901658	glycosyl compound catabolic process	3	55	0.00729868	0.0670762	Gh_D05G0295;Gh_D13G2067;XLOC_010099
GO:0019747	regulation of isoprenoid metabolic process	4	108	0.00779202	0.0711734	Gh_A01G1740;Gh_D01G1988;Gh_D01G1989;Gh_D10G0333
GO:0055114	oxidation-reduction process	47	4555	0.00794642	0.0721439	XLOC_076190;Gh_A01G1605;Gh_A01G1740;Gh_A01G1899;Gh_A02G1663;Gh_A03G0182;Gh_A04G0975;Gh_A04G1469;Gh_A05G0167;Gh_A05G1579;Gh_A07G0841;Gh_A07G1351;Gh_A07G1653;Gh_A07G2014;Gh_A07G2264;Gh_A08G0954;Gh_A08G1098;Gh_A10G2147;Gh_A11G0521;Gh_A11G1648;Gh_A11G3018;Gh_D01G0330;Gh_D01G0424;Gh_D01G1853;Gh_D01G1988;Gh_D01G1989;Gh_D03G0059;Gh_D04G2012;Gh_D05G0683;Gh_D05G1999;Gh_D07G1858;Gh_D10G2466;Gh_D11G1805;Gh_…
GO:0010038	response to metal ion	22	1740	0.0080853	0.0723938	Gh_D02G0348;Gh_A11G1138;Gh_A09G1399;Gh_A13G2005;Gh_D05G3883;Gh_A01G0801;Gh_D01G1293;Gh_A10G2147;Gh_A01G1605;Gh_A04G0705;Gh_A04G0975;Gh_A04G1032;Gh_A05G2242;Gh_A05G3473;Gh_A07G2014;Gh_A08G1901;Gh_A09G1843;Gh_A11G0521;Gh_A13G0863;Gh_D01G1853;Gh_D04G1173;Gh_D05G1529
GO:0048439	flower morphogenesis	2	19	0.00809947	0.0723938	Gh_A09G1115;Gh_D09G1120
GO:0098771	inorganic ion homeostasis	11	652	0.00811893	0.0723938	Gh_A10G2147;Gh_A11G2132;Gh_D11G2440;Gh_A11G2566;Gh_D01G0474;Gh_D11G2939;Gh_D11G3300;Gh_A09G2012;Gh_A05G3446;Gh_A05G4022;Gh_D05G0030
GO:0070887	cellular response to chemical stimulus	43	4097	0.0083115	0.0736723	Gh_A09G1399;Gh_A13G2005;Gh_D05G3883;Gh_A05G1338;Gh_A10G0264;Gh_D01G1967;Gh_D05G1507;Gh_D09G1881;Gh_A05G1337;Gh_A10G0575;Gh_D05G3691;Gh_D07G1737;Gh_D08G0138;Gh_D11G1809;Gh_A12G1130;Gh_A01G1740;Gh_D01G1988;Gh_D01G1989;Gh_A05G3304;Gh_A12G2168;Gh_D12G2574;Gh_A05G0085;Gh_A08G2112;Gh_A10G1483;Gh_A13G1607;Gh_D05G0562;Gh_D10G1726;Gh_D13G1966;Gh_Sca017163G01;Gh_D12G0066;Gh_D13G1846;Gh_A05G1374;Gh_A02G0284…
GO:0009967	positive regulation of signal transduction	6	244	0.00871329	0.0763305	Gh_A05G2242;Gh_A05G3304;Gh_A05G2244;Gh_D12G0066;Gh_D13G1846;Gh_A09G1399
GO:0023056	positive regulation of signaling	6	244	0.00871329	0.0763305	Gh_A05G2242;Gh_A05G3304;Gh_A05G2244;Gh_D12G0066;Gh_D13G1846;Gh_A09G1399
GO:0010338	leaf formation	2	20	0.008957	0.0780092	Gh_A04G0705;Gh_D04G1173
GO:0016558	protein import into peroxisome matrix	3	60	0.00927331	0.0802973	Gh_A11G0262;Gh_D08G1752;Gh_D11G0282
GO:0009084	glutamine family amino acid biosynthetic process	4	114	0.00938418	0.0803962	Gh_A01G1899;Gh_A01G1740;Gh_D01G1988;Gh_D01G1989
GO:0001666	response to hypoxia	6	248	0.00939208	0.0803962	Gh_A01G1605;Gh_A05G3304;Gh_A11G0521;Gh_A13G2005;Gh_D01G1853;Gh_D05G3883
GO:1901362	organic cyclic compound biosynthetic process	75	8025	0.00972436	0.0824768	Gh_A05G3473;Gh_D12G0159;Gh_A02G0336;Gh_A07G1351;Gh_A04G1032;Gh_A01G1899;Gh_A05G1579;Gh_A10G1518;Gh_A11G1648;Gh_A11G3018;Gh_A12G1049;Gh_D01G1967;Gh_D10G1769;Gh_D10G2466;Gh_D11G1805;Gh_D11G2151;Gh_D12G0788;Gh_D13G0194;Gh_Sca004990G01;XLOC_076267;Gh_A02G0388;Gh_A05G3886;Gh_D05G1062;Gh_D07G1497;Gh_A09G0208;Gh_D09G0197;Gh_A01G1740;Gh_D01G1988;Gh_D01G1989;Gh_D04G2012;Gh_D08G0270;Gh_A12G1673;Gh_D12G1830…
GO:0006278	RNA-dependent DNA replication	6	250	0.00974525	0.0824768	XLOC_015127;XLOC_023814;XLOC_026769;XLOC_030220;XLOC_052672;XLOC_052998
GO:0019216	regulation of lipid metabolic process	6	253	0.0102926	0.0866197	Gh_A01G1740;Gh_D01G1988;Gh_D01G1989;Gh_A12G0448;Gh_D10G0333;Gh_A07G1351
GO:0042445	hormone metabolic process	9	497	0.0104024	0.0870544	Gh_A07G1351;Gh_A07G1653;Gh_D07G1858;Gh_D08G0138;Gh_D11G1809;Gh_A06G1334;Gh_D06G1663;Gh_A05G1337;Gh_D06G0411
GO:0010215	cellulose microfibril organization	3	63	0.0105933	0.0876727	Gh_A03G0631;XLOC_027507;XLOC_053638
GO:0046131	pyrimidine ribonucleoside metabolic process	3	63	0.0105933	0.0876727	Gh_D05G0295;Gh_D13G2067;XLOC_010099
GO:0010325	raffinose family oligosaccharide biosynthetic process	2	22	0.0107875	0.0885521	Gh_D12G0066;Gh_D13G1846
GO:0051707	response to other organism	38	3580	0.0108178	0.0885521	Gh_A04G0975;Gh_A07G1033;Gh_A05G3304;Gh_A09G2012;Gh_D01G1974;Gh_A05G1594;Gh_A10G1483;Gh_D05G0683;Gh_D05G1773;Gh_D10G1726;Gh_D11G2998;Gh_D06G1428;Gh_A08G0954;Gh_D12G2574;Gh_A09G1399;Gh_A08G1795;Gh_D08G2144;Gh_A04G0705;Gh_A08G0421;Gh_A13G1035;Gh_A13G2005;Gh_D04G1173;Gh_D05G0634;Gh_D05G3883;Gh_D06G1121;Gh_D06G1590;Gh_D08G0509;Gh_D09G1881;Gh_D10G0333;Gh_D13G1287;Gh_A12G1276;Gh_D09G1360;Gh_A02G0847;Gh_…
GO:0044262	cellular carbohydrate metabolic process	17	1266	0.0109095	0.0888176	Gh_A02G1426;Gh_A05G0925;Gh_D05G1009;Gh_D08G2130;Gh_A08G0421;Gh_D07G0380;Gh_D08G0509;Gh_D10G0333;Gh_D09G2133;Gh_A08G0337;Gh_A03G1723;Gh_A08G0957;Gh_D02G2156;Gh_D08G1167;XLOC_070146;Gh_A02G0669;Gh_D01G0577
GO:0006534	cysteine metabolic process	3	64	0.0110562	0.0891927	Gh_A12G2168;Gh_A08G1901;Gh_A13G0863
GO:0009867	jasmonic acid mediated signaling pathway	7	335	0.011122	0.0891927	Gh_A05G1338;Gh_A10G0264;Gh_D01G1967;Gh_D05G1507;Gh_D09G1881;Gh_A09G1115;Gh_D09G1120
GO:0043207	response to external biotic stimulus	38	3587	0.0111342	0.0891927	Gh_A04G0975;Gh_A07G1033;Gh_A05G3304;Gh_A09G2012;Gh_D01G1974;Gh_A05G1594;Gh_A10G1483;Gh_D05G0683;Gh_D05G1773;Gh_D10G1726;Gh_D11G2998;Gh_D06G1428;Gh_A08G0954;Gh_D12G2574;Gh_A09G1399;Gh_A08G1795;Gh_D08G2144;Gh_A04G0705;Gh_A08G0421;Gh_A13G1035;Gh_A13G2005;Gh_D04G1173;Gh_D05G0634;Gh_D05G3883;Gh_D06G1121;Gh_D06G1590;Gh_D08G0509;Gh_D09G1881;Gh_D10G0333;Gh_D13G1287;Gh_A12G1276;Gh_D09G1360;Gh_A02G0847;Gh_…
GO:0010337	regulation of salicylic acid metabolic process	3	65	0.0115306	0.0907671	Gh_A05G3304;Gh_A13G1035;Gh_D13G1287
GO:0070726	cell wall assembly	3	65	0.0115306	0.0907671	Gh_A03G0631;XLOC_027507;XLOC_053638
GO:0071668	plant-type cell wall assembly	3	65	0.0115306	0.0907671	Gh_A03G0631;XLOC_027507;XLOC_053638
GO:0009873	ethylene-activated signaling pathway	12	780	0.0115731	0.0907671	Gh_A09G1399;Gh_A05G0085;Gh_A05G3304;Gh_A08G2112;Gh_A10G1483;Gh_A13G1607;Gh_A13G2005;Gh_D05G0562;Gh_D05G3883;Gh_D10G1726;Gh_D13G1966;Gh_Sca017163G01
GO:0010647	positive regulation of cell communication	6	262	0.0120652	0.0941337	Gh_A05G2242;Gh_A05G3304;Gh_A05G2244;Gh_D12G0066;Gh_D13G1846;Gh_A09G1399
GO:0071395	cellular response to jasmonic acid stimulus	7	342	0.0123436	0.0958065	Gh_A05G1338;Gh_A10G0264;Gh_D01G1967;Gh_D05G1507;Gh_D09G1881;Gh_A09G1115;Gh_D09G1120
GO:0009070	serine family amino acid biosynthetic process	4	124	0.0124816	0.0961132	Gh_A09G1843;Gh_A08G1901;Gh_A13G0863;Gh_A12G2168
GO:0010310	regulation of hydrogen peroxide metabolic process	3	67	0.0125141	0.0961132	Gh_A05G3304;Gh_A13G1035;Gh_D13G1287
GO:0006516	glycoprotein catabolic process	2	24	0.012768	0.0961132	Gh_A05G1784;Gh_D05G1979
GO:0009061	anaerobic respiration	2	24	0.012768	0.0961132	Gh_A01G0934;Gh_D01G0978
GO:0043097	pyrimidine nucleoside salvage	2	24	0.012768	0.0961132	Gh_A12G1673;Gh_D12G1830
GO:1901642	nucleoside transmembrane transport	2	24	0.012768	0.0961132	Gh_A13G1775;Gh_D13G2125
GO:0033692	cellular polysaccharide biosynthetic process	10	607	0.0131677	0.098597	Gh_A08G0421;Gh_D07G0380;Gh_D08G0509;Gh_D10G0333;Gh_A03G1723;Gh_A08G0957;Gh_D02G2156;Gh_D08G1167;XLOC_070146;Gh_D01G0577
GO:0009620	response to fungus	16	1191	0.0132296	0.098597	Gh_A04G0975;Gh_A07G1033;Gh_D06G1428;Gh_D11G2998;Gh_A04G0705;Gh_A08G0421;Gh_A09G1399;Gh_A12G1276;Gh_D04G1173;Gh_D08G0509;Gh_D09G1360;Gh_D10G0333;Gh_A04G0350;Gh_D02G2301;Gh_D05G0683;Gh_D05G3294
GO:0006625	protein targeting to peroxisome	3	69	0.0135443	0.0994575	Gh_A11G0262;Gh_D08G1752;Gh_D11G0282
GO:0072662	protein localization to peroxisome	3	69	0.0135443	0.0994575	Gh_A11G0262;Gh_D08G1752;Gh_D11G0282
GO:0072663	establishment of protein localization to peroxisome	3	69	0.0135443	0.0994575	Gh_A11G0262;Gh_D08G1752;Gh_D11G0282
GO:0043574	peroxisomal transport	3	70	0.0140769	0.100079	Gh_A11G0262;Gh_D08G1752;Gh_D11G0282
GO:0009751	response to salicylic acid	11	707	0.014145	0.100079	Gh_A05G3304;Gh_D12G2574;Gh_A04G0705;Gh_A05G1338;Gh_A05G2242;Gh_A09G0118;Gh_A10G0264;Gh_D03G1156;Gh_D04G1173;Gh_D05G1507;Gh_D09G1881
GO:0065008	regulation of biological quality	35	3299	0.0142534	0.100079	Gh_A07G1351;Gh_A02G1494;Gh_A05G1338;Gh_A08G2216;Gh_A10G0264;Gh_D03G0219;Gh_D05G0426;Gh_D05G1507;Gh_D08G2582;Gh_A05G3754;Gh_D05G2224;Gh_A10G2147;Gh_A09G1399;Gh_D07G1737;Gh_D12G2574;Gh_D05G3691;Gh_A07G1653;Gh_D07G1858;Gh_D11G1809;Gh_A11G2132;Gh_D11G2440;Gh_A11G1138;Gh_A11G2566;Gh_D01G0474;Gh_D11G2939;Gh_D11G3300;Gh_D08G0138;Gh_A06G1334;Gh_D06G1663;Gh_A09G2012;Gh_A05G3446;Gh_A05G1337;Gh_D06G0411;Gh_…
GO:0052318	regulation of phytoalexin metabolic process	1	2	0.014297	0.100079	Gh_A05G3304
GO:0052319	regulation of phytoalexin biosynthetic process	1	2	0.014297	0.100079	Gh_A05G3304
GO:0052320	positive regulation of phytoalexin metabolic process	1	2	0.014297	0.100079	Gh_A05G3304
GO:0052322	positive regulation of phytoalexin biosynthetic process	1	2	0.014297	0.100079	Gh_A05G3304
GO:0071327	cellular response to trehalose stimulus	1	2	0.014297	0.100079	Gh_A05G3304
GO:1901182	regulation of camalexin biosynthetic process	1	2	0.014297	0.100079	Gh_A05G3304
GO:1901183	positive regulation of camalexin biosynthetic process	1	2	0.014297	0.100079	Gh_A05G3304
GO:0080134	regulation of response to stress	15	1102	0.0145003	0.100955	Gh_A09G0118;Gh_D07G2202;Gh_A05G3304;Gh_A05G2242;Gh_A01G1605;Gh_A11G0521;Gh_D01G1853;Gh_D12G2431;Gh_D06G0411;Gh_A04G0705;Gh_D04G1173;Gh_A09G1399;Gh_A09G1115;Gh_D09G1120;Gh_D09G1703
GO:0035725	sodium ion transmembrane transport	2	26	0.0148939	0.100955	Gh_A11G2132;Gh_D11G2440
GO:0097369	sodium ion import	2	26	0.0148939	0.100955	Gh_A11G2132;Gh_D11G2440
GO:0098659	inorganic cation import into cell	2	26	0.0148939	0.100955	Gh_A11G2132;Gh_D11G2440
GO:0098719	sodium ion import across plasma membrane	2	26	0.0148939	0.100955	Gh_A11G2132;Gh_D11G2440
GO:0099587	inorganic ion import into cell	2	26	0.0148939	0.100955	Gh_A11G2132;Gh_D11G2440
GO:1990118	sodium ion import into cell	2	26	0.0148939	0.100955	Gh_A11G2132;Gh_D11G2440
GO:0048609	multicellular organismal reproductive process	8	441	0.0151057	0.101929	Gh_D06G1019;Gh_A12G0448;Gh_A12G1049;Gh_A01G0491;Gh_D01G0507;Gh_A11G0396;Gh_D02G1774;Gh_A05G2244
GO:0010582	floral meristem determinacy	3	73	0.0157455	0.104936	Gh_A05G1337;Gh_A09G1115;Gh_D09G1120
GO:0071483	cellular response to blue light	3	73	0.0157455	0.104936	Gh_A12G0561;Gh_A09G2012;Gh_D07G2390
GO:0048437	floral organ development	12	815	0.0158045	0.104936	Gh_D06G1428;Gh_A12G0448;Gh_A12G1049;Gh_D11G1809;Gh_A09G1115;Gh_D09G1120;Gh_D01G1495;Gh_A06G1334;Gh_D06G1663;Gh_D12G0066;Gh_D13G1846;Gh_D07G1497
GO:0009737	response to abscisic acid	25	2185	0.0158315	0.104936	Gh_A02G0284;Gh_A11G0396;Gh_A12G2499;Gh_D07G0060;Gh_D07G2390;Gh_D11G1052;Gh_A01G1605;Gh_A01G1843;Gh_A01G1844;Gh_A01G1899;Gh_A01G2064;Gh_A02G0669;Gh_A03G1536;Gh_A04G0868;Gh_A05G2242;Gh_A07G1033;Gh_A11G0521;Gh_A12G1673;Gh_D01G1853;Gh_D04G1368;Gh_D11G0991;Gh_D12G0159;Gh_D12G1830;Gh_D13G1878;Gh_D02G1774
GO:0009664	plant-type cell wall organization	8	447	0.016245	0.107203	Gh_A02G1663;Gh_D02G0715;Gh_D03G0059;XLOC_069891;Gh_D07G0380;Gh_A03G0631;XLOC_027507;XLOC_053638
GO:0006511	ubiquitin-dependent protein catabolic process	16	1221	0.0163195	0.107222	Gh_D02G0071;Gh_A05G1374;Gh_A05G0085;Gh_A08G2112;Gh_A10G1357;Gh_A13G1607;Gh_D05G0562;Gh_D08G0303;Gh_D11G0995;Gh_D13G1966;Gh_A09G1115;Gh_A11G0818;Gh_A12G0448;Gh_D09G1120;Gh_D09G1224;Gh_D11G0959
GO:0019941	modification-dependent protein catabolic process	16	1223	0.0165438	0.108221	Gh_D02G0071;Gh_A05G1374;Gh_A05G0085;Gh_A08G2112;Gh_A10G1357;Gh_A13G1607;Gh_D05G0562;Gh_D08G0303;Gh_D11G0995;Gh_D13G1966;Gh_A09G1115;Gh_A11G0818;Gh_A12G0448;Gh_D09G1120;Gh_D09G1224;Gh_D11G0959
GO:0006535	cysteine biosynthetic process from serine	2	28	0.0171606	0.111284	Gh_A08G1901;Gh_A13G0863
GO:0010375	stomatal complex patterning	2	28	0.0171606	0.111284	Gh_A11G0396;Gh_D05G1201
GO:0009240	isopentenyl diphosphate biosynthetic process	3	76	0.0175206	0.112643	Gh_D08G0270;Gh_D13G0457;Gh_D04G2012
GO:0046490	isopentenyl diphosphate metabolic process	3	76	0.0175206	0.112643	Gh_D08G0270;Gh_D13G0457;Gh_D04G2012
GO:0010022	meristem determinacy	3	77	0.0181361	0.116102	Gh_A05G1337;Gh_A09G1115;Gh_D09G1120
GO:0042447	hormone catabolic process	2	29	0.0183454	0.116286	Gh_A07G1653;Gh_D07G1858
GO:0071229	cellular response to acid chemical	20	1664	0.0183834	0.116286	Gh_A05G1338;Gh_A10G0264;Gh_D01G1967;Gh_D05G1507;Gh_D09G1881;Gh_A12G2168;Gh_A05G3304;Gh_D12G2574;Gh_D12G0066;Gh_D13G1846;Gh_A02G0284;Gh_A11G0396;Gh_A12G2499;Gh_D07G0060;Gh_D07G2390;Gh_D11G1052;Gh_A05G2244;Gh_A07G1843;Gh_A09G1115;Gh_D09G1120
GO:0097305	response to alcohol	28	2554	0.0183978	0.116286	Gh_A01G1605;Gh_A11G0521;Gh_D01G1853;Gh_A02G0284;Gh_A11G0396;Gh_A12G2499;Gh_D07G0060;Gh_D07G2390;Gh_D11G1052;Gh_A10G0312;Gh_A11G0818;Gh_D11G0959;Gh_A01G1843;Gh_A01G1844;Gh_A01G1899;Gh_A01G2064;Gh_A02G0669;Gh_A03G1536;Gh_A04G0868;Gh_A05G2242;Gh_A07G1033;Gh_A12G1673;Gh_D04G1368;Gh_D11G0991;Gh_D12G0159;Gh_D12G1830;Gh_D13G1878;Gh_D02G1774
GO:0010817	regulation of hormone levels	13	935	0.0188022	0.117806	Gh_A07G1351;Gh_A09G1399;Gh_D07G1737;Gh_D12G2574;Gh_D05G3691;Gh_A07G1653;Gh_D07G1858;Gh_D08G0138;Gh_D11G1809;Gh_A06G1334;Gh_D06G1663;Gh_A05G1337;Gh_D06G0411
GO:0071369	cellular response to ethylene stimulus	12	836	0.0188518	0.117806	Gh_A09G1399;Gh_A05G0085;Gh_A05G3304;Gh_A08G2112;Gh_A10G1483;Gh_A13G1607;Gh_A13G2005;Gh_D05G0562;Gh_D05G3883;Gh_D10G1726;Gh_D13G1966;Gh_Sca017163G01
GO:0016051	carbohydrate biosynthetic process	15	1139	0.0188882	0.117806	Gh_A08G0421;Gh_D07G0380;Gh_D08G0509;Gh_D10G0333;Gh_A03G0182;Gh_A12G1130;Gh_A03G1723;Gh_A08G0957;Gh_D02G2156;Gh_D08G1167;XLOC_070146;Gh_D12G0066;Gh_D13G1846;Gh_D01G0577;Gh_A02G0669
GO:0005976	polysaccharide metabolic process	17	1349	0.0190447	0.117806	Gh_A02G1426;Gh_A05G0925;Gh_D05G1009;Gh_D08G2130;Gh_A08G0421;Gh_D07G0380;Gh_D08G0509;Gh_D10G0333;Gh_D09G2133;Gh_D01G0577;Gh_A03G1723;Gh_A08G0957;Gh_D02G2156;Gh_D08G1167;XLOC_070146;Gh_A02G0669;Gh_A08G0337
GO:0000160	phosphorelay signal transduction system	13	937	0.0190944	0.117806	Gh_A11G0396;Gh_A09G1399;Gh_A05G0085;Gh_A05G3304;Gh_A08G2112;Gh_A10G1483;Gh_A13G1607;Gh_A13G2005;Gh_D05G0562;Gh_D05G3883;Gh_D10G1726;Gh_D13G1966;Gh_Sca017163G01
GO:0010411	xyloglucan metabolic process	4	141	0.0191101	0.117806	Gh_A02G1426;Gh_A05G0925;Gh_D05G1009;Gh_D08G2130
GO:0043632	modification-dependent macromolecule catabolic process	16	1246	0.0192976	0.118475	Gh_D02G0071;Gh_A05G1374;Gh_A05G0085;Gh_A08G2112;Gh_A10G1357;Gh_A13G1607;Gh_D05G0562;Gh_D08G0303;Gh_D11G0995;Gh_D13G1966;Gh_A09G1115;Gh_A11G0818;Gh_A12G0448;Gh_D09G1120;Gh_D09G1224;Gh_D11G0959
GO:0050684	regulation of mRNA processing	3	79	0.0194027	0.118634	Gh_A13G0905;Gh_A13G1537;Gh_D13G1145
GO:0007568	aging	10	651	0.0203207	0.123742	Gh_D06G1428;Gh_A04G0868;Gh_A05G1165;Gh_A05G3304;Gh_A07G0344;Gh_A09G1399;Gh_D04G1368;Gh_A08G1901;Gh_A11G0394;Gh_A13G0863
GO:0009688	abscisic acid biosynthetic process	3	81	0.0207171	0.124635	Gh_A01G1740;Gh_D01G1988;Gh_D01G1989
GO:0043289	apocarotenoid biosynthetic process	3	81	0.0207171	0.124635	Gh_A01G1740;Gh_D01G1988;Gh_D01G1989
GO:1902645	tertiary alcohol biosynthetic process	3	81	0.0207171	0.124635	Gh_A01G1740;Gh_D01G1988;Gh_D01G1989
GO:0019288	isopentenyl diphosphate biosynthetic process, methylerythritol 4-phosphate pathway	2	31	0.020815	0.124724	Gh_D08G0270;Gh_D13G0457
GO:0070838	divalent metal ion transport	5	220	0.0218048	0.130073	Gh_A01G0801;Gh_D01G1293;Gh_A08G1795;Gh_D08G2144;Gh_D11G1596
GO:0031497	chromatin assembly	4	147	0.0218815	0.130073	Gh_A05G1915;Gh_A11G1632;Gh_D05G2150;Gh_D11G1792
GO:0010252	auxin homeostasis	4	148	0.022366	0.131397	Gh_A07G1653;Gh_D07G1737;Gh_D07G1858;Gh_D11G1809
GO:0032504	multicellular organism reproduction	8	475	0.0223919	0.131397	Gh_D06G1019;Gh_A12G0448;Gh_A12G1049;Gh_A01G0491;Gh_D01G0507;Gh_A11G0396;Gh_D02G1774;Gh_A05G2244
GO:0044036	cell wall macromolecule metabolic process	8	475	0.0223919	0.131397	Gh_A02G1426;Gh_A05G0925;Gh_D05G1009;Gh_D08G2130;Gh_D01G0577;Gh_D07G0380;Gh_A10G1518;Gh_D10G1769
GO:0034637	cellular carbohydrate biosynthetic process	11	759	0.02249	0.131397	Gh_A08G0421;Gh_D07G0380;Gh_D08G0509;Gh_D10G0333;Gh_A03G1723;Gh_A08G0957;Gh_D02G2156;Gh_D08G1167;XLOC_070146;Gh_D01G0577;Gh_A02G0669
GO:0072511	divalent inorganic cation transport	5	222	0.0225651	0.131397	Gh_A01G0801;Gh_D01G1293;Gh_A08G1795;Gh_D08G2144;Gh_D11G1596
GO:1901607	alpha-amino acid biosynthetic process	9	568	0.0226305	0.131397	Gh_A09G1843;Gh_A01G1899;Gh_A08G1901;Gh_A13G0863;Gh_A01G1740;Gh_D01G1988;Gh_D01G1989;Gh_A05G3473;Gh_A12G2168
GO:0006563	L-serine metabolic process	3	84	0.0227781	0.131744	Gh_A09G1843;Gh_A08G1901;Gh_A13G0863
GO:0048827	phyllome development	21	1814	0.0229341	0.132136	Gh_A10G2147;Gh_A12G0448;Gh_A12G1049;Gh_D11G1809;Gh_A04G0705;Gh_D04G1173;Gh_D01G1495;Gh_A06G1334;Gh_D06G1663;Gh_A03G1536;Gh_D12G2006;Gh_A09G1115;Gh_D09G1120;Gh_A04G0868;Gh_A05G1165;Gh_A05G3304;Gh_A07G0344;Gh_A09G1399;Gh_D04G1368;Gh_D06G1428;Gh_D07G1497
GO:0009617	response to bacterium	20	1706	0.0231893	0.13286	Gh_A05G3304;Gh_D05G0683;Gh_A09G1399;Gh_A04G0705;Gh_A08G0421;Gh_A13G1035;Gh_A13G2005;Gh_D04G1173;Gh_D05G0634;Gh_D05G3883;Gh_D06G1121;Gh_D06G1590;Gh_D08G0509;Gh_D09G1881;Gh_D10G0333;Gh_D12G2574;Gh_D13G1287;Gh_D11G2998;Gh_A09G1115;Gh_D09G1120
GO:0009749	response to glucose	4	150	0.0233544	0.13286	Gh_A05G1352;Gh_A06G1139;Gh_D06G1400;Gh_D06G1428
GO:1901565	organonitrogen compound catabolic process	8	479	0.0233876	0.13286	Gh_A10G1518;Gh_D10G1769;Gh_D01G0424;Gh_A05G0167;Gh_D05G0295;Gh_D13G2067;XLOC_010099;Gh_A12G2168
GO:0010222	stem vascular tissue pattern formation	2	33	0.0234146	0.13286	Gh_A03G1536;Gh_D12G2006
GO:0005977	glycogen metabolic process	3	86	0.0242118	0.136351	Gh_A08G0337;Gh_A03G1723;Gh_D02G2156
GO:0006112	energy reserve metabolic process	3	86	0.0242118	0.136351	Gh_A08G0337;Gh_A03G1723;Gh_D02G2156
GO:0006508	proteolysis	27	2505	0.0245904	0.137964	Gh_A11G0262;Gh_D08G1752;Gh_D11G0282;Gh_A05G1784;Gh_A11G0437;Gh_A13G1035;Gh_D05G1979;Gh_D06G0411;Gh_D06G1428;Gh_D08G2214;Gh_D13G1287;Gh_D02G0071;Gh_A05G1374;Gh_A05G0085;Gh_A08G2112;Gh_A10G1357;Gh_A13G1607;Gh_D05G0562;Gh_D08G0303;Gh_D11G0995;Gh_D13G1966;Gh_A09G1115;Gh_A11G0818;Gh_A12G0448;Gh_D09G1120;Gh_D09G1224;Gh_D11G0959
GO:0008655	pyrimidine-containing compound salvage	2	34	0.0247617	0.138407	Gh_A12G1673;Gh_D12G1830
GO:0010286	heat acclimation	4	154	0.0254099	0.141502	Gh_A12G0561;Gh_A04G0110;Gh_A10G1483;Gh_D10G1726
GO:0044699	single-organism process	238	30319	0.0255184	0.14158	Gh_A04G0705;Gh_A09G1115;Gh_D04G1173;Gh_D09G1120;Gh_A07G1351;Gh_A11G0262;Gh_D08G1752;Gh_D11G0282;Gh_A05G3473;Gh_D07G2390;Gh_D06G1428;Gh_A08G0421;Gh_D07G0380;Gh_D08G0509;Gh_D10G0333;Gh_A09G1399;Gh_D06G1019;Gh_D07G1702;Gh_D12G0159;Gh_D01G0424;Gh_D02G0071;Gh_A08G1795;Gh_D08G2144;Gh_D11G1596;Gh_D01G1627;Gh_A02G0336;Gh_D05G1529;Gh_A01G1843;Gh_A01G1844;Gh_A11G2938;Gh_D09G1881;Gh_A01G1740;Gh_D01G1988;Gh_…
GO:0009739	response to gibberellin	8	489	0.0260122	0.143787	Gh_A04G0705;Gh_A09G2460;Gh_D04G1173;Gh_D12G0066;Gh_D13G1846;Gh_A02G0284;Gh_A05G2244;Gh_A07G1843
GO:1903311	regulation of mRNA metabolic process	3	89	0.0264519	0.14568	Gh_A13G0905;Gh_A13G1537;Gh_D13G1145
GO:0009970	cellular response to sulfate starvation	2	36	0.0275483	0.150735	Gh_A12G2168;Gh_D05G2577
GO:0034728	nucleosome organization	4	158	0.027571	0.150735	Gh_A05G1915;Gh_A11G1632;Gh_D05G2150;Gh_D11G1792
GO:0010597	green leaf volatile biosynthetic process	1	4	0.02839	0.151887	Gh_D05G0683
GO:0019372	lipoxygenase pathway	1	4	0.02839	0.151887	Gh_D05G0683
GO:0046950	cellular ketone body metabolic process	1	4	0.02839	0.151887	Gh_A11G2744
GO:0046951	ketone body biosynthetic process	1	4	0.02839	0.151887	Gh_A11G2744
GO:0048834	specification of petal number	1	4	0.02839	0.151887	Gh_D07G1497
GO:1902224	ketone body metabolic process	1	4	0.02839	0.151887	Gh_A11G2744
GO:0009610	response to symbiotic fungus	2	37	0.0289866	0.154527	Gh_A04G0975;Gh_A07G1033
GO:0009798	axis specification	4	162	0.0298384	0.158503	Gh_A04G0705;Gh_A09G1115;Gh_D04G1173;Gh_D09G1120
GO:0010112	regulation of systemic acquired resistance	2	38	0.0304544	0.161204	Gh_D12G2431;Gh_D06G0411
GO:0019438	aromatic compound biosynthetic process	68	7587	0.0312455	0.164809	Gh_A05G3473;Gh_D12G0159;Gh_A04G1032;Gh_A05G1579;Gh_A10G1518;Gh_A11G1648;Gh_A11G3018;Gh_A12G1049;Gh_D01G1967;Gh_D10G1769;Gh_D10G2466;Gh_D11G1805;Gh_D11G2151;Gh_D12G0788;Gh_D13G0194;Gh_Sca004990G01;XLOC_076267;Gh_A02G0388;Gh_A05G3886;Gh_D05G1062;Gh_D07G1497;Gh_A09G0208;Gh_D09G0197;Gh_D08G0270;Gh_A12G1673;Gh_D12G1830;Gh_A07G1843;Gh_A10G0233;Gh_A01G2064;Gh_A02G0284;Gh_A03G1023;Gh_A04G0705;Gh_A04G0868…
GO:0014070	response to organic cyclic compound	18	1543	0.0314599	0.165358	Gh_A01G1605;Gh_A11G0521;Gh_D01G1853;Gh_A05G3304;Gh_D12G2574;Gh_A04G0705;Gh_A05G1338;Gh_A05G2242;Gh_A09G0118;Gh_A10G0264;Gh_D03G1156;Gh_D04G1173;Gh_D05G1507;Gh_D09G1881;Gh_A10G0312;Gh_A09G2012;Gh_A11G0818;Gh_D11G0959
GO:0006970	response to osmotic stress	26	2458	0.0329112	0.172271	Gh_A01G1605;Gh_A09G1399;Gh_A11G0396;Gh_A11G0521;Gh_D01G1853;Gh_D05G2577;Gh_D10G0333;Gh_A01G1843;Gh_A01G1844;Gh_A03G1536;Gh_A04G0705;Gh_A04G0868;Gh_A06G0225;Gh_A08G0337;Gh_A11G2132;Gh_D01G0330;Gh_D04G1173;Gh_D04G1368;Gh_D06G0232;Gh_D06G0894;Gh_D08G1960;Gh_D09G0197;Gh_D11G2440;Gh_D11G2998;Gh_D13G1878;Gh_A01G1899
GO:0099402	plant organ development	35	3520	0.0330053	0.172271	Gh_D06G1428;Gh_A10G2147;Gh_A12G0448;Gh_A12G1049;Gh_D11G1809;Gh_D01G0098;Gh_D07G1737;Gh_D06G1019;Gh_A09G0939;Gh_A09G1115;Gh_D09G1120;Gh_A05G1998;Gh_A04G0705;Gh_D04G1173;Gh_D01G1495;Gh_A06G1334;Gh_D06G1663;Gh_A03G1536;Gh_D12G2006;Gh_A11G0262;Gh_D08G1752;Gh_D11G0282;Gh_A04G0868;Gh_A05G1165;Gh_A05G3304;Gh_A07G0344;Gh_A09G1399;Gh_D04G1368;Gh_A08G2358;Gh_D12G0066;Gh_D13G1846;Gh_A11G0958;Gh_D07G0060;Gh_…
GO:0031347	regulation of defense response	11	808	0.0332195	0.172327	Gh_A09G0118;Gh_D07G2202;Gh_A05G3304;Gh_D12G2431;Gh_D06G0411;Gh_A04G0705;Gh_D04G1173;Gh_A09G1399;Gh_A09G1115;Gh_D09G1120;Gh_D09G1703
GO:0000271	polysaccharide biosynthetic process	10	708	0.0333526	0.172327	Gh_A08G0421;Gh_D07G0380;Gh_D08G0509;Gh_D10G0333;Gh_A03G1723;Gh_A08G0957;Gh_D02G2156;Gh_D08G1167;XLOC_070146;Gh_D01G0577
GO:0032973	amino acid export	2	40	0.0334761	0.172327	Gh_A05G3754;Gh_D05G2224
GO:0043174	nucleoside salvage	2	40	0.0334761	0.172327	Gh_A12G1673;Gh_D12G1830
GO:0045088	regulation of innate immune response	6	334	0.0344432	0.176698	Gh_D12G2431;Gh_D06G0411;Gh_A04G0705;Gh_D04G1173;Gh_A09G1115;Gh_D09G1120
GO:0016485	protein processing	3	99	0.0346898	0.176992	Gh_A11G0262;Gh_D08G1752;Gh_D11G0282
GO:0050794	regulation of cellular process	125	15067	0.0347367	0.176992	Gh_D09G1224;Gh_A11G2132;Gh_D11G2440;Gh_A05G3304;Gh_A01G2064;Gh_A02G0284;Gh_A02G0388;Gh_A03G1023;Gh_A04G0350;Gh_A05G0046;Gh_A05G0346;Gh_A05G1337;Gh_A05G2242;Gh_A05G3886;Gh_A06G0073;Gh_A06G1334;Gh_A07G0087;Gh_A07G1033;Gh_A07G1843;Gh_A08G1091;Gh_A08G2230;Gh_A09G0118;Gh_A09G0939;Gh_A09G1830;Gh_A09G2460;Gh_A10G0312;Gh_A10G0541;Gh_A10G0575;Gh_A10G1483;Gh_A11G0739;Gh_A11G0958;Gh_A12G0561;Gh_A12G1276;Gh_…
GO:1900367	positive regulation of defense response to insect	1	5	0.035361	0.179562	Gh_A05G3304
GO:0051704	multi-organism process	46	4889	0.036391	0.182196	Gh_D06G1019;Gh_A04G0975;Gh_A07G1033;Gh_A05G3304;Gh_A09G2012;Gh_D01G1974;Gh_A05G1594;Gh_A10G1483;Gh_D05G0683;Gh_D05G1773;Gh_D10G1726;Gh_D11G2998;Gh_D06G1428;Gh_A08G0954;Gh_D12G2574;Gh_A04G0868;Gh_D04G1368;Gh_D07G2076;Gh_A09G1399;Gh_A08G1795;Gh_D08G2144;Gh_A04G0705;Gh_A08G0421;Gh_A13G1035;Gh_A13G2005;Gh_D04G1173;Gh_D05G0634;Gh_D05G3883;Gh_D06G1121;Gh_D06G1590;Gh_D08G0509;Gh_D09G1881;Gh_D10G0333;Gh_…
GO:0009723	response to ethylene	15	1242	0.036433	0.182196	Gh_A05G0085;Gh_A05G2242;Gh_A08G2112;Gh_A09G0118;Gh_A09G1399;Gh_A10G1483;Gh_A13G1607;Gh_A13G2005;Gh_D05G0562;Gh_D05G3883;Gh_D06G1428;Gh_D10G1726;Gh_D13G1966;Gh_A05G3304;Gh_Sca017163G01
GO:0030162	regulation of proteolysis	3	101	0.0364785	0.182196	Gh_A09G1115;Gh_D09G1120;Gh_D09G1224
GO:0042744	hydrogen peroxide catabolic process	5	253	0.0365847	0.182196	Gh_A02G1663;Gh_D03G0059;Gh_D11G2151;Gh_D12G0788;XLOC_069891
GO:0098657	import into cell	2	42	0.0366095	0.182196	Gh_A11G2132;Gh_D11G2440
GO:0098739	import across plasma membrane	2	42	0.0366095	0.182196	Gh_A11G2132;Gh_D11G2440
GO:0006323	DNA packaging	4	175	0.0379502	0.188243	Gh_A05G1915;Gh_A11G1632;Gh_D05G2150;Gh_D11G1792
GO:0008299	isoprenoid biosynthetic process	8	528	0.038201	0.188862	Gh_A01G1740;Gh_D01G1988;Gh_D01G1989;Gh_A07G0841;Gh_D08G0270;Gh_D04G2012;Gh_D13G0457;Gh_A07G1843
GO:0050776	regulation of immune response	6	347	0.0402373	0.198275	Gh_D12G2431;Gh_D06G0411;Gh_A04G0705;Gh_D04G1173;Gh_A09G1115;Gh_D09G1120
GO:0007165	signal transduction	53	5798	0.0404833	0.198553	Gh_D07G0060;Gh_A05G1338;Gh_A10G0264;Gh_D01G1967;Gh_D05G1507;Gh_D09G1881;Gh_A01G0132;Gh_A05G0664;Gh_D01G0177;Gh_D05G0810;Gh_Sca006973G01;XLOC_077796;Gh_A07G0260;Gh_D05G3691;Gh_A05G1337;Gh_A09G1399;Gh_A10G0575;Gh_D07G1737;Gh_D08G0138;Gh_D11G1809;Gh_A01G1740;Gh_A13G2005;Gh_D01G1988;Gh_D01G1989;Gh_D05G3883;Gh_A11G0396;Gh_A05G3304;Gh_D12G2574;Gh_A09G2012;Gh_D07G2390;Gh_A05G0085;Gh_A08G2112;Gh_A10G1483…
GO:0009069	serine family amino acid metabolic process	4	180	0.0413743	0.198553	Gh_A09G1843;Gh_A12G2168;Gh_A08G1901;Gh_A13G0863
GO:0009608	response to symbiont	2	45	0.0415108	0.198553	Gh_A04G0975;Gh_A07G1033
GO:0009862	systemic acquired resistance, salicylic acid mediated signaling pathway	2	45	0.0415108	0.198553	Gh_A05G3304;Gh_D12G2574
GO:0098542	defense response to other organism	26	2516	0.041641	0.198553	Gh_A05G3304;Gh_A09G2012;Gh_D01G1974;Gh_D06G1428;Gh_D11G2998;Gh_A08G0954;Gh_D12G2574;Gh_A09G1399;Gh_A04G0705;Gh_A08G0421;Gh_A13G1035;Gh_A13G2005;Gh_D04G1173;Gh_D05G0634;Gh_D05G3883;Gh_D06G1121;Gh_D06G1590;Gh_D08G0509;Gh_D09G1881;Gh_D10G0333;Gh_D13G1287;Gh_A12G1276;Gh_D09G1360;Gh_A02G0847;Gh_A09G1115;Gh_D09G1120
GO:0010099	regulation of photomorphogenesis	3	107	0.0421227	0.198553	Gh_A02G0284;Gh_A07G1843;Gh_A12G0561
GO:0000719	photoreactive repair	1	6	0.042282	0.198553	Gh_D11G2617
GO:0006769	nicotinamide metabolic process	1	6	0.042282	0.198553	Gh_D12G0159
GO:0007037	vacuolar phosphate transport	1	6	0.042282	0.198553	Gh_A12G0944
GO:0015970	guanosine tetraphosphate biosynthetic process	1	6	0.042282	0.198553	Gh_A05G1165
GO:0018149	peptide cross-linking	1	6	0.042282	0.198553	Gh_A12G1130
GO:0018316	peptide cross-linking via L-cystine	1	6	0.042282	0.198553	Gh_A12G1130
GO:0034036	purine ribonucleoside bisphosphate biosynthetic process	1	6	0.042282	0.198553	Gh_A05G1165
GO:0098755	maintenance of seed dormancy by absisic acid	1	6	0.042282	0.198553	Gh_D02G1774
GO:1905011	transmembrane phosphate ion transport from cytosol to vacuole	1	6	0.042282	0.198553	Gh_A12G0944
GO:0065007	biological regulation	146	17999	0.0425886	0.199368	Gh_A07G1351;Gh_A09G0118;Gh_D07G2202;Gh_D09G1224;Gh_A11G2132;Gh_D11G2440;Gh_A05G3304;Gh_D09G1881;Gh_A09G2012;Gh_A01G2064;Gh_A02G0284;Gh_A02G0388;Gh_A03G1023;Gh_A04G0350;Gh_A05G0046;Gh_A05G0346;Gh_A05G1337;Gh_A05G2242;Gh_A05G3886;Gh_A06G0073;Gh_A06G1334;Gh_A07G0087;Gh_A07G1033;Gh_A07G1843;Gh_A08G1091;Gh_A08G2230;Gh_A09G0939;Gh_A09G1830;Gh_A09G2460;Gh_A10G0312;Gh_A10G0541;Gh_A10G0575;Gh_A10G1483;Gh_…
GO:0010476	gibberellin mediated signaling pathway	5	265	0.0431796	0.19954	Gh_D12G0066;Gh_D13G1846;Gh_A02G0284;Gh_A05G2244;Gh_A07G1843
GO:0009785	blue light signaling pathway	2	46	0.0431964	0.19954	Gh_A09G2012;Gh_D07G2390
GO:0009864	induced systemic resistance, jasmonic acid mediated signaling pathway	2	46	0.0431964	0.19954	Gh_A09G1115;Gh_D09G1120
GO:0030522	intracellular receptor signaling pathway	2	46	0.0431964	0.19954	Gh_A09G2012;Gh_D07G2390
GO:0044700	single organism signaling	53	5824	0.0433184	0.19954	Gh_D07G0060;Gh_A05G1338;Gh_A10G0264;Gh_D01G1967;Gh_D05G1507;Gh_D09G1881;Gh_A01G0132;Gh_A05G0664;Gh_D01G0177;Gh_D05G0810;Gh_Sca006973G01;XLOC_077796;Gh_A07G0260;Gh_D05G3691;Gh_A05G1337;Gh_A09G1399;Gh_A10G0575;Gh_D07G1737;Gh_D08G0138;Gh_D11G1809;Gh_A01G1740;Gh_A13G2005;Gh_D01G1988;Gh_D01G1989;Gh_D05G3883;Gh_A11G0396;Gh_A05G3304;Gh_D12G2574;Gh_A09G2012;Gh_D07G2390;Gh_A05G0085;Gh_A08G2112;Gh_A10G1483…
GO:0044763	single-organism cellular process	178	22357	0.0434246	0.19954	Gh_A11G0262;Gh_D08G1752;Gh_D11G0282;Gh_A05G3473;Gh_A08G0421;Gh_D07G0380;Gh_D08G0509;Gh_D10G0333;Gh_A09G1399;Gh_D06G1019;Gh_D12G0159;Gh_D01G0424;Gh_D01G1627;Gh_A02G0336;Gh_D05G1529;Gh_A01G1843;Gh_A01G1844;Gh_A11G2938;Gh_D09G1881;Gh_A01G1740;Gh_D01G1988;Gh_D01G1989;Gh_A04G0705;Gh_D04G1173;Gh_A09G1843;Gh_D10G2466;Gh_D13G0194;XLOC_076267;Gh_A04G1032;Gh_A11G2744;Gh_A05G0167;Gh_A01G1899;Gh_A02G1494;Gh_…
GO:0006865	amino acid transport	5	266	0.0437593	0.199564	Gh_D01G1627;Gh_A06G0225;Gh_D06G0232;Gh_A05G3754;Gh_D05G2224
GO:0023052	signaling	53	5829	0.0438806	0.199564	Gh_D07G0060;Gh_A05G1338;Gh_A10G0264;Gh_D01G1967;Gh_D05G1507;Gh_D09G1881;Gh_A01G0132;Gh_A05G0664;Gh_D01G0177;Gh_D05G0810;Gh_Sca006973G01;XLOC_077796;Gh_A07G0260;Gh_D05G3691;Gh_A05G1337;Gh_A09G1399;Gh_A10G0575;Gh_D07G1737;Gh_D08G0138;Gh_D11G1809;Gh_A01G1740;Gh_A13G2005;Gh_D01G1988;Gh_D01G1989;Gh_D05G3883;Gh_A11G0396;Gh_A05G3304;Gh_D12G2574;Gh_A09G2012;Gh_D07G2390;Gh_A05G0085;Gh_A08G2112;Gh_A10G1483…
GO:0009687	abscisic acid metabolic process	3	109	0.0440959	0.199564	Gh_A01G1740;Gh_D01G1988;Gh_D01G1989
GO:0043288	apocarotenoid metabolic process	3	109	0.0440959	0.199564	Gh_A01G1740;Gh_D01G1988;Gh_D01G1989
GO:1902644	tertiary alcohol metabolic process	3	109	0.0440959	0.199564	Gh_A01G1740;Gh_D01G1988;Gh_D01G1989
GO:0008652	cellular amino acid biosynthetic process	9	645	0.044898	0.202582	Gh_A09G1843;Gh_A01G1899;Gh_A08G1901;Gh_A13G0863;Gh_A01G1740;Gh_D01G1988;Gh_D01G1989;Gh_A05G3473;Gh_A12G2168
GO:0000097	sulfur amino acid biosynthetic process	3	110	0.0450995	0.20288	Gh_A08G1901;Gh_A13G0863;Gh_A12G2168
GO:0009411	response to UV	7	452	0.0459762	0.206205	Gh_D11G2617;Gh_A05G3304;Gh_A11G1648;Gh_A11G3018;Gh_D06G1428;Gh_D11G1805;Gh_Sca004990G01
GO:0034220	ion transmembrane transport	12	960	0.046382	0.207404	Gh_D01G1627;Gh_A01G1843;Gh_A01G1844;Gh_A11G2938;Gh_A12G0944;Gh_A11G2132;Gh_D11G2440;Gh_D11G1596;Gh_A01G0801;Gh_A08G1795;Gh_D01G1293;Gh_D08G2144
GO:0008272	sulfate transport	2	48	0.0466425	0.207948	Gh_A12G0022;Gh_D05G2577
GO:0009311	oligosaccharide metabolic process	6	363	0.0481698	0.211292	Gh_A08G0337;Gh_D12G0066;Gh_D13G1846;Gh_A01G1088;Gh_A10G2145;Gh_A02G0669
GO:0034605	cellular response to heat	3	113	0.0481778	0.211292	Gh_A12G0561;Gh_A12G1130;Gh_D08G2214
GO:0015740	C4-dicarboxylate transport	2	49	0.0484022	0.211292	Gh_A06G0225;Gh_D06G0232
GO:0009087	methionine catabolic process	1	7	0.0491535	0.211292	Gh_A12G2168
GO:0010618	aerenchyma formation	1	7	0.0491535	0.211292	Gh_A05G3304
GO:0019458	methionine catabolic process via 2-oxobutanoate	1	7	0.0491535	0.211292	Gh_A12G2168
GO:0046677	response to antibiotic	1	7	0.0491535	0.211292	Gh_D13G0457
GO:0048479	style development	1	7	0.0491535	0.211292	Gh_D11G1809
GO:0052863	1-deoxy-D-xylulose 5-phosphate metabolic process	1	7	0.0491535	0.211292	Gh_D08G0270
GO:0052865	1-deoxy-D-xylulose 5-phosphate biosynthetic process	1	7	0.0491535	0.211292	Gh_D08G0270
GO:0031323	regulation of cellular metabolic process	80	9332	0.0491721	0.211292	Gh_D09G1224;Gh_A05G3304;Gh_A01G2064;Gh_A02G0284;Gh_A02G0388;Gh_A03G1023;Gh_A04G0350;Gh_A05G0046;Gh_A05G0346;Gh_A05G1337;Gh_A05G2242;Gh_A05G3886;Gh_A06G0073;Gh_A06G1334;Gh_A07G0087;Gh_A07G1033;Gh_A07G1843;Gh_A08G1091;Gh_A08G2230;Gh_A09G0118;Gh_A09G0939;Gh_A09G1830;Gh_A09G2460;Gh_A10G0312;Gh_A10G0541;Gh_A10G0575;Gh_A10G1483;Gh_A11G0739;Gh_A11G0958;Gh_A12G0561;Gh_A12G1276;Gh_A13G2005;Gh_A13G2086;Gh_…
GO:0071370	cellular response to gibberellin stimulus	5	275	0.0491869	0.211292	Gh_D12G0066;Gh_D13G1846;Gh_A02G0284;Gh_A05G2244;Gh_A07G1843
GO:0010109	regulation of photosynthesis	3	114	0.0492263	0.211292	Gh_A12G1130;Gh_D12G1659;Gh_D01G1967
GO:0042787	protein ubiquitination involved in ubiquitin-dependent protein catabolic process	4	191	0.0495029	0.211872	Gh_A05G1374;Gh_A09G1115;Gh_D09G1120;Gh_D09G1224

## Sheet: Module 4.P
GO ID	Description	GeneRatio (159)	BgRatio (59101)	pvalue	fdr	geneID
GO:0046271	phenylpropanoid catabolic process	13	116	1.01607e-17	3.29206e-15	Gh_A03G2082;Gh_A05G0758;Gh_A06G1413;Gh_A06G1415;Gh_A10G2140;Gh_A11G2922;Gh_A11G2936;Gh_D03G1128;Gh_D03G1181;Gh_D04G1243;Gh_D06G1762;Gh_D06G2354;Gh_D11G3307
GO:0046274	lignin catabolic process	13	116	1.01607e-17	3.29206e-15	Gh_A03G2082;Gh_A05G0758;Gh_A06G1413;Gh_A06G1415;Gh_A10G2140;Gh_A11G2922;Gh_A11G2936;Gh_D03G1128;Gh_D03G1181;Gh_D04G1243;Gh_D06G1762;Gh_D06G2354;Gh_D11G3307
GO:0009698	phenylpropanoid metabolic process	19	656	2.38498e-14	5.15155e-12	Gh_A03G2082;Gh_A05G0758;Gh_A06G1413;Gh_A06G1415;Gh_A10G2140;Gh_A11G2922;Gh_A11G2936;Gh_D03G1128;Gh_D03G1181;Gh_D04G1243;Gh_D06G1762;Gh_D06G2354;Gh_D11G3307;Gh_A13G0363;Gh_A13G2072;Gh_D13G0408;Gh_A02G1024;Gh_A08G1368;Gh_D08G1662
GO:0009808	lignin metabolic process	16	428	6.1556e-14	9.97207e-12	Gh_A03G2082;Gh_A05G0758;Gh_A06G1413;Gh_A06G1415;Gh_A10G2140;Gh_A11G2922;Gh_A11G2936;Gh_D03G1128;Gh_D03G1181;Gh_D04G1243;Gh_D06G1762;Gh_D06G2354;Gh_D11G3307;Gh_A13G0363;Gh_A13G2072;Gh_D13G0408
GO:0071554	cell wall organization or biogenesis	28	2140	4.31898e-12	5.5974e-10	Gh_A11G0556;Gh_D03G0294;Gh_D11G0639;Gh_D12G0806;Gh_D05G2650;Gh_D13G0786;Gh_A04G1048;Gh_A05G1452;Gh_A05G1577;Gh_A06G0019;Gh_D04G1623;Gh_A09G0244;Gh_D03G1673;Gh_D09G0240;Gh_Sca005377G02;Gh_A02G0681;Gh_A05G0758;Gh_A10G2143;Gh_A11G2895;Gh_A11G2936;Gh_D03G1128;Gh_D04G1243;Gh_D09G1018;Gh_D11G3281;Gh_D13G0151;Gh_A03G1516;Gh_D02G1986;Gh_A13G0989
GO:0055114	oxidation-reduction process	40	4555	1.66861e-11	1.8021e-09	Gh_A08G0051;Gh_A01G0161;Gh_A01G0543;Gh_A03G1316;Gh_A03G2082;Gh_A05G0758;Gh_A05G1452;Gh_A05G1577;Gh_A06G0019;Gh_A06G1413;Gh_A06G1415;Gh_A07G1718;Gh_A08G1368;Gh_A10G0167;Gh_A10G2140;Gh_A11G1755;Gh_A11G2922;Gh_A11G2936;Gh_A12G2100;Gh_A13G0352;Gh_A13G2072;Gh_D01G0208;Gh_D01G0854;Gh_D01G0907;Gh_D03G0021;Gh_D03G1128;Gh_D03G1181;Gh_D04G0143;Gh_D04G1243;Gh_D06G1762;Gh_D06G2354;Gh_D07G1922;Gh_D08G0945;Gh_…
GO:0071669	plant-type cell wall organization or biogenesis	17	851	1.92528e-10	1.78226e-08	Gh_D05G2650;Gh_D13G0786;Gh_A04G1048;Gh_A05G1452;Gh_A05G1577;Gh_A06G0019;Gh_D04G1623;Gh_A02G0681;Gh_A05G0758;Gh_A10G2143;Gh_A11G2895;Gh_A11G2936;Gh_D03G1128;Gh_D04G1243;Gh_D09G1018;Gh_D11G3281;Gh_D13G0151
GO:0009834	plant-type secondary cell wall biogenesis	10	209	3.32201e-10	2.69082e-08	Gh_A02G0681;Gh_A05G0758;Gh_A10G2143;Gh_A11G2895;Gh_A11G2936;Gh_D03G1128;Gh_D04G1243;Gh_D09G1018;Gh_D11G3281;Gh_D13G0151
GO:0042546	cell wall biogenesis	15	743	2.05854e-09	1.48215e-07	Gh_A02G0681;Gh_A05G0758;Gh_A10G2143;Gh_A11G2895;Gh_A11G2936;Gh_D03G1128;Gh_D04G1243;Gh_D09G1018;Gh_D11G3281;Gh_D13G0151;Gh_A11G0556;Gh_D03G0294;Gh_D11G0639;Gh_D12G0806;Gh_A13G0989
GO:0019748	secondary metabolic process	20	1468	3.36033e-09	2.17749e-07	Gh_A03G2082;Gh_A05G0758;Gh_A06G1413;Gh_A06G1415;Gh_A10G2140;Gh_A11G2922;Gh_A11G2936;Gh_D03G1128;Gh_D03G1181;Gh_D04G1243;Gh_D06G1762;Gh_D06G2354;Gh_D11G3307;Gh_A13G0363;Gh_A13G2072;Gh_D13G0408;Gh_A02G1024;Gh_A08G1368;Gh_D08G1662;Gh_A12G2559
GO:0005975	carbohydrate metabolic process	30	3399	8.31497e-09	4.89827e-07	Gh_A11G0556;Gh_D03G0294;Gh_D11G0639;Gh_D12G0806;Gh_A13G1673;Gh_D06G0825;Gh_D11G0438;Gh_D13G2037;Gh_D01G0854;Gh_A01G0161;Gh_A03G1316;Gh_D01G0208;Gh_A02G0188;Gh_A03G1516;Gh_A05G1628;Gh_A05G3814;Gh_A07G1165;Gh_D02G1986;Gh_D05G1811;Gh_D07G1264;Gh_A12G2658;Gh_D12G1856;Gh_D12G1978;Gh_A05G0827;Gh_D03G1232;Gh_D05G0948;Gh_Sca004851G03;Gh_D03G1673;Gh_Sca005377G02;Gh_A13G0989
GO:0009699	phenylpropanoid biosynthetic process	12	508	1.62598e-08	8.78029e-07	Gh_A13G0363;Gh_A13G2072;Gh_D13G0408;Gh_A05G0758;Gh_A11G2922;Gh_A11G2936;Gh_D03G1128;Gh_D04G1243;Gh_D11G3307;Gh_A02G1024;Gh_A08G1368;Gh_D08G1662
GO:0046688	response to copper ion	5	34	3.45615e-08	1.72276e-06	Gh_A06G1413;Gh_A06G1415;Gh_A10G2140;Gh_D06G1762;Gh_D06G2354
GO:0019439	aromatic compound catabolic process	13	666	3.77352e-08	1.7466e-06	Gh_A03G2082;Gh_A05G0758;Gh_A06G1413;Gh_A06G1415;Gh_A10G2140;Gh_A11G2922;Gh_A11G2936;Gh_D03G1128;Gh_D03G1181;Gh_D04G1243;Gh_D06G1762;Gh_D06G2354;Gh_D11G3307
GO:1901361	organic cyclic compound catabolic process	13	703	7.04262e-08	3.04241e-06	Gh_A03G2082;Gh_A05G0758;Gh_A06G1413;Gh_A06G1415;Gh_A10G2140;Gh_A11G2922;Gh_A11G2936;Gh_D03G1128;Gh_D03G1181;Gh_D04G1243;Gh_D06G1762;Gh_D06G2354;Gh_D11G3307
GO:0009809	lignin biosynthetic process	9	314	2.12889e-07	8.50652e-06	Gh_A05G0758;Gh_A11G2922;Gh_A11G2936;Gh_A13G0363;Gh_A13G2072;Gh_D03G1128;Gh_D04G1243;Gh_D11G3307;Gh_D13G0408
GO:0033319	UDP-D-xylose metabolic process	4	20	2.36292e-07	8.50652e-06	Gh_A05G0827;Gh_D03G1232;Gh_D05G0948;Gh_Sca004851G03
GO:0033320	UDP-D-xylose biosynthetic process	4	20	2.36292e-07	8.50652e-06	Gh_A05G0827;Gh_D03G1232;Gh_D05G0948;Gh_Sca004851G03
GO:0044710	single-organism metabolic process	62	12905	7.25595e-07	2.47466e-05	Gh_A03G2082;Gh_A05G0758;Gh_A06G1413;Gh_A06G1415;Gh_A10G2140;Gh_A11G2922;Gh_A11G2936;Gh_D03G1128;Gh_D03G1181;Gh_D04G1243;Gh_D06G1762;Gh_D06G2354;Gh_D11G3307;Gh_A13G0363;Gh_A13G2072;Gh_D13G0408;Gh_A08G0051;Gh_A01G0161;Gh_A03G1316;Gh_D01G0208;Gh_D08G0945;Gh_A13G1673;Gh_D06G0825;Gh_D11G0438;Gh_D13G2037;Gh_D07G1903;Gh_D01G0854;Gh_A02G0188;Gh_A12G2100;Gh_D12G2271;Gh_A02G1024;Gh_A08G1368;Gh_D08G1662;Gh_…
GO:0042732	D-xylose metabolic process	4	28	9.81957e-07	3.18154e-05	Gh_A05G0827;Gh_D03G1232;Gh_D05G0948;Gh_Sca004851G03
GO:0009832	plant-type cell wall biogenesis	10	536	2.21084e-06	6.82202e-05	Gh_A02G0681;Gh_A05G0758;Gh_A10G2143;Gh_A11G2895;Gh_A11G2936;Gh_D03G1128;Gh_D04G1243;Gh_D09G1018;Gh_D11G3281;Gh_D13G0151
GO:0044712	single-organism catabolic process	19	2073	3.51213e-06	0.000103448	Gh_A03G2082;Gh_A05G0758;Gh_A06G1413;Gh_A06G1415;Gh_A10G2140;Gh_A11G2922;Gh_A11G2936;Gh_D03G1128;Gh_D03G1181;Gh_D04G1243;Gh_D06G1762;Gh_D06G2354;Gh_D11G3307;Gh_D07G1903;Gh_D01G0854;Gh_A05G1452;Gh_A05G1577;Gh_A06G0019;Gh_D03G0021
GO:0044550	secondary metabolite biosynthetic process	13	1034	5.1386e-06	0.000144774	Gh_A13G0363;Gh_A13G2072;Gh_D13G0408;Gh_A05G0758;Gh_A11G2922;Gh_A11G2936;Gh_D03G1128;Gh_D04G1243;Gh_D11G3307;Gh_A02G1024;Gh_A08G1368;Gh_D08G1662;Gh_A12G2559
GO:0005996	monosaccharide metabolic process	9	472	6.05098e-06	0.000163376	Gh_A01G0161;Gh_A03G1316;Gh_D01G0208;Gh_D01G0854;Gh_A02G0188;Gh_A05G0827;Gh_D03G1232;Gh_D05G0948;Gh_Sca004851G03
GO:0010410	hemicellulose metabolic process	7	277	1.11928e-05	0.000290118	Gh_A11G0556;Gh_D03G0294;Gh_D11G0639;Gh_D12G0806;Gh_A03G1516;Gh_D02G1986;Gh_A13G0989
GO:0019321	pentose metabolic process	4	52	1.2347e-05	0.000307725	Gh_A05G0827;Gh_D03G1232;Gh_D05G0948;Gh_Sca004851G03
GO:0071555	cell wall organization	15	1550	2.13575e-05	0.000512579	Gh_D05G2650;Gh_D13G0786;Gh_A04G1048;Gh_A05G1452;Gh_A05G1577;Gh_A06G0019;Gh_D04G1623;Gh_A09G0244;Gh_A11G0556;Gh_D03G0294;Gh_D03G1673;Gh_D09G0240;Gh_D11G0639;Gh_D12G0806;Gh_Sca005377G02
GO:0009804	coumarin metabolic process	3	24	3.70979e-05	0.000795371	Gh_A13G0363;Gh_A13G2072;Gh_D13G0408
GO:0009805	coumarin biosynthetic process	3	24	3.70979e-05	0.000795371	Gh_A13G0363;Gh_A13G2072;Gh_D13G0408
GO:0045229	external encapsulating structure organization	15	1630	3.79144e-05	0.000795371	Gh_D05G2650;Gh_D13G0786;Gh_A04G1048;Gh_A05G1452;Gh_A05G1577;Gh_A06G0019;Gh_D04G1623;Gh_A09G0244;Gh_A11G0556;Gh_D03G0294;Gh_D03G1673;Gh_D09G0240;Gh_D11G0639;Gh_D12G0806;Gh_Sca005377G02
GO:0005986	sucrose biosynthetic process	4	69	3.80501e-05	0.000795371	Gh_A13G1673;Gh_D06G0825;Gh_D11G0438;Gh_D13G2037
GO:0009051	pentose-phosphate shunt, oxidative branch	3	25	4.20735e-05	0.000843274	Gh_A01G0161;Gh_A03G1316;Gh_D01G0208
GO:0010383	cell wall polysaccharide metabolic process	7	342	4.29492e-05	0.000843274	Gh_A11G0556;Gh_D03G0294;Gh_D11G0639;Gh_D12G0806;Gh_A03G1516;Gh_D02G1986;Gh_A13G0989
GO:0042126	nitrate metabolic process	5	143	4.55472e-05	0.000843274	Gh_A07G0301;Gh_A13G0352;Gh_A13G1610;Gh_D07G0358;Gh_D13G0396
GO:0042128	nitrate assimilation	5	143	4.55472e-05	0.000843274	Gh_A07G0301;Gh_A13G0352;Gh_A13G1610;Gh_D07G0358;Gh_D13G0396
GO:0046351	disaccharide biosynthetic process	5	145	4.86602e-05	0.000875884	Gh_D12G1978;Gh_A13G1673;Gh_D06G0825;Gh_D11G0438;Gh_D13G2037
GO:2001057	reactive nitrogen species metabolic process	5	155	6.67716e-05	0.0011694	Gh_A07G0301;Gh_A13G0352;Gh_A13G1610;Gh_D07G0358;Gh_D13G0396
GO:0044723	single-organism carbohydrate metabolic process	17	2159	7.86152e-05	0.0013406	Gh_A13G1673;Gh_D06G0825;Gh_D11G0438;Gh_D13G2037;Gh_D01G0854;Gh_A01G0161;Gh_A03G1316;Gh_D01G0208;Gh_A02G0188;Gh_D12G1978;Gh_A05G0827;Gh_D03G1232;Gh_D05G0948;Gh_Sca004851G03;Gh_D03G1673;Gh_Sca005377G02;Gh_A13G0989
GO:0071941	nitrogen cycle metabolic process	5	163	8.46794e-05	0.00140698	Gh_A07G0301;Gh_A13G0352;Gh_A13G1610;Gh_D07G0358;Gh_D13G0396
GO:0009225	nucleotide-sugar metabolic process	5	184	0.000149405	0.00242036	Gh_A05G0827;Gh_D03G1232;Gh_D05G0948;Gh_Sca004851G03;Gh_A02G0188
GO:0009312	oligosaccharide biosynthetic process	5	192	0.000182095	0.00287799	Gh_D12G1978;Gh_A13G1673;Gh_D06G0825;Gh_D11G0438;Gh_D13G2037
GO:0009664	plant-type cell wall organization	7	447	0.000224633	0.00346577	Gh_D05G2650;Gh_D13G0786;Gh_A04G1048;Gh_A05G1452;Gh_A05G1577;Gh_A06G0019;Gh_D04G1623
GO:0009806	lignan metabolic process	3	45	0.000249526	0.00367483	Gh_A02G1024;Gh_A08G1368;Gh_D08G1662
GO:0009807	lignan biosynthetic process	3	45	0.000249526	0.00367483	Gh_A02G1024;Gh_A08G1368;Gh_D08G1662
GO:0009226	nucleotide-sugar biosynthetic process	4	116	0.000285713	0.00411427	Gh_A05G0827;Gh_D03G1232;Gh_D05G0948;Gh_Sca004851G03
GO:0045493	xylan catabolic process	2	10	0.000319103	0.00446453	Gh_A03G1516;Gh_D02G1986
GO:0044036	cell wall macromolecule metabolic process	7	475	0.000323817	0.00446453	Gh_A11G0556;Gh_D03G0294;Gh_D11G0639;Gh_D12G0806;Gh_A03G1516;Gh_D02G1986;Gh_A13G0989
GO:0006006	glucose metabolic process	4	124	0.000368154	0.00497008	Gh_A01G0161;Gh_A03G1316;Gh_D01G0208;Gh_D01G0854
GO:0005984	disaccharide metabolic process	5	246	0.000566338	0.00748954	Gh_A13G1673;Gh_D06G0825;Gh_D11G0438;Gh_D13G2037;Gh_D12G1978
GO:0010411	xyloglucan metabolic process	4	141	0.000597644	0.00774547	Gh_A11G0556;Gh_D03G0294;Gh_D11G0639;Gh_D12G0806
GO:0005985	sucrose metabolic process	4	156	0.000871643	0.011075	Gh_A13G1673;Gh_D06G0825;Gh_D11G0438;Gh_D13G2037
GO:0016051	carbohydrate biosynthetic process	10	1139	0.00109706	0.0136711	Gh_D01G0854;Gh_A02G0188;Gh_D12G1978;Gh_D03G1673;Gh_Sca005377G02;Gh_A13G1673;Gh_D06G0825;Gh_D11G0438;Gh_D13G2037;Gh_A13G0989
GO:0005976	polysaccharide metabolic process	11	1349	0.00113041	0.0138208	Gh_A11G0556;Gh_D03G0294;Gh_D11G0639;Gh_D12G0806;Gh_A03G1516;Gh_D02G1986;Gh_A12G2658;Gh_D12G1856;Gh_D03G1673;Gh_Sca005377G02;Gh_A13G0989
GO:0006098	pentose-phosphate shunt	3	81	0.00139773	0.0164678	Gh_A01G0161;Gh_A03G1316;Gh_D01G0208
GO:0051156	glucose 6-phosphate metabolic process	3	81	0.00139773	0.0164678	Gh_A01G0161;Gh_A03G1316;Gh_D01G0208
GO:0010035	response to inorganic substance	19	3365	0.00183916	0.0212817	Gh_D03G0021;Gh_A13G0352;Gh_D13G0396;Gh_A03G2082;Gh_A10G2090;Gh_A12G0369;Gh_A13G2112;Gh_D03G0294;Gh_D03G1181;Gh_D07G2125;Gh_A06G1413;Gh_A06G1415;Gh_A10G2140;Gh_D06G1762;Gh_D06G2354;Gh_A13G0363;Gh_D01G0854;Gh_D13G0408;Gh_A05G1889
GO:0006857	oligopeptide transport	4	204	0.00232892	0.0264761	Gh_A03G1351;Gh_A07G0301;Gh_A13G1610;Gh_D07G0358
GO:0044262	cellular carbohydrate metabolic process	10	1266	0.00237589	0.0264996	Gh_A11G0556;Gh_D03G0294;Gh_D11G0639;Gh_D12G0806;Gh_A13G1673;Gh_D06G0825;Gh_D11G0438;Gh_D13G2037;Gh_D12G1978;Gh_A13G0989
GO:0009056	catabolic process	23	4529	0.00241277	0.0264996	Gh_A03G2082;Gh_A05G0758;Gh_A06G1413;Gh_A06G1415;Gh_A10G2140;Gh_A11G2922;Gh_A11G2936;Gh_D03G1128;Gh_D03G1181;Gh_D04G1243;Gh_D06G1762;Gh_D06G2354;Gh_D11G3307;Gh_D07G1903;Gh_A03G1516;Gh_D02G1986;Gh_A12G2658;Gh_D12G1856;Gh_D01G0854;Gh_A05G1452;Gh_A05G1577;Gh_A06G0019;Gh_D03G0021
GO:0015833	peptide transport	4	208	0.00249772	0.0269754	Gh_A03G1351;Gh_A07G0301;Gh_A13G1610;Gh_D07G0358
GO:0006739	NADP metabolic process	3	105	0.00292988	0.031124	Gh_A01G0161;Gh_A03G1316;Gh_D01G0208
GO:0009311	oligosaccharide metabolic process	5	363	0.00312578	0.0326694	Gh_A13G1673;Gh_D06G0825;Gh_D11G0438;Gh_D13G2037;Gh_D12G1978
GO:0044699	single-organism process	99	30319	0.00343077	0.0352879	Gh_A01G0009;Gh_D01G0008;Gh_D08G0945;Gh_A03G1351;Gh_A07G0301;Gh_A13G1610;Gh_D07G0358;Gh_D04G1161;Gh_A10G2090;Gh_A12G0369;Gh_A03G2082;Gh_A05G0758;Gh_A06G1413;Gh_A06G1415;Gh_A10G2140;Gh_A11G2922;Gh_A11G2936;Gh_D03G1128;Gh_D03G1181;Gh_D04G1243;Gh_D06G1762;Gh_D06G2354;Gh_D11G3307;Gh_A09G0259;Gh_A13G0363;Gh_A13G2072;Gh_D13G0408;Gh_A08G0051;Gh_D03G0021;Gh_A01G0161;Gh_A03G1316;Gh_D01G0208;Gh_D01G0939;Gh_…
GO:0019682	glyceraldehyde-3-phosphate metabolic process	3	117	0.00397137	0.0402101	Gh_A01G0161;Gh_A03G1316;Gh_D01G0208
GO:0042886	amide transport	4	240	0.00416042	0.0414762	Gh_A03G1351;Gh_A07G0301;Gh_A13G1610;Gh_D07G0358
GO:0044711	single-organism biosynthetic process	26	5646	0.00469809	0.045511	Gh_A13G0363;Gh_A13G2072;Gh_D13G0408;Gh_D08G0945;Gh_A05G0758;Gh_A11G2922;Gh_A11G2936;Gh_D03G1128;Gh_D04G1243;Gh_D11G3307;Gh_D01G0854;Gh_A02G0188;Gh_A02G1024;Gh_A08G1368;Gh_D08G1662;Gh_A09G1528;Gh_D12G1978;Gh_D01G0511;Gh_D03G1673;Gh_Sca005377G02;Gh_A13G1673;Gh_D06G0825;Gh_D11G0438;Gh_D13G2037;Gh_A13G0989;Gh_A12G2559
GO:1990267	response to transition metal nanoparticle	5	400	0.00470561	0.045511	Gh_A06G1413;Gh_A06G1415;Gh_A10G2140;Gh_D06G1762;Gh_D06G2354
GO:0042744	hydrogen peroxide catabolic process	4	253	0.00500848	0.0477279	Gh_A05G1452;Gh_A05G1577;Gh_A06G0019;Gh_D03G0021
GO:0045491	xylan metabolic process	3	144	0.00705848	0.0662883	Gh_A03G1516;Gh_D02G1986;Gh_A13G0989
GO:0010088	phloem development	2	47	0.00718151	0.0664802	Gh_A05G3081;Gh_D04G0559
GO:0042743	hydrogen peroxide metabolic process	4	286	0.00766338	0.0699418	Gh_A05G1452;Gh_A05G1577;Gh_A06G0019;Gh_D03G0021
GO:0044248	cellular catabolic process	17	3326	0.00844817	0.0760335	Gh_A03G2082;Gh_A05G0758;Gh_A06G1413;Gh_A06G1415;Gh_A10G2140;Gh_A11G2922;Gh_A11G2936;Gh_D03G1128;Gh_D03G1181;Gh_D04G1243;Gh_D06G1762;Gh_D06G2354;Gh_D11G3307;Gh_A05G1452;Gh_A05G1577;Gh_A06G0019;Gh_D03G0021
GO:0071840	cellular component organization or biogenesis	33	8076	0.00881405	0.0782398	Gh_D05G2650;Gh_D13G0786;Gh_D08G0092;Gh_A04G1048;Gh_A05G1452;Gh_A05G1577;Gh_A06G0019;Gh_D04G1623;Gh_D01G0939;Gh_A09G0244;Gh_A11G0556;Gh_D03G0294;Gh_D03G1673;Gh_D09G0240;Gh_D11G0639;Gh_D12G0806;Gh_Sca005377G02;Gh_A02G0681;Gh_A05G0758;Gh_A10G2143;Gh_A11G2895;Gh_A11G2936;Gh_D03G1128;Gh_D04G1243;Gh_D09G1018;Gh_D11G3281;Gh_D13G0151;Gh_D04G1562;Gh_A13G0989;Gh_A01G0009;Gh_A10G1961;Gh_D01G0008;Gh_D10G2243
GO:1904368	regulation of sclerenchyma cell differentiation	1	4	0.0107182	0.0926049	Gh_A02G1304
GO:1904369	positive regulation of sclerenchyma cell differentiation	1	4	0.0107182	0.0926049	Gh_A02G1304
GO:1901575	organic substance catabolic process	19	3990	0.0111445	0.0950218	Gh_A03G2082;Gh_A05G0758;Gh_A06G1413;Gh_A06G1415;Gh_A10G2140;Gh_A11G2922;Gh_A11G2936;Gh_D03G1128;Gh_D03G1181;Gh_D04G1243;Gh_D06G1762;Gh_D06G2354;Gh_D11G3307;Gh_D07G1903;Gh_A03G1516;Gh_D02G1986;Gh_A12G2658;Gh_D12G1856;Gh_D01G0854
GO:0010143	cutin biosynthetic process	2	61	0.0118626	0.0998309	Gh_A09G1528;Gh_A12G2559
GO:0044085	cellular component biogenesis	16	3187	0.0123192	0.102344	Gh_A02G0681;Gh_A05G0758;Gh_A10G2143;Gh_A11G2895;Gh_A11G2936;Gh_D03G1128;Gh_D04G1243;Gh_D09G1018;Gh_D11G3281;Gh_D13G0151;Gh_A11G0556;Gh_D03G0294;Gh_D11G0639;Gh_D12G0806;Gh_D04G1562;Gh_A13G0989
GO:0006949	syncytium formation	2	66	0.0137834	0.113059	Gh_D05G2650;Gh_D13G0786
GO:0007017	microtubule-based process	5	527	0.0143596	0.116312	Gh_A05G3784;Gh_D01G0939;Gh_D04G1558;Gh_D05G2068;Gh_D08G1948
GO:0046496	nicotinamide nucleotide metabolic process	4	348	0.0148519	0.118178	Gh_A01G0161;Gh_A03G1316;Gh_D01G0208;Gh_D01G0854
GO:0009611	response to wounding	7	952	0.0149933	0.118178	Gh_A01G0009;Gh_A07G0301;Gh_A13G1610;Gh_A13G2112;Gh_D01G0008;Gh_D07G0358;Gh_D07G2125
GO:0044763	single-organism cellular process	74	22357	0.015137	0.118178	Gh_A01G0009;Gh_D01G0008;Gh_D08G0945;Gh_A10G2090;Gh_A12G0369;Gh_A03G2082;Gh_A05G0758;Gh_A06G1413;Gh_A06G1415;Gh_A10G2140;Gh_A11G2922;Gh_A11G2936;Gh_D03G1128;Gh_D03G1181;Gh_D04G1243;Gh_D06G1762;Gh_D06G2354;Gh_D11G3307;Gh_A13G0363;Gh_A13G2072;Gh_D13G0408;Gh_A08G0051;Gh_D03G0021;Gh_A01G0161;Gh_A03G1316;Gh_D01G0208;Gh_D01G0939;Gh_D05G2650;Gh_D13G0786;Gh_A13G1673;Gh_D06G0825;Gh_D11G0438;Gh_D13G2037;Gh_…
GO:0019362	pyridine nucleotide metabolic process	4	354	0.015714	0.121222	Gh_A01G0161;Gh_A03G1316;Gh_D01G0208;Gh_D01G0854
GO:0034637	cellular carbohydrate biosynthetic process	6	759	0.0172482	0.131492	Gh_D12G1978;Gh_A13G1673;Gh_D06G0825;Gh_D11G0438;Gh_D13G2037;Gh_A13G0989
GO:0010087	phloem or xylem histogenesis	4	367	0.0176884	0.132012	Gh_A07G1204;Gh_D07G1305;Gh_A05G3081;Gh_D04G0559
GO:0008643	carbohydrate transport	4	368	0.0178464	0.132012	Gh_A05G1416;Gh_A13G0568;Gh_A04G0049;Gh_D04G1360
GO:0072593	reactive oxygen species metabolic process	4	370	0.0181649	0.132012	Gh_A05G1452;Gh_A05G1577;Gh_A06G0019;Gh_D03G0021
GO:0019318	hexose metabolic process	4	372	0.0184871	0.132012	Gh_A01G0161;Gh_A03G1316;Gh_D01G0208;Gh_D01G0854
GO:1901598	(-)-pinoresinol metabolic process	1	7	0.0186818	0.132012	Gh_A02G1024
GO:1901599	(-)-pinoresinol biosynthetic process	1	7	0.0186818	0.132012	Gh_A02G1024
GO:0072524	pyridine-containing compound metabolic process	4	377	0.0193078	0.132012	Gh_A01G0161;Gh_A03G1316;Gh_D01G0208;Gh_D01G0854
GO:0001944	vasculature development	2	79	0.0193536	0.132012	Gh_A07G1204;Gh_D07G1305
GO:0072358	cardiovascular system development	2	79	0.0193536	0.132012	Gh_A07G1204;Gh_D07G1305
GO:0072359	circulatory system development	2	79	0.0193536	0.132012	Gh_A07G1204;Gh_D07G1305
GO:0035428	hexose transmembrane transport	2	81	0.0202816	0.136901	Gh_A05G1416;Gh_A13G0568
GO:0010167	response to nitrate	2	82	0.0207524	0.138635	Gh_A13G0352;Gh_D13G0396
GO:0046323	glucose import	2	87	0.0231743	0.152979	Gh_A05G1416;Gh_A13G0568
GO:0006733	oxidoreduction coenzyme metabolic process	4	400	0.0233718	0.152979	Gh_A01G0161;Gh_A03G1316;Gh_D01G0208;Gh_D01G0854
GO:0006723	cuticle hydrocarbon biosynthetic process	1	9	0.0239555	0.153694	Gh_D08G0945
GO:0033481	galacturonate biosynthetic process	1	9	0.0239555	0.153694	Gh_A02G0188
GO:0034219	carbohydrate transmembrane transport	2	90	0.0246805	0.156794	Gh_A05G1416;Gh_A13G0568
GO:0009831	plant-type cell wall modification involved in multidimensional cell growth	2	91	0.0251912	0.158485	Gh_D05G2650;Gh_D13G0786
GO:0015758	glucose transport	2	93	0.0262256	0.163406	Gh_A05G1416;Gh_A13G0568
GO:0080165	callose deposition in phloem sieve plate	1	10	0.0265817	0.163518	Gh_D11G0438
GO:0042221	response to chemical	37	10068	0.0267483	0.163518	Gh_D08G1948;Gh_A06G0045;Gh_D06G0001;Gh_D03G0021;Gh_A09G0259;Gh_D01G0854;Gh_D04G1360;Gh_A13G0352;Gh_D13G0396;Gh_A03G2082;Gh_A10G2090;Gh_A12G0369;Gh_A13G2112;Gh_D03G0294;Gh_D03G1181;Gh_D07G2125;Gh_A02G0341;Gh_D02G2389;Gh_D05G3179;Gh_A07G0301;Gh_A13G1610;Gh_D05G2222;Gh_D07G0358;Gh_A01G0009;Gh_A07G1204;Gh_D01G0008;Gh_D07G1305;Gh_A06G1413;Gh_A06G1415;Gh_A10G2140;Gh_D06G1762;Gh_D06G2354;Gh_D04G0143;Gh_…
GO:0006063	uronic acid metabolic process	1	11	0.029201	0.17496	Gh_A02G0188
GO:0019586	galacturonate metabolic process	1	11	0.029201	0.17496	Gh_A02G0188
GO:0042547	cell wall modification involved in multidimensional cell growth	2	99	0.02943	0.17496	Gh_D05G2650;Gh_D13G0786
GO:0001666	response to hypoxia	3	248	0.0297482	0.175244	Gh_A13G1673;Gh_D06G0825;Gh_D13G2037
GO:0009628	response to abiotic stimulus	28	7248	0.0308751	0.180136	Gh_A13G2112;Gh_D05G2222;Gh_A05G3784;Gh_D04G0143;Gh_D04G1558;Gh_D05G1019;Gh_D05G2068;Gh_D08G1948;Gh_D07G2125;Gh_D03G0021;Gh_A01G0009;Gh_D01G0008;Gh_D01G0511;Gh_D01G0854;Gh_D01G0939;Gh_A03G2082;Gh_A10G2090;Gh_A12G0369;Gh_D03G0294;Gh_D03G1181;Gh_A09G0259;Gh_A13G1673;Gh_D06G0825;Gh_D13G2037;Gh_A11G1755;Gh_D06G2006;Gh_D11G1914;Gh_D04G1360
GO:0006081	cellular aldehyde metabolic process	3	253	0.0312899	0.180136	Gh_A01G0161;Gh_A03G1316;Gh_D01G0208
GO:0007010	cytoskeleton organization	5	648	0.0314125	0.180136	Gh_D04G1562;Gh_A01G0009;Gh_A10G1961;Gh_D01G0008;Gh_D10G2243
GO:0008645	hexose transport	2	105	0.0327816	0.186338	Gh_A05G1416;Gh_A13G0568
GO:0009987	cellular process	109	36182	0.0332075	0.187117	Gh_A11G0556;Gh_D03G0294;Gh_D11G0639;Gh_D12G0806;Gh_A01G0009;Gh_D01G0008;Gh_D08G0945;Gh_D05G2222;Gh_A10G2090;Gh_A12G0369;Gh_D05G2650;Gh_D13G0786;Gh_D08G0092;Gh_A04G1048;Gh_A05G1452;Gh_A05G1577;Gh_A06G0019;Gh_D04G1623;Gh_A03G2082;Gh_A05G0758;Gh_A06G1413;Gh_A06G1415;Gh_A10G2140;Gh_A11G2922;Gh_A11G2936;Gh_D03G1128;Gh_D03G1181;Gh_D04G1243;Gh_D06G1762;Gh_D06G2354;Gh_D11G3307;Gh_A05G0827;Gh_D03G1232;Gh_…
GO:0035264	multicellular organism growth	1	13	0.0344185	0.189853	Gh_A13G2112
GO:0045488	pectin metabolic process	4	453	0.0345915	0.189853	Gh_A12G2658;Gh_D12G1856;Gh_D03G1673;Gh_Sca005377G02
GO:0009828	plant-type cell wall loosening	2	109	0.0350952	0.189853	Gh_D05G2650;Gh_D13G0786
GO:0015749	monosaccharide transport	2	109	0.0350952	0.189853	Gh_A05G1416;Gh_A13G0568
GO:0036293	response to decreased oxygen levels	3	265	0.0351579	0.189853	Gh_A13G1673;Gh_D06G0825;Gh_D13G2037
GO:0010393	galacturonan metabolic process	4	458	0.0357861	0.190287	Gh_A12G2658;Gh_D12G1856;Gh_D03G1673;Gh_Sca005377G02
GO:0070482	response to oxygen levels	3	267	0.0358256	0.190287	Gh_A13G1673;Gh_D06G0825;Gh_D13G2037
GO:0050896	response to stimulus	64	19608	0.0363805	0.191663	Gh_D08G1948;Gh_A06G0045;Gh_D06G0001;Gh_A13G2112;Gh_D05G2222;Gh_D03G0021;Gh_A09G0259;Gh_D01G0854;Gh_A05G3784;Gh_D04G0143;Gh_D04G1558;Gh_D05G1019;Gh_D05G2068;Gh_D07G2125;Gh_A03G1516;Gh_D02G1986;Gh_A01G0009;Gh_D01G0008;Gh_D01G0511;Gh_D01G0939;Gh_D09G1274;Gh_A10G0907;Gh_A12G0546;Gh_D05G1879;Gh_D11G1764;Gh_A05G1452;Gh_A05G1577;Gh_A06G0019;Gh_D04G1360;Gh_A13G0352;Gh_D13G0396;Gh_A03G2082;Gh_A10G2090;Gh_…
GO:0071497	cellular response to freezing	1	14	0.0370167	0.191895	Gh_D05G2222
GO:1902358	sulfate transmembrane transport	1	14	0.0370167	0.191895	Gh_A05G0155
GO:0010038	response to metal ion	9	1740	0.0464056	0.238657	Gh_A06G1413;Gh_A06G1415;Gh_A10G2140;Gh_D06G1762;Gh_D06G2354;Gh_A13G0363;Gh_D01G0854;Gh_D13G0408;Gh_A05G1889
GO:0009733	response to auxin	8	1486	0.0485039	0.247484	Gh_A02G0341;Gh_D02G2389;Gh_D05G3179;Gh_D07G2125;Gh_A01G0009;Gh_A07G1204;Gh_D01G0008;Gh_D07G1305
GO:0000272	polysaccharide catabolic process	4	508	0.049036	0.248245	Gh_A03G1516;Gh_D02G1986;Gh_A12G2658;Gh_D12G1856
GO:0015976	carbon utilization	1	19	0.0499043	0.250682	Gh_A09G0259

## Sheet: Module 5.P
GO ID	Description	GeneRatio (1745)	BgRatio (59101)	pvalue	fdr	geneID
GO:1901700	response to oxygen-containing compound	433	5850	7.95546e-75	1.73668e-71	Gh_A03G2028;Gh_A05G1090;Gh_A11G1091;Gh_D03G0254;Gh_D05G1779;Gh_D11G1242;XLOC_009742;XLOC_078858;Gh_A02G0682;Gh_A02G1201;Gh_A07G0622;Gh_A09G2418;Gh_A11G0980;Gh_A12G2121;Gh_D01G0090;Gh_D02G0730;Gh_D02G0732;Gh_D03G0904;Gh_D07G0689;Gh_D09G0595;Gh_D11G1131;Gh_D12G2301;Gh_A07G2024;Gh_A04G1106;Gh_A05G3310;Gh_A08G0792;Gh_A09G0840;Gh_A12G0538;Gh_D04G0293;Gh_D04G1714;Gh_D05G1519;Gh_D05G2745;Gh_D07G1030;Gh_…
GO:0010200	response to chitin	126	598	8.62009e-69	9.40883e-66	Gh_A01G0984;Gh_A01G1714;Gh_A02G0671;Gh_A02G0836;Gh_A03G0210;Gh_A03G0291;Gh_A03G0524;Gh_A03G1611;Gh_A03G1639;Gh_A03G2086;Gh_A04G0305;Gh_A05G0483;Gh_A05G0484;Gh_A05G0864;Gh_A05G1721;Gh_A05G1815;Gh_A05G3499;Gh_A06G0188;Gh_A06G0917;Gh_A06G1433;Gh_A06G1585;Gh_A06G1742;Gh_A06G1923;Gh_A07G0017;Gh_A07G0261;Gh_A07G0378;Gh_A07G0909;Gh_A07G1009;Gh_A07G1274;Gh_A07G1995;Gh_A08G1191;Gh_A08G1412;Gh_A08G1503;Gh_…
GO:0010243	response to organonitrogen compound	132	735	3.45436e-63	2.51362e-60	Gh_A01G0984;Gh_A01G1714;Gh_A02G0671;Gh_A02G0836;Gh_A03G0210;Gh_A03G0291;Gh_A03G0524;Gh_A03G1611;Gh_A03G1639;Gh_A03G2086;Gh_A04G0305;Gh_A05G0483;Gh_A05G0484;Gh_A05G0864;Gh_A05G1721;Gh_A05G1815;Gh_A05G3499;Gh_A06G0188;Gh_A06G0917;Gh_A06G1433;Gh_A06G1585;Gh_A06G1742;Gh_A06G1923;Gh_A07G0017;Gh_A07G0261;Gh_A07G0378;Gh_A07G0909;Gh_A07G1009;Gh_A07G1274;Gh_A07G1995;Gh_A08G1191;Gh_A08G1412;Gh_A08G1503;Gh_…
GO:0010033	response to organic substance	469	7388	7.84647e-61	4.28221e-58	Gh_A05G2724;Gh_A05G3992;Gh_A07G2154;Gh_A08G0195;Gh_A08G2296;Gh_A08G2485;Gh_A09G2387;Gh_A11G2242;Gh_A12G1874;Gh_D02G0992;Gh_D03G0455;Gh_D03G0483;Gh_D05G3030;Gh_D05G3929;Gh_D07G2124;Gh_D08G0272;Gh_D08G0665;Gh_D08G2355;Gh_D12G2049;Gh_A03G2028;Gh_A05G1090;Gh_A11G1091;Gh_D03G0254;Gh_D05G1779;Gh_D11G1242;XLOC_009742;XLOC_078858;Gh_A02G1046;Gh_A03G1639;Gh_A04G0305;Gh_A05G0434;Gh_A05G1721;Gh_A05G3831;Gh_…
GO:0042221	response to chemical	567	10068	1.1499e-57	5.02044e-55	Gh_A05G2724;Gh_A05G3992;Gh_A07G2154;Gh_A08G0195;Gh_A08G2296;Gh_A08G2485;Gh_A09G2387;Gh_A11G2242;Gh_A12G1874;Gh_D02G0992;Gh_D03G0455;Gh_D03G0483;Gh_D05G3030;Gh_D05G3929;Gh_D07G2124;Gh_D08G0272;Gh_D08G0665;Gh_D08G2355;Gh_D12G2049;Gh_A03G2028;Gh_A05G1090;Gh_A11G1091;Gh_D03G0254;Gh_D05G1779;Gh_D11G1242;XLOC_009742;XLOC_078858;Gh_A09G2271;Gh_A02G1046;Gh_A03G1639;Gh_A04G0305;Gh_A05G0434;Gh_A05G1721;Gh_…
GO:0009719	response to endogenous stimulus	418	6359	2.31355e-57	8.41746e-55	Gh_A03G2028;Gh_A05G1090;Gh_A11G1091;Gh_D03G0254;Gh_D05G1779;Gh_D11G1242;XLOC_009742;XLOC_078858;Gh_A02G1046;Gh_A03G1639;Gh_A04G0305;Gh_A05G0434;Gh_A05G1721;Gh_A05G3831;Gh_A06G0188;Gh_A07G1633;Gh_A08G0693;Gh_A08G0694;Gh_A08G1032;Gh_A08G1059;Gh_A08G1061;Gh_A09G2272;Gh_A11G0440;Gh_A11G1463;Gh_A12G2673;Gh_A13G1254;Gh_D01G0450;Gh_D02G2055;Gh_D03G1810;Gh_D05G0148;Gh_D05G1184;Gh_D05G1913;Gh_D05G2745;Gh_…
GO:0006950	response to stress	598	11066	3.01986e-55	9.41764e-53	Gh_A01G0280;Gh_A02G0682;Gh_A02G1646;Gh_A03G0210;Gh_A03G0291;Gh_A05G0864;Gh_A05G1554;Gh_A05G1997;Gh_A05G2316;Gh_A08G0233;Gh_A08G1469;Gh_A08G1659;Gh_A09G1935;Gh_A10G0115;Gh_A10G0327;Gh_A12G0036;Gh_D01G0291;Gh_D02G0730;Gh_D02G0732;Gh_D03G0076;Gh_D03G1283;Gh_D03G1371;Gh_D04G1318;Gh_D05G1729;Gh_D05G3799;Gh_D05G3876;Gh_D08G0321;Gh_D08G1765;Gh_D09G2145;Gh_D10G0119;Gh_D11G3472;Gh_D12G0051;Gh_Sca005978G01…
GO:0001101	response to acid chemical	325	4434	1.46446e-53	3.99615e-51	Gh_A03G2028;Gh_A05G1090;Gh_A11G1091;Gh_D03G0254;Gh_D05G1779;Gh_D11G1242;XLOC_009742;XLOC_078858;Gh_A04G0631;Gh_A07G1436;Gh_A11G2894;Gh_D04G1092;Gh_D02G1756;Gh_D09G1674;Gh_D10G0181;Gh_A08G1434;Gh_A13G0105;Gh_D08G1728;Gh_D13G0121;Gh_A01G0280;Gh_A01G0650;Gh_A01G0871;Gh_A01G0984;Gh_A01G1029;Gh_A01G1640;Gh_A01G1714;Gh_A02G0682;Gh_A02G0836;Gh_A02G1646;Gh_A03G0210;Gh_A03G0212;Gh_A03G1611;Gh_A03G2086;Gh_…
GO:0050896	response to stimulus	872	19608	5.4234e-49	1.31548e-46	Gh_A05G2724;Gh_A05G3992;Gh_A07G2154;Gh_A08G0195;Gh_A08G2296;Gh_A08G2485;Gh_A09G2387;Gh_A11G2242;Gh_A12G1874;Gh_D02G0992;Gh_D03G0455;Gh_D03G0483;Gh_D05G3030;Gh_D05G3929;Gh_D07G2124;Gh_D08G0272;Gh_D08G0665;Gh_D08G2355;Gh_D12G2049;Gh_A01G0280;Gh_A02G0682;Gh_A02G1646;Gh_A03G0210;Gh_A03G0291;Gh_A05G0864;Gh_A05G1554;Gh_A05G1997;Gh_A05G2316;Gh_A08G0233;Gh_A08G1469;Gh_A08G1659;Gh_A09G1935;Gh_A10G0115;Gh_…
GO:1901698	response to nitrogen compound	138	1088	2.576e-47	5.6234e-45	Gh_A08G1434;Gh_A13G0105;Gh_D08G1728;Gh_D13G0121;Gh_A01G0984;Gh_A01G1714;Gh_A02G0671;Gh_A02G0836;Gh_A03G0210;Gh_A03G0291;Gh_A03G0524;Gh_A03G1611;Gh_A03G1639;Gh_A03G2086;Gh_A04G0305;Gh_A05G0483;Gh_A05G0484;Gh_A05G0864;Gh_A05G1721;Gh_A05G1815;Gh_A05G3499;Gh_A06G0188;Gh_A06G0917;Gh_A06G1433;Gh_A06G1585;Gh_A06G1742;Gh_A06G1923;Gh_A07G0017;Gh_A07G0261;Gh_A07G0378;Gh_A07G0909;Gh_A07G1009;Gh_A07G1274;Gh_…
GO:0006952	defense response	308	4503	2.01936e-44	4.00752e-42	Gh_A08G1120;Gh_D04G0298;Gh_D08G1403;Gh_A01G1725;Gh_A01G1726;Gh_A04G0480;Gh_A05G3963;Gh_A06G1231;Gh_A09G1272;Gh_D01G1975;Gh_D04G0913;Gh_D06G1553;Gh_D09G1275;Gh_A06G1172;Gh_A07G1067;Gh_A07G2024;Gh_A09G0717;Gh_D06G1459;Gh_D09G2465;Gh_A01G2104;Gh_D07G2084;Gh_A05G3831;Gh_A09G0482;Gh_A10G1990;Gh_D05G1184;Gh_D09G0489;Gh_D10G2298;Gh_D13G0476;Gh_A05G3665;Gh_A05G3980;Gh_A08G0833;Gh_A10G1134;Gh_D04G0825;Gh_…
GO:0051707	response to other organism	259	3580	3.9921e-41	7.26229e-39	Gh_A01G1715;Gh_A02G0769;Gh_A05G0639;Gh_A09G0940;Gh_A12G0132;Gh_D02G0815;Gh_D09G0967;Gh_D12G0146;Gh_A08G1120;Gh_D04G0298;Gh_D08G1403;Gh_A01G1725;Gh_A01G1726;Gh_A04G0480;Gh_A05G3963;Gh_A06G1231;Gh_A09G1272;Gh_D01G1975;Gh_D04G0913;Gh_D06G1553;Gh_D09G1275;Gh_A05G0552;Gh_A08G1032;Gh_A12G1642;Gh_A12G1857;Gh_D05G1772;Gh_D08G1310;Gh_D10G0849;Gh_D12G1785;Gh_D12G2028;Gh_D13G0415;XLOC_082363;Gh_A06G1172;Gh_…
GO:0043207	response to external biotic stimulus	259	3587	5.58829e-41	9.38403e-39	Gh_A01G1715;Gh_A02G0769;Gh_A05G0639;Gh_A09G0940;Gh_A12G0132;Gh_D02G0815;Gh_D09G0967;Gh_D12G0146;Gh_A08G1120;Gh_D04G0298;Gh_D08G1403;Gh_A01G1725;Gh_A01G1726;Gh_A04G0480;Gh_A05G3963;Gh_A06G1231;Gh_A09G1272;Gh_D01G1975;Gh_D04G0913;Gh_D06G1553;Gh_D09G1275;Gh_A05G0552;Gh_A08G1032;Gh_A12G1642;Gh_A12G1857;Gh_D05G1772;Gh_D08G1310;Gh_D10G0849;Gh_D12G1785;Gh_D12G2028;Gh_D13G0415;XLOC_082363;Gh_A06G1172;Gh_…
GO:0009607	response to biotic stimulus	260	3664	7.57558e-40	1.18125e-37	Gh_A01G1715;Gh_A02G0769;Gh_A05G0639;Gh_A09G0940;Gh_A12G0132;Gh_D02G0815;Gh_D09G0967;Gh_D12G0146;Gh_A08G1120;Gh_D04G0298;Gh_D08G1403;Gh_A01G1725;Gh_A01G1726;Gh_A04G0480;Gh_A05G3963;Gh_A06G1231;Gh_A09G1272;Gh_D01G1975;Gh_D04G0913;Gh_D06G1553;Gh_D09G1275;Gh_A05G0552;Gh_A08G1032;Gh_A12G1642;Gh_A12G1857;Gh_D05G1772;Gh_D08G1310;Gh_D10G0849;Gh_D12G1785;Gh_D12G2028;Gh_D13G0415;XLOC_082363;Gh_A06G1172;Gh_…
GO:0009620	response to fungus	130	1191	1.35337e-37	1.96961e-35	Gh_A01G1715;Gh_A02G0769;Gh_A05G0639;Gh_A09G0940;Gh_A12G0132;Gh_D02G0815;Gh_D09G0967;Gh_D12G0146;Gh_A06G1172;Gh_A07G1067;Gh_A07G2024;Gh_A09G0717;Gh_D06G1459;Gh_D09G2465;Gh_A06G1407;Gh_A10G2166;Gh_A13G0350;Gh_D06G1750;Gh_D12G0217;Gh_D13G0393;Gh_A02G1512;Gh_A03G0210;Gh_A03G0212;Gh_A03G0236;Gh_A04G0460;Gh_A04G0887;Gh_A04G1489;Gh_A05G0080;Gh_A05G0483;Gh_A05G0484;Gh_A05G0823;Gh_A05G0931;Gh_A05G1554;Gh_…
GO:0009605	response to external stimulus	303	4801	5.3149e-37	7.25151e-35	Gh_A09G0840;Gh_D07G1030;Gh_A09G2387;Gh_A12G1091;Gh_Sca006585G01;Gh_A01G1715;Gh_A02G0769;Gh_A05G0639;Gh_A09G0940;Gh_A12G0132;Gh_D02G0815;Gh_D09G0967;Gh_D12G0146;Gh_A08G1120;Gh_D04G0298;Gh_D08G1403;Gh_A01G1725;Gh_A01G1726;Gh_A04G0480;Gh_A05G3963;Gh_A06G1231;Gh_A09G1272;Gh_D01G1975;Gh_D04G0913;Gh_D06G1553;Gh_D09G1275;Gh_A05G0552;Gh_A08G1032;Gh_A12G1642;Gh_A12G1857;Gh_D05G1772;Gh_D08G1310;Gh_D10G0849…
GO:0009611	response to wounding	113	952	4.02743e-36	4.91419e-34	Gh_A03G0140;Gh_A01G0984;Gh_A02G0836;Gh_A02G1046;Gh_A02G1713;Gh_A03G0236;Gh_A03G0291;Gh_A03G1611;Gh_A04G0529;Gh_A05G0080;Gh_A05G0168;Gh_A05G0260;Gh_A05G0483;Gh_A05G0484;Gh_A05G0552;Gh_A05G0864;Gh_A05G0931;Gh_A05G1155;Gh_A05G1241;Gh_A05G1815;Gh_A05G1997;Gh_A05G2088;Gh_A05G2211;Gh_A05G2224;Gh_A05G3310;Gh_A05G3948;Gh_A06G0705;Gh_A06G0917;Gh_A06G1910;Gh_A06G1923;Gh_A08G0956;Gh_A08G1120;Gh_A08G1412;Gh_…
GO:0009725	response to hormone	350	5997	4.05202e-36	4.91419e-34	Gh_A03G2028;Gh_A05G1090;Gh_A11G1091;Gh_D03G0254;Gh_D05G1779;Gh_D11G1242;XLOC_009742;XLOC_078858;Gh_A02G1046;Gh_A03G1639;Gh_A04G0305;Gh_A05G0434;Gh_A05G1721;Gh_A05G3831;Gh_A06G0188;Gh_A07G1633;Gh_A08G0693;Gh_A08G0694;Gh_A08G1032;Gh_A08G1059;Gh_A08G1061;Gh_A09G2272;Gh_A11G0440;Gh_A11G1463;Gh_A12G2673;Gh_A13G1254;Gh_D01G0450;Gh_D02G2055;Gh_D03G1810;Gh_D05G0148;Gh_D05G1184;Gh_D05G1913;Gh_D05G2745;Gh_…
GO:0097305	response to alcohol	199	2554	1.04661e-35	1.2025e-33	Gh_A04G0631;Gh_A07G1436;Gh_A11G2894;Gh_D04G1092;Gh_D02G1756;Gh_D09G1674;Gh_D10G0181;Gh_A02G0682;Gh_D02G0730;Gh_D02G0732;Gh_A01G0621;Gh_A02G1635;Gh_A02G1646;Gh_A03G0236;Gh_A03G0291;Gh_A03G0901;Gh_A03G1505;Gh_A03G2086;Gh_A05G0692;Gh_A05G0864;Gh_A05G0931;Gh_A05G2738;Gh_A05G2774;Gh_A05G3589;Gh_A07G0050;Gh_A07G0909;Gh_A07G1633;Gh_A07G2064;Gh_A08G1412;Gh_A08G1469;Gh_A08G1659;Gh_A08G1791;Gh_A09G0380;Gh_…
GO:0033993	response to lipid	214	2869	1.11313e-35	1.21498e-33	Gh_A03G2028;Gh_A05G1090;Gh_A11G1091;Gh_D03G0254;Gh_D05G1779;Gh_D11G1242;XLOC_009742;XLOC_078858;Gh_A04G0631;Gh_A07G1436;Gh_A11G2894;Gh_D04G1092;Gh_D02G1756;Gh_D09G1674;Gh_D10G0181;Gh_A02G0682;Gh_D02G0730;Gh_D02G0732;Gh_A05G1492;Gh_A06G1341;Gh_A07G0773;Gh_A07G0775;Gh_D05G1663;Gh_D07G0841;Gh_D07G0842;Gh_A01G0621;Gh_A02G1635;Gh_A02G1646;Gh_A03G0236;Gh_A03G0291;Gh_A03G0901;Gh_A03G1505;Gh_A03G2086;Gh_…
GO:0009737	response to abscisic acid	176	2185	2.54595e-33	2.64657e-31	Gh_A04G0631;Gh_A07G1436;Gh_A11G2894;Gh_D04G1092;Gh_D02G1756;Gh_D09G1674;Gh_D10G0181;Gh_A01G0621;Gh_A02G1635;Gh_A02G1646;Gh_A03G0236;Gh_A03G0291;Gh_A03G0901;Gh_A03G1505;Gh_A03G2086;Gh_A05G0692;Gh_A05G0864;Gh_A05G0931;Gh_A05G2738;Gh_A05G2774;Gh_A05G3589;Gh_A07G0050;Gh_A07G0909;Gh_A07G1633;Gh_A07G2064;Gh_A08G1412;Gh_A08G1469;Gh_A08G1659;Gh_A08G1791;Gh_A09G0380;Gh_A09G2272;Gh_A09G2341;Gh_A10G0115;Gh_…
GO:0051704	multi-organism process	290	4889	1.053e-30	1.04486e-28	Gh_A08G2083;Gh_A08G2454;Gh_D08G2646;Gh_A03G1422;Gh_A11G2048;Gh_D11G2431;Gh_D13G0981;Gh_A01G1715;Gh_A02G0769;Gh_A05G0639;Gh_A09G0940;Gh_A12G0132;Gh_D02G0815;Gh_D09G0967;Gh_D12G0146;Gh_A08G1120;Gh_D04G0298;Gh_D08G1403;Gh_A01G1725;Gh_A01G1726;Gh_A04G0480;Gh_A05G3963;Gh_A06G1231;Gh_A09G1272;Gh_D01G1975;Gh_D04G0913;Gh_D06G1553;Gh_D09G1275;Gh_A05G0552;Gh_A08G1032;Gh_A12G1642;Gh_A12G1857;Gh_D05G1772;Gh_…
GO:0010410	hemicellulose metabolic process	56	277	3.54723e-30	3.36678e-28	Gh_A02G0866;Gh_A03G0598;Gh_A05G2724;Gh_A05G3992;Gh_A08G0195;Gh_A08G1784;Gh_A11G0455;Gh_A11G1910;Gh_D02G0992;Gh_D03G0483;Gh_D03G0886;Gh_D05G3030;Gh_D05G3929;Gh_D08G0272;Gh_D11G2065;Gh_D11G3437;Gh_Sca010556G01;XLOC_083441;Gh_A01G0568;Gh_A09G1418;Gh_D09G1426;Gh_A02G1486;Gh_A03G1353;Gh_A05G1690;Gh_A05G1740;Gh_A05G2220;Gh_A06G0103;Gh_A11G0519;Gh_A11G1802;Gh_A13G2031;Gh_D02G1793;Gh_D03G0229;Gh_D05G1880…
GO:0044036	cell wall macromolecule metabolic process	72	475	5.3243e-30	4.8429e-28	Gh_A02G0866;Gh_A03G0598;Gh_A05G2724;Gh_A05G3992;Gh_A08G0195;Gh_A08G1784;Gh_A11G0455;Gh_A11G1910;Gh_D02G0992;Gh_D03G0483;Gh_D03G0886;Gh_D05G3030;Gh_D05G3929;Gh_D08G0272;Gh_D11G2065;Gh_D11G3437;Gh_Sca010556G01;XLOC_083441;Gh_A03G0671;Gh_A06G0284;Gh_D06G0304;Gh_A01G0568;Gh_A09G1418;Gh_D09G1426;Gh_A05G3965;Gh_D05G0079;Gh_A10G1360;Gh_D10G1110;Gh_A02G1486;Gh_A03G1353;Gh_A05G1690;Gh_A05G1740;Gh_A05G2220…
GO:0009414	response to water deprivation	125	1333	8.93213e-30	7.79953e-28	Gh_A01G0280;Gh_A01G0650;Gh_A01G0871;Gh_A01G0984;Gh_A01G1029;Gh_A01G1640;Gh_A01G1714;Gh_A02G0682;Gh_A02G0836;Gh_A02G1646;Gh_A03G0210;Gh_A03G0212;Gh_A03G1611;Gh_A03G2086;Gh_A04G0629;Gh_A05G0418;Gh_A05G0552;Gh_A05G1554;Gh_A05G1776;Gh_A05G1815;Gh_A05G3589;Gh_A05G3652;Gh_A07G0909;Gh_A07G1984;Gh_A08G0233;Gh_A08G0693;Gh_A08G0694;Gh_A08G1024;Gh_A08G1059;Gh_A08G1061;Gh_A08G1344;Gh_A08G1469;Gh_A08G1659;Gh_…
GO:0009415	response to water	125	1351	3.12685e-29	2.62535e-27	Gh_A01G0280;Gh_A01G0650;Gh_A01G0871;Gh_A01G0984;Gh_A01G1029;Gh_A01G1640;Gh_A01G1714;Gh_A02G0682;Gh_A02G0836;Gh_A02G1646;Gh_A03G0210;Gh_A03G0212;Gh_A03G1611;Gh_A03G2086;Gh_A04G0629;Gh_A05G0418;Gh_A05G0552;Gh_A05G1554;Gh_A05G1776;Gh_A05G1815;Gh_A05G3589;Gh_A05G3652;Gh_A07G0909;Gh_A07G1984;Gh_A08G0233;Gh_A08G0693;Gh_A08G0694;Gh_A08G1024;Gh_A08G1059;Gh_A08G1061;Gh_A08G1344;Gh_A08G1469;Gh_A08G1659;Gh_…
GO:0098542	defense response to other organism	179	2516	2.15275e-27	1.74054e-25	Gh_A08G1120;Gh_D04G0298;Gh_D08G1403;Gh_A01G1725;Gh_A01G1726;Gh_A04G0480;Gh_A05G3963;Gh_A06G1231;Gh_A09G1272;Gh_D01G1975;Gh_D04G0913;Gh_D06G1553;Gh_D09G1275;Gh_A06G1172;Gh_A07G1067;Gh_A07G2024;Gh_A09G0717;Gh_D06G1459;Gh_D09G2465;Gh_A05G3831;Gh_A09G0482;Gh_A10G1990;Gh_D05G1184;Gh_D09G0489;Gh_D10G2298;Gh_D13G0476;Gh_A05G3665;Gh_A05G3980;Gh_A08G0833;Gh_A10G1134;Gh_D04G0825;Gh_D08G0946;Gh_A09G1677;Gh_…
GO:0010383	cell wall polysaccharide metabolic process	58	342	5.30454e-27	4.13565e-25	Gh_A02G0866;Gh_A03G0598;Gh_A05G2724;Gh_A05G3992;Gh_A08G0195;Gh_A08G1784;Gh_A11G0455;Gh_A11G1910;Gh_D02G0992;Gh_D03G0483;Gh_D03G0886;Gh_D05G3030;Gh_D05G3929;Gh_D08G0272;Gh_D11G2065;Gh_D11G3437;Gh_Sca010556G01;XLOC_083441;Gh_A06G0284;Gh_D06G0304;Gh_A01G0568;Gh_A09G1418;Gh_D09G1426;Gh_A02G1486;Gh_A03G1353;Gh_A05G1690;Gh_A05G1740;Gh_A05G2220;Gh_A06G0103;Gh_A11G0519;Gh_A11G1802;Gh_A13G2031;Gh_D02G1793…
GO:0080134	regulation of response to stress	104	1102	3.81483e-25	2.87165e-23	Gh_A02G1635;Gh_A11G1615;Gh_D03G0087;Gh_D11G1774;Gh_D13G0820;Gh_A05G0483;Gh_A05G0484;Gh_A06G0917;Gh_A06G1923;Gh_A07G0261;Gh_D05G0600;Gh_D05G0601;Gh_D06G1078;Gh_D06G1966;Gh_D07G0317;Gh_A07G1477;Gh_A09G0482;Gh_D04G0298;Gh_D09G0489;Gh_A12G2432;Gh_A03G1639;Gh_A05G1721;Gh_A06G0188;Gh_A11G0440;Gh_D02G2055;Gh_D06G0184;Gh_D11G0511;Gh_A02G0682;Gh_D02G0730;Gh_D02G0732;Gh_A05G2774;Gh_D05G3079;Gh_A12G2506;Gh_…
GO:0050832	defense response to fungus	92	894	5.13929e-25	3.73969e-23	Gh_A06G1172;Gh_A07G1067;Gh_A07G2024;Gh_A09G0717;Gh_D06G1459;Gh_D09G2465;Gh_A02G1512;Gh_A03G0210;Gh_A03G0212;Gh_A03G0236;Gh_A04G0460;Gh_A04G0887;Gh_A04G1489;Gh_A05G0080;Gh_A05G0483;Gh_A05G0484;Gh_A05G0823;Gh_A05G0931;Gh_A05G1554;Gh_A05G1776;Gh_A05G2211;Gh_A05G2224;Gh_A05G3499;Gh_A05G3652;Gh_A05G3665;Gh_A06G0917;Gh_A06G1433;Gh_A06G1585;Gh_A06G1923;Gh_A07G0261;Gh_A07G1633;Gh_A07G1871;Gh_A08G1791;Gh_…
GO:0009755	hormone-mediated signaling pathway	187	2869	3.77284e-24	2.65681e-22	Gh_A04G0631;Gh_A07G1436;Gh_A11G2894;Gh_D04G1092;Gh_A03G1365;Gh_A04G0460;Gh_A05G0260;Gh_A06G0705;Gh_A08G1412;Gh_A08G2199;Gh_A09G1257;Gh_A09G2341;Gh_D02G1805;Gh_D04G0893;Gh_D06G0810;Gh_D08G2564;Gh_D09G1258;Gh_D09G1895;Gh_D12G2074;Gh_A03G1069;Gh_A05G1619;Gh_A07G2154;Gh_A08G0911;Gh_A08G2485;Gh_A09G2387;Gh_A11G2242;Gh_A12G1091;Gh_D07G2124;Gh_D07G2181;Gh_D08G0665;Gh_D09G1405;Gh_Sca006585G01;Gh_D08G1467…
GO:0009628	response to abiotic stimulus	361	7248	4.26399e-24	2.90884e-22	Gh_A01G0280;Gh_A02G0682;Gh_A02G1646;Gh_A03G0210;Gh_A03G0291;Gh_A05G0864;Gh_A05G1554;Gh_A05G1997;Gh_A05G2316;Gh_A08G0233;Gh_A08G1469;Gh_A08G1659;Gh_A09G1935;Gh_A10G0115;Gh_A10G0327;Gh_A12G0036;Gh_D01G0291;Gh_D02G0730;Gh_D02G0732;Gh_D03G0076;Gh_D03G1283;Gh_D03G1371;Gh_D04G1318;Gh_D05G1729;Gh_D05G3799;Gh_D05G3876;Gh_D08G0321;Gh_D08G1765;Gh_D09G2145;Gh_D10G0119;Gh_D11G3472;Gh_D12G0051;Gh_Sca005978G01…
GO:0071495	cellular response to endogenous stimulus	197	3112	6.25297e-24	4.13643e-22	Gh_A04G0631;Gh_A07G1436;Gh_A11G2894;Gh_D04G1092;Gh_D02G1756;Gh_D09G1674;Gh_D10G0181;Gh_A03G1365;Gh_A04G0460;Gh_A05G0260;Gh_A06G0705;Gh_A08G1412;Gh_A08G2199;Gh_A09G1257;Gh_A09G2341;Gh_D02G1805;Gh_D04G0893;Gh_D06G0810;Gh_D08G2564;Gh_D09G1258;Gh_D09G1895;Gh_D12G2074;Gh_A03G1069;Gh_A05G1619;Gh_A07G2154;Gh_A08G0911;Gh_A08G2485;Gh_A09G2387;Gh_A11G2242;Gh_A12G1091;Gh_D07G2124;Gh_D07G2181;Gh_D08G0665;Gh_…
GO:0071310	cellular response to organic substance	215	3575	2.52815e-23	1.62322e-21	Gh_A08G0896;Gh_A04G0631;Gh_A07G1436;Gh_A11G2894;Gh_D04G1092;Gh_D02G1756;Gh_D09G1674;Gh_D10G0181;Gh_A03G1365;Gh_A04G0460;Gh_A05G0260;Gh_A06G0705;Gh_A08G1412;Gh_A08G2199;Gh_A09G1257;Gh_A09G2341;Gh_D02G1805;Gh_D04G0893;Gh_D06G0810;Gh_D08G2564;Gh_D09G1258;Gh_D09G1895;Gh_D12G2074;Gh_A03G1069;Gh_A05G1619;Gh_A07G2154;Gh_A08G0911;Gh_A08G2485;Gh_A09G2387;Gh_A11G2242;Gh_A12G1091;Gh_D07G2124;Gh_D07G2181;Gh_…
GO:0032870	cellular response to hormone stimulus	193	3063	3.22778e-23	2.01321e-21	Gh_A04G0631;Gh_A07G1436;Gh_A11G2894;Gh_D04G1092;Gh_D02G1756;Gh_D09G1674;Gh_D10G0181;Gh_A03G1365;Gh_A04G0460;Gh_A05G0260;Gh_A06G0705;Gh_A08G1412;Gh_A08G2199;Gh_A09G1257;Gh_A09G2341;Gh_D02G1805;Gh_D04G0893;Gh_D06G0810;Gh_D08G2564;Gh_D09G1258;Gh_D09G1895;Gh_D12G2074;Gh_A03G1069;Gh_A05G1619;Gh_A07G2154;Gh_A08G0911;Gh_A08G2485;Gh_A09G2387;Gh_A11G2242;Gh_A12G1091;Gh_D07G2124;Gh_D07G2181;Gh_D08G0665;Gh_…
GO:0042546	cell wall biogenesis	80	743	3.80411e-23	2.30677e-21	Gh_A06G0284;Gh_D06G0304;Gh_A02G0977;Gh_A02G1486;Gh_A03G0417;Gh_A03G1353;Gh_A04G1346;Gh_A05G1740;Gh_A05G3965;Gh_A07G1871;Gh_A09G1418;Gh_A10G0327;Gh_A11G0434;Gh_A11G0519;Gh_A11G1469;Gh_A11G1802;Gh_A12G0675;Gh_A13G1919;Gh_A13G2031;Gh_D02G1793;Gh_D03G0229;Gh_D04G0858;Gh_D05G0079;Gh_D05G1431;Gh_D05G1935;Gh_D07G2083;Gh_D09G1426;Gh_D11G0506;Gh_D11G0603;Gh_D11G1626;Gh_D11G1962;Gh_D11G1966;Gh_D11G3322;Gh_…
GO:0070887	cellular response to chemical stimulus	235	4097	8.42121e-23	4.96851e-21	Gh_A09G2271;Gh_A08G0896;Gh_D10G0943;XLOC_078893;Gh_A04G0631;Gh_A07G1436;Gh_A11G2894;Gh_D04G1092;Gh_A08G0940;Gh_D08G1149;Gh_D02G1756;Gh_D09G1674;Gh_D10G0181;Gh_A02G1046;Gh_A11G0966;Gh_A12G2673;Gh_D03G1810;Gh_D05G2745;Gh_D12G2746;Gh_D13G2404;XLOC_062240;Gh_A03G1365;Gh_A04G0460;Gh_A05G0260;Gh_A06G0705;Gh_A08G1412;Gh_A08G2199;Gh_A09G1257;Gh_A09G2341;Gh_D02G1805;Gh_D04G0893;Gh_D06G0810;Gh_D08G2564;Gh_…
GO:0045492	xylan biosynthetic process	34	132	1.73828e-22	9.98594e-21	Gh_A01G0568;Gh_A02G1486;Gh_A03G1353;Gh_A05G1690;Gh_A05G1740;Gh_A05G2220;Gh_A06G0103;Gh_A09G1418;Gh_A11G0519;Gh_A11G1802;Gh_A13G2031;Gh_D02G1793;Gh_D03G0229;Gh_D05G1880;Gh_D05G1935;Gh_D05G2480;Gh_D06G0076;Gh_D09G1426;Gh_D11G0603;Gh_D11G1966;Gh_D12G1414;Gh_D13G2434;Gh_A01G1163;Gh_A04G0787;Gh_A09G2191;Gh_A11G0434;Gh_A12G0675;Gh_D01G1291;Gh_D04G1278;Gh_D05G1431;Gh_D11G0506;Gh_D11G1962;Gh_D12G0677;Gh_…
GO:0010035	response to inorganic substance	203	3365	3.50362e-22	1.96113e-20	Gh_A02G0682;Gh_A02G1201;Gh_A07G0622;Gh_A09G2418;Gh_A11G0980;Gh_A12G2121;Gh_D01G0090;Gh_D02G0730;Gh_D02G0732;Gh_D03G0254;Gh_D03G0904;Gh_D07G0689;Gh_D09G0595;Gh_D11G1131;Gh_D12G2301;Gh_A02G0283;Gh_A05G3297;Gh_D09G0530;Gh_A08G1434;Gh_A13G0105;Gh_D08G1728;Gh_D13G0121;Gh_A02G1046;Gh_A11G0966;Gh_A12G2673;Gh_D03G1810;Gh_D05G2745;Gh_D12G2746;Gh_D13G2404;XLOC_062240;Gh_A01G0280;Gh_A01G0650;Gh_A01G0871;Gh_…
GO:0071229	cellular response to acid chemical	127	1664	3.65446e-22	1.99442e-20	Gh_A04G0631;Gh_A07G1436;Gh_A11G2894;Gh_D04G1092;Gh_D02G1756;Gh_D09G1674;Gh_D10G0181;Gh_A03G1365;Gh_A04G0460;Gh_A05G0260;Gh_A06G0705;Gh_A08G1412;Gh_A08G2199;Gh_A09G1257;Gh_A09G2341;Gh_D02G1805;Gh_D04G0893;Gh_D06G0810;Gh_D08G2564;Gh_D09G1258;Gh_D09G1895;Gh_D12G2074;Gh_D08G1467;Gh_A01G1403;Gh_A08G0693;Gh_A08G0694;Gh_A12G2714;Gh_D08G0810;Gh_D08G0811;Gh_D11G2828;Gh_D12G2669;Gh_A05G3499;Gh_A06G1585;Gh_…
GO:0009409	response to cold	117	1462	3.95336e-22	2.10492e-20	Gh_A05G3751;Gh_A01G0248;Gh_A03G0291;Gh_A05G0864;Gh_A11G2593;Gh_A12G2057;Gh_D01G0246;Gh_D03G1283;Gh_D05G3876;Gh_A01G0871;Gh_A05G1554;Gh_A05G1997;Gh_A10G1465;Gh_D01G0906;Gh_D03G1247;Gh_D05G0839;Gh_D05G1729;Gh_D05G3799;Gh_D12G2235;Gh_A02G0518;Gh_A05G0080;Gh_A09G1677;Gh_D05G0142;Gh_D07G1272;Gh_D09G1773;Gh_D13G1325;Gh_D13G2127;Gh_Sca014314G01;XLOC_032010;XLOC_068035;XLOC_068036;Gh_A01G0984;Gh_A02G0578…
GO:0031347	regulation of defense response	81	808	1.86063e-21	9.67085e-20	Gh_A02G1635;Gh_A11G1615;Gh_D03G0087;Gh_D11G1774;Gh_D13G0820;Gh_A05G0483;Gh_A05G0484;Gh_A06G0917;Gh_A06G1923;Gh_A07G0261;Gh_D05G0600;Gh_D05G0601;Gh_D06G1078;Gh_D06G1966;Gh_D07G0317;Gh_A07G1477;Gh_A09G0482;Gh_D04G0298;Gh_D09G0489;Gh_A12G2432;Gh_A12G2506;Gh_D12G2633;Gh_A12G1108;Gh_D02G1776;Gh_A09G0371;Gh_A09G1391;Gh_D09G0393;Gh_D09G1396;Gh_A08G1412;Gh_A09G2341;Gh_D09G1895;Gh_D12G2074;Gh_A11G0423;Gh_…
GO:0045491	xylan metabolic process	34	144	3.63697e-21	1.8464e-19	Gh_A01G0568;Gh_A09G1418;Gh_D09G1426;Gh_A02G1486;Gh_A03G1353;Gh_A05G1690;Gh_A05G1740;Gh_A05G2220;Gh_A06G0103;Gh_A11G0519;Gh_A11G1802;Gh_A13G2031;Gh_D02G1793;Gh_D03G0229;Gh_D05G1880;Gh_D05G1935;Gh_D05G2480;Gh_D06G0076;Gh_D11G0603;Gh_D11G1966;Gh_D12G1414;Gh_D13G2434;Gh_A01G1163;Gh_D01G1291;Gh_D05G1431;Gh_D13G1237;Gh_A04G0787;Gh_A09G2191;Gh_A11G0434;Gh_A12G0675;Gh_D04G1278;Gh_D11G0506;Gh_D11G1962;Gh_…
GO:0010413	glucuronoxylan metabolic process	22	53	3.7397e-20	1.81417e-18	Gh_A01G0568;Gh_A09G1418;Gh_D09G1426;Gh_A02G1486;Gh_A03G1353;Gh_A05G1690;Gh_A05G1740;Gh_A05G2220;Gh_A06G0103;Gh_A11G0519;Gh_A11G1802;Gh_A13G2031;Gh_D02G1793;Gh_D03G0229;Gh_D05G1880;Gh_D05G1935;Gh_D05G2480;Gh_D06G0076;Gh_D11G0603;Gh_D11G1966;Gh_D12G1414;Gh_D13G2434
GO:0010417	glucuronoxylan biosynthetic process	22	53	3.7397e-20	1.81417e-18	Gh_A01G0568;Gh_A02G1486;Gh_A03G1353;Gh_A05G1690;Gh_A05G1740;Gh_A05G2220;Gh_A06G0103;Gh_A09G1418;Gh_A11G0519;Gh_A11G1802;Gh_A13G2031;Gh_D02G1793;Gh_D03G0229;Gh_D05G1880;Gh_D05G1935;Gh_D05G2480;Gh_D06G0076;Gh_D09G1426;Gh_D11G0603;Gh_D11G1966;Gh_D12G1414;Gh_D13G2434
GO:0048583	regulation of response to stimulus	149	2250	5.62603e-20	2.66992e-18	Gh_D12G1867;Gh_A02G1635;Gh_A11G1615;Gh_D03G0087;Gh_D11G1774;Gh_D13G0820;Gh_A05G0483;Gh_A05G0484;Gh_A06G0917;Gh_A06G1923;Gh_A07G0261;Gh_D05G0600;Gh_D05G0601;Gh_D06G1078;Gh_D06G1966;Gh_D07G0317;Gh_A07G1477;Gh_A09G0482;Gh_D04G0298;Gh_D09G0489;Gh_A12G2432;Gh_A12G2201;Gh_A03G1639;Gh_A05G1721;Gh_A06G0188;Gh_A11G0440;Gh_D02G2055;Gh_D06G0184;Gh_D11G0511;Gh_A02G0682;Gh_D02G0730;Gh_D02G0732;Gh_A05G2774;Gh_…
GO:0009873	ethylene-activated signaling pathway	76	780	1.70498e-19	7.91909e-18	Gh_A01G0119;Gh_A01G0650;Gh_A02G1382;Gh_A02G1512;Gh_A03G0524;Gh_A03G1376;Gh_A04G0305;Gh_A05G0434;Gh_A05G3751;Gh_A06G0709;Gh_A06G1144;Gh_A07G0158;Gh_A07G0378;Gh_A07G1477;Gh_A07G1633;Gh_A08G1032;Gh_A08G1503;Gh_A09G0699;Gh_A09G1607;Gh_A09G1709;Gh_A09G1760;Gh_A09G2272;Gh_A10G0255;Gh_A10G0662;Gh_A11G0082;Gh_A11G0685;Gh_A11G1463;Gh_A12G0216;Gh_A12G1171;Gh_A12G1554;Gh_A12G1953;Gh_A12G1954;Gh_A12G1955;Gh_…
GO:0044038	cell wall macromolecule biosynthetic process	37	195	1.92027e-19	8.55498e-18	Gh_A06G0284;Gh_D06G0304;Gh_A01G0568;Gh_A02G1486;Gh_A03G1353;Gh_A05G1690;Gh_A05G1740;Gh_A05G2220;Gh_A06G0103;Gh_A09G1418;Gh_A11G0519;Gh_A11G1802;Gh_A13G2031;Gh_D02G1793;Gh_D03G0229;Gh_D05G1880;Gh_D05G1935;Gh_D05G2480;Gh_D06G0076;Gh_D09G1426;Gh_D11G0603;Gh_D11G1966;Gh_D12G1414;Gh_D13G2434;Gh_D11G1675;Gh_A01G1163;Gh_A04G0787;Gh_A09G2191;Gh_A11G0434;Gh_A12G0675;Gh_D01G1291;Gh_D04G1278;Gh_D05G1431;Gh_…
GO:0070589	cellular component macromolecule biosynthetic process	37	195	1.92027e-19	8.55498e-18	Gh_A06G0284;Gh_D06G0304;Gh_A01G0568;Gh_A02G1486;Gh_A03G1353;Gh_A05G1690;Gh_A05G1740;Gh_A05G2220;Gh_A06G0103;Gh_A09G1418;Gh_A11G0519;Gh_A11G1802;Gh_A13G2031;Gh_D02G1793;Gh_D03G0229;Gh_D05G1880;Gh_D05G1935;Gh_D05G2480;Gh_D06G0076;Gh_D09G1426;Gh_D11G0603;Gh_D11G1966;Gh_D12G1414;Gh_D13G2434;Gh_D11G1675;Gh_A01G1163;Gh_A04G0787;Gh_A09G2191;Gh_A11G0434;Gh_A12G0675;Gh_D01G1291;Gh_D04G1278;Gh_D05G1431;Gh_…
GO:0070592	cell wall polysaccharide biosynthetic process	36	191	7.39292e-19	3.22775e-17	Gh_A06G0284;Gh_D06G0304;Gh_A01G0568;Gh_A02G1486;Gh_A03G1353;Gh_A05G1690;Gh_A05G1740;Gh_A05G2220;Gh_A06G0103;Gh_A09G1418;Gh_A11G0519;Gh_A11G1802;Gh_A13G2031;Gh_D02G1793;Gh_D03G0229;Gh_D05G1880;Gh_D05G1935;Gh_D05G2480;Gh_D06G0076;Gh_D09G1426;Gh_D11G0603;Gh_D11G1966;Gh_D12G1414;Gh_D13G2434;Gh_A01G1163;Gh_A04G0787;Gh_A09G2191;Gh_A11G0434;Gh_A12G0675;Gh_D01G1291;Gh_D04G1278;Gh_D05G1431;Gh_D11G0506;Gh_…
GO:0009723	response to ethylene	99	1242	8.93108e-19	3.82285e-17	Gh_A02G1046;Gh_A03G1639;Gh_A04G0305;Gh_A05G0434;Gh_A05G1090;Gh_A05G1721;Gh_A05G3831;Gh_A06G0188;Gh_A07G1633;Gh_A08G0693;Gh_A08G0694;Gh_A08G1032;Gh_A08G1059;Gh_A08G1061;Gh_A09G2272;Gh_A11G0440;Gh_A11G1463;Gh_A12G2673;Gh_A13G1254;Gh_D01G0450;Gh_D02G2055;Gh_D03G1810;Gh_D05G0148;Gh_D05G1184;Gh_D05G1913;Gh_D05G2745;Gh_D05G3348;Gh_D06G0184;Gh_D07G1820;Gh_D07G1831;Gh_D08G0810;Gh_D08G0811;Gh_D08G1310;Gh_…
GO:0009617	response to bacterium	121	1706	1.21481e-18	5.09985e-17	Gh_A05G3665;Gh_A05G3980;Gh_A08G0833;Gh_A10G1134;Gh_D04G0825;Gh_D08G0946;Gh_A03G0291;Gh_A03G0901;Gh_A05G0552;Gh_A05G0864;Gh_A09G0482;Gh_A09G1391;Gh_A09G2418;Gh_A10G1271;Gh_A13G0013;Gh_A13G0121;Gh_D01G2036;Gh_D03G1283;Gh_D04G0298;Gh_D05G3876;Gh_D09G0489;Gh_D09G1396;Gh_D09G2016;Gh_D13G0029;Gh_Sca004942G03;Gh_A01G0248;Gh_A05G0483;Gh_A05G0484;Gh_A06G0917;Gh_A06G1923;Gh_A07G0261;Gh_A07G1822;Gh_A11G2593…
GO:0009738	abscisic acid-activated signaling pathway	76	827	4.75478e-18	1.95843e-16	Gh_A04G0631;Gh_A07G1436;Gh_A11G2894;Gh_D04G1092;Gh_A01G0621;Gh_A02G1635;Gh_A02G1646;Gh_A03G0236;Gh_A03G0291;Gh_A03G0901;Gh_A03G1505;Gh_A03G2086;Gh_A05G0692;Gh_A05G0864;Gh_A05G0931;Gh_A05G2738;Gh_A05G2774;Gh_A05G3589;Gh_A07G0050;Gh_A07G0909;Gh_A07G1633;Gh_A07G2064;Gh_A08G1412;Gh_A08G1469;Gh_A08G1659;Gh_A08G1791;Gh_A09G0380;Gh_A09G2272;Gh_A09G2341;Gh_A10G0115;Gh_A10G0662;Gh_A10G1756;Gh_A11G0080;Gh_…
GO:1901701	cellular response to oxygen-containing compound	142	2212	6.35179e-18	2.52521e-16	Gh_A04G0631;Gh_A07G1436;Gh_A11G2894;Gh_D04G1092;Gh_D02G1756;Gh_D09G1674;Gh_D10G0181;Gh_A03G1365;Gh_A04G0460;Gh_A05G0260;Gh_A06G0705;Gh_A08G1412;Gh_A08G2199;Gh_A09G1257;Gh_A09G2341;Gh_D02G1805;Gh_D04G0893;Gh_D06G0810;Gh_D08G2564;Gh_D09G1258;Gh_D09G1895;Gh_D12G2074;Gh_D03G1810;Gh_D05G2745;Gh_D05G3263;Gh_D13G2404;XLOC_062240;Gh_D04G0298;Gh_A05G2095;Gh_D08G1467;Gh_A01G1403;Gh_A08G0693;Gh_A08G0694;Gh_…
GO:0044264	cellular polysaccharide metabolic process	79	887	6.36218e-18	2.52521e-16	Gh_A02G0866;Gh_A03G0598;Gh_A05G2724;Gh_A05G3992;Gh_A08G0195;Gh_A08G1784;Gh_A11G0455;Gh_A11G1910;Gh_D02G0992;Gh_D03G0483;Gh_D03G0886;Gh_D05G3030;Gh_D05G3929;Gh_D08G0272;Gh_D11G2065;Gh_D11G3437;Gh_Sca010556G01;XLOC_083441;Gh_A04G0787;Gh_A04G1346;Gh_A05G3965;Gh_A06G2111;Gh_A07G1871;Gh_A08G2296;Gh_A10G0327;Gh_A11G0308;Gh_A12G1874;Gh_D03G0455;Gh_D04G0858;Gh_D04G1278;Gh_D05G0079;Gh_D06G1285;Gh_D07G2083…
GO:0071369	cellular response to ethylene stimulus	76	836	8.71085e-18	3.39567e-16	Gh_A01G0119;Gh_A01G0650;Gh_A02G1382;Gh_A02G1512;Gh_A03G0524;Gh_A03G1376;Gh_A04G0305;Gh_A05G0434;Gh_A05G3751;Gh_A06G0709;Gh_A06G1144;Gh_A07G0158;Gh_A07G0378;Gh_A07G1477;Gh_A07G1633;Gh_A08G1032;Gh_A08G1503;Gh_A09G0699;Gh_A09G1607;Gh_A09G1709;Gh_A09G1760;Gh_A09G2272;Gh_A10G0255;Gh_A10G0662;Gh_A11G0082;Gh_A11G0685;Gh_A11G1463;Gh_A12G0216;Gh_A12G1171;Gh_A12G1554;Gh_A12G1953;Gh_A12G1954;Gh_A12G1955;Gh_…
GO:0009266	response to temperature stimulus	139	2156	1.02004e-17	3.90656e-16	Gh_A05G3751;Gh_A01G0248;Gh_A03G0291;Gh_A05G0864;Gh_A11G2593;Gh_A12G2057;Gh_D01G0246;Gh_D03G1283;Gh_D05G3876;Gh_A04G0783;Gh_D04G1274;Gh_A01G0871;Gh_A05G1554;Gh_A05G1997;Gh_A10G1465;Gh_D01G0906;Gh_D03G1247;Gh_D05G0839;Gh_D05G1729;Gh_D05G3799;Gh_D12G2235;Gh_A03G0210;Gh_D03G1371;Gh_D04G1318;Gh_Sca005978G01;Gh_A06G1956;Gh_A06G1958;Gh_D07G1272;Gh_Sca014314G01;Gh_A02G0518;Gh_A05G0080;Gh_A09G1677;Gh_D05G…
GO:0071215	cellular response to abscisic acid stimulus	79	903	1.767e-17	6.65064e-16	Gh_A04G0631;Gh_A07G1436;Gh_A11G2894;Gh_D04G1092;Gh_D02G1756;Gh_D09G1674;Gh_D10G0181;Gh_A01G0621;Gh_A02G1635;Gh_A02G1646;Gh_A03G0236;Gh_A03G0291;Gh_A03G0901;Gh_A03G1505;Gh_A03G2086;Gh_A05G0692;Gh_A05G0864;Gh_A05G0931;Gh_A05G2738;Gh_A05G2774;Gh_A05G3589;Gh_A07G0050;Gh_A07G0909;Gh_A07G1633;Gh_A07G2064;Gh_A08G1412;Gh_A08G1469;Gh_A08G1659;Gh_A08G1791;Gh_A09G0380;Gh_A09G2272;Gh_A09G2341;Gh_A10G0115;Gh_…
GO:0042742	defense response to bacterium	103	1382	1.81155e-17	6.70273e-16	Gh_A05G3665;Gh_A05G3980;Gh_A08G0833;Gh_A10G1134;Gh_D04G0825;Gh_D08G0946;Gh_A01G0279;Gh_A01G0964;Gh_A01G2104;Gh_A03G0210;Gh_A03G0212;Gh_A03G2061;Gh_A05G0260;Gh_A05G0483;Gh_A05G0484;Gh_A05G0515;Gh_A05G0819;Gh_A05G0823;Gh_A05G0870;Gh_A05G1718;Gh_A05G3468;Gh_A05G3499;Gh_A05G3652;Gh_A06G0705;Gh_A06G0917;Gh_A06G1231;Gh_A06G1440;Gh_A06G1585;Gh_A06G1923;Gh_A07G0017;Gh_A07G0261;Gh_A07G1775;Gh_A07G1871;Gh_…
GO:0007154	cell communication	308	6505	3.11631e-17	1.13382e-15	Gh_A03G1422;Gh_A09G0840;Gh_D07G1030;Gh_A08G1792;Gh_A10G0115;Gh_D05G1016;Gh_D08G2141;Gh_D10G0119;Gh_A04G0631;Gh_A07G1436;Gh_A11G2894;Gh_D04G1092;Gh_A08G0940;Gh_D08G1149;Gh_A02G1713;Gh_A04G1106;Gh_D04G1714;Gh_A07G0050;Gh_D08G2211;Gh_A07G0624;Gh_D07G0691;Gh_A03G1365;Gh_A04G0460;Gh_A05G0260;Gh_A06G0705;Gh_A08G1412;Gh_A08G2199;Gh_A09G1257;Gh_A09G2341;Gh_D02G1805;Gh_D04G0893;Gh_D06G0810;Gh_D08G2564;Gh_…
GO:0000160	phosphorelay signal transduction system	80	937	4.45161e-17	1.59309e-15	Gh_A02G1646;Gh_A12G1918;Gh_D03G0076;Gh_D09G1609;Gh_A01G0119;Gh_A01G0650;Gh_A02G1382;Gh_A02G1512;Gh_A03G0524;Gh_A03G1376;Gh_A04G0305;Gh_A05G0434;Gh_A05G3751;Gh_A06G0709;Gh_A06G1144;Gh_A07G0158;Gh_A07G0378;Gh_A07G1477;Gh_A07G1633;Gh_A08G1032;Gh_A08G1503;Gh_A09G0699;Gh_A09G1607;Gh_A09G1709;Gh_A09G1760;Gh_A09G2272;Gh_A10G0255;Gh_A10G0662;Gh_A11G0082;Gh_A11G0685;Gh_A11G1463;Gh_A12G0216;Gh_A12G1171;Gh_…
GO:0044700	single organism signaling	282	5824	5.61557e-17	1.97723e-15	Gh_A08G1792;Gh_A10G0115;Gh_D05G1016;Gh_D08G2141;Gh_D10G0119;Gh_A04G0631;Gh_A07G1436;Gh_A11G2894;Gh_D04G1092;Gh_A02G1713;Gh_A04G1106;Gh_D04G1714;Gh_A07G0050;Gh_D08G2211;Gh_A07G0624;Gh_D07G0691;Gh_A03G1365;Gh_A04G0460;Gh_A05G0260;Gh_A06G0705;Gh_A08G1412;Gh_A08G2199;Gh_A09G1257;Gh_A09G2341;Gh_D02G1805;Gh_D04G0893;Gh_D06G0810;Gh_D08G2564;Gh_D09G1258;Gh_D09G1895;Gh_D12G2074;Gh_A01G0621;Gh_A02G0956;Gh_…
GO:0007165	signal transduction	281	5798	5.74529e-17	1.99079e-15	Gh_A08G1792;Gh_A10G0115;Gh_D05G1016;Gh_D08G2141;Gh_D10G0119;Gh_A04G0631;Gh_A07G1436;Gh_A11G2894;Gh_D04G1092;Gh_A02G1713;Gh_A04G1106;Gh_D04G1714;Gh_A07G0050;Gh_D08G2211;Gh_A07G0624;Gh_D07G0691;Gh_A03G1365;Gh_A04G0460;Gh_A05G0260;Gh_A06G0705;Gh_A08G1412;Gh_A08G2199;Gh_A09G1257;Gh_A09G2341;Gh_D02G1805;Gh_D04G0893;Gh_D06G0810;Gh_D08G2564;Gh_D09G1258;Gh_D09G1895;Gh_D12G2074;Gh_A01G0621;Gh_A02G0956;Gh_…
GO:0023052	signaling	282	5829	6.2686e-17	2.13818e-15	Gh_A08G1792;Gh_A10G0115;Gh_D05G1016;Gh_D08G2141;Gh_D10G0119;Gh_A04G0631;Gh_A07G1436;Gh_A11G2894;Gh_D04G1092;Gh_A02G1713;Gh_A04G1106;Gh_D04G1714;Gh_A07G0050;Gh_D08G2211;Gh_A07G0624;Gh_D07G0691;Gh_A03G1365;Gh_A04G0460;Gh_A05G0260;Gh_A06G0705;Gh_A08G1412;Gh_A08G2199;Gh_A09G1257;Gh_A09G2341;Gh_D02G1805;Gh_D04G0893;Gh_D06G0810;Gh_D08G2564;Gh_D09G1258;Gh_D09G1895;Gh_D12G2074;Gh_A01G0621;Gh_A02G0956;Gh_…
GO:0071554	cell wall organization or biogenesis	136	2140	7.46386e-17	2.50671e-15	Gh_A02G0866;Gh_A03G0598;Gh_A05G2724;Gh_A05G3992;Gh_A08G0195;Gh_A08G1784;Gh_A11G0455;Gh_A11G1910;Gh_D02G0992;Gh_D03G0483;Gh_D03G0886;Gh_D05G3030;Gh_D05G3929;Gh_D08G0272;Gh_D11G2065;Gh_D11G3437;Gh_Sca010556G01;XLOC_083441;Gh_A01G1439;Gh_A05G2385;Gh_D01G1679;Gh_D03G1194;Gh_D08G1375;Gh_A03G0671;Gh_A06G0284;Gh_D06G0304;Gh_A04G0787;Gh_A04G1346;Gh_D04G0858;Gh_D04G1278;Gh_A01G2104;Gh_D07G2084;Gh_A01G0568…
GO:0035556	intracellular signal transduction	119	1777	1.69568e-16	5.60858e-15	Gh_A01G0621;Gh_A02G1635;Gh_A03G0193;Gh_A03G1505;Gh_A05G0418;Gh_A06G1440;Gh_A07G0624;Gh_A08G1469;Gh_A09G1937;Gh_A10G1328;Gh_A10G1756;Gh_A11G1615;Gh_A13G0566;Gh_A13G2060;Gh_D01G2360;Gh_D02G1973;Gh_D03G0087;Gh_D03G0609;Gh_D03G1388;Gh_D05G0599;Gh_D06G1080;Gh_D06G2356;Gh_D07G0691;Gh_D08G1765;Gh_D09G2147;Gh_D10G1149;Gh_D11G1774;Gh_D11G3472;Gh_D13G1983;Gh_A02G1646;Gh_A12G1918;Gh_D03G0076;Gh_D09G1609;Gh_…
GO:0016051	carbohydrate biosynthetic process	89	1139	1.76897e-16	5.76367e-15	Gh_D11G1675;Gh_A04G0787;Gh_A04G1346;Gh_A05G3965;Gh_A06G2111;Gh_A07G1871;Gh_A08G2296;Gh_A10G0327;Gh_A11G0308;Gh_A12G1874;Gh_D03G0455;Gh_D04G0858;Gh_D04G1278;Gh_D05G0079;Gh_D06G1285;Gh_D07G2083;Gh_D08G2355;Gh_D11G0363;Gh_D12G2049;Gh_Sca108718G01;XLOC_063125;Gh_A06G0284;Gh_D06G0304;Gh_A11G1510;Gh_D07G1272;Gh_Sca014314G01;Gh_A05G3665;Gh_A10G1134;Gh_D04G0825;Gh_A11G1091;Gh_D11G1242;Gh_A01G0568;Gh_A02G…
GO:0000271	polysaccharide biosynthetic process	66	708	3.72189e-16	1.19484e-14	Gh_A04G0787;Gh_A04G1346;Gh_A05G3965;Gh_A06G2111;Gh_A07G1871;Gh_A08G2296;Gh_A10G0327;Gh_A11G0308;Gh_A12G1874;Gh_D03G0455;Gh_D04G0858;Gh_D04G1278;Gh_D05G0079;Gh_D06G1285;Gh_D07G2083;Gh_D08G2355;Gh_D11G0363;Gh_D12G2049;Gh_Sca108718G01;XLOC_063125;Gh_A06G0284;Gh_D06G0304;Gh_A01G0568;Gh_A02G1486;Gh_A03G1353;Gh_A05G1690;Gh_A05G1740;Gh_A05G2220;Gh_A06G0103;Gh_A09G1418;Gh_A11G0519;Gh_A11G1802;Gh_A13G2031…
GO:0005976	polysaccharide metabolic process	98	1349	5.72824e-16	1.80699e-14	Gh_A02G0866;Gh_A03G0598;Gh_A05G2724;Gh_A05G3992;Gh_A08G0195;Gh_A08G1784;Gh_A11G0455;Gh_A11G1910;Gh_D02G0992;Gh_D03G0483;Gh_D03G0886;Gh_D05G3030;Gh_D05G3929;Gh_D08G0272;Gh_D11G2065;Gh_D11G3437;Gh_Sca010556G01;XLOC_083441;Gh_A04G0787;Gh_A04G1346;Gh_A05G3965;Gh_A06G2111;Gh_A07G1871;Gh_A08G2296;Gh_A10G0327;Gh_A11G0308;Gh_A12G1874;Gh_D03G0455;Gh_D04G0858;Gh_D04G1278;Gh_D05G0079;Gh_D06G1285;Gh_D07G2083…
GO:0033692	cellular polysaccharide biosynthetic process	60	607	5.79428e-16	1.80699e-14	Gh_A04G0787;Gh_A04G1346;Gh_A05G3965;Gh_A06G2111;Gh_A07G1871;Gh_A08G2296;Gh_A10G0327;Gh_A11G0308;Gh_A12G1874;Gh_D03G0455;Gh_D04G0858;Gh_D04G1278;Gh_D05G0079;Gh_D06G1285;Gh_D07G2083;Gh_D08G2355;Gh_D11G0363;Gh_D12G2049;Gh_Sca108718G01;XLOC_063125;Gh_A06G0284;Gh_D06G0304;Gh_A01G0568;Gh_A02G1486;Gh_A03G1353;Gh_A05G1690;Gh_A05G1740;Gh_A05G2220;Gh_A06G0103;Gh_A09G1418;Gh_A11G0519;Gh_A11G1802;Gh_A13G2031…
GO:0009834	plant-type secondary cell wall biogenesis	34	209	7.31491e-16	2.24908e-14	Gh_A02G0977;Gh_A02G1486;Gh_A03G0417;Gh_A03G1353;Gh_A04G1346;Gh_A05G1740;Gh_A05G3965;Gh_A07G1871;Gh_A09G1418;Gh_A10G0327;Gh_A11G0434;Gh_A11G0519;Gh_A11G1469;Gh_A11G1802;Gh_A12G0675;Gh_A13G1919;Gh_A13G2031;Gh_D02G1793;Gh_D03G0229;Gh_D04G0858;Gh_D05G0079;Gh_D05G1431;Gh_D05G1935;Gh_D07G2083;Gh_D09G1426;Gh_D11G0506;Gh_D11G0603;Gh_D11G1626;Gh_D11G1962;Gh_D11G1966;Gh_D11G3322;Gh_D12G0677;Gh_D12G1414;Gh_…
GO:0051716	cellular response to stimulus	373	8580	3.18293e-15	9.65048e-14	Gh_A09G2271;Gh_A09G0840;Gh_D07G1030;Gh_A05G3751;Gh_A08G0896;Gh_D10G0943;XLOC_078893;Gh_A08G1792;Gh_A10G0115;Gh_D05G1016;Gh_D08G2141;Gh_D10G0119;Gh_A04G0631;Gh_A07G1436;Gh_A11G2894;Gh_D04G1092;Gh_A01G1403;Gh_A08G0940;Gh_D08G1149;Gh_A02G1713;Gh_A04G1106;Gh_D04G1714;Gh_D02G1756;Gh_D09G1674;Gh_D10G0181;Gh_A01G2104;Gh_D07G2084;Gh_D12G1867;Gh_A02G1046;Gh_A11G0966;Gh_A12G2673;Gh_D03G1810;Gh_D05G2745;Gh_…
GO:0034637	cellular carbohydrate biosynthetic process	67	759	3.2299e-15	9.65872e-14	Gh_A04G0787;Gh_A04G1346;Gh_A05G3965;Gh_A06G2111;Gh_A07G1871;Gh_A08G2296;Gh_A10G0327;Gh_A11G0308;Gh_A12G1874;Gh_D03G0455;Gh_D04G0858;Gh_D04G1278;Gh_D05G0079;Gh_D06G1285;Gh_D07G2083;Gh_D08G2355;Gh_D11G0363;Gh_D12G2049;Gh_Sca108718G01;XLOC_063125;Gh_A06G0284;Gh_D06G0304;Gh_A01G0568;Gh_A02G1486;Gh_A03G1353;Gh_A05G1690;Gh_A05G1740;Gh_A05G2220;Gh_A06G0103;Gh_A09G1418;Gh_A11G0519;Gh_A11G1802;Gh_A13G2031…
GO:0044262	cellular carbohydrate metabolic process	92	1266	4.48058e-15	1.32177e-13	Gh_A02G0866;Gh_A03G0598;Gh_A05G2724;Gh_A05G3992;Gh_A08G0195;Gh_A08G1784;Gh_A11G0455;Gh_A11G1910;Gh_D02G0992;Gh_D03G0483;Gh_D03G0886;Gh_D05G3030;Gh_D05G3929;Gh_D08G0272;Gh_D11G2065;Gh_D11G3437;Gh_Sca010556G01;XLOC_083441;Gh_A04G0787;Gh_A04G1346;Gh_A05G3965;Gh_A06G2111;Gh_A07G1871;Gh_A08G2296;Gh_A10G0327;Gh_A11G0308;Gh_A12G1874;Gh_D03G0455;Gh_D04G0858;Gh_D04G1278;Gh_D05G0079;Gh_D06G1285;Gh_D07G2083…
GO:0048584	positive regulation of response to stimulus	63	697	7.31403e-15	2.12887e-13	Gh_A07G1477;Gh_A09G0482;Gh_D04G0298;Gh_D09G0489;Gh_A12G2432;Gh_A02G0682;Gh_D02G0730;Gh_D02G0732;Gh_A09G0371;Gh_A09G1391;Gh_D09G0393;Gh_D09G1396;Gh_A11G0423;Gh_D11G0492;Gh_D11G0373;Gh_A03G1639;Gh_A05G1721;Gh_A06G0188;Gh_A11G0440;Gh_D02G2055;Gh_D05G1913;Gh_D06G0184;Gh_D11G0511;Gh_A07G1822;Gh_D07G2025;Gh_A09G1677;Gh_D09G1773;Gh_A12G2714;Gh_D12G2669;Gh_A03G0563;Gh_A12G1689;Gh_D12G1850;Gh_A01G0119;Gh_…
GO:1902679	negative regulation of RNA biosynthetic process	72	871	8.59612e-15	2.43706e-13	Gh_A01G0650;Gh_A01G0984;Gh_A02G0836;Gh_A02G1510;Gh_A02G1569;Gh_A03G1332;Gh_A03G1376;Gh_A03G1611;Gh_A03G2005;Gh_A04G0305;Gh_A05G0483;Gh_A05G0484;Gh_A05G1815;Gh_A05G2928;Gh_A05G3310;Gh_A05G3499;Gh_A06G0917;Gh_A06G1144;Gh_A06G1585;Gh_A06G1923;Gh_A07G1218;Gh_A07G2132;Gh_A09G0699;Gh_A10G0255;Gh_A10G0827;Gh_A11G0147;Gh_A12G1108;Gh_A12G1554;Gh_A12G2049;Gh_A13G1254;Gh_D01G0194;Gh_D01G0450;Gh_D01G1033;Gh_…
GO:1903507	negative regulation of nucleic acid-templated transcription	72	871	8.59612e-15	2.43706e-13	Gh_A01G0650;Gh_A01G0984;Gh_A02G0836;Gh_A02G1510;Gh_A02G1569;Gh_A03G1332;Gh_A03G1376;Gh_A03G1611;Gh_A03G2005;Gh_A04G0305;Gh_A05G0483;Gh_A05G0484;Gh_A05G1815;Gh_A05G2928;Gh_A05G3310;Gh_A05G3499;Gh_A06G0917;Gh_A06G1144;Gh_A06G1585;Gh_A06G1923;Gh_A07G1218;Gh_A07G2132;Gh_A09G0699;Gh_A10G0255;Gh_A10G0827;Gh_A11G0147;Gh_A12G1108;Gh_A12G1554;Gh_A12G2049;Gh_A13G1254;Gh_D01G0194;Gh_D01G0450;Gh_D01G1033;Gh_…
GO:0071396	cellular response to lipid	97	1392	1.05991e-14	2.9664e-13	Gh_A04G0631;Gh_A07G1436;Gh_A11G2894;Gh_D04G1092;Gh_D02G1756;Gh_D09G1674;Gh_D10G0181;Gh_A05G1492;Gh_A06G1341;Gh_A07G0773;Gh_A07G0775;Gh_D05G1663;Gh_D07G0841;Gh_D07G0842;Gh_A11G1091;Gh_D11G1242;Gh_A01G0621;Gh_A02G1635;Gh_A02G1646;Gh_A03G0236;Gh_A03G0291;Gh_A03G0901;Gh_A03G1505;Gh_A03G2086;Gh_A05G0692;Gh_A05G0864;Gh_A05G0931;Gh_A05G2738;Gh_A05G2774;Gh_A05G3589;Gh_A07G0050;Gh_A07G0909;Gh_A07G1633;Gh_…
GO:0051253	negative regulation of RNA metabolic process	72	875	1.08177e-14	2.98923e-13	Gh_A01G0650;Gh_A01G0984;Gh_A02G0836;Gh_A02G1510;Gh_A02G1569;Gh_A03G1332;Gh_A03G1376;Gh_A03G1611;Gh_A03G2005;Gh_A04G0305;Gh_A05G0483;Gh_A05G0484;Gh_A05G1815;Gh_A05G2928;Gh_A05G3310;Gh_A05G3499;Gh_A06G0917;Gh_A06G1144;Gh_A06G1585;Gh_A06G1923;Gh_A07G1218;Gh_A07G2132;Gh_A09G0699;Gh_A10G0255;Gh_A10G0827;Gh_A11G0147;Gh_A12G1108;Gh_A12G1554;Gh_A12G2049;Gh_A13G1254;Gh_D01G0194;Gh_D01G0450;Gh_D01G1033;Gh_…
GO:0014070	response to organic cyclic compound	103	1543	2.39581e-14	6.53755e-13	Gh_A05G2724;Gh_A05G3992;Gh_A07G2154;Gh_A08G0195;Gh_A08G2296;Gh_A08G2485;Gh_A09G2387;Gh_A11G2242;Gh_A12G1874;Gh_D02G0992;Gh_D03G0455;Gh_D03G0483;Gh_D05G3030;Gh_D05G3929;Gh_D07G2124;Gh_D08G0272;Gh_D08G0665;Gh_D08G2355;Gh_D12G2049;Gh_A02G0682;Gh_D02G0730;Gh_D02G0732;Gh_A05G3499;Gh_A06G1585;Gh_D04G0112;Gh_D04G0298;Gh_D05G2642;Gh_D06G1939;Gh_D08G1467;Gh_A01G0574;Gh_A03G0384;Gh_A03G1365;Gh_A03G1639;Gh_…
GO:0002682	regulation of immune system process	46	416	2.52333e-14	6.80054e-13	Gh_A05G0483;Gh_A05G0484;Gh_A06G0917;Gh_A06G1923;Gh_A07G0261;Gh_D05G0600;Gh_D05G0601;Gh_D06G1078;Gh_D06G1966;Gh_D07G0317;Gh_A12G2432;Gh_A12G2506;Gh_D12G2633;Gh_A09G0482;Gh_A12G1108;Gh_D02G1776;Gh_D09G0489;Gh_A09G0371;Gh_A09G1391;Gh_D09G0393;Gh_D09G1396;Gh_A11G0423;Gh_D11G0492;Gh_A07G1822;Gh_D07G2025;Gh_A12G2714;Gh_D12G2669;Gh_A04G0460;Gh_A09G1257;Gh_D04G0893;Gh_D09G1258;Gh_D02G1773;Gh_A05G3963;Gh_…
GO:0010558	negative regulation of macromolecule biosynthetic process	82	1099	3.44732e-14	9.17745e-13	Gh_A03G1284;Gh_A07G0585;Gh_A08G0068;Gh_A09G0923;Gh_D07G0654;Gh_D08G0109;Gh_D09G0953;Gh_Sca005979G01;Gh_Sca013618G01;Gh_D05G2104;Gh_A01G0650;Gh_A01G0984;Gh_A02G0836;Gh_A02G1510;Gh_A02G1569;Gh_A03G1332;Gh_A03G1376;Gh_A03G1611;Gh_A03G2005;Gh_A04G0305;Gh_A05G0483;Gh_A05G0484;Gh_A05G1815;Gh_A05G2928;Gh_A05G3310;Gh_A05G3499;Gh_A06G0917;Gh_A06G1144;Gh_A06G1585;Gh_A06G1923;Gh_A07G1218;Gh_A07G2132;Gh_A09G…
GO:0097306	cellular response to alcohol	84	1143	3.84315e-14	1.0108e-12	Gh_A04G0631;Gh_A07G1436;Gh_A11G2894;Gh_D04G1092;Gh_D02G1756;Gh_D09G1674;Gh_D10G0181;Gh_A01G0621;Gh_A02G1635;Gh_A02G1646;Gh_A03G0236;Gh_A03G0291;Gh_A03G0901;Gh_A03G1505;Gh_A03G2086;Gh_A05G0692;Gh_A05G0864;Gh_A05G0931;Gh_A05G2738;Gh_A05G2774;Gh_A05G3589;Gh_A07G0050;Gh_A07G0909;Gh_A07G1633;Gh_A07G2064;Gh_A08G1412;Gh_A08G1469;Gh_A08G1659;Gh_A08G1791;Gh_A09G0380;Gh_A09G2272;Gh_A09G2341;Gh_A10G0115;Gh_…
GO:0016143	S-glycoside metabolic process	39	314	5.60887e-14	1.42374e-12	Gh_A05G3499;Gh_A06G1585;Gh_A08G1412;Gh_A09G2341;Gh_D04G0112;Gh_D05G2642;Gh_D06G1939;Gh_D09G1895;Gh_D12G2074;Gh_A01G2104;Gh_A03G1376;Gh_A03G1639;Gh_A05G0692;Gh_A05G1721;Gh_A06G0188;Gh_A06G1144;Gh_A09G0380;Gh_A09G0699;Gh_A09G1607;Gh_A10G0255;Gh_A11G0080;Gh_A11G0082;Gh_A11G0440;Gh_A12G2057;Gh_A12G2357;Gh_D02G1817;Gh_D02G2055;Gh_D06G0184;Gh_D06G1403;Gh_D09G0401;Gh_D09G0712;Gh_D09G1705;Gh_D10G0255;Gh_…
GO:0019757	glycosinolate metabolic process	39	314	5.60887e-14	1.42374e-12	Gh_A05G3499;Gh_A06G1585;Gh_A08G1412;Gh_A09G2341;Gh_D04G0112;Gh_D05G2642;Gh_D06G1939;Gh_D09G1895;Gh_D12G2074;Gh_A01G2104;Gh_A03G1376;Gh_A03G1639;Gh_A05G0692;Gh_A05G1721;Gh_A06G0188;Gh_A06G1144;Gh_A09G0380;Gh_A09G0699;Gh_A09G1607;Gh_A10G0255;Gh_A11G0080;Gh_A11G0082;Gh_A11G0440;Gh_A12G2057;Gh_A12G2357;Gh_D02G1817;Gh_D02G2055;Gh_D06G0184;Gh_D06G1403;Gh_D09G0401;Gh_D09G0712;Gh_D09G1705;Gh_D10G0255;Gh_…
GO:0019760	glucosinolate metabolic process	39	314	5.60887e-14	1.42374e-12	Gh_A05G3499;Gh_A06G1585;Gh_A08G1412;Gh_A09G2341;Gh_D04G0112;Gh_D05G2642;Gh_D06G1939;Gh_D09G1895;Gh_D12G2074;Gh_A01G2104;Gh_A03G1376;Gh_A03G1639;Gh_A05G0692;Gh_A05G1721;Gh_A06G0188;Gh_A06G1144;Gh_A09G0380;Gh_A09G0699;Gh_A09G1607;Gh_A10G0255;Gh_A11G0080;Gh_A11G0082;Gh_A11G0440;Gh_A12G2057;Gh_A12G2357;Gh_D02G1817;Gh_D02G2055;Gh_D06G0184;Gh_D06G1403;Gh_D09G0401;Gh_D09G0712;Gh_D09G1705;Gh_D10G0255;Gh_…
GO:0045934	negative regulation of nucleobase-containing compound metabolic process	72	927	1.85986e-13	4.63984e-12	Gh_A01G0650;Gh_A01G0984;Gh_A02G0836;Gh_A02G1510;Gh_A02G1569;Gh_A03G1332;Gh_A03G1376;Gh_A03G1611;Gh_A03G2005;Gh_A04G0305;Gh_A05G0483;Gh_A05G0484;Gh_A05G1815;Gh_A05G2928;Gh_A05G3310;Gh_A05G3499;Gh_A06G0917;Gh_A06G1144;Gh_A06G1585;Gh_A06G1923;Gh_A07G1218;Gh_A07G2132;Gh_A09G0699;Gh_A10G0255;Gh_A10G0827;Gh_A11G0147;Gh_A12G1108;Gh_A12G1554;Gh_A12G2049;Gh_A13G1254;Gh_D01G0194;Gh_D01G0450;Gh_D01G1033;Gh_…
GO:0071555	cell wall organization	101	1550	1.87039e-13	4.63984e-12	Gh_A01G1439;Gh_A05G2385;Gh_D01G1679;Gh_D03G1194;Gh_A05G2724;Gh_A05G3992;Gh_A08G0195;Gh_D02G0992;Gh_D03G0483;Gh_D05G3030;Gh_D05G3929;Gh_D08G0272;Gh_D08G1375;Gh_A06G0284;Gh_D06G0304;Gh_A04G0787;Gh_A04G1346;Gh_D04G0858;Gh_D04G1278;Gh_A01G2104;Gh_D07G2084;Gh_A05G3965;Gh_D05G0079;Gh_A01G0568;Gh_A02G0866;Gh_A02G1486;Gh_A03G1265;Gh_A03G1353;Gh_A05G0154;Gh_A05G1005;Gh_A05G1740;Gh_A05G1849;Gh_A06G2111;Gh_…
GO:0019748	secondary metabolic process	97	1468	2.52965e-13	6.20475e-12	Gh_A05G3499;Gh_A06G1585;Gh_A08G1412;Gh_A09G2341;Gh_D04G0112;Gh_D05G2642;Gh_D06G1939;Gh_D09G1895;Gh_D12G2074;Gh_A03G0417;Gh_A09G1445;Gh_A11G2920;Gh_A13G1977;Gh_D09G1454;Gh_D10G2461;Gh_D11G3322;Gh_D13G2373;Gh_A12G0204;Gh_D04G1586;Gh_A02G0578;Gh_A02G0977;Gh_A02G1201;Gh_A02G1219;Gh_A03G0199;Gh_A03G1638;Gh_A05G1005;Gh_A08G0929;Gh_A09G0630;Gh_A12G2227;Gh_D02G0636;Gh_D03G0508;Gh_D05G1123;Gh_D08G1135;Gh_…
GO:0009890	negative regulation of biosynthetic process	84	1185	2.69143e-13	6.52821e-12	Gh_D07G1272;Gh_Sca014314G01;Gh_A03G1284;Gh_A07G0585;Gh_A08G0068;Gh_A09G0923;Gh_D07G0654;Gh_D08G0109;Gh_D09G0953;Gh_Sca005979G01;Gh_Sca013618G01;Gh_D05G2104;Gh_A01G0650;Gh_A01G0984;Gh_A02G0836;Gh_A02G1510;Gh_A02G1569;Gh_A03G1332;Gh_A03G1376;Gh_A03G1611;Gh_A03G2005;Gh_A04G0305;Gh_A05G0483;Gh_A05G0484;Gh_A05G1815;Gh_A05G2928;Gh_A05G3310;Gh_A05G3499;Gh_A06G0917;Gh_A06G1144;Gh_A06G1585;Gh_A06G1923;Gh_…
GO:0051172	negative regulation of nitrogen compound metabolic process	82	1152	4.18118e-13	1.00302e-11	Gh_A03G1284;Gh_A07G0585;Gh_A08G0068;Gh_A09G0923;Gh_D07G0654;Gh_D08G0109;Gh_D09G0953;Gh_Sca005979G01;Gh_Sca013618G01;Gh_D05G2104;Gh_A01G0650;Gh_A01G0984;Gh_A02G0836;Gh_A02G1510;Gh_A02G1569;Gh_A03G1332;Gh_A03G1376;Gh_A03G1611;Gh_A03G2005;Gh_A04G0305;Gh_A05G0483;Gh_A05G0484;Gh_A05G1815;Gh_A05G2928;Gh_A05G3310;Gh_A05G3499;Gh_A06G0917;Gh_A06G1144;Gh_A06G1585;Gh_A06G1923;Gh_A07G1218;Gh_A07G2132;Gh_A09G…
GO:0048523	negative regulation of cellular process	123	2096	6.27676e-13	1.48937e-11	Gh_A05G0819;Gh_D07G1272;Gh_Sca014314G01;Gh_A03G1284;Gh_A07G0585;Gh_A08G0068;Gh_A09G0923;Gh_D07G0654;Gh_D08G0109;Gh_D09G0953;Gh_Sca005979G01;Gh_Sca013618G01;Gh_A04G0460;Gh_A05G2211;Gh_A09G1257;Gh_D04G0893;Gh_D05G2471;Gh_D09G1258;Gh_D12G2750;Gh_Sca042593G01;Gh_A05G2316;Gh_A07G1633;Gh_A09G2272;Gh_A11G1463;Gh_D07G1820;Gh_D07G1831;Gh_D09G2057;Gh_Sca011440G01;Gh_Sca011684G01;Gh_D05G2104;Gh_A02G0165;Gh_…
GO:0071669	plant-type cell wall organization or biogenesis	67	851	6.94424e-13	1.63003e-11	Gh_A01G1439;Gh_A05G2385;Gh_D01G1679;Gh_D03G1194;Gh_A05G2724;Gh_A05G3992;Gh_A08G0195;Gh_D02G0992;Gh_D03G0483;Gh_D05G3030;Gh_D05G3929;Gh_D08G0272;Gh_D08G1375;Gh_A06G0284;Gh_D06G0304;Gh_A04G0787;Gh_A04G1346;Gh_D04G0858;Gh_D04G1278;Gh_A05G3965;Gh_D05G0079;Gh_A02G0977;Gh_A02G1486;Gh_A03G0417;Gh_A03G1353;Gh_A05G1740;Gh_A07G1871;Gh_A09G1418;Gh_A10G0327;Gh_A11G0434;Gh_A11G0519;Gh_A11G1469;Gh_A11G1802;Gh_…
GO:0031327	negative regulation of cellular biosynthetic process	82	1170	9.34301e-13	2.16977e-11	Gh_A03G1284;Gh_A07G0585;Gh_A08G0068;Gh_A09G0923;Gh_D07G0654;Gh_D08G0109;Gh_D09G0953;Gh_Sca005979G01;Gh_Sca013618G01;Gh_D05G2104;Gh_A01G0650;Gh_A01G0984;Gh_A02G0836;Gh_A02G1510;Gh_A02G1569;Gh_A03G1332;Gh_A03G1376;Gh_A03G1611;Gh_A03G2005;Gh_A04G0305;Gh_A05G0483;Gh_A05G0484;Gh_A05G1815;Gh_A05G2928;Gh_A05G3310;Gh_A05G3499;Gh_A06G0917;Gh_A06G1144;Gh_A06G1585;Gh_A06G1923;Gh_A07G1218;Gh_A07G2132;Gh_A09G…
GO:0048519	negative regulation of biological process	164	3167	2.58336e-12	5.9363e-11	Gh_A05G0819;Gh_A02G1635;Gh_A11G1615;Gh_D03G0087;Gh_D11G1774;Gh_D13G0820;Gh_D07G1272;Gh_Sca014314G01;Gh_A03G1639;Gh_A05G1721;Gh_A06G0188;Gh_A11G0440;Gh_D02G2055;Gh_D06G0184;Gh_D11G0511;Gh_A12G2506;Gh_D12G2633;Gh_A03G1284;Gh_A07G0585;Gh_A08G0068;Gh_A09G0923;Gh_D07G0654;Gh_D08G0109;Gh_D09G0953;Gh_Sca005979G01;Gh_Sca013618G01;Gh_A02G1701;Gh_A03G0563;Gh_A12G1689;Gh_D12G1850;Gh_D05G3907;Gh_A04G0460;Gh_…
GO:0010120	camalexin biosynthetic process	14	39	2.74606e-12	6.18006e-11	Gh_A03G0210;Gh_A03G0291;Gh_A05G0864;Gh_A05G3499;Gh_A06G1585;Gh_A12G2448;Gh_D03G1283;Gh_D03G1371;Gh_D04G0112;Gh_D04G1318;Gh_D05G2642;Gh_D05G3876;Gh_D06G1939;Gh_Sca005978G01
GO:0052317	camalexin metabolic process	14	39	2.74606e-12	6.18006e-11	Gh_A03G0210;Gh_A03G0291;Gh_A05G0864;Gh_A05G3499;Gh_A06G1585;Gh_A12G2448;Gh_D03G1283;Gh_D03G1371;Gh_D04G0112;Gh_D04G1318;Gh_D05G2642;Gh_D05G3876;Gh_D06G1939;Gh_Sca005978G01
GO:0045229	external encapsulating structure organization	101	1630	3.64607e-12	8.12181e-11	Gh_A01G1439;Gh_A05G2385;Gh_D01G1679;Gh_D03G1194;Gh_A05G2724;Gh_A05G3992;Gh_A08G0195;Gh_D02G0992;Gh_D03G0483;Gh_D05G3030;Gh_D05G3929;Gh_D08G0272;Gh_D08G1375;Gh_A06G0284;Gh_D06G0304;Gh_A04G0787;Gh_A04G1346;Gh_D04G0858;Gh_D04G1278;Gh_A01G2104;Gh_D07G2084;Gh_A05G3965;Gh_D05G0079;Gh_A01G0568;Gh_A02G0866;Gh_A02G1486;Gh_A03G1265;Gh_A03G1353;Gh_A05G0154;Gh_A05G1005;Gh_A05G1740;Gh_A05G1849;Gh_A06G2111;Gh_…
GO:0006979	response to oxidative stress	94	1489	7.54967e-12	1.66474e-10	Gh_A09G2271;Gh_A02G0682;Gh_A02G1201;Gh_A07G0622;Gh_A09G2418;Gh_A11G0980;Gh_A12G2121;Gh_D01G0090;Gh_D02G0730;Gh_D02G0732;Gh_D03G0254;Gh_D03G0904;Gh_D07G0689;Gh_D09G0595;Gh_D11G1131;Gh_D12G2301;Gh_A01G0933;Gh_A01G0984;Gh_A01G1234;Gh_A01G1507;Gh_A02G0836;Gh_A02G1046;Gh_A02G1466;Gh_A03G0199;Gh_A03G0291;Gh_A03G1036;Gh_A03G1089;Gh_A03G1611;Gh_A03G2106;Gh_A05G0080;Gh_A05G0864;Gh_A05G1815;Gh_A05G2623;Gh_…
GO:0035264	multicellular organism growth	9	13	1.07367e-11	2.34382e-10	Gh_A01G0984;Gh_A02G0836;Gh_A03G1611;Gh_A05G1815;Gh_D01G1033;Gh_D02G2025;Gh_D05G2011;Gh_D06G2303;Gh_D13G0451
GO:0009967	positive regulation of signal transduction	31	244	1.14756e-11	2.45601e-10	Gh_A11G0423;Gh_D11G0492;Gh_A03G1639;Gh_A05G1721;Gh_A06G0188;Gh_A11G0440;Gh_D02G2055;Gh_D05G1913;Gh_D06G0184;Gh_D11G0511;Gh_D04G0298;Gh_A09G1677;Gh_D09G1773;Gh_A11G1091;Gh_D05G3907;Gh_D11G1242;Gh_A03G0212;Gh_A05G2774;Gh_A08G1469;Gh_A10G0115;Gh_A10G0662;Gh_A10G1984;Gh_A12G2432;Gh_D03G1176;Gh_D03G1369;Gh_D04G0019;Gh_D05G3079;Gh_D07G1557;Gh_D08G1765;Gh_D10G0119;Gh_D11G3472
GO:0023056	positive regulation of signaling	31	244	1.14756e-11	2.45601e-10	Gh_A11G0423;Gh_D11G0492;Gh_A03G1639;Gh_A05G1721;Gh_A06G0188;Gh_A11G0440;Gh_D02G2055;Gh_D05G1913;Gh_D06G0184;Gh_D11G0511;Gh_D04G0298;Gh_A09G1677;Gh_D09G1773;Gh_A11G1091;Gh_D05G3907;Gh_D11G1242;Gh_A03G0212;Gh_A05G2774;Gh_A08G1469;Gh_A10G0115;Gh_A10G0662;Gh_A10G1984;Gh_A12G2432;Gh_D03G1176;Gh_D03G1369;Gh_D04G0019;Gh_D05G3079;Gh_D07G1557;Gh_D08G1765;Gh_D10G0119;Gh_D11G3472
GO:0009832	plant-type cell wall biogenesis	48	536	1.60051e-11	3.39214e-10	Gh_A06G0284;Gh_D06G0304;Gh_A02G0977;Gh_A02G1486;Gh_A03G0417;Gh_A03G1353;Gh_A04G1346;Gh_A05G1740;Gh_A05G3965;Gh_A07G1871;Gh_A09G1418;Gh_A10G0327;Gh_A11G0434;Gh_A11G0519;Gh_A11G1469;Gh_A11G1802;Gh_A12G0675;Gh_A13G1919;Gh_A13G2031;Gh_D02G1793;Gh_D03G0229;Gh_D04G0858;Gh_D05G0079;Gh_D05G1431;Gh_D05G1935;Gh_D07G2083;Gh_D09G1426;Gh_D11G0506;Gh_D11G0603;Gh_D11G1626;Gh_D11G1962;Gh_D11G1966;Gh_D11G3322;Gh_…
GO:0009403	toxin biosynthetic process	14	44	1.82263e-11	3.68408e-10	Gh_A03G0210;Gh_A03G0291;Gh_A05G0864;Gh_A05G3499;Gh_A06G1585;Gh_A12G2448;Gh_D03G1283;Gh_D03G1371;Gh_D04G0112;Gh_D04G1318;Gh_D05G2642;Gh_D05G3876;Gh_D06G1939;Gh_Sca005978G01
GO:0009700	indole phytoalexin biosynthetic process	14	44	1.82263e-11	3.68408e-10	Gh_A03G0210;Gh_A03G0291;Gh_A05G0864;Gh_A05G3499;Gh_A06G1585;Gh_A12G2448;Gh_D03G1283;Gh_D03G1371;Gh_D04G0112;Gh_D04G1318;Gh_D05G2642;Gh_D05G3876;Gh_D06G1939;Gh_Sca005978G01
GO:0046217	indole phytoalexin metabolic process	14	44	1.82263e-11	3.68408e-10	Gh_A03G0210;Gh_A03G0291;Gh_A05G0864;Gh_A05G3499;Gh_A06G1585;Gh_A12G2448;Gh_D03G1283;Gh_D03G1371;Gh_D04G0112;Gh_D04G1318;Gh_D05G2642;Gh_D05G3876;Gh_D06G1939;Gh_Sca005978G01
GO:0052314	phytoalexin metabolic process	14	44	1.82263e-11	3.68408e-10	Gh_A03G0210;Gh_A03G0291;Gh_A05G0864;Gh_A05G3499;Gh_A06G1585;Gh_A12G2448;Gh_D03G1283;Gh_D03G1371;Gh_D04G0112;Gh_D04G1318;Gh_D05G2642;Gh_D05G3876;Gh_D06G1939;Gh_Sca005978G01
GO:0052315	phytoalexin biosynthetic process	14	44	1.82263e-11	3.68408e-10	Gh_A03G0210;Gh_A03G0291;Gh_A05G0864;Gh_A05G3499;Gh_A06G1585;Gh_A12G2448;Gh_D03G1283;Gh_D03G1371;Gh_D04G0112;Gh_D04G1318;Gh_D05G2642;Gh_D05G3876;Gh_D06G1939;Gh_Sca005978G01
GO:0009753	response to jasmonic acid	65	882	2.65391e-11	5.31513e-10	Gh_A03G1365;Gh_A04G0460;Gh_A05G0260;Gh_A06G0705;Gh_A08G1412;Gh_A08G2199;Gh_A09G1257;Gh_A09G2341;Gh_D02G1805;Gh_D04G0893;Gh_D06G0810;Gh_D08G2564;Gh_D09G1258;Gh_D09G1895;Gh_D12G2074;Gh_A02G1046;Gh_A03G1639;Gh_A05G0552;Gh_A05G1090;Gh_A05G1155;Gh_A05G1721;Gh_A05G2224;Gh_A05G2434;Gh_A05G2793;Gh_A05G3310;Gh_A05G3499;Gh_A05G3751;Gh_A05G3831;Gh_A06G0188;Gh_A06G1585;Gh_A08G1032;Gh_A08G1120;Gh_A10G0504;Gh_…
GO:0009642	response to light intensity	46	515	4.59002e-11	9.10909e-10	Gh_A12G0245;Gh_D02G2127;Gh_D03G0700;Gh_D03G1247;Gh_D12G0245;Gh_A12G2714;Gh_D12G2669;Gh_D03G0431;Gh_A05G0080;Gh_A08G0693;Gh_A08G0694;Gh_A09G0840;Gh_D05G0142;Gh_D07G1030;Gh_D08G0810;Gh_D08G0811;Gh_D11G1675;Gh_D13G2127;XLOC_032010;XLOC_068035;XLOC_068036;Gh_A01G0984;Gh_A02G0836;Gh_A03G1611;Gh_A05G1815;Gh_A07G0622;Gh_A10G0504;Gh_A11G0835;Gh_A11G0980;Gh_A12G0350;Gh_A13G0013;Gh_A13G0121;Gh_A13G1961;Gh_…
GO:0046777	protein autophosphorylation	50	597	6.67124e-11	1.31201e-09	Gh_A01G0248;Gh_A01G0505;Gh_A01G0621;Gh_A01G1507;Gh_A02G1635;Gh_A03G1505;Gh_A05G0168;Gh_A05G1997;Gh_A05G2236;Gh_A07G1259;Gh_A07G1633;Gh_A08G1469;Gh_A09G0371;Gh_A09G2272;Gh_A10G0115;Gh_A10G1756;Gh_A11G0423;Gh_A11G1463;Gh_A11G1615;Gh_A11G2593;Gh_A12G2448;Gh_A13G0566;Gh_A13G2060;Gh_D01G0246;Gh_D01G0516;Gh_D01G2360;Gh_D02G1973;Gh_D03G0087;Gh_D03G0609;Gh_D05G0232;Gh_D05G1588;Gh_D05G2745;Gh_D05G3799;Gh_…
GO:0010647	positive regulation of cell communication	31	262	7.21039e-11	1.40538e-09	Gh_A11G0423;Gh_D11G0492;Gh_A03G1639;Gh_A05G1721;Gh_A06G0188;Gh_A11G0440;Gh_D02G2055;Gh_D05G1913;Gh_D06G0184;Gh_D11G0511;Gh_D04G0298;Gh_A09G1677;Gh_D09G1773;Gh_A11G1091;Gh_D05G3907;Gh_D11G1242;Gh_A03G0212;Gh_A05G2774;Gh_A08G1469;Gh_A10G0115;Gh_A10G0662;Gh_A10G1984;Gh_A12G2432;Gh_D03G1176;Gh_D03G1369;Gh_D04G0019;Gh_D05G3079;Gh_D07G1557;Gh_D08G1765;Gh_D10G0119;Gh_D11G3472
GO:0031324	negative regulation of cellular metabolic process	86	1374	9.11599e-11	1.76108e-09	Gh_D07G1272;Gh_Sca014314G01;Gh_A03G1284;Gh_A07G0585;Gh_A08G0068;Gh_A09G0923;Gh_D07G0654;Gh_D08G0109;Gh_D09G0953;Gh_Sca005979G01;Gh_Sca013618G01;Gh_D05G2104;Gh_A02G0165;Gh_A09G1021;Gh_A01G0650;Gh_A01G0984;Gh_A02G0836;Gh_A02G1510;Gh_A02G1569;Gh_A03G1332;Gh_A03G1376;Gh_A03G1611;Gh_A03G2005;Gh_A04G0305;Gh_A05G0483;Gh_A05G0484;Gh_A05G1815;Gh_A05G2928;Gh_A05G3310;Gh_A05G3499;Gh_A06G0917;Gh_A06G1144;Gh_…
GO:0006790	sulfur compound metabolic process	66	942	1.57717e-10	3.02013e-09	XLOC_077495;Gh_A05G3499;Gh_A06G1585;Gh_A08G1412;Gh_A09G2341;Gh_D04G0112;Gh_D05G2642;Gh_D06G1939;Gh_D09G1895;Gh_D12G2074;Gh_A02G0578;Gh_D02G0636;Gh_A11G2077;Gh_A11G2673;Gh_D11G3035;Gh_A11G0966;Gh_A01G2104;Gh_D06G1593;Gh_D08G0408;Gh_A05G1463;Gh_D05G1637;Gh_A03G1376;Gh_A03G1639;Gh_A05G0692;Gh_A05G1721;Gh_A06G0188;Gh_A06G1144;Gh_A09G0380;Gh_A09G0699;Gh_A09G1607;Gh_A10G0255;Gh_A11G0080;Gh_A11G0082;Gh_…
GO:0010411	xyloglucan metabolic process	22	141	2.048e-10	3.88764e-09	Gh_A02G0866;Gh_A03G0598;Gh_A05G2724;Gh_A05G3992;Gh_A08G0195;Gh_A08G1784;Gh_A11G0455;Gh_A11G1910;Gh_D02G0992;Gh_D03G0483;Gh_D03G0886;Gh_D05G3030;Gh_D05G3929;Gh_D08G0272;Gh_D11G2065;Gh_D11G3437;Gh_Sca010556G01;XLOC_083441;Gh_A07G1434;Gh_A11G0073;Gh_D07G1530;Gh_D11G0077
GO:0045892	negative regulation of transcription, DNA-templated	60	822	2.22397e-10	4.18529e-09	Gh_A01G0650;Gh_A01G0984;Gh_A02G0836;Gh_A02G1510;Gh_A02G1569;Gh_A03G1332;Gh_A03G1376;Gh_A03G1611;Gh_A03G2005;Gh_A04G0305;Gh_A05G0483;Gh_A05G0484;Gh_A05G1815;Gh_A05G2928;Gh_A05G3310;Gh_A05G3499;Gh_A06G0917;Gh_A06G1144;Gh_A06G1585;Gh_A06G1923;Gh_A07G1218;Gh_A07G2132;Gh_A09G0699;Gh_A10G0255;Gh_A10G0827;Gh_A11G0147;Gh_A12G1108;Gh_A12G1554;Gh_A12G2049;Gh_A13G1254;Gh_D01G0194;Gh_D01G0450;Gh_D01G1033;Gh_…
GO:0009966	regulation of signal transduction	67	977	2.80879e-10	5.24067e-09	Gh_A11G0423;Gh_D11G0492;Gh_A03G1639;Gh_A05G1721;Gh_A06G0188;Gh_A11G0440;Gh_D02G2055;Gh_D05G1913;Gh_D06G0184;Gh_D11G0511;Gh_A05G0260;Gh_A05G1155;Gh_A05G1241;Gh_A06G0705;Gh_A08G2199;Gh_A10G2244;Gh_D02G1776;Gh_D04G0298;Gh_D05G0352;Gh_D05G3842;Gh_D06G0810;Gh_D08G2564;Gh_D10G0531;Gh_A04G0305;Gh_A05G0434;Gh_A12G1171;Gh_A13G1254;Gh_D01G0450;Gh_D05G0148;Gh_D05G2745;Gh_D05G3348;Gh_D08G2484;Gh_D12G1291;XLO…
GO:2000113	negative regulation of cellular macromolecule biosynthetic process	70	1050	3.77067e-10	6.92072e-09	Gh_A03G1284;Gh_A07G0585;Gh_A08G0068;Gh_A09G0923;Gh_D07G0654;Gh_D08G0109;Gh_D09G0953;Gh_Sca005979G01;Gh_Sca013618G01;Gh_D05G2104;Gh_A01G0650;Gh_A01G0984;Gh_A02G0836;Gh_A02G1510;Gh_A02G1569;Gh_A03G1332;Gh_A03G1376;Gh_A03G1611;Gh_A03G2005;Gh_A04G0305;Gh_A05G0483;Gh_A05G0484;Gh_A05G1815;Gh_A05G2928;Gh_A05G3310;Gh_A05G3499;Gh_A06G0917;Gh_A06G1144;Gh_A06G1585;Gh_A06G1923;Gh_A07G1218;Gh_A07G2132;Gh_A09G…
GO:0050776	regulation of immune response	35	347	3.77263e-10	6.92072e-09	Gh_A12G2432;Gh_A12G2506;Gh_D12G2633;Gh_A09G0482;Gh_A12G1108;Gh_D02G1776;Gh_D09G0489;Gh_A09G0371;Gh_A09G1391;Gh_D09G0393;Gh_D09G1396;Gh_A11G0423;Gh_D11G0492;Gh_A07G1822;Gh_D07G2025;Gh_A12G2714;Gh_D12G2669;Gh_A04G0460;Gh_A09G1257;Gh_D04G0893;Gh_D09G1258;Gh_D02G1773;Gh_D01G0194;Gh_A02G1713;Gh_A04G0305;Gh_A05G3499;Gh_A06G1585;Gh_A08G1120;Gh_A13G1254;Gh_D01G0450;Gh_D04G0112;Gh_D05G2642;Gh_D05G3348;Gh_…
GO:0010646	regulation of cell communication	68	1007	3.94628e-10	7.17895e-09	Gh_A11G0423;Gh_D11G0492;Gh_A03G1639;Gh_A05G1721;Gh_A06G0188;Gh_A11G0440;Gh_D02G2055;Gh_D05G1913;Gh_D06G0184;Gh_D11G0511;Gh_A05G0260;Gh_A05G1155;Gh_A05G1241;Gh_A06G0705;Gh_A08G2199;Gh_A10G2244;Gh_D02G1776;Gh_D04G0298;Gh_D05G0352;Gh_D05G3842;Gh_D06G0810;Gh_D08G2564;Gh_D10G0531;Gh_A04G0305;Gh_A05G0434;Gh_A12G1171;Gh_A13G1254;Gh_D01G0450;Gh_D05G0148;Gh_D05G2745;Gh_D05G3348;Gh_D08G2484;Gh_D12G1291;XLO…
GO:0007568	aging	51	651	4.51557e-10	8.14669e-09	Gh_A02G1046;Gh_A05G1492;Gh_A06G1341;Gh_A07G0773;Gh_A07G0775;Gh_A12G2673;Gh_D05G1663;Gh_D07G0841;Gh_D07G0842;Gh_D12G2746;Gh_A01G1726;Gh_A03G1332;Gh_A05G2928;Gh_A05G3310;Gh_A06G1407;Gh_A07G2132;Gh_A08G0693;Gh_A08G0694;Gh_A08G1191;Gh_A08G1434;Gh_A09G1272;Gh_A10G2166;Gh_A12G2121;Gh_A12G2448;Gh_A12G2456;Gh_A13G0105;Gh_D01G1975;Gh_D04G0293;Gh_D04G0298;Gh_D04G0712;Gh_D05G1342;Gh_D06G1750;Gh_D07G2341;Gh_…
GO:0045088	regulation of innate immune response	34	334	5.25125e-10	9.3963e-09	Gh_A12G2432;Gh_A12G2506;Gh_D12G2633;Gh_A09G0482;Gh_A12G1108;Gh_D02G1776;Gh_D09G0489;Gh_A09G0371;Gh_A09G1391;Gh_D09G0393;Gh_D09G1396;Gh_A11G0423;Gh_D11G0492;Gh_A07G1822;Gh_D07G2025;Gh_A12G2714;Gh_D12G2669;Gh_A04G0460;Gh_A09G1257;Gh_D04G0893;Gh_D09G1258;Gh_D02G1773;Gh_A02G1713;Gh_A04G0305;Gh_A05G3499;Gh_A06G1585;Gh_A08G1120;Gh_A13G1254;Gh_D01G0450;Gh_D04G0112;Gh_D05G2642;Gh_D05G3348;Gh_D06G1939;Gh_…
GO:0006970	response to osmotic stress	128	2458	5.37093e-10	9.5323e-09	Gh_A01G0280;Gh_A02G0682;Gh_A02G1646;Gh_A03G0210;Gh_A03G0291;Gh_A05G0864;Gh_A05G1554;Gh_A05G1997;Gh_A05G2316;Gh_A08G0233;Gh_A08G1469;Gh_A08G1659;Gh_A09G1935;Gh_A10G0115;Gh_A10G0327;Gh_A12G0036;Gh_D01G0291;Gh_D02G0730;Gh_D02G0732;Gh_D03G0076;Gh_D03G1283;Gh_D03G1371;Gh_D04G1318;Gh_D05G1729;Gh_D05G3799;Gh_D05G3876;Gh_D08G0321;Gh_D08G1765;Gh_D09G2145;Gh_D10G0119;Gh_D11G3472;Gh_D12G0051;Gh_Sca005978G01…
GO:0050794	regulation of cellular process	557	15067	5.92826e-10	1.04366e-08	Gh_A08G1469;Gh_A13G0566;Gh_D08G1765;Gh_D11G3472;Gh_A05G3796;Gh_A05G0819;Gh_A02G0279;Gh_A03G0908;Gh_D02G0344;Gh_A03G0212;Gh_D03G1369;Gh_D07G0028;Gh_D08G2498;Gh_A09G0482;Gh_A09G1391;Gh_D04G0298;Gh_D09G0489;Gh_D09G1396;Gh_A01G0119;Gh_A01G0386;Gh_A01G0556;Gh_A01G0650;Gh_A01G0682;Gh_A01G1473;Gh_A01G1715;Gh_A02G0518;Gh_A02G0703;Gh_A02G1382;Gh_A02G1512;Gh_A03G0210;Gh_A03G0365;Gh_A03G0366;Gh_A03G0524;Gh_…
GO:0023051	regulation of signaling	67	997	6.46495e-10	1.12904e-08	Gh_A11G0423;Gh_D11G0492;Gh_A03G1639;Gh_A05G1721;Gh_A06G0188;Gh_A11G0440;Gh_D02G2055;Gh_D05G1913;Gh_D06G0184;Gh_D11G0511;Gh_A05G0260;Gh_A05G1155;Gh_A05G1241;Gh_A06G0705;Gh_A08G2199;Gh_A10G2244;Gh_D02G1776;Gh_D04G0298;Gh_D05G0352;Gh_D05G3842;Gh_D06G0810;Gh_D08G2564;Gh_D10G0531;Gh_A04G0305;Gh_A05G0434;Gh_A12G1171;Gh_A13G1254;Gh_D01G0450;Gh_D05G0148;Gh_D05G2745;Gh_D05G3348;Gh_D08G2484;Gh_D12G1291;XLO…
GO:0009751	response to salicylic acid	53	707	9.82128e-10	1.70158e-08	Gh_A05G3499;Gh_A06G1585;Gh_D04G0112;Gh_D04G0298;Gh_D05G2642;Gh_D06G1939;Gh_D08G1467;Gh_A01G0574;Gh_A03G0384;Gh_A03G1365;Gh_A03G1639;Gh_A05G0483;Gh_A05G0484;Gh_A05G1721;Gh_A05G2623;Gh_A05G3310;Gh_A05G3751;Gh_A05G3831;Gh_A06G0188;Gh_A06G0917;Gh_A06G1923;Gh_A07G0261;Gh_A08G1059;Gh_A08G1061;Gh_A11G0282;Gh_A11G0440;Gh_A12G2121;Gh_D02G1805;Gh_D02G2055;Gh_D03G0254;Gh_D04G0293;Gh_D05G0600;Gh_D05G0601;Gh_…
GO:0002831	regulation of response to biotic stimulus	31	291	9.92915e-10	1.70672e-08	Gh_A02G1635;Gh_A11G1615;Gh_D03G0087;Gh_D11G1774;Gh_D13G0820;Gh_A05G0483;Gh_A05G0484;Gh_A06G0917;Gh_A06G1923;Gh_A07G0261;Gh_D05G0600;Gh_D05G0601;Gh_D06G1078;Gh_D06G1966;Gh_D07G0317;Gh_A07G1477;Gh_A09G0482;Gh_D04G0298;Gh_D09G0489;Gh_A12G2432;Gh_A12G2506;Gh_D12G2633;Gh_A12G1108;Gh_D02G1776;Gh_A08G1412;Gh_A09G2341;Gh_D09G1895;Gh_D12G2074;Gh_A11G0423;Gh_D11G0492;Gh_A05G3963
GO:0010605	negative regulation of macromolecule metabolic process	92	1594	1.26199e-09	2.15229e-08	Gh_A03G1284;Gh_A07G0585;Gh_A08G0068;Gh_A09G0923;Gh_D07G0654;Gh_D08G0109;Gh_D09G0953;Gh_Sca005979G01;Gh_Sca013618G01;Gh_D05G2104;Gh_A02G0165;Gh_A09G1021;Gh_A05G3963;Gh_A06G1231;Gh_D06G1553;Gh_A01G0650;Gh_A01G0984;Gh_A02G0836;Gh_A02G1510;Gh_A02G1569;Gh_A03G1332;Gh_A03G1376;Gh_A03G1611;Gh_A03G2005;Gh_A04G0305;Gh_A05G0483;Gh_A05G0484;Gh_A05G1815;Gh_A05G2928;Gh_A05G3310;Gh_A05G3499;Gh_A06G0917;Gh_A06G…
GO:0005975	carbohydrate metabolic process	161	3399	2.7684e-09	4.68482e-08	Gh_D11G1675;Gh_A02G0866;Gh_A03G0598;Gh_A05G2724;Gh_A05G3992;Gh_A08G0195;Gh_A08G1784;Gh_A11G0455;Gh_A11G1910;Gh_D02G0992;Gh_D03G0483;Gh_D03G0886;Gh_D05G3030;Gh_D05G3929;Gh_D08G0272;Gh_D11G2065;Gh_D11G3437;Gh_Sca010556G01;XLOC_083441;Gh_A04G0787;Gh_A04G1346;Gh_A05G3965;Gh_A06G2111;Gh_A07G1871;Gh_A08G2296;Gh_A10G0327;Gh_A11G0308;Gh_A12G1874;Gh_D03G0455;Gh_D04G0858;Gh_D04G1278;Gh_D05G0079;Gh_D06G1285…
GO:0044711	single-organism biosynthetic process	241	5646	3.71948e-09	6.24587e-08	Gh_D11G1675;XLOC_077495;Gh_A04G0787;Gh_A04G1346;Gh_A05G3965;Gh_A06G2111;Gh_A07G1871;Gh_A08G2296;Gh_A10G0327;Gh_A11G0308;Gh_A12G1874;Gh_D03G0455;Gh_D04G0858;Gh_D04G1278;Gh_D05G0079;Gh_D06G1285;Gh_D07G2083;Gh_D08G2355;Gh_D11G0363;Gh_D12G2049;Gh_Sca108718G01;XLOC_063125;Gh_D11G2828;Gh_A12G1027;Gh_A13G0350;Gh_D12G0217;Gh_D13G0393;Gh_A05G3499;Gh_A06G1585;Gh_A08G1412;Gh_A09G2341;Gh_D04G0112;Gh_D05G2642…
GO:0032101	regulation of response to external stimulus	32	327	4.40783e-09	7.34526e-08	Gh_A02G1635;Gh_A11G1615;Gh_D03G0087;Gh_D11G1774;Gh_D13G0820;Gh_A05G0483;Gh_A05G0484;Gh_A06G0917;Gh_A06G1923;Gh_A07G0261;Gh_D05G0600;Gh_D05G0601;Gh_D06G1078;Gh_D06G1966;Gh_D07G0317;Gh_A07G1477;Gh_A09G0482;Gh_D04G0298;Gh_D09G0489;Gh_A12G2432;Gh_A12G2506;Gh_D12G2633;Gh_A12G1108;Gh_D02G1776;Gh_A08G1412;Gh_A09G2341;Gh_D09G1895;Gh_D12G2074;Gh_D01G1847;Gh_A11G0423;Gh_D11G0492;Gh_A05G3963
GO:0009864	induced systemic resistance, jasmonic acid mediated signaling pathway	12	46	6.49072e-09	1.07343e-07	Gh_A02G1713;Gh_A04G0305;Gh_A05G3499;Gh_A06G1585;Gh_A08G1120;Gh_A13G1254;Gh_D01G0450;Gh_D04G0112;Gh_D05G2642;Gh_D05G3348;Gh_D06G1939;Gh_D08G1403
GO:0009612	response to mechanical stimulus	14	67	8.22663e-09	1.35028e-07	Gh_A02G1046;Gh_A05G2724;Gh_A05G3992;Gh_A08G0195;Gh_A12G1642;Gh_A12G2673;Gh_D02G0992;Gh_D03G0483;Gh_D05G3030;Gh_D05G3929;Gh_D08G0272;Gh_D12G1785;Gh_D12G2746;Gh_A05G2316
GO:0042430	indole-containing compound metabolic process	29	284	8.88423e-09	1.44733e-07	Gh_A05G3499;Gh_A06G1585;Gh_A08G1412;Gh_A09G2341;Gh_D04G0112;Gh_D05G2642;Gh_D06G1939;Gh_D09G1895;Gh_D12G2074;Gh_D05G2641;Gh_D11G2709;Gh_A03G0210;Gh_A03G0291;Gh_A05G0864;Gh_A12G2448;Gh_D03G1283;Gh_D03G1371;Gh_D04G1318;Gh_D05G3876;Gh_Sca005978G01;Gh_A08G0929;Gh_A12G2227;Gh_D08G1135;Gh_D12G2714;Gh_D07G2084;Gh_A05G2623;Gh_D05G2913;Gh_D10G2363;Gh_D13G0174
GO:0010629	negative regulation of gene expression	78	1326	1.03256e-08	1.66969e-07	Gh_A03G1284;Gh_A07G0585;Gh_A08G0068;Gh_A09G0923;Gh_D07G0654;Gh_D08G0109;Gh_D09G0953;Gh_Sca005979G01;Gh_Sca013618G01;Gh_D05G2104;Gh_A05G3963;Gh_A06G1231;Gh_D06G1553;Gh_A01G0650;Gh_A01G0984;Gh_A02G0836;Gh_A02G1510;Gh_A02G1569;Gh_A03G1332;Gh_A03G1376;Gh_A03G1611;Gh_A03G2005;Gh_A04G0305;Gh_A05G0483;Gh_A05G0484;Gh_A05G1815;Gh_A05G2928;Gh_A05G3310;Gh_A05G3499;Gh_A06G0917;Gh_A06G1144;Gh_A06G1585;Gh_A06G…
GO:0050691	regulation of defense response to virus by host	10	31	1.23547e-08	1.98311e-07	Gh_A05G0483;Gh_A05G0484;Gh_A06G0917;Gh_A06G1923;Gh_A07G0261;Gh_D05G0600;Gh_D05G0601;Gh_D06G1078;Gh_D06G1966;Gh_D07G0317
GO:0044723	single-organism carbohydrate metabolic process	111	2159	1.54119e-08	2.45578e-07	Gh_D11G1675;Gh_A04G0787;Gh_A04G1346;Gh_A05G3965;Gh_A06G2111;Gh_A07G1871;Gh_A08G2296;Gh_A10G0327;Gh_A11G0308;Gh_A12G1874;Gh_D03G0455;Gh_D04G0858;Gh_D04G1278;Gh_D05G0079;Gh_D06G1285;Gh_D07G2083;Gh_D08G2355;Gh_D11G0363;Gh_D12G2049;Gh_Sca108718G01;XLOC_063125;Gh_A06G0284;Gh_D06G0304;Gh_D11G2828;Gh_A02G0626;Gh_A06G0716;Gh_A08G1469;Gh_D02G2392;Gh_D08G1765;Gh_D11G3472;Gh_A11G1510;Gh_D07G1272;Gh_Sca01431…
GO:0002252	immune effector process	27	259	1.84368e-08	2.91649e-07	Gh_A01G1725;Gh_A01G1726;Gh_A04G0480;Gh_A05G3963;Gh_A06G1231;Gh_A09G1272;Gh_D01G1975;Gh_D04G0913;Gh_D06G1553;Gh_D09G1275;Gh_A02G1713;Gh_A04G0305;Gh_A05G3499;Gh_A06G1585;Gh_A08G1120;Gh_A13G1254;Gh_D01G0450;Gh_D04G0112;Gh_D05G2642;Gh_D05G3348;Gh_D06G1939;Gh_D08G1403;Gh_A01G1714;Gh_A09G1261;Gh_D01G1965;Gh_D09G1261;Gh_D12G2750
GO:1900067	regulation of cellular response to alkaline pH	5	5	2.23144e-08	3.50449e-07	Gh_A05G0260;Gh_A06G0705;Gh_A08G2199;Gh_D06G0810;Gh_D08G2564
GO:0009644	response to high light intensity	26	247	2.754e-08	4.29427e-07	Gh_D03G0431;Gh_A01G0984;Gh_A02G0836;Gh_A03G1611;Gh_A05G1815;Gh_A07G0622;Gh_A10G0504;Gh_A11G0835;Gh_A11G0980;Gh_A12G0350;Gh_A13G0013;Gh_A13G0121;Gh_A13G1961;Gh_D01G0090;Gh_D01G1033;Gh_D02G2025;Gh_D03G0904;Gh_D05G2011;Gh_D06G2303;Gh_D07G0689;Gh_D10G2595;Gh_D11G0978;Gh_D11G1131;Gh_D12G0315;Gh_D13G0029;Gh_D13G0451
GO:0050789	regulation of biological process	595	16671	2.8822e-08	4.4623e-07	Gh_A11G0492;Gh_D11G0570;Gh_D12G1867;Gh_A08G1469;Gh_A13G0566;Gh_D08G1765;Gh_D11G3472;Gh_A05G3796;Gh_A03G0291;Gh_A05G0864;Gh_A10G0115;Gh_D03G1283;Gh_D05G3876;Gh_D10G0119;Gh_A05G0819;Gh_A02G1635;Gh_A11G1615;Gh_D03G0087;Gh_D11G1774;Gh_D13G0820;Gh_A02G0279;Gh_A03G0908;Gh_D02G0344;Gh_A03G0212;Gh_D03G1369;Gh_D07G0028;Gh_D08G2498;Gh_D05G1883;Gh_A05G0483;Gh_A05G0484;Gh_A06G0917;Gh_A06G1923;Gh_A07G0261;Gh_…
GO:0031349	positive regulation of defense response	28	286	3.93914e-08	6.05574e-07	Gh_A07G1477;Gh_A09G0482;Gh_D04G0298;Gh_D09G0489;Gh_A12G2432;Gh_A09G0371;Gh_A09G1391;Gh_D09G0393;Gh_D09G1396;Gh_A07G1822;Gh_D07G2025;Gh_A12G2714;Gh_D12G2669;Gh_A03G0563;Gh_A12G1689;Gh_D12G1850;Gh_A02G1713;Gh_A04G0305;Gh_A05G3499;Gh_A06G1585;Gh_A08G1120;Gh_A13G1254;Gh_D01G0450;Gh_D04G0112;Gh_D05G2642;Gh_D05G3348;Gh_D06G1939;Gh_D08G1403
GO:0006355	regulation of transcription, DNA-templated	299	7514	4.01248e-08	6.12534e-07	Gh_A05G3796;Gh_A01G0119;Gh_A01G0386;Gh_A01G0556;Gh_A01G0650;Gh_A01G0682;Gh_A01G1473;Gh_A01G1715;Gh_A02G0279;Gh_A02G0518;Gh_A02G0703;Gh_A02G1382;Gh_A02G1512;Gh_A03G0210;Gh_A03G0365;Gh_A03G0366;Gh_A03G0524;Gh_A03G1284;Gh_A03G1376;Gh_A03G1426;Gh_A03G1639;Gh_A04G0196;Gh_A04G0305;Gh_A04G0887;Gh_A05G0260;Gh_A05G0483;Gh_A05G0484;Gh_A05G0639;Gh_A05G0692;Gh_A05G0801;Gh_A05G0823;Gh_A05G1090;Gh_A05G1155;Gh_…
GO:0065007	biological regulation	635	17999	4.16436e-08	6.31305e-07	Gh_A11G0492;Gh_D11G0570;Gh_D12G1867;Gh_A08G1469;Gh_A13G0566;Gh_D08G1765;Gh_D11G3472;Gh_A05G3796;Gh_A03G0291;Gh_A05G0864;Gh_A10G0115;Gh_D03G1283;Gh_D05G3876;Gh_D10G0119;Gh_A05G0819;Gh_A02G1635;Gh_A11G1615;Gh_D03G0087;Gh_D11G1774;Gh_D13G0820;Gh_A02G0279;Gh_A03G0908;Gh_D02G0344;Gh_A03G0212;Gh_D03G1369;Gh_D07G0028;Gh_D08G2498;Gh_D05G1883;Gh_A05G0483;Gh_A05G0484;Gh_A06G0917;Gh_A06G1923;Gh_A07G0261;Gh_…
GO:1903506	regulation of nucleic acid-templated transcription	299	7520	4.32484e-08	6.46653e-07	Gh_A05G3796;Gh_A01G0119;Gh_A01G0386;Gh_A01G0556;Gh_A01G0650;Gh_A01G0682;Gh_A01G1473;Gh_A01G1715;Gh_A02G0279;Gh_A02G0518;Gh_A02G0703;Gh_A02G1382;Gh_A02G1512;Gh_A03G0210;Gh_A03G0365;Gh_A03G0366;Gh_A03G0524;Gh_A03G1284;Gh_A03G1376;Gh_A03G1426;Gh_A03G1639;Gh_A04G0196;Gh_A04G0305;Gh_A04G0887;Gh_A05G0260;Gh_A05G0483;Gh_A05G0484;Gh_A05G0639;Gh_A05G0692;Gh_A05G0801;Gh_A05G0823;Gh_A05G1090;Gh_A05G1155;Gh_…
GO:2001141	regulation of RNA biosynthetic process	299	7520	4.32484e-08	6.46653e-07	Gh_A05G3796;Gh_A01G0119;Gh_A01G0386;Gh_A01G0556;Gh_A01G0650;Gh_A01G0682;Gh_A01G1473;Gh_A01G1715;Gh_A02G0279;Gh_A02G0518;Gh_A02G0703;Gh_A02G1382;Gh_A02G1512;Gh_A03G0210;Gh_A03G0365;Gh_A03G0366;Gh_A03G0524;Gh_A03G1284;Gh_A03G1376;Gh_A03G1426;Gh_A03G1639;Gh_A04G0196;Gh_A04G0305;Gh_A04G0887;Gh_A05G0260;Gh_A05G0483;Gh_A05G0484;Gh_A05G0639;Gh_A05G0692;Gh_A05G0801;Gh_A05G0823;Gh_A05G1090;Gh_A05G1155;Gh_…
GO:0042435	indole-containing compound biosynthetic process	23	206	5.79056e-08	8.59918e-07	Gh_A05G3499;Gh_A06G1585;Gh_A08G1412;Gh_A09G2341;Gh_D04G0112;Gh_D05G2642;Gh_D06G1939;Gh_D09G1895;Gh_D12G2074;Gh_D11G2709;Gh_A03G0210;Gh_A03G0291;Gh_A05G0864;Gh_A12G2448;Gh_D03G1283;Gh_D03G1371;Gh_D04G1318;Gh_D05G3876;Gh_Sca005978G01;Gh_A08G0929;Gh_A12G2227;Gh_D08G1135;Gh_D12G2714
GO:0051252	regulation of RNA metabolic process	301	7632	8.22685e-08	1.21346e-06	Gh_A05G3796;Gh_A01G0119;Gh_A01G0386;Gh_A01G0556;Gh_A01G0650;Gh_A01G0682;Gh_A01G1473;Gh_A01G1715;Gh_A02G0279;Gh_A02G0518;Gh_A02G0703;Gh_A02G1382;Gh_A02G1512;Gh_A03G0210;Gh_A03G0365;Gh_A03G0366;Gh_A03G0524;Gh_A03G1284;Gh_A03G1376;Gh_A03G1426;Gh_A03G1639;Gh_A04G0196;Gh_A04G0305;Gh_A04G0887;Gh_A05G0260;Gh_A05G0483;Gh_A05G0484;Gh_A05G0639;Gh_A05G0692;Gh_A05G0801;Gh_A05G0823;Gh_A05G1090;Gh_A05G1155;Gh_…
GO:0002237	response to molecule of bacterial origin	18	133	8.50588e-08	1.2462e-06	Gh_A01G0248;Gh_A05G0483;Gh_A05G0484;Gh_A06G0917;Gh_A06G1923;Gh_A07G0261;Gh_A07G1822;Gh_A11G2593;Gh_D01G0246;Gh_D05G0600;Gh_D05G0601;Gh_D06G1078;Gh_D06G1966;Gh_D07G0317;Gh_D07G2025;Gh_A09G0482;Gh_D01G0194;Gh_D09G0489
GO:0009892	negative regulation of metabolic process	96	1858	1.17125e-07	1.70457e-06	Gh_D07G1272;Gh_Sca014314G01;Gh_A03G1284;Gh_A07G0585;Gh_A08G0068;Gh_A09G0923;Gh_D07G0654;Gh_D08G0109;Gh_D09G0953;Gh_Sca005979G01;Gh_Sca013618G01;Gh_D05G2104;Gh_A03G0502;Gh_D03G1026;Gh_A02G0165;Gh_A09G1021;Gh_A05G3963;Gh_A06G1231;Gh_D06G1553;Gh_A01G0650;Gh_A01G0984;Gh_A02G0836;Gh_A02G1510;Gh_A02G1569;Gh_A03G1332;Gh_A03G1376;Gh_A03G1611;Gh_A03G2005;Gh_A04G0305;Gh_A05G0483;Gh_A05G0484;Gh_A05G1815;Gh_…
GO:0009889	regulation of biosynthetic process	327	8446	1.1962e-07	1.72935e-06	Gh_A05G3796;Gh_A09G0482;Gh_A09G1391;Gh_D04G0298;Gh_D09G0489;Gh_D09G1396;Gh_A01G0119;Gh_A01G0386;Gh_A01G0556;Gh_A01G0650;Gh_A01G0682;Gh_A01G1473;Gh_A01G1715;Gh_A02G0279;Gh_A02G0518;Gh_A02G0703;Gh_A02G1382;Gh_A02G1512;Gh_A03G0210;Gh_A03G0365;Gh_A03G0366;Gh_A03G0524;Gh_A03G1284;Gh_A03G1376;Gh_A03G1426;Gh_A03G1639;Gh_A04G0196;Gh_A04G0305;Gh_A04G0887;Gh_A05G0260;Gh_A05G0483;Gh_A05G0484;Gh_A05G0639;Gh_…
GO:0031326	regulation of cellular biosynthetic process	323	8339	1.40277e-07	2.01464e-06	Gh_A05G3796;Gh_A09G0482;Gh_A09G1391;Gh_D04G0298;Gh_D09G0489;Gh_D09G1396;Gh_A01G0119;Gh_A01G0386;Gh_A01G0556;Gh_A01G0650;Gh_A01G0682;Gh_A01G1473;Gh_A01G1715;Gh_A02G0279;Gh_A02G0518;Gh_A02G0703;Gh_A02G1382;Gh_A02G1512;Gh_A03G0210;Gh_A03G0365;Gh_A03G0366;Gh_A03G0524;Gh_A03G1284;Gh_A03G1376;Gh_A03G1426;Gh_A03G1639;Gh_A04G0196;Gh_A04G0305;Gh_A04G0887;Gh_A05G0260;Gh_A05G0483;Gh_A05G0484;Gh_A05G0639;Gh_…
GO:0009416	response to light stimulus	117	2423	1.72405e-07	2.45987e-06	Gh_A01G0984;Gh_A02G0836;Gh_A03G1611;Gh_A05G1815;Gh_D01G1033;Gh_D02G2025;Gh_D05G2011;Gh_D06G2303;Gh_D13G0451;Gh_A10G0456;Gh_A11G1242;Gh_D05G1366;Gh_D10G0473;Gh_D11G1389;Gh_A12G0245;Gh_D02G2127;Gh_D03G0700;Gh_D03G1247;Gh_D12G0245;Gh_A11G1510;Gh_D07G2181;Gh_A01G1715;Gh_A05G0639;Gh_A09G0940;Gh_D09G0967;Gh_A01G0386;Gh_A01G0495;Gh_A02G0769;Gh_A02G1713;Gh_A03G1286;Gh_A05G0127;Gh_A05G1008;Gh_A05G3310;Gh_…
GO:0019219	regulation of nucleobase-containing compound metabolic process	303	7787	2.53022e-07	3.58667e-06	Gh_A05G3796;Gh_A01G0119;Gh_A01G0386;Gh_A01G0556;Gh_A01G0650;Gh_A01G0682;Gh_A01G1473;Gh_A01G1715;Gh_A02G0279;Gh_A02G0518;Gh_A02G0703;Gh_A02G1382;Gh_A02G1512;Gh_A03G0210;Gh_A03G0365;Gh_A03G0366;Gh_A03G0524;Gh_A03G1284;Gh_A03G1376;Gh_A03G1426;Gh_A03G1639;Gh_A04G0196;Gh_A04G0305;Gh_A04G0887;Gh_A05G0260;Gh_A05G0483;Gh_A05G0484;Gh_A05G0639;Gh_A05G0692;Gh_A05G0801;Gh_A05G0823;Gh_A05G1090;Gh_A05G1155;Gh_…
GO:0006470	protein dephosphorylation	31	377	3.92456e-07	5.5273e-06	Gh_A02G1712;Gh_A03G0236;Gh_A03G1618;Gh_A04G0881;Gh_A05G0515;Gh_A05G0814;Gh_A05G0931;Gh_A05G3589;Gh_A07G1188;Gh_A08G0349;Gh_A08G1791;Gh_A10G0846;Gh_A11G1975;Gh_A12G1105;Gh_A13G2033;Gh_A13G2104;Gh_D02G0435;Gh_D02G2032;Gh_D03G1334;Gh_D05G0933;Gh_D05G1015;Gh_D05G3907;Gh_D08G0447;Gh_D08G2140;Gh_D11G2000;Gh_D12G1229;Gh_D12G2424;Gh_D12G2508;Gh_D13G0441;Gh_Sca009376G01;XLOC_070688
GO:0010117	photoprotection	9	34	4.49641e-07	6.27511e-06	Gh_A01G0984;Gh_A02G0836;Gh_A03G1611;Gh_A05G1815;Gh_D01G1033;Gh_D02G2025;Gh_D05G2011;Gh_D06G2303;Gh_D13G0451
GO:0010583	response to cyclopentenone	19	164	4.51302e-07	6.27511e-06	Gh_A05G2724;Gh_A05G3992;Gh_A07G2154;Gh_A08G0195;Gh_A08G2296;Gh_A08G2485;Gh_A09G2387;Gh_A11G2242;Gh_A12G1874;Gh_D02G0992;Gh_D03G0455;Gh_D03G0483;Gh_D05G3030;Gh_D05G3929;Gh_D07G2124;Gh_D08G0272;Gh_D08G0665;Gh_D08G2355;Gh_D12G2049
GO:0070542	response to fatty acid	7	18	4.62158e-07	6.34522e-06	Gh_A05G1492;Gh_A06G1341;Gh_A07G0773;Gh_A07G0775;Gh_D05G1663;Gh_D07G0841;Gh_D07G0842
GO:0071398	cellular response to fatty acid	7	18	4.62158e-07	6.34522e-06	Gh_A05G1492;Gh_A06G1341;Gh_A07G0773;Gh_A07G0775;Gh_D05G1663;Gh_D07G0841;Gh_D07G0842
GO:0006073	cellular glucan metabolic process	45	676	5.18228e-07	7.02666e-06	Gh_A02G0866;Gh_A03G0598;Gh_A05G2724;Gh_A05G3992;Gh_A08G0195;Gh_A08G1784;Gh_A11G0455;Gh_A11G1910;Gh_D02G0992;Gh_D03G0483;Gh_D03G0886;Gh_D05G3030;Gh_D05G3929;Gh_D08G0272;Gh_D11G2065;Gh_D11G3437;Gh_Sca010556G01;XLOC_083441;Gh_A04G0787;Gh_A04G1346;Gh_A05G3965;Gh_A06G2111;Gh_A07G1871;Gh_A08G2296;Gh_A10G0327;Gh_A11G0308;Gh_A12G1874;Gh_D03G0455;Gh_D04G0858;Gh_D04G1278;Gh_D05G0079;Gh_D06G1285;Gh_D07G2083…
GO:0044042	glucan metabolic process	45	676	5.18228e-07	7.02666e-06	Gh_A02G0866;Gh_A03G0598;Gh_A05G2724;Gh_A05G3992;Gh_A08G0195;Gh_A08G1784;Gh_A11G0455;Gh_A11G1910;Gh_D02G0992;Gh_D03G0483;Gh_D03G0886;Gh_D05G3030;Gh_D05G3929;Gh_D08G0272;Gh_D11G2065;Gh_D11G3437;Gh_Sca010556G01;XLOC_083441;Gh_A04G0787;Gh_A04G1346;Gh_A05G3965;Gh_A06G2111;Gh_A07G1871;Gh_A08G2296;Gh_A10G0327;Gh_A11G0308;Gh_A12G1874;Gh_D03G0455;Gh_D04G0858;Gh_D04G1278;Gh_D05G0079;Gh_D06G1285;Gh_D07G2083…
GO:2000022	regulation of jasmonic acid mediated signaling pathway	13	79	5.34351e-07	7.20055e-06	Gh_A05G0260;Gh_A05G1155;Gh_A05G1241;Gh_A06G0705;Gh_A08G2199;Gh_A10G2244;Gh_D02G1776;Gh_D04G0298;Gh_D05G0352;Gh_D05G3842;Gh_D06G0810;Gh_D08G2564;Gh_D10G0531
GO:0009314	response to radiation	117	2490	6.68616e-07	8.95454e-06	Gh_A01G0984;Gh_A02G0836;Gh_A03G1611;Gh_A05G1815;Gh_D01G1033;Gh_D02G2025;Gh_D05G2011;Gh_D06G2303;Gh_D13G0451;Gh_A10G0456;Gh_A11G1242;Gh_D05G1366;Gh_D10G0473;Gh_D11G1389;Gh_A12G0245;Gh_D02G2127;Gh_D03G0700;Gh_D03G1247;Gh_D12G0245;Gh_A11G1510;Gh_D07G2181;Gh_A01G1715;Gh_A05G0639;Gh_A09G0940;Gh_D09G0967;Gh_A01G0386;Gh_A01G0495;Gh_A02G0769;Gh_A02G1713;Gh_A03G1286;Gh_A05G0127;Gh_A05G1008;Gh_A05G3310;Gh_…
GO:2000112	regulation of cellular macromolecule biosynthetic process	307	8001	7.20908e-07	9.59599e-06	Gh_A05G3796;Gh_A01G0119;Gh_A01G0386;Gh_A01G0556;Gh_A01G0650;Gh_A01G0682;Gh_A01G1473;Gh_A01G1715;Gh_A02G0279;Gh_A02G0518;Gh_A02G0703;Gh_A02G1382;Gh_A02G1512;Gh_A03G0210;Gh_A03G0365;Gh_A03G0366;Gh_A03G0524;Gh_A03G1284;Gh_A03G1376;Gh_A03G1426;Gh_A03G1639;Gh_A04G0196;Gh_A04G0305;Gh_A04G0887;Gh_A05G0260;Gh_A05G0483;Gh_A05G0484;Gh_A05G0639;Gh_A05G0692;Gh_A05G0801;Gh_A05G0823;Gh_A05G1090;Gh_A05G1155;Gh_…
GO:0009651	response to salt stress	107	2228	7.51751e-07	9.94589e-06	Gh_A01G0119;Gh_A01G0984;Gh_A01G1029;Gh_A01G1640;Gh_A02G0682;Gh_A02G0836;Gh_A03G0210;Gh_A03G1284;Gh_A03G1332;Gh_A03G1611;Gh_A04G0629;Gh_A04G1008;Gh_A05G0390;Gh_A05G0391;Gh_A05G0418;Gh_A05G1090;Gh_A05G1815;Gh_A05G1997;Gh_A05G2774;Gh_A05G2793;Gh_A05G2928;Gh_A05G3468;Gh_A07G0585;Gh_A07G1259;Gh_A07G1436;Gh_A07G1984;Gh_A07G2132;Gh_A08G1024;Gh_A08G1059;Gh_A08G1061;Gh_A08G1469;Gh_A08G1659;Gh_A09G1405;Gh_…
GO:0045489	pectin biosynthetic process	19	171	8.60478e-07	1.13158e-05	Gh_A06G0284;Gh_D06G0304;Gh_A01G0568;Gh_A03G1265;Gh_A04G0787;Gh_A04G1346;Gh_A05G1690;Gh_A05G2220;Gh_A06G0103;Gh_A11G1728;Gh_D02G1704;Gh_D04G0858;Gh_D04G1278;Gh_D05G1880;Gh_D05G2480;Gh_D06G0076;Gh_D07G1799;Gh_D11G1886;XLOC_005806
GO:0031323	regulation of cellular metabolic process	350	9332	8.73428e-07	1.14173e-05	Gh_A05G3796;Gh_A02G0279;Gh_A03G0908;Gh_D02G0344;Gh_A09G0482;Gh_A09G1391;Gh_D04G0298;Gh_D09G0489;Gh_D09G1396;Gh_A01G0119;Gh_A01G0386;Gh_A01G0556;Gh_A01G0650;Gh_A01G0682;Gh_A01G1473;Gh_A01G1715;Gh_A02G0518;Gh_A02G0703;Gh_A02G1382;Gh_A02G1512;Gh_A03G0210;Gh_A03G0365;Gh_A03G0366;Gh_A03G0524;Gh_A03G1284;Gh_A03G1376;Gh_A03G1426;Gh_A03G1639;Gh_A04G0196;Gh_A04G0305;Gh_A04G0887;Gh_A05G0260;Gh_A05G0483;Gh_…
GO:0015690	aluminum cation transport	6	13	9.43093e-07	1.21506e-05	Gh_A05G0080;Gh_D05G0142;Gh_D13G2127;XLOC_032010;XLOC_068035;XLOC_068036
GO:0072512	trivalent inorganic cation transport	6	13	9.43093e-07	1.21506e-05	Gh_A05G0080;Gh_D05G0142;Gh_D13G2127;XLOC_032010;XLOC_068035;XLOC_068036
GO:0010556	regulation of macromolecule biosynthetic process	307	8026	9.46218e-07	1.21506e-05	Gh_A05G3796;Gh_A01G0119;Gh_A01G0386;Gh_A01G0556;Gh_A01G0650;Gh_A01G0682;Gh_A01G1473;Gh_A01G1715;Gh_A02G0279;Gh_A02G0518;Gh_A02G0703;Gh_A02G1382;Gh_A02G1512;Gh_A03G0210;Gh_A03G0365;Gh_A03G0366;Gh_A03G0524;Gh_A03G1284;Gh_A03G1376;Gh_A03G1426;Gh_A03G1639;Gh_A04G0196;Gh_A04G0305;Gh_A04G0887;Gh_A05G0260;Gh_A05G0483;Gh_A05G0484;Gh_A05G0639;Gh_A05G0692;Gh_A05G0801;Gh_A05G0823;Gh_A05G1090;Gh_A05G1155;Gh_…
GO:0009867	jasmonic acid mediated signaling pathway	28	335	1.0166e-06	1.2978e-05	Gh_A03G1365;Gh_A04G0460;Gh_A05G0260;Gh_A06G0705;Gh_A08G1412;Gh_A08G2199;Gh_A09G1257;Gh_A09G2341;Gh_D02G1805;Gh_D04G0893;Gh_D06G0810;Gh_D08G2564;Gh_D09G1258;Gh_D09G1895;Gh_D12G2074;Gh_D08G1467;Gh_A02G1713;Gh_A04G0305;Gh_A05G3499;Gh_A06G1585;Gh_A08G1120;Gh_A13G1254;Gh_D01G0450;Gh_D04G0112;Gh_D05G2642;Gh_D05G3348;Gh_D06G1939;Gh_D08G1403
GO:0010105	negative regulation of ethylene-activated signaling pathway	12	71	1.08098e-06	1.36404e-05	Gh_A04G0305;Gh_A05G0434;Gh_A12G1171;Gh_A13G1254;Gh_D01G0450;Gh_D04G0298;Gh_D05G0148;Gh_D05G2745;Gh_D05G3348;Gh_D08G2484;Gh_D12G1291;XLOC_062240
GO:0070298	negative regulation of phosphorelay signal transduction system	12	71	1.08098e-06	1.36404e-05	Gh_A04G0305;Gh_A05G0434;Gh_A12G1171;Gh_A13G1254;Gh_D01G0450;Gh_D04G0298;Gh_D05G0148;Gh_D05G2745;Gh_D05G3348;Gh_D08G2484;Gh_D12G1291;XLOC_062240
GO:0008272	sulfate transport	10	48	1.15379e-06	1.44754e-05	Gh_A03G2168;Gh_A05G2316;Gh_A11G1147;Gh_A11G1864;Gh_D10G0996;Gh_D10G1491;Gh_D11G1301;Gh_D11G2121;Gh_D05G0219;Gh_D05G1223
GO:0030244	cellulose biosynthetic process	20	194	1.47081e-06	1.83473e-05	Gh_A04G0787;Gh_A04G1346;Gh_A05G3965;Gh_A06G2111;Gh_A07G1871;Gh_A08G2296;Gh_A10G0327;Gh_A11G0308;Gh_A12G1874;Gh_D03G0455;Gh_D04G0858;Gh_D04G1278;Gh_D05G0079;Gh_D06G1285;Gh_D07G2083;Gh_D08G2355;Gh_D11G0363;Gh_D12G2049;Gh_Sca108718G01;XLOC_063125
GO:0071395	cellular response to jasmonic acid stimulus	28	342	1.52601e-06	1.89277e-05	Gh_A03G1365;Gh_A04G0460;Gh_A05G0260;Gh_A06G0705;Gh_A08G1412;Gh_A08G2199;Gh_A09G1257;Gh_A09G2341;Gh_D02G1805;Gh_D04G0893;Gh_D06G0810;Gh_D08G2564;Gh_D09G1258;Gh_D09G1895;Gh_D12G2074;Gh_D08G1467;Gh_A02G1713;Gh_A04G0305;Gh_A05G3499;Gh_A06G1585;Gh_A08G1120;Gh_A13G1254;Gh_D01G0450;Gh_D04G0112;Gh_D05G2642;Gh_D05G3348;Gh_D06G1939;Gh_D08G1403
GO:0044699	single-organism process	991	30319	1.72501e-06	2.12751e-05	Gh_A03G0889;Gh_A07G1937;Gh_A10G0253;Gh_A13G1033;Gh_D02G1271;Gh_D07G2154;Gh_D10G0234;Gh_A03G0212;Gh_A07G0865;Gh_A09G0090;Gh_D03G1369;Gh_D07G0937;Gh_D09G0087;Gh_Sca108718G01;XLOC_063125;Gh_D02G1480;Gh_D12G2088;Gh_A04G0460;Gh_A09G1257;Gh_D04G0893;Gh_D09G1258;Gh_A08G1434;Gh_A13G0105;Gh_D08G1728;Gh_D13G0121;Gh_A10G1271;Gh_D09G2016;Gh_D11G1675;XLOC_077495;Gh_A06G1380;Gh_D06G1724;Gh_A04G0787;Gh_A04G1346…
GO:0009741	response to brassinosteroid	32	425	1.74973e-06	2.14587e-05	Gh_A01G0505;Gh_A07G1633;Gh_A09G2272;Gh_A11G1463;Gh_D01G0390;Gh_D01G0516;Gh_D07G1820;Gh_D07G1831;Gh_D08G0026;Gh_D09G2057;Gh_D11G0373;Gh_Sca011440G01;Gh_Sca011684G01;Gh_A02G0788;Gh_A05G1930;Gh_A05G1931;Gh_A05G2724;Gh_A05G3992;Gh_A08G0195;Gh_A12G0969;Gh_A12G1554;Gh_D02G0837;Gh_D02G0838;Gh_D02G0992;Gh_D03G0483;Gh_D05G1779;Gh_D05G2161;Gh_D05G2162;Gh_D05G3030;Gh_D05G3929;Gh_D08G0272;Gh_D12G1081
GO:0048585	negative regulation of response to stimulus	51	846	1.7689e-06	2.15726e-05	Gh_A02G1635;Gh_A11G1615;Gh_D03G0087;Gh_D11G1774;Gh_D13G0820;Gh_A03G1639;Gh_A05G1721;Gh_A06G0188;Gh_A11G0440;Gh_D02G2055;Gh_D06G0184;Gh_D11G0511;Gh_A12G2506;Gh_D12G2633;Gh_A04G0305;Gh_A05G0434;Gh_A12G1171;Gh_A13G1254;Gh_D01G0450;Gh_D04G0298;Gh_D05G0148;Gh_D05G2745;Gh_D05G3348;Gh_D08G2484;Gh_D12G1291;XLOC_062240;Gh_A04G0460;Gh_A09G1257;Gh_D04G0893;Gh_D09G1258;Gh_A07G1822;Gh_D02G1773;Gh_D07G2025;Gh_…
GO:0002218	activation of innate immune response	18	164	1.97752e-06	2.38504e-05	Gh_A09G0371;Gh_A09G1391;Gh_D09G0393;Gh_D09G1396;Gh_A07G1822;Gh_D07G2025;Gh_A02G1713;Gh_A04G0305;Gh_A05G3499;Gh_A06G1585;Gh_A08G1120;Gh_A13G1254;Gh_D01G0450;Gh_D04G0112;Gh_D05G2642;Gh_D05G3348;Gh_D06G1939;Gh_D08G1403
GO:0002253	activation of immune response	18	164	1.97752e-06	2.38504e-05	Gh_A09G0371;Gh_A09G1391;Gh_D09G0393;Gh_D09G1396;Gh_A07G1822;Gh_D07G2025;Gh_A02G1713;Gh_A04G0305;Gh_A05G3499;Gh_A06G1585;Gh_A08G1120;Gh_A13G1254;Gh_D01G0450;Gh_D04G0112;Gh_D05G2642;Gh_D05G3348;Gh_D06G1939;Gh_D08G1403
GO:0006351	transcription, DNA-templated	236	5965	2.14725e-06	2.56144e-05	Gh_A01G0386;Gh_A13G2047;Gh_D01G2334;Gh_A01G0119;Gh_A01G0495;Gh_A01G0556;Gh_A01G0650;Gh_A01G0682;Gh_A01G1715;Gh_A02G0279;Gh_A02G0703;Gh_A02G0977;Gh_A02G1382;Gh_A02G1510;Gh_A02G1512;Gh_A02G1569;Gh_A03G0210;Gh_A03G0365;Gh_A03G0366;Gh_A03G0524;Gh_A03G1284;Gh_A03G1332;Gh_A03G1376;Gh_A04G0196;Gh_A04G0305;Gh_A05G0260;Gh_A05G0483;Gh_A05G0484;Gh_A05G0639;Gh_A05G0692;Gh_A05G0801;Gh_A05G0823;Gh_A05G1090;Gh_…
GO:0097659	nucleic acid-templated transcription	236	5965	2.14725e-06	2.56144e-05	Gh_A01G0386;Gh_A13G2047;Gh_D01G2334;Gh_A01G0119;Gh_A01G0495;Gh_A01G0556;Gh_A01G0650;Gh_A01G0682;Gh_A01G1715;Gh_A02G0279;Gh_A02G0703;Gh_A02G0977;Gh_A02G1382;Gh_A02G1510;Gh_A02G1512;Gh_A02G1569;Gh_A03G0210;Gh_A03G0365;Gh_A03G0366;Gh_A03G0524;Gh_A03G1284;Gh_A03G1332;Gh_A03G1376;Gh_A04G0196;Gh_A04G0305;Gh_A05G0260;Gh_A05G0483;Gh_A05G0484;Gh_A05G0639;Gh_A05G0692;Gh_A05G0801;Gh_A05G0823;Gh_A05G1090;Gh_…
GO:0010468	regulation of gene expression	319	8475	2.26399e-06	2.68603e-05	Gh_A05G3796;Gh_A01G0119;Gh_A01G0386;Gh_A01G0556;Gh_A01G0650;Gh_A01G0682;Gh_A01G1473;Gh_A01G1715;Gh_A02G0279;Gh_A02G0518;Gh_A02G0703;Gh_A02G1382;Gh_A02G1512;Gh_A03G0210;Gh_A03G0365;Gh_A03G0366;Gh_A03G0524;Gh_A03G1284;Gh_A03G1376;Gh_A03G1426;Gh_A03G1639;Gh_A04G0196;Gh_A04G0305;Gh_A04G0887;Gh_A05G0260;Gh_A05G0483;Gh_A05G0484;Gh_A05G0639;Gh_A05G0692;Gh_A05G0801;Gh_A05G0823;Gh_A05G1090;Gh_A05G1155;Gh_…
GO:0010929	positive regulation of auxin mediated signaling pathway	8	31	2.44542e-06	2.8856e-05	Gh_A03G1639;Gh_A05G1721;Gh_A06G0188;Gh_A11G0440;Gh_D02G2055;Gh_D05G1913;Gh_D06G0184;Gh_D11G0511
GO:0032774	RNA biosynthetic process	236	5978	2.50788e-06	2.94339e-05	Gh_A01G0386;Gh_A13G2047;Gh_D01G2334;Gh_A01G0119;Gh_A01G0495;Gh_A01G0556;Gh_A01G0650;Gh_A01G0682;Gh_A01G1715;Gh_A02G0279;Gh_A02G0703;Gh_A02G0977;Gh_A02G1382;Gh_A02G1510;Gh_A02G1512;Gh_A02G1569;Gh_A03G0210;Gh_A03G0365;Gh_A03G0366;Gh_A03G0524;Gh_A03G1284;Gh_A03G1332;Gh_A03G1376;Gh_A04G0196;Gh_A04G0305;Gh_A05G0260;Gh_A05G0483;Gh_A05G0484;Gh_A05G0639;Gh_A05G0692;Gh_A05G0801;Gh_A05G0823;Gh_A05G1090;Gh_…
GO:0051171	regulation of nitrogen compound metabolic process	312	8298	3.3017e-06	3.85434e-05	Gh_A05G3796;Gh_A01G0119;Gh_A01G0386;Gh_A01G0556;Gh_A01G0650;Gh_A01G0682;Gh_A01G1473;Gh_A01G1715;Gh_A02G0279;Gh_A02G0518;Gh_A02G0703;Gh_A02G1382;Gh_A02G1512;Gh_A03G0210;Gh_A03G0365;Gh_A03G0366;Gh_A03G0524;Gh_A03G1284;Gh_A03G1376;Gh_A03G1426;Gh_A03G1639;Gh_A04G0196;Gh_A04G0305;Gh_A04G0887;Gh_A05G0260;Gh_A05G0483;Gh_A05G0484;Gh_A05G0639;Gh_A05G0692;Gh_A05G0801;Gh_A05G0823;Gh_A05G1090;Gh_A05G1155;Gh_…
GO:0072330	monocarboxylic acid biosynthetic process	50	842	3.37721e-06	3.92151e-05	Gh_A13G0350;Gh_D12G0217;Gh_D13G0393;Gh_A01G0280;Gh_D01G0291;Gh_D09G1926;Gh_A05G0552;Gh_A05G2224;Gh_A05G3948;Gh_A10G0504;Gh_D05G0339;Gh_D05G2484;Gh_D07G1557;Gh_D10G2595;Gh_D11G0389;Gh_Sca055190G01;Gh_A08G0315;Gh_A12G1551;Gh_D02G0989;Gh_D08G0414;Gh_A05G3665;Gh_A10G1134;Gh_D04G0825;Gh_D11G2709;Gh_A03G1286;Gh_A04G0783;Gh_A05G0127;Gh_A07G0795;Gh_A09G1935;Gh_A10G1904;Gh_A12G1711;Gh_A13G1665;Gh_D01G1810…
GO:0051865	protein autoubiquitination	11	66	3.48343e-06	4.00811e-05	Gh_A01G1714;Gh_A03G2086;Gh_A07G0909;Gh_A08G0233;Gh_A09G1261;Gh_D01G1965;Gh_D03G1175;Gh_D07G0981;Gh_D08G0321;Gh_D09G1261;Gh_D09G1450
GO:0045089	positive regulation of innate immune response	21	223	3.4885e-06	4.00811e-05	Gh_A12G2432;Gh_A09G0371;Gh_A09G1391;Gh_D09G0393;Gh_D09G1396;Gh_A07G1822;Gh_D07G2025;Gh_A12G2714;Gh_D12G2669;Gh_A02G1713;Gh_A04G0305;Gh_A05G3499;Gh_A06G1585;Gh_A08G1120;Gh_A13G1254;Gh_D01G0450;Gh_D04G0112;Gh_D05G2642;Gh_D05G3348;Gh_D06G1939;Gh_D08G1403
GO:0010104	regulation of ethylene-activated signaling pathway	12	80	3.98414e-06	4.50642e-05	Gh_A04G0305;Gh_A05G0434;Gh_A12G1171;Gh_A13G1254;Gh_D01G0450;Gh_D04G0298;Gh_D05G0148;Gh_D05G2745;Gh_D05G3348;Gh_D08G2484;Gh_D12G1291;XLOC_062240
GO:0043069	negative regulation of programmed cell death	12	80	3.98414e-06	4.50642e-05	Gh_A05G0819;Gh_A04G0460;Gh_A05G2211;Gh_A09G1257;Gh_D04G0893;Gh_D05G2471;Gh_D09G1258;Gh_D12G2750;Gh_Sca042593G01;Gh_A07G1822;Gh_D02G1773;Gh_D07G2025
GO:0070297	regulation of phosphorelay signal transduction system	12	80	3.98414e-06	4.50642e-05	Gh_A04G0305;Gh_A05G0434;Gh_A12G1171;Gh_A13G1254;Gh_D01G0450;Gh_D04G0298;Gh_D05G0148;Gh_D05G2745;Gh_D05G3348;Gh_D08G2484;Gh_D12G1291;XLOC_062240
GO:0019438	aromatic compound biosynthetic process	288	7587	4.10503e-06	4.61921e-05	Gh_A12G1027;Gh_A05G3499;Gh_A06G1585;Gh_A08G1412;Gh_A09G2341;Gh_D04G0112;Gh_D05G2642;Gh_D06G1939;Gh_D09G1895;Gh_D12G2074;Gh_A10G1937;Gh_A12G0204;Gh_D04G1586;Gh_A02G0578;Gh_A02G0977;Gh_A02G1201;Gh_A02G1219;Gh_A03G0199;Gh_A03G0417;Gh_A03G1638;Gh_A05G1005;Gh_A08G0929;Gh_A09G0630;Gh_A09G1445;Gh_A11G2920;Gh_A12G2227;Gh_D02G0636;Gh_D03G0508;Gh_D05G1123;Gh_D08G1135;Gh_D09G0628;Gh_D09G1454;Gh_D11G3322;Gh_…
GO:0002376	immune system process	68	1295	4.76708e-06	5.33668e-05	Gh_A08G1120;Gh_D04G0298;Gh_D08G1403;Gh_A01G1725;Gh_A01G1726;Gh_A04G0480;Gh_A05G3963;Gh_A06G1231;Gh_A09G1272;Gh_D01G1975;Gh_D04G0913;Gh_D06G1553;Gh_D09G1275;Gh_A06G1172;Gh_A07G1067;Gh_A07G2024;Gh_A09G0717;Gh_D06G1459;Gh_D09G2465;Gh_A03G0291;Gh_A05G0864;Gh_A05G1283;Gh_A07G1822;Gh_A09G0482;Gh_A10G1271;Gh_D03G1283;Gh_D05G1455;Gh_D05G3876;Gh_D07G0584;Gh_D07G2025;Gh_D09G0489;Gh_D09G2016;Gh_A09G1677;Gh_…
GO:0002697	regulation of immune effector process	11	69	5.45536e-06	6.0452e-05	Gh_A05G0483;Gh_A05G0484;Gh_A06G0917;Gh_A06G1923;Gh_A07G0261;Gh_D05G0600;Gh_D05G0601;Gh_D06G1078;Gh_D06G1966;Gh_D07G0317;Gh_A05G3963
GO:0050688	regulation of defense response to virus	11	69	5.45536e-06	6.0452e-05	Gh_A05G0483;Gh_A05G0484;Gh_A06G0917;Gh_A06G1923;Gh_A07G0261;Gh_D05G0600;Gh_D05G0601;Gh_D06G1078;Gh_D06G1966;Gh_D07G0317;Gh_A05G3963
GO:0043900	regulation of multi-organism process	32	450	5.75649e-06	6.34668e-05	Gh_A02G1635;Gh_A11G1615;Gh_D03G0087;Gh_D11G1774;Gh_D13G0820;Gh_A05G0483;Gh_A05G0484;Gh_A06G0917;Gh_A06G1923;Gh_A07G0261;Gh_D05G0600;Gh_D05G0601;Gh_D06G1078;Gh_D06G1966;Gh_D07G0317;Gh_A07G1477;Gh_A09G0482;Gh_D04G0298;Gh_D09G0489;Gh_A12G2432;Gh_A12G2506;Gh_D12G2633;Gh_A12G1108;Gh_D02G1776;Gh_D02G1645;Gh_A08G1412;Gh_A09G2341;Gh_D09G1895;Gh_D12G2074;Gh_A11G0423;Gh_D11G0492;Gh_A05G3963
GO:1901362	organic cyclic compound biosynthetic process	301	8025	6.25084e-06	6.85707e-05	Gh_A12G1027;Gh_A05G3499;Gh_A06G1585;Gh_A08G1412;Gh_A09G2341;Gh_D04G0112;Gh_D05G2642;Gh_D06G1939;Gh_D09G1895;Gh_D12G2074;Gh_A08G1344;Gh_A12G1830;Gh_D06G0038;Gh_D08G1639;Gh_D12G2002;Gh_A10G1937;Gh_A12G0204;Gh_D04G1586;Gh_A02G0578;Gh_A02G0977;Gh_A02G1201;Gh_A02G1219;Gh_A03G0199;Gh_A03G0417;Gh_A03G1638;Gh_A05G1005;Gh_A08G0929;Gh_A09G0630;Gh_A09G1445;Gh_A11G2920;Gh_A12G2227;Gh_D02G0636;Gh_D03G0508;Gh_…
GO:0002684	positive regulation of immune system process	21	232	6.47691e-06	7.03437e-05	Gh_A12G2432;Gh_A09G0371;Gh_A09G1391;Gh_D09G0393;Gh_D09G1396;Gh_A07G1822;Gh_D07G2025;Gh_A12G2714;Gh_D12G2669;Gh_A02G1713;Gh_A04G0305;Gh_A05G3499;Gh_A06G1585;Gh_A08G1120;Gh_A13G1254;Gh_D01G0450;Gh_D04G0112;Gh_D05G2642;Gh_D05G3348;Gh_D06G1939;Gh_D08G1403
GO:0050778	positive regulation of immune response	21	232	6.47691e-06	7.03437e-05	Gh_A12G2432;Gh_A09G0371;Gh_A09G1391;Gh_D09G0393;Gh_D09G1396;Gh_A07G1822;Gh_D07G2025;Gh_A12G2714;Gh_D12G2669;Gh_A02G1713;Gh_A04G0305;Gh_A05G3499;Gh_A06G1585;Gh_A08G1120;Gh_A13G1254;Gh_D01G0450;Gh_D04G0112;Gh_D05G2642;Gh_D05G3348;Gh_D06G1939;Gh_D08G1403
GO:0009789	positive regulation of abscisic acid-activated signaling pathway	15	129	6.80699e-06	7.35627e-05	Gh_A03G0212;Gh_A05G2774;Gh_A08G1469;Gh_A10G0115;Gh_A10G0662;Gh_A10G1984;Gh_A12G2432;Gh_D03G1176;Gh_D03G1369;Gh_D04G0019;Gh_D05G3079;Gh_D07G1557;Gh_D08G1765;Gh_D10G0119;Gh_D11G3472
GO:0009759	indole glucosinolate biosynthetic process	9	46	6.86634e-06	7.38386e-05	Gh_A05G3499;Gh_A06G1585;Gh_A08G1412;Gh_A09G2341;Gh_D04G0112;Gh_D05G2642;Gh_D06G1939;Gh_D09G1895;Gh_D12G2074
GO:0044272	sulfur compound biosynthetic process	31	441	1.00394e-05	0.000107432	XLOC_077495;Gh_A05G3499;Gh_A06G1585;Gh_A08G1412;Gh_A09G2341;Gh_D04G0112;Gh_D05G2642;Gh_D06G1939;Gh_D09G1895;Gh_D12G2074;Gh_A11G2077;Gh_A11G2673;Gh_D11G3035;Gh_A02G0578;Gh_A11G0966;Gh_D02G0636;Gh_A01G2104;Gh_D06G1593;Gh_D08G0408;Gh_A08G0193;Gh_A03G0210;Gh_A03G0291;Gh_A05G0864;Gh_A12G2448;Gh_D03G1283;Gh_D03G1371;Gh_D04G1318;Gh_D05G3876;Gh_Sca005978G01;Gh_A05G1463;Gh_D05G1637
GO:0009610	response to symbiotic fungus	8	37	1.02244e-05	0.000108878	Gh_A01G1715;Gh_A02G0769;Gh_A05G0639;Gh_A09G0940;Gh_A12G0132;Gh_D02G0815;Gh_D09G0967;Gh_D12G0146
GO:0009408	response to heat	44	735	1.044e-05	0.000110633	Gh_A03G0210;Gh_D03G1371;Gh_D04G1318;Gh_Sca005978G01;Gh_A05G3751;Gh_A06G1956;Gh_A06G1958;Gh_D07G1272;Gh_Sca014314G01;Gh_A02G1510;Gh_A03G0901;Gh_A05G0823;Gh_A05G2211;Gh_A05G2724;Gh_A05G3992;Gh_A07G0622;Gh_A08G0195;Gh_A09G1514;Gh_A10G0827;Gh_A11G0980;Gh_A12G2057;Gh_A13G2046;Gh_D01G0090;Gh_D02G0992;Gh_D03G0203;Gh_D03G0483;Gh_D03G0904;Gh_D03G1247;Gh_D03G1421;Gh_D04G1213;Gh_D05G2471;Gh_D05G3030;Gh_D05G…
GO:0051245	negative regulation of cellular defense response	4	6	1.08327e-05	0.000113148	Gh_A04G0460;Gh_A09G1257;Gh_D04G0893;Gh_D09G1258
GO:0072658	maintenance of protein location in membrane	4	6	1.08327e-05	0.000113148	Gh_A04G0460;Gh_A09G1257;Gh_D04G0893;Gh_D09G1258
GO:0072660	maintenance of protein location in plasma membrane	4	6	1.08327e-05	0.000113148	Gh_A04G0460;Gh_A09G1257;Gh_D04G0893;Gh_D09G1258
GO:0015698	inorganic anion transport	25	319	1.15213e-05	0.000119767	Gh_A03G0889;Gh_A07G1937;Gh_A10G0253;Gh_A13G1033;Gh_D02G1271;Gh_D07G2154;Gh_D10G0234;Gh_A08G1434;Gh_A13G0105;Gh_D08G1728;Gh_D13G0121;Gh_A05G2957;Gh_A08G0940;Gh_D08G1149;Gh_A03G2168;Gh_A05G2316;Gh_A11G1147;Gh_A11G1864;Gh_D10G0996;Gh_D10G1491;Gh_D11G1301;Gh_D11G2121;Gh_D07G2084;Gh_D05G0219;Gh_D05G1223
GO:0060548	negative regulation of cell death	13	104	1.2525e-05	0.000129583	Gh_A05G0819;Gh_A04G0460;Gh_A05G2211;Gh_A09G1257;Gh_D04G0893;Gh_D05G2471;Gh_D09G1258;Gh_D12G2750;Gh_Sca042593G01;Gh_A07G1822;Gh_D02G1773;Gh_D07G2025;Gh_A07G1775
GO:0043436	oxoacid metabolic process	143	3387	1.26499e-05	0.000130258	Gh_D11G1675;XLOC_077495;Gh_A13G0350;Gh_D12G0217;Gh_D13G0393;Gh_A05G3499;Gh_A06G1585;Gh_A08G1412;Gh_A09G2341;Gh_D04G0112;Gh_D05G2642;Gh_D06G1939;Gh_D09G1895;Gh_D12G2074;Gh_A01G0280;Gh_D01G0291;Gh_D09G1926;Gh_D09G1963;Gh_A08G1344;Gh_A12G1830;Gh_D08G1639;Gh_D12G2002;Gh_A02G0578;Gh_D02G0636;Gh_D05G2641;Gh_A11G2077;Gh_A11G2673;Gh_D11G3035;Gh_A05G0552;Gh_A05G2224;Gh_A05G3948;Gh_A10G0504;Gh_D05G0339;Gh_…
GO:0009664	plant-type cell wall organization	31	447	1.30803e-05	0.000134058	Gh_A01G1439;Gh_A05G2385;Gh_D01G1679;Gh_D03G1194;Gh_A05G2724;Gh_A05G3992;Gh_A08G0195;Gh_D02G0992;Gh_D03G0483;Gh_D05G3030;Gh_D05G3929;Gh_D08G0272;Gh_D08G1375;Gh_A06G0284;Gh_D06G0304;Gh_A04G0787;Gh_A04G1346;Gh_D04G0858;Gh_D04G1278;Gh_A05G3965;Gh_D05G0079;Gh_A02G0513;Gh_A07G1625;Gh_A11G1469;Gh_D02G0577;Gh_D10G1749;Gh_D11G1626;Gh_A07G0625;Gh_A11G0650;Gh_D07G0692;Gh_D11G0761
GO:0044550	secondary metabolite biosynthetic process	56	1034	1.35291e-05	0.000138009	Gh_A05G3499;Gh_A06G1585;Gh_A08G1412;Gh_A09G2341;Gh_D04G0112;Gh_D05G2642;Gh_D06G1939;Gh_D09G1895;Gh_D12G2074;Gh_A12G0204;Gh_D04G1586;Gh_A02G0578;Gh_A02G0977;Gh_A02G1201;Gh_A02G1219;Gh_A03G0199;Gh_A03G0417;Gh_A03G1638;Gh_A05G1005;Gh_A08G0929;Gh_A09G0630;Gh_A09G1445;Gh_A11G2920;Gh_A12G2227;Gh_D02G0636;Gh_D03G0508;Gh_D05G1123;Gh_D08G1135;Gh_D09G0628;Gh_D09G1454;Gh_D11G3322;Gh_D12G0195;Gh_D12G2714;Gh_…
GO:0009682	induced systemic resistance	12	90	1.38137e-05	0.000140257	Gh_A02G1713;Gh_A04G0305;Gh_A05G3499;Gh_A06G1585;Gh_A08G1120;Gh_A13G1254;Gh_D01G0450;Gh_D04G0112;Gh_D05G2642;Gh_D05G3348;Gh_D06G1939;Gh_D08G1403
GO:0070417	cellular response to cold	13	105	1.39111e-05	0.000140593	Gh_A05G3751;Gh_A02G0518;Gh_A05G0080;Gh_A09G1677;Gh_D05G0142;Gh_D07G1272;Gh_D09G1773;Gh_D13G1325;Gh_D13G2127;Gh_Sca014314G01;XLOC_032010;XLOC_068035;XLOC_068036
GO:0006082	organic acid metabolic process	143	3394	1.40026e-05	0.000140865	Gh_D11G1675;XLOC_077495;Gh_A13G0350;Gh_D12G0217;Gh_D13G0393;Gh_A05G3499;Gh_A06G1585;Gh_A08G1412;Gh_A09G2341;Gh_D04G0112;Gh_D05G2642;Gh_D06G1939;Gh_D09G1895;Gh_D12G2074;Gh_A01G0280;Gh_D01G0291;Gh_D09G1926;Gh_D09G1963;Gh_A08G1344;Gh_A12G1830;Gh_D08G1639;Gh_D12G2002;Gh_A02G0578;Gh_D02G0636;Gh_D05G2641;Gh_A11G2077;Gh_A11G2673;Gh_D11G3035;Gh_A05G0552;Gh_A05G2224;Gh_A05G3948;Gh_A10G0504;Gh_D05G0339;Gh_…
GO:0019222	regulation of metabolic process	368	10194	1.49234e-05	0.000149439	Gh_A11G0492;Gh_D11G0570;Gh_A05G3796;Gh_A02G0279;Gh_A03G0908;Gh_D02G0344;Gh_A09G0482;Gh_A09G1391;Gh_D04G0298;Gh_D09G0489;Gh_D09G1396;Gh_A01G0119;Gh_A01G0386;Gh_A01G0556;Gh_A01G0650;Gh_A01G0682;Gh_A01G1473;Gh_A01G1715;Gh_A02G0518;Gh_A02G0703;Gh_A02G1382;Gh_A02G1512;Gh_A03G0210;Gh_A03G0365;Gh_A03G0366;Gh_A03G0524;Gh_A03G1284;Gh_A03G1376;Gh_A03G1426;Gh_A03G1639;Gh_A04G0196;Gh_A04G0305;Gh_A04G0887;Gh_…
GO:0009698	phenylpropanoid metabolic process	40	656	1.70257e-05	0.000169712	Gh_A03G0417;Gh_A09G1445;Gh_A11G2920;Gh_A13G1977;Gh_D09G1454;Gh_D10G2461;Gh_D11G3322;Gh_D13G2373;Gh_A12G0204;Gh_D04G1586;Gh_A02G0578;Gh_A02G0977;Gh_A02G1201;Gh_A02G1219;Gh_A03G0199;Gh_A03G1638;Gh_A05G1005;Gh_A08G0929;Gh_A09G0630;Gh_A12G2227;Gh_D02G0636;Gh_D03G0508;Gh_D05G1123;Gh_D08G1135;Gh_D09G0628;Gh_D12G0195;Gh_D12G2714;Gh_A12G1475;Gh_D12G1600;Gh_A02G0279;Gh_A10G0456;Gh_D02G0344;Gh_D02G0989;Gh_…
GO:0009404	toxin metabolic process	16	157	1.84548e-05	0.000183122	Gh_A03G0384;Gh_A08G1024;Gh_A03G0210;Gh_A03G0291;Gh_A05G0864;Gh_A05G3499;Gh_A06G1585;Gh_A12G2448;Gh_D03G1283;Gh_D03G1371;Gh_D04G0112;Gh_D04G1318;Gh_D05G2642;Gh_D05G3876;Gh_D06G1939;Gh_Sca005978G01
GO:0018130	heterocycle biosynthetic process	273	7281	1.89754e-05	0.000187436	Gh_A12G1027;Gh_A05G3499;Gh_A06G1585;Gh_A08G1412;Gh_A09G2341;Gh_D04G0112;Gh_D05G2642;Gh_D06G1939;Gh_D09G1895;Gh_D12G2074;Gh_A10G1937;Gh_A12G0204;Gh_D04G1586;Gh_A02G0578;Gh_A11G0966;Gh_D02G0636;Gh_A01G0386;Gh_A13G2047;Gh_D01G2334;Gh_D01G0345;Gh_A06G0960;Gh_D06G1136;Gh_D06G1593;Gh_D11G1675;Gh_D11G2709;Gh_D08G0408;Gh_A08G0193;Gh_A03G0210;Gh_A03G0291;Gh_A05G0864;Gh_A12G2448;Gh_D03G1283;Gh_D03G1371;Gh_…
GO:0080135	regulation of cellular response to stress	18	193	1.92872e-05	0.000189658	Gh_A02G0682;Gh_D02G0730;Gh_D02G0732;Gh_D01G1847;Gh_A09G1677;Gh_D09G1773;Gh_A04G0460;Gh_A09G1257;Gh_D04G0893;Gh_D09G1258;Gh_A01G0119;Gh_A07G1822;Gh_D02G1773;Gh_D07G2025;Gh_A03G0291;Gh_A05G0864;Gh_D03G1283;Gh_D05G3876
GO:0010337	regulation of salicylic acid metabolic process	10	65	2.00366e-05	0.000195279	Gh_A09G0482;Gh_A09G1391;Gh_D04G0298;Gh_D09G0489;Gh_D09G1396;Gh_A01G1640;Gh_A05G1283;Gh_A07G1477;Gh_D01G1886;Gh_D05G1455
GO:1901421	positive regulation of response to alcohol	15	141	2.00378e-05	0.000195279	Gh_A03G0212;Gh_A05G2774;Gh_A08G1469;Gh_A10G0115;Gh_A10G0662;Gh_A10G1984;Gh_A12G2432;Gh_D03G1176;Gh_D03G1369;Gh_D04G0019;Gh_D05G3079;Gh_D07G1557;Gh_D08G1765;Gh_D10G0119;Gh_D11G3472
GO:1902532	negative regulation of intracellular signal transduction	12	95	2.40785e-05	0.000233615	Gh_A04G0305;Gh_A05G0434;Gh_A12G1171;Gh_A13G1254;Gh_D01G0450;Gh_D04G0298;Gh_D05G0148;Gh_D05G2745;Gh_D05G3348;Gh_D08G2484;Gh_D12G1291;XLOC_062240
GO:0034654	nucleobase-containing compound biosynthetic process	251	6636	2.44041e-05	0.000235726	Gh_A12G1027;Gh_A10G1937;Gh_A02G0578;Gh_A11G0966;Gh_D02G0636;Gh_A01G0386;Gh_A13G2047;Gh_D01G2334;Gh_D01G0345;Gh_A06G0960;Gh_D06G1136;Gh_D11G1675;Gh_D08G0408;Gh_A01G0119;Gh_A01G0495;Gh_A01G0556;Gh_A01G0650;Gh_A01G0682;Gh_A01G1715;Gh_A02G0279;Gh_A02G0703;Gh_A02G0977;Gh_A02G1382;Gh_A02G1510;Gh_A02G1512;Gh_A02G1569;Gh_A03G0210;Gh_A03G0365;Gh_A03G0366;Gh_A03G0524;Gh_A03G1284;Gh_A03G1332;Gh_A03G1376;Gh_…
GO:0009809	lignin biosynthetic process	24	314	2.56578e-05	0.000246745	Gh_A02G0578;Gh_A02G0977;Gh_A02G1201;Gh_A02G1219;Gh_A03G0199;Gh_A03G0417;Gh_A03G1638;Gh_A05G1005;Gh_A08G0929;Gh_A09G0630;Gh_A09G1445;Gh_A11G2920;Gh_A12G0204;Gh_A12G2227;Gh_D02G0636;Gh_D03G0508;Gh_D04G1586;Gh_D05G1123;Gh_D08G1135;Gh_D09G0628;Gh_D09G1454;Gh_D11G3322;Gh_D12G0195;Gh_D12G2714
GO:1900056	negative regulation of leaf senescence	9	54	2.68151e-05	0.000256743	Gh_A03G0671;Gh_A05G2793;Gh_A05G3499;Gh_A06G1585;Gh_D04G0112;Gh_D05G2642;Gh_D05G3098;Gh_D06G1939;Gh_D13G0071
GO:0009787	regulation of abscisic acid-activated signaling pathway	27	378	2.75758e-05	0.000262873	Gh_A05G3589;Gh_A06G1910;Gh_A07G1633;Gh_A09G2272;Gh_A11G1463;Gh_D05G3907;Gh_D07G1820;Gh_D07G1831;Gh_D09G2057;Gh_D13G2478;Gh_Sca011440G01;Gh_Sca011684G01;Gh_A03G0212;Gh_A05G2774;Gh_A08G1469;Gh_A10G0115;Gh_A10G0662;Gh_A10G1984;Gh_A12G2432;Gh_D03G1176;Gh_D03G1369;Gh_D04G0019;Gh_D05G3079;Gh_D07G1557;Gh_D08G1765;Gh_D10G0119;Gh_D11G3472
GO:0060255	regulation of macromolecule metabolic process	331	9115	2.86933e-05	0.000272337	Gh_A05G3796;Gh_A01G0119;Gh_A01G0386;Gh_A01G0556;Gh_A01G0650;Gh_A01G0682;Gh_A01G1473;Gh_A01G1715;Gh_A02G0279;Gh_A02G0518;Gh_A02G0703;Gh_A02G1382;Gh_A02G1512;Gh_A03G0210;Gh_A03G0365;Gh_A03G0366;Gh_A03G0524;Gh_A03G1284;Gh_A03G1376;Gh_A03G1426;Gh_A03G1639;Gh_A04G0196;Gh_A04G0305;Gh_A04G0887;Gh_A05G0260;Gh_A05G0483;Gh_A05G0484;Gh_A05G0639;Gh_A05G0692;Gh_A05G0801;Gh_A05G0823;Gh_A05G1090;Gh_A05G1155;Gh_…
GO:0080090	regulation of primary metabolic process	327	8993	2.9311e-05	0.000276995	Gh_A05G3796;Gh_A01G0119;Gh_A01G0386;Gh_A01G0556;Gh_A01G0650;Gh_A01G0682;Gh_A01G1473;Gh_A01G1715;Gh_A02G0279;Gh_A02G0518;Gh_A02G0703;Gh_A02G1382;Gh_A02G1512;Gh_A03G0210;Gh_A03G0365;Gh_A03G0366;Gh_A03G0524;Gh_A03G1284;Gh_A03G1376;Gh_A03G1426;Gh_A03G1639;Gh_A04G0196;Gh_A04G0305;Gh_A04G0887;Gh_A05G0260;Gh_A05G0483;Gh_A05G0484;Gh_A05G0639;Gh_A05G0692;Gh_A05G0801;Gh_A05G0823;Gh_A05G1090;Gh_A05G1155;Gh_…
GO:0048518	positive regulation of biological process	142	3419	2.99233e-05	0.000281563	Gh_A05G3796;Gh_A10G0115;Gh_D05G1883;Gh_D10G0119;Gh_A07G1477;Gh_A09G0482;Gh_D04G0298;Gh_D09G0489;Gh_A12G2432;Gh_A06G1440;Gh_D06G2356;Gh_A02G0682;Gh_D02G0730;Gh_D02G0732;Gh_A05G1005;Gh_A08G1412;Gh_A09G2341;Gh_D05G1123;Gh_D09G1895;Gh_D12G2074;Gh_A03G0199;Gh_A12G2661;Gh_D08G1551;Gh_D12G1934;Gh_A12G0985;Gh_A09G0371;Gh_A09G1391;Gh_D09G0393;Gh_D09G1396;Gh_A03G0563;Gh_A12G1689;Gh_D12G1850;Gh_D13G0476;Gh_…
GO:0010941	regulation of cell death	21	259	3.40681e-05	0.000319188	Gh_A05G0819;Gh_A12G2661;Gh_D08G1551;Gh_D12G1934;Gh_A03G0563;Gh_A12G1689;Gh_D04G0298;Gh_D12G1850;Gh_D13G0476;Gh_A04G0460;Gh_A05G2211;Gh_A09G1257;Gh_D04G0893;Gh_D05G2471;Gh_D09G1258;Gh_D12G2750;Gh_Sca042593G01;Gh_A07G1822;Gh_D02G1773;Gh_D07G2025;Gh_A07G1775
GO:0009808	lignin metabolic process	29	428	3.72779e-05	0.000347092	Gh_A03G0417;Gh_A09G1445;Gh_A11G2920;Gh_A13G1977;Gh_D09G1454;Gh_D10G2461;Gh_D11G3322;Gh_D13G2373;Gh_A02G0578;Gh_A02G0977;Gh_A02G1201;Gh_A02G1219;Gh_A03G0199;Gh_A03G1638;Gh_A05G1005;Gh_A08G0929;Gh_A09G0630;Gh_A12G0204;Gh_A12G2227;Gh_D02G0636;Gh_D03G0508;Gh_D04G1586;Gh_D05G1123;Gh_D08G1135;Gh_D09G0628;Gh_D12G0195;Gh_D12G2714;Gh_A12G1475;Gh_D12G1600
GO:0051274	beta-glucan biosynthetic process	20	241	3.73645e-05	0.000347092	Gh_A04G0787;Gh_A04G1346;Gh_A05G3965;Gh_A06G2111;Gh_A07G1871;Gh_A08G2296;Gh_A10G0327;Gh_A11G0308;Gh_A12G1874;Gh_D03G0455;Gh_D04G0858;Gh_D04G1278;Gh_D05G0079;Gh_D06G1285;Gh_D07G2083;Gh_D08G2355;Gh_D11G0363;Gh_D12G2049;Gh_Sca108718G01;XLOC_063125
GO:0009816	defense response to bacterium, incompatible interaction	15	149	3.84413e-05	0.000355582	Gh_A05G2623;Gh_A07G1822;Gh_A09G0371;Gh_A11G2387;Gh_A12G2121;Gh_A13G1526;Gh_D03G1421;Gh_D04G0298;Gh_D05G2913;Gh_D07G2025;Gh_D09G0393;Gh_D10G2363;Gh_D12G2301;Gh_D13G0174;Gh_D13G1857
GO:0009625	response to insect	13	116	4.06576e-05	0.000374496	Gh_A01G0248;Gh_A08G0693;Gh_A08G0694;Gh_A11G2593;Gh_A12G1613;Gh_D01G0246;Gh_D04G0298;Gh_D08G0810;Gh_D08G0811;Gh_D12G1754;Gh_A09G0923;Gh_D09G0953;Gh_Sca013618G01
GO:0009608	response to symbiont	8	45	4.62991e-05	0.000424204	Gh_A01G1715;Gh_A02G0769;Gh_A05G0639;Gh_A09G0940;Gh_A12G0132;Gh_D02G0815;Gh_D09G0967;Gh_D12G0146
GO:0016311	dephosphorylation	33	523	4.64429e-05	0.000424204	Gh_A02G1712;Gh_A03G0236;Gh_A03G1618;Gh_A04G0881;Gh_A05G0515;Gh_A05G0814;Gh_A05G0931;Gh_A05G3589;Gh_A07G1188;Gh_A08G0349;Gh_A08G1791;Gh_A10G0846;Gh_A11G1975;Gh_A12G1105;Gh_A13G2033;Gh_A13G2104;Gh_D02G0435;Gh_D02G2032;Gh_D03G1334;Gh_D05G0933;Gh_D05G1015;Gh_D05G3907;Gh_D08G0447;Gh_D08G2140;Gh_D11G2000;Gh_D12G1229;Gh_D12G2424;Gh_D12G2508;Gh_D13G0441;Gh_Sca009376G01;XLOC_070688;Gh_A12G1924;Gh_D10G1116
GO:0009863	salicylic acid mediated signaling pathway	15	152	4.84681e-05	0.000440858	Gh_A05G3499;Gh_A06G1585;Gh_D04G0112;Gh_D04G0298;Gh_D05G2642;Gh_D06G1939;Gh_D08G1467;Gh_A03G1365;Gh_A04G0460;Gh_A07G1434;Gh_A09G1257;Gh_D02G1805;Gh_D04G0893;Gh_D07G1530;Gh_D09G1258
GO:0070588	calcium ion transmembrane transport	10	72	4.97954e-05	0.000451051	Gh_A02G1457;Gh_A07G1726;Gh_A08G0581;Gh_A09G1930;Gh_A09G1931;Gh_D03G0256;Gh_D07G1930;Gh_D08G0215;Gh_D08G0676;Gh_D09G2141
GO:1900055	regulation of leaf senescence	12	103	5.42688e-05	0.00048954	Gh_A10G0115;Gh_D05G1883;Gh_D10G0119;Gh_A03G0671;Gh_A05G2793;Gh_A05G3499;Gh_A06G1585;Gh_D04G0112;Gh_D05G2642;Gh_D05G3098;Gh_D06G1939;Gh_D13G0071
GO:0006633	fatty acid biosynthetic process	35	574	5.54746e-05	0.000498359	Gh_A13G0350;Gh_D12G0217;Gh_D13G0393;Gh_A05G0552;Gh_A05G2224;Gh_A05G3948;Gh_A10G0504;Gh_D05G0339;Gh_D05G2484;Gh_D07G1557;Gh_D10G2595;Gh_D11G0389;Gh_Sca055190G01;Gh_A03G1286;Gh_A04G0783;Gh_A05G0127;Gh_A07G0795;Gh_A09G1935;Gh_A10G1904;Gh_A12G1711;Gh_A13G1665;Gh_D01G1810;Gh_D02G1726;Gh_D04G1274;Gh_D05G0189;Gh_D07G1281;Gh_D09G2145;Gh_D12G1872;Gh_D13G2029;Gh_D13G2098;Gh_D05G3148;Gh_A08G1469;Gh_D01G1226…
GO:0009694	jasmonic acid metabolic process	17	192	6.25816e-05	0.0005599	Gh_A05G0552;Gh_A05G2224;Gh_A05G3948;Gh_A08G0315;Gh_A10G0504;Gh_A12G1551;Gh_D02G0989;Gh_D05G0339;Gh_D05G2484;Gh_D07G1557;Gh_D08G0414;Gh_D10G2595;Gh_D11G0389;Gh_Sca055190G01;Gh_A05G2434;Gh_A08G1120;Gh_D08G1403
GO:0009835	fruit ripening	10	74	6.32535e-05	0.000561311	Gh_A02G1046;Gh_A05G1492;Gh_A06G1341;Gh_A07G0773;Gh_A07G0775;Gh_A12G2673;Gh_D05G1663;Gh_D07G0841;Gh_D07G0842;Gh_D12G2746
GO:0071695	anatomical structure maturation	10	74	6.32535e-05	0.000561311	Gh_A02G1046;Gh_A05G1492;Gh_A06G1341;Gh_A07G0773;Gh_A07G0775;Gh_A12G2673;Gh_D05G1663;Gh_D07G0841;Gh_D07G0842;Gh_D12G2746
GO:0042631	cellular response to water deprivation	11	89	6.38011e-05	0.000561604	Gh_A01G1403;Gh_A08G0693;Gh_A08G0694;Gh_A12G2714;Gh_D02G1756;Gh_D08G0810;Gh_D08G0811;Gh_D09G1674;Gh_D10G0181;Gh_D11G2828;Gh_D12G2669
GO:0071462	cellular response to water stimulus	11	89	6.38011e-05	0.000561604	Gh_A01G1403;Gh_A08G0693;Gh_A08G0694;Gh_A12G2714;Gh_D02G1756;Gh_D08G0810;Gh_D08G0811;Gh_D09G1674;Gh_D10G0181;Gh_D11G2828;Gh_D12G2669
GO:1901576	organic substance biosynthetic process	490	14262	6.53767e-05	0.000573162	Gh_D11G1675;XLOC_077495;Gh_A04G0787;Gh_A04G1346;Gh_A05G3965;Gh_A06G2111;Gh_A07G1871;Gh_A08G2296;Gh_A10G0327;Gh_A11G0308;Gh_A12G1874;Gh_D03G0455;Gh_D04G0858;Gh_D04G1278;Gh_D05G0079;Gh_D06G1285;Gh_D07G2083;Gh_D08G2355;Gh_D11G0363;Gh_D12G2049;Gh_Sca108718G01;XLOC_063125;Gh_D11G2828;Gh_A12G1027;Gh_A13G0350;Gh_D12G0217;Gh_D13G0393;Gh_A05G3499;Gh_A06G1585;Gh_A08G1412;Gh_A09G2341;Gh_D04G0112;Gh_D05G2642…
GO:0006468	protein phosphorylation	128	3076	6.82342e-05	0.000595821	Gh_A08G1792;Gh_A10G0115;Gh_D05G1016;Gh_D08G2141;Gh_D10G0119;Gh_A01G0505;Gh_A01G0621;Gh_A01G1507;Gh_A02G1635;Gh_A02G1701;Gh_A03G0193;Gh_A03G0291;Gh_A03G0563;Gh_A03G1368;Gh_A03G1505;Gh_A03G1511;Gh_A05G0168;Gh_A05G0599;Gh_A05G0864;Gh_A05G2138;Gh_A05G2890;Gh_A05G3344;Gh_A06G0079;Gh_A06G0824;Gh_A07G0050;Gh_A07G1312;Gh_A07G1313;Gh_A07G1633;Gh_A07G1775;Gh_A07G1822;Gh_A08G1469;Gh_A09G1391;Gh_A09G1456;Gh_…
GO:0072348	sulfur compound transport	10	75	7.10671e-05	0.000618086	Gh_A03G2168;Gh_A05G2316;Gh_A11G1147;Gh_A11G1864;Gh_D10G0996;Gh_D10G1491;Gh_D11G1301;Gh_D11G2121;Gh_D05G0219;Gh_D05G1223
GO:0030243	cellulose metabolic process	20	256	8.65891e-05	0.000750096	Gh_A04G0787;Gh_A04G1346;Gh_A05G3965;Gh_A06G2111;Gh_A07G1871;Gh_A08G2296;Gh_A10G0327;Gh_A11G0308;Gh_A12G1874;Gh_D03G0455;Gh_D04G0858;Gh_D04G1278;Gh_D05G0079;Gh_D06G1285;Gh_D07G2083;Gh_D08G2355;Gh_D11G0363;Gh_D12G2049;Gh_Sca108718G01;XLOC_063125
GO:1901419	regulation of response to alcohol	27	407	9.64634e-05	0.00083233	Gh_A05G3589;Gh_A06G1910;Gh_A07G1633;Gh_A09G2272;Gh_A11G1463;Gh_D05G3907;Gh_D07G1820;Gh_D07G1831;Gh_D09G2057;Gh_D13G2478;Gh_Sca011440G01;Gh_Sca011684G01;Gh_A03G0212;Gh_A05G2774;Gh_A08G1469;Gh_A10G0115;Gh_A10G0662;Gh_A10G1984;Gh_A12G2432;Gh_D03G1176;Gh_D03G1369;Gh_D04G0019;Gh_D05G3079;Gh_D07G1557;Gh_D08G1765;Gh_D10G0119;Gh_D11G3472
GO:0006464	cellular protein modification process	258	6998	0.000101181	0.000863184	Gh_D07G1272;Gh_Sca014314G01;Gh_Sca162244G01;Gh_A08G1792;Gh_A10G0115;Gh_D05G1016;Gh_D08G2141;Gh_D10G0119;Gh_A03G2086;Gh_A05G3036;Gh_A07G0909;Gh_A10G1984;Gh_D03G1175;Gh_D03G1176;Gh_D04G0606;Gh_D07G0981;Gh_D09G1450;Gh_D13G0197;Gh_A01G1473;Gh_A01G1714;Gh_A02G0671;Gh_A02G1590;Gh_A03G1356;Gh_A03G1662;Gh_A04G0631;Gh_A05G0434;Gh_A05G0534;Gh_A05G0819;Gh_A05G2774;Gh_A06G1172;Gh_A07G0970;Gh_A07G1312;Gh_A07G…
GO:0036211	protein modification process	258	6998	0.000101181	0.000863184	Gh_D07G1272;Gh_Sca014314G01;Gh_Sca162244G01;Gh_A08G1792;Gh_A10G0115;Gh_D05G1016;Gh_D08G2141;Gh_D10G0119;Gh_A03G2086;Gh_A05G3036;Gh_A07G0909;Gh_A10G1984;Gh_D03G1175;Gh_D03G1176;Gh_D04G0606;Gh_D07G0981;Gh_D09G1450;Gh_D13G0197;Gh_A01G1473;Gh_A01G1714;Gh_A02G0671;Gh_A02G1590;Gh_A03G1356;Gh_A03G1662;Gh_A04G0631;Gh_A05G0434;Gh_A05G0534;Gh_A05G0819;Gh_A05G2774;Gh_A06G1172;Gh_A07G0970;Gh_A07G1312;Gh_A07G…
GO:0045488	pectin metabolic process	29	453	0.000101225	0.000863184	Gh_A06G0284;Gh_D06G0304;Gh_A05G3965;Gh_D05G0079;Gh_A10G0735;Gh_A12G2265;Gh_D10G1034;Gh_D12G2415;Gh_A01G0568;Gh_A03G1265;Gh_A04G0787;Gh_A04G1346;Gh_A05G1690;Gh_A05G2220;Gh_A06G0103;Gh_A11G1728;Gh_D02G1704;Gh_D04G0858;Gh_D04G1278;Gh_D05G1880;Gh_D05G2480;Gh_D06G0076;Gh_D07G1799;Gh_D11G1886;XLOC_005806;Gh_A07G0625;Gh_A11G0650;Gh_D07G0692;Gh_D11G0761
GO:0044763	single-organism cellular process	735	22357	0.000105466	0.000895844	Gh_A03G0212;Gh_A07G0865;Gh_A09G0090;Gh_D03G1369;Gh_D07G0937;Gh_D09G0087;Gh_Sca108718G01;XLOC_063125;Gh_D02G1480;Gh_A04G0460;Gh_A09G1257;Gh_D04G0893;Gh_D09G1258;Gh_D11G1675;XLOC_077495;Gh_A04G0787;Gh_A04G1346;Gh_A05G3965;Gh_A06G2111;Gh_A07G1871;Gh_A08G2296;Gh_A10G0327;Gh_A11G0308;Gh_A12G1874;Gh_D03G0455;Gh_D04G0858;Gh_D04G1278;Gh_D05G0079;Gh_D06G1285;Gh_D07G2083;Gh_D08G2355;Gh_D11G0363;Gh_D12G2049…
GO:0010393	galacturonan metabolic process	29	458	0.000122194	0.00103392	Gh_A06G0284;Gh_D06G0304;Gh_A05G3965;Gh_D05G0079;Gh_A10G0735;Gh_A12G2265;Gh_D10G1034;Gh_D12G2415;Gh_A01G0568;Gh_A03G1265;Gh_A04G0787;Gh_A04G1346;Gh_A05G1690;Gh_A05G2220;Gh_A06G0103;Gh_A11G1728;Gh_D02G1704;Gh_D04G0858;Gh_D04G1278;Gh_D05G1880;Gh_D05G2480;Gh_D06G0076;Gh_D07G1799;Gh_D11G1886;XLOC_005806;Gh_A07G0625;Gh_A11G0650;Gh_D07G0692;Gh_D11G0761
GO:0009695	jasmonic acid biosynthetic process	14	147	0.000125272	0.00105209	Gh_A05G0552;Gh_A05G2224;Gh_A05G3948;Gh_A08G0315;Gh_A10G0504;Gh_A12G1551;Gh_D02G0989;Gh_D05G0339;Gh_D05G2484;Gh_D07G1557;Gh_D08G0414;Gh_D10G2595;Gh_D11G0389;Gh_Sca055190G01
GO:0009692	ethylene metabolic process	11	96	0.000127716	0.00105209	Gh_A02G1046;Gh_A05G1492;Gh_A06G1341;Gh_A07G0773;Gh_A07G0775;Gh_A12G2448;Gh_A12G2673;Gh_D05G1663;Gh_D07G0841;Gh_D07G0842;Gh_D12G2746
GO:0009693	ethylene biosynthetic process	11	96	0.000127716	0.00105209	Gh_A02G1046;Gh_A05G1492;Gh_A06G1341;Gh_A07G0773;Gh_A07G0775;Gh_A12G2448;Gh_A12G2673;Gh_D05G1663;Gh_D07G0841;Gh_D07G0842;Gh_D12G2746
GO:0043449	cellular alkene metabolic process	11	96	0.000127716	0.00105209	Gh_A02G1046;Gh_A05G1492;Gh_A06G1341;Gh_A07G0773;Gh_A07G0775;Gh_A12G2448;Gh_A12G2673;Gh_D05G1663;Gh_D07G0841;Gh_D07G0842;Gh_D12G2746
GO:0043450	alkene biosynthetic process	11	96	0.000127716	0.00105209	Gh_A02G1046;Gh_A05G1492;Gh_A06G1341;Gh_A07G0773;Gh_A07G0775;Gh_A12G2448;Gh_A12G2673;Gh_D05G1663;Gh_D07G0841;Gh_D07G0842;Gh_D12G2746
GO:1900673	olefin metabolic process	11	96	0.000127716	0.00105209	Gh_A02G1046;Gh_A05G1492;Gh_A06G1341;Gh_A07G0773;Gh_A07G0775;Gh_A12G2448;Gh_A12G2673;Gh_D05G1663;Gh_D07G0841;Gh_D07G0842;Gh_D12G2746
GO:1900674	olefin biosynthetic process	11	96	0.000127716	0.00105209	Gh_A02G1046;Gh_A05G1492;Gh_A06G1341;Gh_A07G0773;Gh_A07G0775;Gh_A12G2448;Gh_A12G2673;Gh_D05G1663;Gh_D07G0841;Gh_D07G0842;Gh_D12G2746
GO:0048522	positive regulation of cellular process	108	2550	0.000130466	0.00107071	Gh_A05G3796;Gh_A06G1440;Gh_D06G2356;Gh_A02G0682;Gh_D02G0730;Gh_D02G0732;Gh_A03G0199;Gh_A12G2661;Gh_D08G1551;Gh_D12G1934;Gh_A12G0985;Gh_A03G0563;Gh_A12G1689;Gh_D04G0298;Gh_D12G1850;Gh_D13G0476;Gh_A11G0423;Gh_D11G0492;Gh_A03G1639;Gh_A05G1721;Gh_A06G0188;Gh_A11G0440;Gh_D02G2055;Gh_D05G1913;Gh_D06G0184;Gh_D11G0511;Gh_A01G0119;Gh_A01G0495;Gh_A02G0977;Gh_A03G0365;Gh_A03G1284;Gh_A05G3310;Gh_A05G3751;Gh_…
GO:0006857	oligopeptide transport	17	204	0.000131791	0.00107753	Gh_A06G1380;Gh_A07G1544;Gh_A08G1434;Gh_A09G1427;Gh_A09G1671;Gh_A10G1401;Gh_A11G0395;Gh_A13G0105;Gh_D02G1791;Gh_D03G1130;Gh_D05G2333;Gh_D06G1724;Gh_D08G1728;Gh_D08G2424;Gh_D09G1766;Gh_D10G0802;Gh_D13G0121
GO:0043067	regulation of programmed cell death	15	167	0.000140997	0.0011485	Gh_A05G0819;Gh_A12G2661;Gh_D08G1551;Gh_D12G1934;Gh_A04G0460;Gh_A05G2211;Gh_A09G1257;Gh_D04G0893;Gh_D05G2471;Gh_D09G1258;Gh_D12G2750;Gh_Sca042593G01;Gh_A07G1822;Gh_D02G1773;Gh_D07G2025
GO:0015833	peptide transport	17	208	0.000166499	0.00135118	Gh_A06G1380;Gh_A07G1544;Gh_A08G1434;Gh_A09G1427;Gh_A09G1671;Gh_A10G1401;Gh_A11G0395;Gh_A13G0105;Gh_D02G1791;Gh_D03G1130;Gh_D05G2333;Gh_D06G1724;Gh_D08G1728;Gh_D08G2424;Gh_D09G1766;Gh_D10G0802;Gh_D13G0121
GO:0042343	indole glucosinolate metabolic process	10	83	0.00016857	0.00136292	Gh_A05G3499;Gh_A06G1585;Gh_A08G1412;Gh_A09G2341;Gh_D04G0112;Gh_D05G2642;Gh_D06G1939;Gh_D09G1895;Gh_D12G2074;Gh_D07G2084
GO:0044249	cellular biosynthetic process	476	13964	0.000183554	0.00147859	Gh_D11G1675;XLOC_077495;Gh_A04G0787;Gh_A04G1346;Gh_A05G3965;Gh_A06G2111;Gh_A07G1871;Gh_A08G2296;Gh_A10G0327;Gh_A11G0308;Gh_A12G1874;Gh_D03G0455;Gh_D04G0858;Gh_D04G1278;Gh_D05G0079;Gh_D06G1285;Gh_D07G2083;Gh_D08G2355;Gh_D11G0363;Gh_D12G2049;Gh_Sca108718G01;XLOC_063125;Gh_D11G2828;Gh_A12G1027;Gh_A01G0279;Gh_D12G2750;Gh_A13G0350;Gh_D12G0217;Gh_D13G0393;Gh_A05G3499;Gh_A06G1585;Gh_A08G1412;Gh_A09G2341…
GO:1902531	regulation of intracellular signal transduction	14	154	0.00020468	0.00163842	Gh_A11G0423;Gh_D11G0492;Gh_A04G0305;Gh_A05G0434;Gh_A12G1171;Gh_A13G1254;Gh_D01G0450;Gh_D04G0298;Gh_D05G0148;Gh_D05G2745;Gh_D05G3348;Gh_D08G2484;Gh_D12G1291;XLOC_062240
GO:0034285	response to disaccharide	20	273	0.000205436	0.00163842	Gh_A02G0682;Gh_A04G1106;Gh_A05G3310;Gh_A08G0792;Gh_A09G0840;Gh_A12G0538;Gh_D02G0730;Gh_D02G0732;Gh_D04G0293;Gh_D04G1714;Gh_D05G1519;Gh_D05G2745;Gh_D07G1030;Gh_D07G1272;Gh_D08G0970;Gh_D11G1675;Gh_D13G2478;Gh_Sca014314G01;XLOC_062240;Gh_D04G0298
GO:0006817	phosphate ion transport	10	85	0.000205647	0.00163842	Gh_A03G0889;Gh_A07G1937;Gh_A10G0253;Gh_A13G1033;Gh_D02G1271;Gh_D07G2154;Gh_D10G0234;Gh_A03G2168;Gh_A11G1864;Gh_D11G2121
GO:0010363	regulation of plant-type hypersensitive response	7	42	0.000210842	0.001648	Gh_A04G0460;Gh_A09G1257;Gh_D04G0893;Gh_D09G1258;Gh_A07G1822;Gh_D02G1773;Gh_D07G2025
GO:0006063	uronic acid metabolic process	4	11	0.000211631	0.001648	Gh_D05G0021;Gh_A05G3665;Gh_A10G1134;Gh_D04G0825
GO:0019586	galacturonate metabolic process	4	11	0.000211631	0.001648	Gh_D05G0021;Gh_A05G3665;Gh_A10G1134;Gh_D04G0825
GO:0072659	protein localization to plasma membrane	4	11	0.000211631	0.001648	Gh_A04G0460;Gh_A09G1257;Gh_D04G0893;Gh_D09G1258
GO:0080136	priming of cellular response to stress	4	11	0.000211631	0.001648	Gh_A03G0291;Gh_A05G0864;Gh_D03G1283;Gh_D05G3876
GO:1990778	protein localization to cell periphery	4	11	0.000211631	0.001648	Gh_A04G0460;Gh_A09G1257;Gh_D04G0893;Gh_D09G1258
GO:0002238	response to molecule of fungal origin	6	30	0.000212133	0.001648	Gh_A06G1407;Gh_A10G2166;Gh_A13G0350;Gh_D06G1750;Gh_D12G0217;Gh_D13G0393
GO:0009250	glucan biosynthetic process	26	405	0.000215389	0.00166736	Gh_A04G0787;Gh_A04G1346;Gh_A05G3965;Gh_A06G2111;Gh_A07G1871;Gh_A08G2296;Gh_A10G0327;Gh_A11G0308;Gh_A12G1874;Gh_D03G0455;Gh_D04G0858;Gh_D04G1278;Gh_D05G0079;Gh_D06G1285;Gh_D07G2083;Gh_D08G2355;Gh_D11G0363;Gh_D12G2049;Gh_Sca108718G01;XLOC_063125;Gh_A03G0598;Gh_A07G1434;Gh_A11G0073;Gh_D03G0886;Gh_D07G1530;Gh_D11G0077
GO:0009058	biosynthetic process	511	15122	0.000216934	0.00167338	Gh_D11G1675;XLOC_077495;Gh_A04G0787;Gh_A04G1346;Gh_A05G3965;Gh_A06G2111;Gh_A07G1871;Gh_A08G2296;Gh_A10G0327;Gh_A11G0308;Gh_A12G1874;Gh_D03G0455;Gh_D04G0858;Gh_D04G1278;Gh_D05G0079;Gh_D06G1285;Gh_D07G2083;Gh_D08G2355;Gh_D11G0363;Gh_D12G2049;Gh_Sca108718G01;XLOC_063125;Gh_D11G2828;Gh_A08G2083;Gh_A08G2454;Gh_D08G2646;Gh_A12G1027;Gh_A01G0279;Gh_D12G2750;Gh_A13G0350;Gh_D12G0217;Gh_D13G0393;Gh_A05G3499…
GO:0055076	transition metal ion homeostasis	19	255	0.000236244	0.00181592	Gh_D10G1634;Gh_A02G1765;Gh_A09G2418;Gh_D03G1711;Gh_A01G1913;Gh_A04G0263;Gh_A04G0265;Gh_A11G2914;Gh_D01G2172;Gh_D12G1507;Gh_A08G1780;Gh_D08G2126;Gh_A03G0889;Gh_D02G1271;Gh_A06G1380;Gh_A09G1671;Gh_D06G1724;Gh_D09G1766;Gh_D11G0332
GO:0010150	leaf senescence	29	479	0.000259189	0.00197836	Gh_A01G1726;Gh_A03G1332;Gh_A05G2928;Gh_A05G3310;Gh_A06G1407;Gh_A07G2132;Gh_A08G0693;Gh_A08G0694;Gh_A08G1191;Gh_A08G1434;Gh_A09G1272;Gh_A10G2166;Gh_A12G2121;Gh_A12G2448;Gh_A12G2456;Gh_A13G0105;Gh_D01G1975;Gh_D04G0293;Gh_D04G0298;Gh_D04G0712;Gh_D05G1342;Gh_D06G1750;Gh_D07G2341;Gh_D08G0810;Gh_D08G0811;Gh_D08G1728;Gh_D09G1275;Gh_D12G2301;Gh_D13G0121
GO:0010260	organ senescence	29	479	0.000259189	0.00197836	Gh_A01G1726;Gh_A03G1332;Gh_A05G2928;Gh_A05G3310;Gh_A06G1407;Gh_A07G2132;Gh_A08G0693;Gh_A08G0694;Gh_A08G1191;Gh_A08G1434;Gh_A09G1272;Gh_A10G2166;Gh_A12G2121;Gh_A12G2448;Gh_A12G2456;Gh_A13G0105;Gh_D01G1975;Gh_D04G0293;Gh_D04G0298;Gh_D04G0712;Gh_D05G1342;Gh_D06G1750;Gh_D07G2341;Gh_D08G0810;Gh_D08G0811;Gh_D08G1728;Gh_D09G1275;Gh_D12G2301;Gh_D13G0121
GO:0071446	cellular response to salicylic acid stimulus	15	178	0.00028338	0.00214989	Gh_A05G3499;Gh_A06G1585;Gh_D04G0112;Gh_D04G0298;Gh_D05G2642;Gh_D06G1939;Gh_D08G1467;Gh_A03G1365;Gh_A04G0460;Gh_A07G1434;Gh_A09G1257;Gh_D02G1805;Gh_D04G0893;Gh_D07G1530;Gh_D09G1258
GO:0016998	cell wall macromolecule catabolic process	11	105	0.000283632	0.00214989	Gh_A10G1360;Gh_D10G1110;Gh_A01G1457;Gh_A08G1784;Gh_A09G0630;Gh_A10G1271;Gh_A13G0514;Gh_D01G1698;Gh_D09G0628;Gh_D09G2016;Gh_D13G0617
GO:0070413	trehalose metabolism in response to stress	6	32	0.000307839	0.0023253	Gh_A08G0782;Gh_A10G0318;Gh_D02G1670;Gh_D05G3263;Gh_D10G0324;Gh_Sca011773G01
GO:0060688	regulation of morphogenesis of a branching structure	4	12	0.000310018	0.00232567	Gh_A02G1635;Gh_A11G1615;Gh_D03G0087;Gh_D11G1774
GO:2000032	regulation of secondary shoot formation	4	12	0.000310018	0.00232567	Gh_A02G1635;Gh_A11G1615;Gh_D03G0087;Gh_D11G1774
GO:0042886	amide transport	18	240	0.000314402	0.00235048	Gh_A06G1380;Gh_A07G1544;Gh_A08G1434;Gh_A09G1427;Gh_A09G1671;Gh_A10G1401;Gh_A11G0395;Gh_A13G0105;Gh_D02G1791;Gh_D03G1130;Gh_D05G2333;Gh_D06G1724;Gh_D08G1728;Gh_D08G2424;Gh_D09G1766;Gh_D10G0802;Gh_D13G0121;Gh_A11G2882
GO:0009862	systemic acquired resistance, salicylic acid mediated signaling pathway	7	45	0.000328383	0.00244662	Gh_A05G3499;Gh_A06G1585;Gh_D04G0112;Gh_D04G0298;Gh_D05G2642;Gh_D06G1939;Gh_D08G1467
GO:0010119	regulation of stomatal movement	22	327	0.00033699	0.00250221	Gh_A08G1469;Gh_A13G0566;Gh_D08G1765;Gh_D11G3472;Gh_A03G0212;Gh_D03G1369;Gh_D07G0028;Gh_D08G2498;Gh_A04G0460;Gh_A05G3589;Gh_A07G2024;Gh_A08G1120;Gh_A09G1257;Gh_A10G0662;Gh_D04G0893;Gh_D07G0187;Gh_D08G1403;Gh_D09G1258;Gh_D12G2415;Gh_D12G2750;Gh_A10G0115;Gh_D10G0119
GO:0009744	response to sucrose	19	263	0.000348162	0.0025764	Gh_A02G0682;Gh_A04G1106;Gh_A05G3310;Gh_A08G0792;Gh_A09G0840;Gh_A12G0538;Gh_D02G0730;Gh_D02G0732;Gh_D04G0293;Gh_D04G1714;Gh_D05G1519;Gh_D05G2745;Gh_D07G1030;Gh_D07G1272;Gh_D08G0970;Gh_D11G1675;Gh_D13G2478;Gh_Sca014314G01;XLOC_062240
GO:0031348	negative regulation of defense response	18	245	0.000402654	0.00296957	Gh_A02G1635;Gh_A11G1615;Gh_D03G0087;Gh_D11G1774;Gh_D13G0820;Gh_A12G2506;Gh_D12G2633;Gh_A04G0460;Gh_A09G1257;Gh_D04G0893;Gh_D09G1258;Gh_A07G1822;Gh_D02G1773;Gh_D07G2025;Gh_A07G1775;Gh_A08G1120;Gh_D04G0298;Gh_D08G1403
GO:0010025	wax biosynthetic process	10	93	0.000429495	0.00315686	Gh_A03G1286;Gh_A05G3652;Gh_A05G3963;Gh_A08G2083;Gh_A08G2454;Gh_D01G1810;Gh_D02G1726;Gh_D05G3148;Gh_D07G1281;Gh_D08G2646
GO:0043619	regulation of transcription from RNA polymerase II promoter in response to oxidative stress	4	13	0.000437336	0.0032037	Gh_A08G1412;Gh_A09G2341;Gh_D09G1895;Gh_D12G2074
GO:0015709	thiosulfate transport	3	6	0.000480645	0.00349749	Gh_A03G2168;Gh_A11G1864;Gh_D11G2121
GO:0071422	succinate transmembrane transport	3	6	0.000480645	0.00349749	Gh_A03G2168;Gh_A11G1864;Gh_D11G2121
GO:1900424	regulation of defense response to bacterium	12	130	0.000494574	0.0035869	Gh_A02G1635;Gh_A11G1615;Gh_D03G0087;Gh_D11G1774;Gh_D13G0820;Gh_A07G1477;Gh_A09G0482;Gh_D04G0298;Gh_D09G0489;Gh_A12G2432;Gh_A12G2506;Gh_D12G2633
GO:0016567	protein ubiquitination	75	1708	0.00049738	0.0035953	Gh_A03G2086;Gh_A05G3036;Gh_A07G0909;Gh_A10G1984;Gh_D03G1175;Gh_D03G1176;Gh_D04G0606;Gh_D07G0981;Gh_D09G1450;Gh_D13G0197;Gh_A01G1473;Gh_A01G1714;Gh_A02G0671;Gh_A02G1590;Gh_A03G1356;Gh_A03G1662;Gh_A04G0631;Gh_A05G0434;Gh_A05G0534;Gh_A05G0819;Gh_A05G2774;Gh_A06G1172;Gh_A07G0970;Gh_A07G1312;Gh_A07G1313;Gh_A08G0233;Gh_A09G0679;Gh_A09G0717;Gh_A09G1261;Gh_A09G2087;Gh_A10G0168;Gh_A10G0253;Gh_A10G1526;Gh_…
GO:0042542	response to hydrogen peroxide	16	209	0.000528376	0.00380675	Gh_A02G0682;Gh_A02G1201;Gh_A07G0622;Gh_A09G2418;Gh_A11G0980;Gh_A12G2121;Gh_D01G0090;Gh_D02G0730;Gh_D02G0732;Gh_D03G0254;Gh_D03G0904;Gh_D07G0689;Gh_D09G0595;Gh_D11G1131;Gh_D12G2301;Gh_A05G2095
GO:0001944	vasculature development	9	79	0.000537171	0.00383217	Gh_A02G1046;Gh_A09G1760;Gh_A12G0216;Gh_A12G1953;Gh_A12G2673;Gh_D02G2086;Gh_D09G1869;Gh_D12G2133;Gh_D12G2746
GO:0072358	cardiovascular system development	9	79	0.000537171	0.00383217	Gh_A02G1046;Gh_A09G1760;Gh_A12G0216;Gh_A12G1953;Gh_A12G2673;Gh_D02G2086;Gh_D09G1869;Gh_D12G2133;Gh_D12G2746
GO:0072359	circulatory system development	9	79	0.000537171	0.00383217	Gh_A02G1046;Gh_A09G1760;Gh_A12G0216;Gh_A12G1953;Gh_A12G2673;Gh_D02G2086;Gh_D09G1869;Gh_D12G2133;Gh_D12G2746
GO:2000038	regulation of stomatal complex development	7	49	0.000561085	0.00398973	Gh_A03G0291;Gh_A05G0864;Gh_A10G0115;Gh_D03G1283;Gh_D05G3876;Gh_D10G0119;Gh_A07G2024
GO:0010185	regulation of cellular defense response	4	14	0.000597972	0.00423822	Gh_A04G0460;Gh_A09G1257;Gh_D04G0893;Gh_D09G1258
GO:0006022	aminoglycan metabolic process	10	97	0.000601401	0.00424873	Gh_A09G0630;Gh_A10G1271;Gh_A12G2714;Gh_D09G0628;Gh_D09G2016;Gh_D12G2669;Gh_A07G0625;Gh_A11G0650;Gh_D07G0692;Gh_D11G0761
GO:0010193	response to ozone	11	115	0.000620357	0.00436851	Gh_A05G3831;Gh_A05G3948;Gh_A06G1407;Gh_A08G1120;Gh_A10G2166;Gh_A12G2121;Gh_D05G0339;Gh_D05G1184;Gh_D06G1750;Gh_D08G1403;Gh_D12G2301
GO:0009699	phenylpropanoid biosynthetic process	29	508	0.00066582	0.00467358	Gh_A12G0204;Gh_D04G1586;Gh_A02G0578;Gh_A02G0977;Gh_A02G1201;Gh_A02G1219;Gh_A03G0199;Gh_A03G0417;Gh_A03G1638;Gh_A05G1005;Gh_A08G0929;Gh_A09G0630;Gh_A09G1445;Gh_A11G2920;Gh_A12G2227;Gh_D02G0636;Gh_D03G0508;Gh_D05G1123;Gh_D08G1135;Gh_D09G0628;Gh_D09G1454;Gh_D11G3322;Gh_D12G0195;Gh_D12G2714;Gh_D03G0707;Gh_A10G1835;Gh_D10G2528;Gh_A09G1935;Gh_D09G2145
GO:0008152	metabolic process	999	31600	0.000695282	0.00486475	Gh_D02G1480;Gh_D11G1675;XLOC_077495;Gh_A02G0866;Gh_A03G0598;Gh_A05G2724;Gh_A05G3992;Gh_A08G0195;Gh_A08G1784;Gh_A11G0455;Gh_A11G1910;Gh_D02G0992;Gh_D03G0483;Gh_D03G0886;Gh_D05G3030;Gh_D05G3929;Gh_D08G0272;Gh_D11G2065;Gh_D11G3437;Gh_Sca010556G01;XLOC_083441;Gh_A04G0787;Gh_A04G1346;Gh_A05G3965;Gh_A06G2111;Gh_A07G1871;Gh_A08G2296;Gh_A10G0327;Gh_A11G0308;Gh_A12G1874;Gh_D03G0455;Gh_D04G0858;Gh_D04G1278…
GO:0010166	wax metabolic process	10	99	0.000706624	0.00492831	Gh_A03G1286;Gh_A05G3652;Gh_A05G3963;Gh_A08G2083;Gh_A08G2454;Gh_D01G1810;Gh_D02G1726;Gh_D05G3148;Gh_D07G1281;Gh_D08G2646
GO:0071704	organic substance metabolic process	891	27938	0.000709054	0.00492951	Gh_D02G1480;Gh_D11G1675;XLOC_077495;Gh_A02G0866;Gh_A03G0598;Gh_A05G2724;Gh_A05G3992;Gh_A08G0195;Gh_A08G1784;Gh_A11G0455;Gh_A11G1910;Gh_D02G0992;Gh_D03G0483;Gh_D03G0886;Gh_D05G3030;Gh_D05G3929;Gh_D08G0272;Gh_D11G2065;Gh_D11G3437;Gh_Sca010556G01;XLOC_083441;Gh_A04G0787;Gh_A04G1346;Gh_A05G3965;Gh_A06G2111;Gh_A07G1871;Gh_A08G2296;Gh_A10G0327;Gh_A11G0308;Gh_A12G1874;Gh_D03G0455;Gh_D04G0858;Gh_D04G1278…
GO:0009646	response to absence of light	13	155	0.000734386	0.00508941	Gh_A05G0080;Gh_A08G0693;Gh_A08G0694;Gh_A09G0840;Gh_D05G0142;Gh_D07G1030;Gh_D08G0810;Gh_D08G0811;Gh_D11G1675;Gh_D13G2127;XLOC_032010;XLOC_068035;XLOC_068036
GO:0051273	beta-glucan metabolic process	20	303	0.000776236	0.00536242	Gh_A04G0787;Gh_A04G1346;Gh_A05G3965;Gh_A06G2111;Gh_A07G1871;Gh_A08G2296;Gh_A10G0327;Gh_A11G0308;Gh_A12G1874;Gh_D03G0455;Gh_D04G0858;Gh_D04G1278;Gh_D05G0079;Gh_D06G1285;Gh_D07G2083;Gh_D08G2355;Gh_D11G0363;Gh_D12G2049;Gh_Sca108718G01;XLOC_063125
GO:0044710	single-organism metabolic process	436	12905	0.000791292	0.00541597	Gh_D02G1480;Gh_D11G1675;XLOC_077495;Gh_A04G0787;Gh_A04G1346;Gh_A05G3965;Gh_A06G2111;Gh_A07G1871;Gh_A08G2296;Gh_A10G0327;Gh_A11G0308;Gh_A12G1874;Gh_D03G0455;Gh_D04G0858;Gh_D04G1278;Gh_D05G0079;Gh_D06G1285;Gh_D07G2083;Gh_D08G2355;Gh_D11G0363;Gh_D12G2049;Gh_Sca108718G01;XLOC_063125;Gh_D11G2828;Gh_A12G1027;Gh_A13G0350;Gh_D12G0217;Gh_D13G0393;Gh_A05G3499;Gh_A06G1585;Gh_A08G1412;Gh_A09G2341;Gh_D04G0112…
GO:0019441	tryptophan catabolic process to kynurenine	4	15	0.000796393	0.00541597	Gh_A05G2623;Gh_D05G2913;Gh_D10G2363;Gh_D13G0174
GO:0060860	regulation of floral organ abscission	4	15	0.000796393	0.00541597	Gh_A02G1701;Gh_A03G0563;Gh_A12G1689;Gh_D12G1850
GO:0060862	negative regulation of floral organ abscission	4	15	0.000796393	0.00541597	Gh_A02G1701;Gh_A03G0563;Gh_A12G1689;Gh_D12G1850
GO:0070189	kynurenine metabolic process	4	15	0.000796393	0.00541597	Gh_A05G2623;Gh_D05G2913;Gh_D10G2363;Gh_D13G0174
GO:0033591	response to L-ascorbic acid	3	7	0.000822617	0.00557694	Gh_A08G0343;Gh_D08G0439;Gh_D11G1675
GO:0033609	oxalate metabolic process	2	2	0.000871284	0.00585235	Gh_A08G2389;Gh_D08G1949
GO:0033611	oxalate catabolic process	2	2	0.000871284	0.00585235	Gh_A08G2389;Gh_D08G1949
GO:1902457	negative regulation of stomatal opening	2	2	0.000871284	0.00585235	Gh_A10G0115;Gh_D10G0119
GO:0080142	regulation of salicylic acid biosynthetic process	5	26	0.000874544	0.00585623	Gh_A09G0482;Gh_A09G1391;Gh_D04G0298;Gh_D09G0489;Gh_D09G1396
GO:0044237	cellular metabolic process	847	26498	0.000880992	0.00588136	Gh_D02G1480;Gh_D11G1675;XLOC_077495;Gh_A02G0866;Gh_A03G0598;Gh_A05G2724;Gh_A05G3992;Gh_A08G0195;Gh_A08G1784;Gh_A11G0455;Gh_A11G1910;Gh_D02G0992;Gh_D03G0483;Gh_D03G0886;Gh_D05G3030;Gh_D05G3929;Gh_D08G0272;Gh_D11G2065;Gh_D11G3437;Gh_Sca010556G01;XLOC_083441;Gh_A04G0787;Gh_A04G1346;Gh_A05G3965;Gh_A06G2111;Gh_A07G1871;Gh_A08G2296;Gh_A10G0327;Gh_A11G0308;Gh_A12G1874;Gh_D03G0455;Gh_D04G0858;Gh_D04G1278…
GO:0009269	response to desiccation	10	102	0.000892522	0.00594017	Gh_A05G0390;Gh_A05G0391;Gh_A08G1412;Gh_A09G2341;Gh_A11G0835;Gh_D05G0507;Gh_D05G0508;Gh_D09G1895;Gh_D11G0978;Gh_D12G2074
GO:0016053	organic acid biosynthetic process	70	1606	0.00091221	0.00603441	Gh_D11G1675;Gh_A13G0350;Gh_D12G0217;Gh_D13G0393;Gh_A01G0280;Gh_D01G0291;Gh_D09G1926;Gh_D09G1963;Gh_A11G2077;Gh_A11G2673;Gh_D11G3035;Gh_A05G0552;Gh_A05G2224;Gh_A05G3948;Gh_A10G0504;Gh_D05G0339;Gh_D05G2484;Gh_D07G1557;Gh_D10G2595;Gh_D11G0389;Gh_Sca055190G01;Gh_A08G0315;Gh_A12G1551;Gh_D02G0989;Gh_D08G0414;Gh_A05G3665;Gh_A10G1134;Gh_D04G0825;Gh_D11G2709;Gh_A03G1286;Gh_A04G0783;Gh_A05G0127;Gh_A07G0795…
GO:0046394	carboxylic acid biosynthetic process	70	1606	0.00091221	0.00603441	Gh_D11G1675;Gh_A13G0350;Gh_D12G0217;Gh_D13G0393;Gh_A01G0280;Gh_D01G0291;Gh_D09G1926;Gh_D09G1963;Gh_A11G2077;Gh_A11G2673;Gh_D11G3035;Gh_A05G0552;Gh_A05G2224;Gh_A05G3948;Gh_A10G0504;Gh_D05G0339;Gh_D05G2484;Gh_D07G1557;Gh_D10G2595;Gh_D11G0389;Gh_Sca055190G01;Gh_A08G0315;Gh_A12G1551;Gh_D02G0989;Gh_D08G0414;Gh_A05G3665;Gh_A10G1134;Gh_D04G0825;Gh_D11G2709;Gh_A03G1286;Gh_A04G0783;Gh_A05G0127;Gh_A07G0795…
GO:0032446	protein modification by small protein conjugation	76	1778	0.000964195	0.00635903	Gh_A03G2086;Gh_A05G3036;Gh_A07G0909;Gh_A10G1984;Gh_D03G1175;Gh_D03G1176;Gh_D04G0606;Gh_D07G0981;Gh_D09G1450;Gh_D13G0197;Gh_A01G1473;Gh_A01G1714;Gh_A02G0671;Gh_A02G1590;Gh_A03G1356;Gh_A03G1662;Gh_A04G0631;Gh_A05G0434;Gh_A05G0534;Gh_A05G0819;Gh_A05G2774;Gh_A06G1172;Gh_A07G0970;Gh_A07G1312;Gh_A07G1313;Gh_A08G0233;Gh_A09G0679;Gh_A09G0717;Gh_A09G1261;Gh_A09G2087;Gh_A10G0168;Gh_A10G0253;Gh_A10G1526;Gh_…
GO:0018209	peptidyl-serine modification	18	265	0.00100355	0.00659867	Gh_Sca162244G01;Gh_A01G0621;Gh_A02G1635;Gh_A03G0193;Gh_A03G1505;Gh_A05G0418;Gh_A10G1756;Gh_A11G1615;Gh_A13G0566;Gh_D01G2360;Gh_D02G1973;Gh_D03G0087;Gh_D03G0609;Gh_D03G1388;Gh_D05G0599;Gh_D06G1080;Gh_D11G1774;Gh_D13G1983
GO:0045087	innate immune response	52	1118	0.0010235	0.00670964	Gh_A08G1120;Gh_D04G0298;Gh_D08G1403;Gh_A06G1172;Gh_A07G1067;Gh_A07G2024;Gh_A09G0717;Gh_D06G1459;Gh_D09G2465;Gh_A03G0291;Gh_A05G0864;Gh_A05G1283;Gh_A07G1822;Gh_A09G0482;Gh_A10G1271;Gh_D03G1283;Gh_D05G1455;Gh_D05G3876;Gh_D07G0584;Gh_D07G2025;Gh_D09G0489;Gh_D09G2016;Gh_A09G1677;Gh_A11G2387;Gh_A13G1526;Gh_D09G1773;Gh_D13G1857;Gh_A05G1997;Gh_A09G0371;Gh_A11G2027;Gh_D05G3799;Gh_D09G0393;Gh_D11G2307;Gh_…
GO:0006023	aminoglycan biosynthetic process	4	16	0.00103711	0.00671815	Gh_A07G0625;Gh_A11G0650;Gh_D07G0692;Gh_D11G0761
GO:0006024	glycosaminoglycan biosynthetic process	4	16	0.00103711	0.00671815	Gh_A07G0625;Gh_A11G0650;Gh_D07G0692;Gh_D11G0761
GO:0006065	UDP-glucuronate biosynthetic process	4	16	0.00103711	0.00671815	Gh_A07G0625;Gh_A11G0650;Gh_D07G0692;Gh_D11G0761
GO:0030203	glycosaminoglycan metabolic process	4	16	0.00103711	0.00671815	Gh_A07G0625;Gh_A11G0650;Gh_D07G0692;Gh_D11G0761
GO:0006631	fatty acid metabolic process	42	855	0.00108586	0.0070131	Gh_A13G0350;Gh_D12G0217;Gh_D13G0393;Gh_A05G0552;Gh_A05G2224;Gh_A05G3948;Gh_A10G0504;Gh_D05G0339;Gh_D05G2484;Gh_D07G1557;Gh_D10G2595;Gh_D11G0389;Gh_Sca055190G01;Gh_A11G3098;Gh_D08G0432;Gh_D11G3478;Gh_A03G1286;Gh_A13G1665;Gh_D01G1810;Gh_D02G1726;Gh_D13G2029;Gh_A04G0783;Gh_A05G0127;Gh_A07G0795;Gh_A09G1935;Gh_A10G1904;Gh_A12G1711;Gh_D04G1274;Gh_D05G0189;Gh_D07G1281;Gh_D09G2145;Gh_D12G1872;Gh_D13G2098…
GO:0031098	stress-activated protein kinase signaling cascade	10	105	0.00111676	0.00719138	Gh_A05G1997;Gh_A08G1792;Gh_A10G0115;Gh_A11G0423;Gh_A12G2448;Gh_D05G1016;Gh_D05G3799;Gh_D08G2141;Gh_D10G0119;Gh_D11G0492
GO:0009968	negative regulation of signal transduction	24	407	0.00120179	0.00771622	Gh_A04G0305;Gh_A05G0434;Gh_A12G1171;Gh_A13G1254;Gh_D01G0450;Gh_D04G0298;Gh_D05G0148;Gh_D05G2745;Gh_D05G3348;Gh_D08G2484;Gh_D12G1291;XLOC_062240;Gh_A05G3589;Gh_A06G1910;Gh_A07G1633;Gh_A09G2272;Gh_A11G1463;Gh_D05G3907;Gh_D07G1820;Gh_D07G1831;Gh_D09G2057;Gh_D13G2478;Gh_Sca011440G01;Gh_Sca011684G01
GO:0000289	nuclear-transcribed mRNA poly(A) tail shortening	5	28	0.0012443	0.0079424	Gh_A08G0068;Gh_A09G0923;Gh_D08G0109;Gh_D09G0953;Gh_Sca013618G01
GO:0006878	cellular copper ion homeostasis	5	28	0.0012443	0.0079424	Gh_A01G1913;Gh_A04G0263;Gh_A04G0265;Gh_A11G2914;Gh_D01G2172
GO:0010483	pollen tube reception	8	72	0.00127433	0.00808679	Gh_A07G1633;Gh_A09G2272;Gh_A11G1463;Gh_D07G1820;Gh_D07G1831;Gh_D09G2057;Gh_Sca011440G01;Gh_Sca011684G01
GO:0051703	intraspecies interaction between organisms	8	72	0.00127433	0.00808679	Gh_A07G1633;Gh_A09G2272;Gh_A11G1463;Gh_D07G1820;Gh_D07G1831;Gh_D09G2057;Gh_Sca011440G01;Gh_Sca011684G01
GO:0043335	protein unfolding	3	8	0.00128727	0.00814522	Gh_A07G0622;Gh_D03G0904;Gh_D07G0689
GO:0043618	regulation of transcription from RNA polymerase II promoter in response to stress	4	17	0.00132465	0.00833347	Gh_A08G1412;Gh_A09G2341;Gh_D09G1895;Gh_D12G2074
GO:1901527	abscisic acid-activated signaling pathway involved in stomatal movement	4	17	0.00132465	0.00833347	Gh_A04G0631;Gh_A07G1436;Gh_A11G2894;Gh_D04G1092
GO:0010648	negative regulation of cell communication	24	411	0.00136962	0.00856701	Gh_A04G0305;Gh_A05G0434;Gh_A12G1171;Gh_A13G1254;Gh_D01G0450;Gh_D04G0298;Gh_D05G0148;Gh_D05G2745;Gh_D05G3348;Gh_D08G2484;Gh_D12G1291;XLOC_062240;Gh_A05G3589;Gh_A06G1910;Gh_A07G1633;Gh_A09G2272;Gh_A11G1463;Gh_D05G3907;Gh_D07G1820;Gh_D07G1831;Gh_D09G2057;Gh_D13G2478;Gh_Sca011440G01;Gh_Sca011684G01
GO:0023057	negative regulation of signaling	24	411	0.00136962	0.00856701	Gh_A04G0305;Gh_A05G0434;Gh_A12G1171;Gh_A13G1254;Gh_D01G0450;Gh_D04G0298;Gh_D05G0148;Gh_D05G2745;Gh_D05G3348;Gh_D08G2484;Gh_D12G1291;XLOC_062240;Gh_A05G3589;Gh_A06G1910;Gh_A07G1633;Gh_A09G2272;Gh_A11G1463;Gh_D05G3907;Gh_D07G1820;Gh_D07G1831;Gh_D09G2057;Gh_D13G2478;Gh_Sca011440G01;Gh_Sca011684G01
GO:0007338	single fertilization	9	90	0.00138219	0.0086209	Gh_A07G1633;Gh_A09G2272;Gh_A11G1463;Gh_D07G1820;Gh_D07G1831;Gh_D09G2057;Gh_D11G1622;Gh_Sca011440G01;Gh_Sca011684G01
GO:0055070	copper ion homeostasis	6	42	0.00138644	0.00862279	Gh_D10G1634;Gh_A01G1913;Gh_A04G0263;Gh_A04G0265;Gh_A11G2914;Gh_D01G2172
GO:0006955	immune response	52	1135	0.00141163	0.0087545	Gh_A08G1120;Gh_D04G0298;Gh_D08G1403;Gh_A06G1172;Gh_A07G1067;Gh_A07G2024;Gh_A09G0717;Gh_D06G1459;Gh_D09G2465;Gh_A03G0291;Gh_A05G0864;Gh_A05G1283;Gh_A07G1822;Gh_A09G0482;Gh_A10G1271;Gh_D03G1283;Gh_D05G1455;Gh_D05G3876;Gh_D07G0584;Gh_D07G2025;Gh_D09G0489;Gh_D09G2016;Gh_A09G1677;Gh_A11G2387;Gh_A13G1526;Gh_D09G1773;Gh_D13G1857;Gh_A05G1997;Gh_A09G0371;Gh_A11G2027;Gh_D05G3799;Gh_D09G0393;Gh_D11G2307;Gh_…
GO:0048366	leaf development	57	1274	0.00146915	0.00908544	Gh_A05G0814;Gh_A05G1690;Gh_A05G2220;Gh_A05G3796;Gh_A06G0103;Gh_A08G1469;Gh_A09G2418;Gh_A10G2115;Gh_A12G1554;Gh_D05G0933;Gh_D05G1880;Gh_D05G2480;Gh_D06G0076;Gh_D08G0555;Gh_D08G1765;Gh_D09G1737;Gh_D10G0987;Gh_D11G3472;Gh_A09G1709;Gh_A09G2387;Gh_D09G1812;Gh_A10G0662;Gh_D07G0603;Gh_A03G1284;Gh_A07G0585;Gh_A12G0319;Gh_D07G0654;Gh_Sca005979G01;Gh_A01G1726;Gh_A03G1332;Gh_A05G2928;Gh_A05G3310;Gh_A06G1407…
GO:0047484	regulation of response to osmotic stress	10	109	0.00148525	0.00915903	Gh_A03G1639;Gh_A05G1721;Gh_A06G0188;Gh_A11G0440;Gh_D02G2055;Gh_D06G0184;Gh_D11G0511;Gh_A12G2432;Gh_A05G2774;Gh_D05G3079
GO:2000068	regulation of defense response to insect	5	30	0.00171829	0.0105663	Gh_A08G1412;Gh_A09G2341;Gh_D09G1895;Gh_D12G2074;Gh_D04G0298
GO:0050777	negative regulation of immune response	6	44	0.00177467	0.0108823	Gh_A12G2506;Gh_D12G2633;Gh_A07G1822;Gh_D02G1773;Gh_D07G2025;Gh_D01G0194
GO:0032787	monocarboxylic acid metabolic process	70	1653	0.00188465	0.0114519	XLOC_077495;Gh_A13G0350;Gh_D12G0217;Gh_D13G0393;Gh_A01G0280;Gh_D01G0291;Gh_D09G1926;Gh_A08G1344;Gh_A12G1830;Gh_D08G1639;Gh_D12G2002;Gh_D05G2641;Gh_A05G0552;Gh_A05G2224;Gh_A05G3948;Gh_A10G0504;Gh_D05G0339;Gh_D05G2484;Gh_D07G1557;Gh_D10G2595;Gh_D11G0389;Gh_Sca055190G01;Gh_A06G0827;Gh_A08G0315;Gh_A12G1551;Gh_D02G0989;Gh_D08G0414;Gh_D05G0021;Gh_A11G3098;Gh_D08G0432;Gh_D11G3478;Gh_A05G3665;Gh_A10G1134…
GO:0018105	peptidyl-serine phosphorylation	17	258	0.00188629	0.0114519	Gh_A01G0621;Gh_A02G1635;Gh_A03G0193;Gh_A03G1505;Gh_A05G0418;Gh_A10G1756;Gh_A11G1615;Gh_A13G0566;Gh_D01G2360;Gh_D02G1973;Gh_D03G0087;Gh_D03G0609;Gh_D03G1388;Gh_D05G0599;Gh_D06G1080;Gh_D11G1774;Gh_D13G1983
GO:0006723	cuticle hydrocarbon biosynthetic process	3	9	0.00188853	0.0114519	Gh_A08G2083;Gh_A08G2454;Gh_D08G2646
GO:0033481	galacturonate biosynthetic process	3	9	0.00188853	0.0114519	Gh_A05G3665;Gh_A10G1134;Gh_D04G0825
GO:0042436	indole-containing compound catabolic process	5	31	0.00199941	0.0120906	Gh_D07G2084;Gh_A05G2623;Gh_D05G2913;Gh_D10G2363;Gh_D13G0174
GO:0010201	response to continuous far red light stimulus by the high-irradiance response system	4	19	0.00205818	0.0124116	Gh_A01G1715;Gh_A05G0639;Gh_A09G0940;Gh_D09G0967
GO:1901001	negative regulation of response to salt stress	7	61	0.00209834	0.0126189	Gh_A03G1639;Gh_A05G1721;Gh_A06G0188;Gh_A11G0440;Gh_D02G2055;Gh_D06G0184;Gh_D11G0511
GO:0030308	negative regulation of cell growth	8	78	0.00213822	0.0128234	Gh_A07G1633;Gh_A09G2272;Gh_A11G1463;Gh_D07G1820;Gh_D07G1831;Gh_D09G2057;Gh_Sca011440G01;Gh_Sca011684G01
GO:0000302	response to reactive oxygen species	29	550	0.00219936	0.013154	Gh_A02G0682;Gh_A02G1201;Gh_A07G0622;Gh_A09G2418;Gh_A11G0980;Gh_A12G2121;Gh_D01G0090;Gh_D02G0730;Gh_D02G0732;Gh_D03G0254;Gh_D03G0904;Gh_D07G0689;Gh_D09G0595;Gh_D11G1131;Gh_D12G2301;Gh_A05G2095;Gh_A08G0693;Gh_A08G0694;Gh_D08G0810;Gh_D08G0811;Gh_A05G3831;Gh_A05G3948;Gh_A06G1407;Gh_A08G1120;Gh_A10G2166;Gh_D05G0339;Gh_D05G1184;Gh_D06G1750;Gh_D08G1403
GO:0009814	defense response, incompatible interaction	31	601	0.00221655	0.0131899	Gh_A08G1120;Gh_D04G0298;Gh_D08G1403;Gh_A06G1172;Gh_A07G1067;Gh_A07G2024;Gh_A09G0717;Gh_D06G1459;Gh_D09G2465;Gh_A09G1677;Gh_A11G2387;Gh_A13G1526;Gh_D09G1773;Gh_D13G1857;Gh_D08G1467;Gh_A05G3499;Gh_A06G1585;Gh_D04G0112;Gh_D05G2642;Gh_D06G1939;Gh_A05G2623;Gh_A07G1822;Gh_A09G0371;Gh_A12G2121;Gh_D03G1421;Gh_D05G2913;Gh_D07G2025;Gh_D09G0393;Gh_D10G2363;Gh_D12G2301;Gh_D13G0174
GO:2000762	regulation of phenylpropanoid metabolic process	10	115	0.00221746	0.0131899	Gh_A02G0279;Gh_A03G0908;Gh_D02G0344;Gh_A03G0199;Gh_A05G0080;Gh_D05G0142;Gh_D13G2127;XLOC_032010;XLOC_068035;XLOC_068036
GO:0042335	cuticle development	11	135	0.00229376	0.0136067	Gh_A08G2083;Gh_A08G2454;Gh_D08G2646;Gh_A03G1286;Gh_A04G1489;Gh_A05G3652;Gh_A13G1665;Gh_D01G1505;Gh_D01G1810;Gh_D02G1726;Gh_D13G2029
GO:0052546	cell wall pectin metabolic process	8	80	0.00251073	0.0148534	Gh_A06G0284;Gh_D06G0304;Gh_A05G3965;Gh_D05G0079;Gh_A07G0625;Gh_A11G0650;Gh_D07G0692;Gh_D11G0761
GO:1900101	regulation of endoplasmic reticulum unfolded protein response	2	3	0.00256246	0.0150372	Gh_A09G1677;Gh_D09G1773
GO:1900103	positive regulation of endoplasmic reticulum unfolded protein response	2	3	0.00256246	0.0150372	Gh_A09G1677;Gh_D09G1773
GO:1990388	xylem-to-phloem iron transport	2	3	0.00256246	0.0150372	Gh_A06G1380;Gh_D06G1724
GO:0009722	detection of cytokinin stimulus	3	10	0.0026388	0.0151194	Gh_A06G0906;Gh_D06G1066;Gh_D07G0302
GO:0015744	succinate transport	3	10	0.0026388	0.0151194	Gh_A03G2168;Gh_A11G1864;Gh_D11G2121
GO:0015790	UDP-xylose transport	3	10	0.0026388	0.0151194	Gh_A03G0270;Gh_A08G1773;Gh_D03G1297
GO:0033158	regulation of protein import into nucleus, translocation	3	10	0.0026388	0.0151194	Gh_A01G0248;Gh_A11G2593;Gh_D01G0246
GO:0033160	positive regulation of protein import into nucleus, translocation	3	10	0.0026388	0.0151194	Gh_A01G0248;Gh_A11G2593;Gh_D01G0246
GO:0034097	response to cytokine	3	10	0.0026388	0.0151194	Gh_A06G0906;Gh_D06G1066;Gh_D07G0302
GO:0042307	positive regulation of protein import into nucleus	3	10	0.0026388	0.0151194	Gh_A01G0248;Gh_A11G2593;Gh_D01G0246
GO:0071345	cellular response to cytokine stimulus	3	10	0.0026388	0.0151194	Gh_A06G0906;Gh_D06G1066;Gh_D07G0302
GO:1900182	positive regulation of protein localization to nucleus	3	10	0.0026388	0.0151194	Gh_A01G0248;Gh_A11G2593;Gh_D01G0246
GO:0007231	osmosensory signaling pathway	5	33	0.00266012	0.0152017	Gh_A05G2211;Gh_A05G2316;Gh_D05G2471;Gh_D12G2750;Gh_Sca042593G01
GO:1900425	negative regulation of defense response to bacterium	7	64	0.00276864	0.0157805	Gh_A02G1635;Gh_A11G1615;Gh_D03G0087;Gh_D11G1774;Gh_D13G0820;Gh_A12G2506;Gh_D12G2633
GO:0009969	xyloglucan biosynthetic process	6	48	0.002792	0.0158722	Gh_A03G0598;Gh_A07G1434;Gh_A11G0073;Gh_D03G0886;Gh_D07G1530;Gh_D11G0077
GO:0046916	cellular transition metal ion homeostasis	11	139	0.00288025	0.0163314	Gh_A02G1765;Gh_A09G2418;Gh_D03G1711;Gh_A01G1913;Gh_A04G0263;Gh_A04G0265;Gh_A11G2914;Gh_D01G2172;Gh_A08G1780;Gh_D08G2126;Gh_D12G1507
GO:0010928	regulation of auxin mediated signaling pathway	10	120	0.00302787	0.017105	Gh_A03G1639;Gh_A05G1721;Gh_A06G0188;Gh_A11G0440;Gh_D02G2055;Gh_D05G1913;Gh_D06G0184;Gh_D11G0511;Gh_A12G1091;Gh_D01G0345
GO:2000037	regulation of stomatal complex patterning	4	21	0.00303236	0.017105	Gh_A03G0291;Gh_A05G0864;Gh_D03G1283;Gh_D05G3876
GO:0015740	C4-dicarboxylate transport	6	49	0.00310329	0.01746	Gh_A03G2168;Gh_A11G1864;Gh_D11G2121;Gh_A01G1029;Gh_D01G1082;Gh_A06G1962
GO:0080167	response to karrikin	26	489	0.00322624	0.0181051	Gh_A01G0537;Gh_A02G0434;Gh_A02G1219;Gh_A03G1064;Gh_A03G1638;Gh_A04G1167;Gh_A08G0792;Gh_A08G0965;Gh_A08G2283;Gh_A10G1835;Gh_A11G3024;Gh_A12G1239;Gh_A12G2166;Gh_A13G1665;Gh_D01G0551;Gh_D02G0484;Gh_D02G1474;Gh_D03G0508;Gh_D04G1957;Gh_D07G1996;Gh_D08G0970;Gh_D10G2528;Gh_D12G0195;Gh_D12G1848;Gh_D13G1508;Gh_D13G2029
GO:0055065	metal ion homeostasis	25	465	0.00331651	0.0185639	Gh_D10G1634;Gh_A02G1765;Gh_A09G2418;Gh_D03G1711;Gh_A01G1913;Gh_A04G0263;Gh_A04G0265;Gh_A11G2914;Gh_D01G2172;Gh_A08G1434;Gh_A13G0105;Gh_D08G1728;Gh_D13G0121;Gh_A02G1713;Gh_D12G1507;Gh_A08G1780;Gh_D08G2126;Gh_A03G0889;Gh_D02G1271;Gh_A06G1380;Gh_A09G1671;Gh_D06G1724;Gh_D09G1766;Gh_D11G0332;Gh_A07G1436
GO:0045926	negative regulation of growth	10	122	0.00341156	0.0190472	Gh_A07G1633;Gh_A09G2272;Gh_A11G1463;Gh_D07G1820;Gh_D07G1831;Gh_D09G2057;Gh_Sca011440G01;Gh_Sca011684G01;XLOC_069898;Gh_D05G1883
GO:0002679	respiratory burst involved in defense response	5	35	0.00346595	0.0193014	Gh_A01G1714;Gh_A09G1261;Gh_D01G1965;Gh_D09G1261;Gh_D12G2750
GO:0006569	tryptophan catabolic process	4	22	0.00362041	0.019958	Gh_A05G2623;Gh_D05G2913;Gh_D10G2363;Gh_D13G0174
GO:0014074	response to purine-containing compound	4	22	0.00362041	0.019958	Gh_A02G0682;Gh_D02G0730;Gh_D02G0732;Gh_D03G1062
GO:0046218	indolalkylamine catabolic process	4	22	0.00362041	0.019958	Gh_A05G2623;Gh_D05G2913;Gh_D10G2363;Gh_D13G0174
GO:0046398	UDP-glucuronate metabolic process	4	22	0.00362041	0.019958	Gh_A07G0625;Gh_A11G0650;Gh_D07G0692;Gh_D11G0761
GO:0009643	photosynthetic acclimation	5	36	0.00392846	0.0216016	Gh_A12G0245;Gh_D02G2127;Gh_D03G0700;Gh_D03G1247;Gh_D12G0245
GO:0098661	inorganic anion transmembrane transport	7	69	0.00423609	0.0232346	Gh_A05G2957;Gh_A03G2168;Gh_A11G1864;Gh_D11G2121;Gh_D05G0219;Gh_D05G1223;Gh_D10G0996
GO:1901141	regulation of lignin biosynthetic process	7	70	0.00458916	0.0251081	Gh_A03G0199;Gh_A05G0080;Gh_D05G0142;Gh_D13G2127;XLOC_032010;XLOC_068035;XLOC_068036
GO:0042787	protein ubiquitination involved in ubiquitin-dependent protein catabolic process	13	191	0.00466819	0.0254766	Gh_A03G2086;Gh_A03G2136;Gh_A05G3036;Gh_A07G0909;Gh_A10G1984;Gh_D02G1837;Gh_D03G0254;Gh_D03G1175;Gh_D03G1176;Gh_D04G0606;Gh_D07G0981;Gh_D09G1450;Gh_D13G0197
GO:1902065	response to L-glutamate	2	4	0.0050244	0.0272165	Gh_A05G1997;Gh_D05G3799
GO:1903795	regulation of inorganic anion transmembrane transport	2	4	0.0050244	0.0272165	Gh_A10G0253;Gh_D10G0234
GO:2000185	regulation of phosphate transmembrane transport	2	4	0.0050244	0.0272165	Gh_A10G0253;Gh_D10G0234
GO:0009059	macromolecule biosynthetic process	331	9843	0.00517148	0.0279439	Gh_A04G0787;Gh_A04G1346;Gh_A05G3965;Gh_A06G2111;Gh_A07G1871;Gh_A08G2296;Gh_A10G0327;Gh_A11G0308;Gh_A12G1874;Gh_D03G0455;Gh_D04G0858;Gh_D04G1278;Gh_D05G0079;Gh_D06G1285;Gh_D07G2083;Gh_D08G2355;Gh_D11G0363;Gh_D12G2049;Gh_Sca108718G01;XLOC_063125;Gh_D11G2828;Gh_A06G0284;Gh_D06G0304;Gh_A07G0625;Gh_A11G0650;Gh_D07G0692;Gh_D11G0761;XLOC_014114;Gh_A01G0386;Gh_A13G2047;Gh_D01G2334;Gh_D11G2497;Gh_A08G0471…
GO:0043455	regulation of secondary metabolic process	14	216	0.00523553	0.0281948	Gh_A02G0279;Gh_A03G0908;Gh_D02G0344;Gh_A03G0199;Gh_D04G0298;Gh_D07G1560;Gh_A10G0327;Gh_A05G0080;Gh_D05G0142;Gh_D13G2127;XLOC_032010;XLOC_068035;XLOC_068036;Gh_A12G2057
GO:1901657	glycosyl compound metabolic process	52	1212	0.00524374	0.0281948	Gh_A12G1027;Gh_A05G3499;Gh_A06G1585;Gh_A08G1412;Gh_A09G2341;Gh_D04G0112;Gh_D05G2642;Gh_D06G1939;Gh_D09G1895;Gh_D12G2074;Gh_A02G0578;Gh_A11G0966;Gh_D02G0636;Gh_A01G2104;Gh_A06G0960;Gh_D06G1136;Gh_D08G0408;Gh_A03G1495;Gh_A03G1496;Gh_D02G1964;Gh_A03G1376;Gh_A03G1639;Gh_A05G0692;Gh_A05G1721;Gh_A06G0188;Gh_A06G1144;Gh_A09G0380;Gh_A09G0699;Gh_A09G1607;Gh_A10G0255;Gh_A11G0080;Gh_A11G0082;Gh_A11G0440;Gh_…
GO:0050829	defense response to Gram-negative bacterium	6	55	0.00554204	0.0297255	Gh_A05G3665;Gh_A05G3980;Gh_A08G0833;Gh_A10G1134;Gh_D04G0825;Gh_D08G0946
GO:0045730	respiratory burst	5	39	0.00557908	0.0298508	Gh_A01G1714;Gh_A09G1261;Gh_D01G1965;Gh_D09G1261;Gh_D12G2750
GO:1900376	regulation of secondary metabolite biosynthetic process	9	111	0.00572704	0.0305675	Gh_A03G0199;Gh_D04G0298;Gh_D07G1560;Gh_A05G0080;Gh_D05G0142;Gh_D13G2127;XLOC_032010;XLOC_068035;XLOC_068036
GO:0043170	macromolecule metabolic process	655	20484	0.00578402	0.0307964	Gh_A02G0866;Gh_A03G0598;Gh_A05G2724;Gh_A05G3992;Gh_A08G0195;Gh_A08G1784;Gh_A11G0455;Gh_A11G1910;Gh_D02G0992;Gh_D03G0483;Gh_D03G0886;Gh_D05G3030;Gh_D05G3929;Gh_D08G0272;Gh_D11G2065;Gh_D11G3437;Gh_Sca010556G01;XLOC_083441;Gh_A04G0787;Gh_A04G1346;Gh_A05G3965;Gh_A06G2111;Gh_A07G1871;Gh_A08G2296;Gh_A10G0327;Gh_A11G0308;Gh_A12G1874;Gh_D03G0455;Gh_D04G0858;Gh_D04G1278;Gh_D05G0079;Gh_D06G1285;Gh_D07G2083…
GO:0002221	pattern recognition receptor signaling pathway	4	25	0.00583688	0.0308521	Gh_A09G0371;Gh_A09G1391;Gh_D09G0393;Gh_D09G1396
GO:0002757	immune response-activating signal transduction	4	25	0.00583688	0.0308521	Gh_A09G0371;Gh_A09G1391;Gh_D09G0393;Gh_D09G1396
GO:0002758	innate immune response-activating signal transduction	4	25	0.00583688	0.0308521	Gh_A09G0371;Gh_A09G1391;Gh_D09G0393;Gh_D09G1396
GO:0036293	response to decreased oxygen levels	16	265	0.00585291	0.0308621	Gh_D10G0943;XLOC_078893;Gh_D05G1351;Gh_D07G1272;Gh_Sca014314G01;Gh_A02G0682;Gh_A04G1100;Gh_A06G0716;Gh_D02G0730;Gh_D02G0732;Gh_D03G1810;Gh_D04G0298;Gh_D04G1708;Gh_D05G2745;Gh_D13G2404;XLOC_062240
GO:0019605	butyrate metabolic process	3	13	0.00588604	0.030962	Gh_A11G3098;Gh_D08G0432;Gh_D11G3478
GO:0006811	ion transport	88	2266	0.0059834	0.0313985	Gh_A03G0889;Gh_A07G1937;Gh_A10G0253;Gh_A13G1033;Gh_D02G1271;Gh_D07G2154;Gh_D10G0234;Gh_A08G1434;Gh_A13G0105;Gh_D08G1728;Gh_D13G0121;Gh_A06G1380;Gh_D06G1724;Gh_A05G1480;Gh_A07G2269;Gh_D05G1651;Gh_D06G0915;Gh_A05G2016;Gh_D02G1978;Gh_D05G2259;Gh_A12G1027;Gh_A03G0281;Gh_A04G0629;Gh_A09G1405;Gh_A11G2882;Gh_D03G1822;Gh_D11G3324;Gh_A12G2219;Gh_D03G1150;Gh_D04G0001;Gh_Sca013298G01;Gh_A03G2168;Gh_A11G1864…
GO:0002683	negative regulation of immune system process	6	56	0.00605505	0.0316225	Gh_A12G2506;Gh_D12G2633;Gh_A07G1822;Gh_D02G1773;Gh_D07G2025;Gh_D01G0194
GO:1902456	regulation of stomatal opening	6	56	0.00605505	0.0316225	Gh_A08G1469;Gh_A13G0566;Gh_D08G1765;Gh_D11G3472;Gh_A10G0115;Gh_D10G0119
GO:0006816	calcium ion transport	10	133	0.00626294	0.0326216	Gh_A02G1457;Gh_A07G1726;Gh_A08G0581;Gh_A09G1930;Gh_A09G1931;Gh_D03G0256;Gh_D07G1930;Gh_D08G0215;Gh_D08G0676;Gh_D09G2141
GO:0070482	response to oxygen levels	16	267	0.00627627	0.0326216	Gh_D10G0943;XLOC_078893;Gh_D05G1351;Gh_D07G1272;Gh_Sca014314G01;Gh_A02G0682;Gh_A04G1100;Gh_A06G0716;Gh_D02G0730;Gh_D02G0732;Gh_D03G1810;Gh_D04G0298;Gh_D04G1708;Gh_D05G2745;Gh_D13G2404;XLOC_062240
GO:0034605	cellular response to heat	9	113	0.00642494	0.0332361	Gh_A03G0210;Gh_D03G1371;Gh_D04G1318;Gh_Sca005978G01;Gh_A05G3751;Gh_A06G1956;Gh_A06G1958;Gh_D07G1272;Gh_Sca014314G01
GO:0050826	response to freezing	9	113	0.00642494	0.0332361	Gh_A05G3751;Gh_A01G0248;Gh_A03G0291;Gh_A05G0864;Gh_A11G2593;Gh_A12G2057;Gh_D01G0246;Gh_D03G1283;Gh_D05G3876
GO:0016144	S-glycoside biosynthetic process	10	134	0.00659355	0.0338676	Gh_A05G3499;Gh_A06G1585;Gh_A08G1412;Gh_A09G2341;Gh_D04G0112;Gh_D05G2642;Gh_D06G1939;Gh_D09G1895;Gh_D12G2074;Gh_A01G2104
GO:0019758	glycosinolate biosynthetic process	10	134	0.00659355	0.0338676	Gh_A05G3499;Gh_A06G1585;Gh_A08G1412;Gh_A09G2341;Gh_D04G0112;Gh_D05G2642;Gh_D06G1939;Gh_D09G1895;Gh_D12G2074;Gh_A01G2104
GO:0019761	glucosinolate biosynthetic process	10	134	0.00659355	0.0338676	Gh_A05G3499;Gh_A06G1585;Gh_A08G1412;Gh_A09G2341;Gh_D04G0112;Gh_D05G2642;Gh_D06G1939;Gh_D09G1895;Gh_D12G2074;Gh_A01G2104
GO:0050801	ion homeostasis	35	756	0.00665141	0.0340846	Gh_D10G1634;Gh_A04G0631;Gh_A11G2894;Gh_D04G1092;Gh_D05G2226;Gh_A02G1765;Gh_A09G2418;Gh_D03G1711;Gh_A01G1913;Gh_A04G0263;Gh_A04G0265;Gh_A11G2914;Gh_D01G2172;Gh_A08G1434;Gh_A13G0105;Gh_D08G1728;Gh_D13G0121;Gh_A10G0005;Gh_D10G0007;Gh_A02G1713;Gh_D12G1507;Gh_A03G0889;Gh_A10G0253;Gh_D02G1271;Gh_D10G0234;Gh_A08G1780;Gh_D08G2126;Gh_A06G1380;Gh_A09G1671;Gh_D06G1724;Gh_D09G1766;Gh_D11G0332;Gh_A06G1962;Gh_…
GO:0044283	small molecule biosynthetic process	86	2217	0.00671139	0.0342128	Gh_D11G1675;Gh_A13G0350;Gh_D12G0217;Gh_D13G0393;Gh_A01G0280;Gh_D01G0291;Gh_D09G1926;Gh_A08G1344;Gh_A12G1830;Gh_D06G0038;Gh_D08G1639;Gh_D12G2002;Gh_D09G1963;Gh_A11G2077;Gh_A11G2673;Gh_D11G3035;Gh_A05G0552;Gh_A05G2224;Gh_A05G3948;Gh_A10G0504;Gh_D05G0339;Gh_D05G2484;Gh_D07G1557;Gh_D10G2595;Gh_D11G0389;Gh_Sca055190G01;Gh_A08G0315;Gh_A12G1551;Gh_D02G0989;Gh_D08G0414;Gh_A05G3665;Gh_A10G1134;Gh_D04G0825…
GO:0016107	sesquiterpenoid catabolic process	4	26	0.00673913	0.0342128	Gh_A08G1344;Gh_A12G1830;Gh_D08G1639;Gh_D12G2002
GO:0043290	apocarotenoid catabolic process	4	26	0.00673913	0.0342128	Gh_A08G1344;Gh_A12G1830;Gh_D08G1639;Gh_D12G2002
GO:0046345	abscisic acid catabolic process	4	26	0.00673913	0.0342128	Gh_A08G1344;Gh_A12G1830;Gh_D08G1639;Gh_D12G2002
GO:0006833	water transport	10	135	0.00693753	0.034976	Gh_A03G0281;Gh_A04G0629;Gh_A09G1405;Gh_A11G2882;Gh_D03G1822;Gh_D11G3324;Gh_A04G0460;Gh_A09G1257;Gh_D04G0893;Gh_D09G1258
GO:0031408	oxylipin biosynthetic process	10	135	0.00693753	0.034976	Gh_A05G0552;Gh_A05G2224;Gh_A05G3948;Gh_A10G0504;Gh_D05G0339;Gh_D05G2484;Gh_D07G1557;Gh_D10G2595;Gh_D11G0389;Gh_Sca055190G01
GO:0042044	fluid transport	10	135	0.00693753	0.034976	Gh_A03G0281;Gh_A04G0629;Gh_A09G1405;Gh_A11G2882;Gh_D03G1822;Gh_D11G3324;Gh_A04G0460;Gh_A09G1257;Gh_D04G0893;Gh_D09G1258
GO:0098771	inorganic ion homeostasis	31	652	0.00711801	0.0358033	Gh_D10G1634;Gh_A02G1765;Gh_A09G2418;Gh_D03G1711;Gh_A01G1913;Gh_A04G0263;Gh_A04G0265;Gh_A11G2914;Gh_D01G2172;Gh_A08G1434;Gh_A13G0105;Gh_D08G1728;Gh_D13G0121;Gh_A10G0005;Gh_D10G0007;Gh_A02G1713;Gh_D12G1507;Gh_A03G0889;Gh_A10G0253;Gh_D02G1271;Gh_D10G0234;Gh_A08G1780;Gh_D08G2126;Gh_A06G1380;Gh_A09G1671;Gh_D06G1724;Gh_D09G1766;Gh_D11G0332;Gh_A06G1962;Gh_D08G1343;Gh_A07G1436
GO:0043412	macromolecule modification	264	7755	0.00724545	0.0363605	Gh_D07G1272;Gh_Sca014314G01;Gh_Sca162244G01;Gh_A07G0255;Gh_A08G0068;Gh_A09G0923;Gh_D08G0109;Gh_D09G0953;Gh_Sca013618G01;Gh_A08G1792;Gh_A10G0115;Gh_D05G1016;Gh_D08G2141;Gh_D10G0119;Gh_A03G2086;Gh_A05G3036;Gh_A07G0909;Gh_A10G1984;Gh_D03G1175;Gh_D03G1176;Gh_D04G0606;Gh_D07G0981;Gh_D09G1450;Gh_D13G0197;Gh_A01G1473;Gh_A01G1714;Gh_A02G0671;Gh_A02G1590;Gh_A03G1356;Gh_A03G1662;Gh_A04G0631;Gh_A05G0434;Gh_…
GO:0015700	arsenite transport	3	14	0.00732825	0.0364342	Gh_A08G0940;Gh_D07G2084;Gh_D08G1149
GO:0034051	negative regulation of plant-type hypersensitive response	3	14	0.00732825	0.0364342	Gh_A07G1822;Gh_D02G1773;Gh_D07G2025
GO:1902358	sulfate transmembrane transport	3	14	0.00732825	0.0364342	Gh_D05G0219;Gh_D05G1223;Gh_D10G0996
GO:1902477	regulation of defense response to bacterium, incompatible interaction	3	14	0.00732825	0.0364342	Gh_A12G2432;Gh_A12G2506;Gh_D12G2633
GO:0044419	interspecies interaction between organisms	20	369	0.0073496	0.0364342	Gh_A03G1332;Gh_A05G2928;Gh_A05G3310;Gh_A05G3963;Gh_A07G2132;Gh_D01G1401;Gh_D04G0293;Gh_D04G0712;Gh_D07G2341;Gh_Sca004809G01;Gh_A05G0515;Gh_A09G1391;Gh_A12G2714;Gh_D09G1396;Gh_D12G2669;Gh_A07G0802;Gh_D07G0864;Gh_D08G0408;Gh_A06G1231;Gh_D06G1553
GO:0031328	positive regulation of cellular biosynthetic process	57	1377	0.00736027	0.0364342	Gh_A05G3796;Gh_A06G1440;Gh_D06G2356;Gh_A03G0199;Gh_D04G0298;Gh_A01G0119;Gh_A01G0495;Gh_A02G0977;Gh_A03G0365;Gh_A03G1284;Gh_A05G3310;Gh_A05G3751;Gh_A07G0585;Gh_A08G1032;Gh_A08G1059;Gh_A08G1061;Gh_A08G1412;Gh_A08G1503;Gh_A09G1607;Gh_A09G1760;Gh_A09G2341;Gh_A09G2380;Gh_A11G0082;Gh_A11G0906;Gh_A12G1953;Gh_A12G1954;Gh_A12G1955;Gh_A12G2121;Gh_A12G2448;Gh_D01G0514;Gh_D03G1189;Gh_D03G1591;Gh_D04G0293;Gh_…
GO:0048827	phyllome development	72	1814	0.00753871	0.037233	Gh_A05G0814;Gh_A05G1690;Gh_A05G2220;Gh_A05G3796;Gh_A06G0103;Gh_A08G1469;Gh_A09G2418;Gh_A10G2115;Gh_A12G1554;Gh_D05G0933;Gh_D05G1880;Gh_D05G2480;Gh_D06G0076;Gh_D08G0555;Gh_D08G1765;Gh_D09G1737;Gh_D10G0987;Gh_D11G3472;Gh_A02G0977;Gh_A10G0504;Gh_D10G2595;Gh_A09G1709;Gh_A09G2387;Gh_D09G1812;Gh_A05G2044;Gh_A12G1475;Gh_D01G1729;Gh_D12G1600;Gh_A10G0662;Gh_D07G0603;Gh_A03G1284;Gh_A07G0585;Gh_A12G0319;Gh_…
GO:0033559	unsaturated fatty acid metabolic process	9	116	0.007592	0.0374116	Gh_A05G2224;Gh_D05G2484;Gh_Sca055190G01;Gh_A04G0783;Gh_A08G1469;Gh_D01G1226;Gh_D04G1274;Gh_D08G1765;Gh_D11G3472
GO:1901000	regulation of response to salt stress	8	96	0.00761847	0.0374575	Gh_A03G1639;Gh_A05G1721;Gh_A06G0188;Gh_A11G0440;Gh_D02G2055;Gh_D06G0184;Gh_D11G0511;Gh_A12G2432
GO:0045824	negative regulation of innate immune response	5	42	0.00766653	0.0376091	Gh_A12G2506;Gh_D12G2633;Gh_A07G1822;Gh_D02G1773;Gh_D07G2025
GO:0070647	protein modification by small protein conjugation or removal	77	1963	0.00771593	0.0377459	Gh_A03G2086;Gh_A05G3036;Gh_A07G0909;Gh_A10G1984;Gh_D03G1175;Gh_D03G1176;Gh_D04G0606;Gh_D07G0981;Gh_D09G1450;Gh_D13G0197;Gh_A01G1473;Gh_A01G1714;Gh_A02G0671;Gh_A02G1590;Gh_A03G1356;Gh_A03G1662;Gh_A04G0631;Gh_A05G0434;Gh_A05G0534;Gh_A05G0819;Gh_A05G2774;Gh_A06G1172;Gh_A07G0970;Gh_A07G1312;Gh_A07G1313;Gh_A08G0233;Gh_A09G0679;Gh_A09G0717;Gh_A09G1261;Gh_A09G2087;Gh_A10G0168;Gh_A10G0253;Gh_A10G1526;Gh_…
GO:0010148	transpiration	4	27	0.007729	0.0377459	Gh_A04G0460;Gh_A09G1257;Gh_D04G0893;Gh_D09G1258
GO:0001676	long-chain fatty acid metabolic process	6	59	0.00780119	0.0380134	Gh_A13G0350;Gh_D12G0217;Gh_D13G0393;Gh_A05G2224;Gh_D05G2484;Gh_Sca055190G01
GO:0009987	cellular process	1117	36182	0.00791341	0.0384743	Gh_A03G0212;Gh_A07G0865;Gh_A09G0090;Gh_D03G1369;Gh_D07G0937;Gh_D09G0087;Gh_Sca108718G01;XLOC_063125;Gh_D02G1480;Gh_A04G0460;Gh_A09G1257;Gh_D04G0893;Gh_D09G1258;Gh_D11G1675;XLOC_077495;Gh_A02G0866;Gh_A03G0598;Gh_A05G2724;Gh_A05G3992;Gh_A08G0195;Gh_A08G1784;Gh_A11G0455;Gh_A11G1910;Gh_D02G0992;Gh_D03G0483;Gh_D03G0886;Gh_D05G3030;Gh_D05G3929;Gh_D08G0272;Gh_D11G2065;Gh_D11G3437;Gh_Sca010556G01;XLOC_08…
GO:0055080	cation homeostasis	29	605	0.00811123	0.0393485	Gh_D10G1634;Gh_A02G1765;Gh_A09G2418;Gh_D03G1711;Gh_A01G1913;Gh_A04G0263;Gh_A04G0265;Gh_A11G2914;Gh_D01G2172;Gh_A08G1434;Gh_A13G0105;Gh_D08G1728;Gh_D13G0121;Gh_A10G0005;Gh_D10G0007;Gh_A02G1713;Gh_D12G1507;Gh_A08G1780;Gh_D08G2126;Gh_A03G0889;Gh_D02G1271;Gh_A06G1380;Gh_A09G1671;Gh_D06G1724;Gh_D09G1766;Gh_D11G0332;Gh_A06G1962;Gh_D08G1343;Gh_A07G1436
GO:0043928	exonucleolytic nuclear-transcribed mRNA catabolic process involved in deadenylation-dependent decay	5	43	0.00846851	0.0409906	Gh_A08G0068;Gh_A09G0923;Gh_D08G0109;Gh_D09G0953;Gh_Sca013618G01
GO:0009225	nucleotide-sugar metabolic process	12	184	0.00887725	0.0427125	Gh_A10G1937;Gh_D01G0345;Gh_D11G1675;Gh_A11G0308;Gh_D11G0363;Gh_A05G3665;Gh_A10G1134;Gh_D04G0825;Gh_A07G0625;Gh_A11G0650;Gh_D07G0692;Gh_D11G0761
GO:0031000	response to caffeine	3	15	0.00896121	0.0427125	Gh_A02G0682;Gh_D02G0730;Gh_D02G0732
GO:0032355	response to estradiol	3	15	0.00896121	0.0427125	Gh_A02G0682;Gh_D02G0730;Gh_D02G0732
GO:0033273	response to vitamin	3	15	0.00896121	0.0427125	Gh_A08G0343;Gh_D08G0439;Gh_D11G1675
GO:0043279	response to alkaloid	3	15	0.00896121	0.0427125	Gh_A02G0682;Gh_D02G0730;Gh_D02G0732
GO:0043627	response to estrogen	3	15	0.00896121	0.0427125	Gh_A02G0682;Gh_D02G0730;Gh_D02G0732
GO:1900039	positive regulation of cellular response to hypoxia	3	15	0.00896121	0.0427125	Gh_A02G0682;Gh_D02G0730;Gh_D02G0732
GO:0045893	positive regulation of transcription, DNA-templated	49	1163	0.00904927	0.0430383	Gh_A05G3796;Gh_A01G0119;Gh_A01G0495;Gh_A02G0977;Gh_A03G0365;Gh_A03G1284;Gh_A05G3310;Gh_A05G3751;Gh_A07G0585;Gh_A08G1032;Gh_A08G1059;Gh_A08G1061;Gh_A08G1412;Gh_A08G1503;Gh_A09G1607;Gh_A09G1760;Gh_A09G2341;Gh_A09G2380;Gh_A11G0082;Gh_A11G0906;Gh_A12G1953;Gh_A12G1954;Gh_A12G1955;Gh_A12G2121;Gh_A12G2448;Gh_D01G0514;Gh_D03G1189;Gh_D03G1591;Gh_D04G0293;Gh_D05G0839;Gh_D06G0642;Gh_D07G0654;Gh_D08G1310;Gh_…
GO:0030042	actin filament depolymerization	5	44	0.00932669	0.0442612	Gh_A01G1384;Gh_A07G1383;Gh_A12G0351;Gh_D01G1624;Gh_D12G0311
GO:1902680	positive regulation of RNA biosynthetic process	49	1167	0.00960144	0.0453678	Gh_A05G3796;Gh_A01G0119;Gh_A01G0495;Gh_A02G0977;Gh_A03G0365;Gh_A03G1284;Gh_A05G3310;Gh_A05G3751;Gh_A07G0585;Gh_A08G1032;Gh_A08G1059;Gh_A08G1061;Gh_A08G1412;Gh_A08G1503;Gh_A09G1607;Gh_A09G1760;Gh_A09G2341;Gh_A09G2380;Gh_A11G0082;Gh_A11G0906;Gh_A12G1953;Gh_A12G1954;Gh_A12G1955;Gh_A12G2121;Gh_A12G2448;Gh_D01G0514;Gh_D03G1189;Gh_D03G1591;Gh_D04G0293;Gh_D05G0839;Gh_D06G0642;Gh_D07G0654;Gh_D08G1310;Gh_…
GO:1903508	positive regulation of nucleic acid-templated transcription	49	1167	0.00960144	0.0453678	Gh_A05G3796;Gh_A01G0119;Gh_A01G0495;Gh_A02G0977;Gh_A03G0365;Gh_A03G1284;Gh_A05G3310;Gh_A05G3751;Gh_A07G0585;Gh_A08G1032;Gh_A08G1059;Gh_A08G1061;Gh_A08G1412;Gh_A08G1503;Gh_A09G1607;Gh_A09G1760;Gh_A09G2341;Gh_A09G2380;Gh_A11G0082;Gh_A11G0906;Gh_A12G1953;Gh_A12G1954;Gh_A12G1955;Gh_A12G2121;Gh_A12G2448;Gh_D01G0514;Gh_D03G1189;Gh_D03G1591;Gh_D04G0293;Gh_D05G0839;Gh_D06G0642;Gh_D07G0654;Gh_D08G1310;Gh_…
GO:0009891	positive regulation of biosynthetic process	59	1455	0.00969721	0.0457214	Gh_A05G3796;Gh_A06G1440;Gh_D06G2356;Gh_A05G1005;Gh_A08G1412;Gh_A09G2341;Gh_D05G1123;Gh_D09G1895;Gh_D12G2074;Gh_A03G0199;Gh_D04G0298;Gh_A01G0119;Gh_A01G0495;Gh_A02G0977;Gh_A03G0365;Gh_A03G1284;Gh_A05G3310;Gh_A05G3751;Gh_A07G0585;Gh_A08G1032;Gh_A08G1059;Gh_A08G1061;Gh_A08G1503;Gh_A09G1607;Gh_A09G1760;Gh_A09G2380;Gh_A11G0082;Gh_A11G0906;Gh_A12G1953;Gh_A12G1954;Gh_A12G1955;Gh_A12G2121;Gh_A12G2448;Gh_…
GO:0010508	positive regulation of autophagy	4	29	0.00998458	0.0469534	Gh_A03G0210;Gh_D03G1371;Gh_D04G1318;Gh_Sca005978G01
GO:0016032	viral process	15	257	0.0100015	0.0469534	Gh_A03G1332;Gh_A05G2928;Gh_A05G3310;Gh_A05G3963;Gh_A07G2132;Gh_D01G1401;Gh_D04G0293;Gh_D04G0712;Gh_D07G2341;Gh_Sca004809G01;Gh_A07G0802;Gh_D07G0864;Gh_D08G0408;Gh_A06G1231;Gh_D06G1553
GO:0010215	cellulose microfibril organization	6	63	0.0106572	0.0499244	Gh_A02G0513;Gh_A07G1625;Gh_A11G1469;Gh_D02G0577;Gh_D10G1749;Gh_D11G1626
GO:0015729	oxaloacetate transport	3	16	0.0107898	0.0500001	Gh_A03G2168;Gh_A11G1864;Gh_D11G2121
GO:0019369	arachidonic acid metabolic process	3	16	0.0107898	0.0500001	Gh_A05G2224;Gh_D05G2484;Gh_Sca055190G01
GO:0019373	epoxygenase P450 pathway	3	16	0.0107898	0.0500001	Gh_A05G2224;Gh_D05G2484;Gh_Sca055190G01
GO:1904591	positive regulation of protein import	3	16	0.0107898	0.0500001	Gh_A01G0248;Gh_A11G2593;Gh_D01G0246
GO:0006568	tryptophan metabolic process	8	102	0.0108108	0.0500001	Gh_A08G1412;Gh_A09G2341;Gh_D09G1895;Gh_D12G2074;Gh_A05G2623;Gh_D05G2913;Gh_D10G2363;Gh_D13G0174
GO:0006586	indolalkylamine metabolic process	8	102	0.0108108	0.0500001	Gh_A08G1412;Gh_A09G2341;Gh_D09G1895;Gh_D12G2074;Gh_A05G2623;Gh_D05G2913;Gh_D10G2363;Gh_D13G0174
GO:0044403	symbiosis, encompassing mutualism through parasitism	19	359	0.0111523	0.0514703	Gh_A03G1332;Gh_A05G2928;Gh_A05G3310;Gh_A05G3963;Gh_A07G2132;Gh_D01G1401;Gh_D04G0293;Gh_D04G0712;Gh_D07G2341;Gh_Sca004809G01;Gh_A09G1391;Gh_A12G2714;Gh_D09G1396;Gh_D12G2669;Gh_A07G0802;Gh_D07G0864;Gh_D08G0408;Gh_A06G1231;Gh_D06G1553
GO:0009310	amine catabolic process	4	30	0.0112563	0.0517317	Gh_A05G2623;Gh_D05G2913;Gh_D10G2363;Gh_D13G0174
GO:0042402	cellular biogenic amine catabolic process	4	30	0.0112563	0.0517317	Gh_A05G2623;Gh_D05G2913;Gh_D10G2363;Gh_D13G0174
GO:2000024	regulation of leaf development	14	237	0.0113805	0.0521927	Gh_A10G0115;Gh_D05G1883;Gh_D10G0119;Gh_A10G2115;Gh_D10G0987;Gh_A03G0671;Gh_A05G2793;Gh_A05G3499;Gh_A06G1585;Gh_D04G0112;Gh_D05G2642;Gh_D05G3098;Gh_D06G1939;Gh_D13G0071
GO:0010232	vascular transport	6	64	0.0114733	0.0523979	Gh_A06G1380;Gh_D06G1724;Gh_A02G0626;Gh_D02G2392;Gh_A11G2491;Gh_D11G2812
GO:0010233	phloem transport	6	64	0.0114733	0.0523979	Gh_A06G1380;Gh_D06G1724;Gh_A02G0626;Gh_D02G2392;Gh_A11G2491;Gh_D11G2812
GO:0031407	oxylipin metabolic process	10	146	0.0117055	0.0533467	Gh_A05G0552;Gh_A05G2224;Gh_A05G3948;Gh_A10G0504;Gh_D05G0339;Gh_D05G2484;Gh_D07G1557;Gh_D10G2595;Gh_D11G0389;Gh_Sca055190G01
GO:0098660	inorganic ion transmembrane transport	30	651	0.011992	0.0538169	Gh_A12G1027;Gh_A02G1457;Gh_A07G1726;Gh_A08G0581;Gh_A09G1930;Gh_A09G1931;Gh_D03G0256;Gh_D07G1930;Gh_D08G0215;Gh_D08G0676;Gh_D09G2141;Gh_A08G1434;Gh_A13G0105;Gh_D08G1728;Gh_D13G0121;Gh_A02G0434;Gh_D02G0484;Gh_D05G3907;Gh_D03G1150;Gh_A05G2957;Gh_A03G2168;Gh_A11G1864;Gh_D11G2121;Gh_D07G0028;Gh_D08G2498;Gh_A07G2269;Gh_D06G0915;Gh_D05G0219;Gh_D05G1223;Gh_D10G0996
GO:0010942	positive regulation of cell death	8	104	0.0120675	0.0538169	Gh_A12G2661;Gh_D08G1551;Gh_D12G1934;Gh_A03G0563;Gh_A12G1689;Gh_D04G0298;Gh_D12G1850;Gh_D13G0476
GO:0010966	regulation of phosphate transport	2	6	0.0120749	0.0538169	Gh_A10G0253;Gh_D10G0234
GO:0018149	peptide cross-linking	2	6	0.0120749	0.0538169	Gh_D07G1272;Gh_Sca014314G01
GO:0018316	peptide cross-linking via L-cystine	2	6	0.0120749	0.0538169	Gh_D07G1272;Gh_Sca014314G01
GO:0019265	glycine biosynthetic process, by transamination of glyoxylate	2	6	0.0120749	0.0538169	Gh_A13G1883;Gh_D05G0716
GO:0080164	regulation of nitric oxide metabolic process	2	6	0.0120749	0.0538169	Gh_A07G0697;Gh_D07G2423
GO:0098755	maintenance of seed dormancy by absisic acid	2	6	0.0120749	0.0538169	Gh_A03G1339;Gh_A07G2126
GO:1902395	regulation of 1-deoxy-D-xylulose-5-phosphate synthase activity	2	6	0.0120749	0.0538169	Gh_A11G0492;Gh_D11G0570
GO:1902478	negative regulation of defense response to bacterium, incompatible interaction	2	6	0.0120749	0.0538169	Gh_A12G2506;Gh_D12G2633
GO:0009566	fertilization	11	169	0.0120798	0.0538169	Gh_A11G2048;Gh_D08G2406;Gh_A07G1633;Gh_A09G2272;Gh_A11G1463;Gh_D07G1820;Gh_D07G1831;Gh_D09G2057;Gh_D11G1622;Gh_Sca011440G01;Gh_Sca011684G01
GO:0070726	cell wall assembly	6	65	0.0123324	0.054719	Gh_A02G0513;Gh_A07G1625;Gh_A11G1469;Gh_D02G0577;Gh_D10G1749;Gh_D11G1626
GO:0071668	plant-type cell wall assembly	6	65	0.0123324	0.054719	Gh_A02G0513;Gh_A07G1625;Gh_A11G1469;Gh_D02G0577;Gh_D10G1749;Gh_D11G1626
GO:0010557	positive regulation of macromolecule biosynthetic process	52	1271	0.0123959	0.0548891	Gh_A05G3796;Gh_A01G0119;Gh_A01G0495;Gh_A02G0977;Gh_A03G0365;Gh_A03G1284;Gh_A05G3310;Gh_A05G3751;Gh_A07G0585;Gh_A08G1032;Gh_A08G1059;Gh_A08G1061;Gh_A08G1412;Gh_A08G1503;Gh_A09G1607;Gh_A09G1760;Gh_A09G2341;Gh_A09G2380;Gh_A11G0082;Gh_A11G0906;Gh_A12G1953;Gh_A12G1954;Gh_A12G1955;Gh_A12G2121;Gh_A12G2448;Gh_D01G0514;Gh_D03G1189;Gh_D03G1591;Gh_D04G0293;Gh_D05G0839;Gh_D06G0642;Gh_D07G0654;Gh_D08G1310;Gh_…
GO:0002764	immune response-regulating signaling pathway	4	31	0.0126277	0.0551326	Gh_A09G0371;Gh_A09G1391;Gh_D09G0393;Gh_D09G1396
GO:0006690	icosanoid metabolic process	4	31	0.0126277	0.0551326	Gh_A05G2224;Gh_D05G2484;Gh_Sca055190G01;Gh_A05G0552
GO:0043446	cellular alkane metabolic process	4	31	0.0126277	0.0551326	Gh_A05G3652;Gh_A08G2083;Gh_A08G2454;Gh_D08G2646
GO:0043447	alkane biosynthetic process	4	31	0.0126277	0.0551326	Gh_A05G3652;Gh_A08G2083;Gh_A08G2454;Gh_D08G2646
GO:0043620	regulation of DNA-templated transcription in response to stress	4	31	0.0126277	0.0551326	Gh_A08G1412;Gh_A09G2341;Gh_D09G1895;Gh_D12G2074
GO:0071323	cellular response to chitin	4	31	0.0126277	0.0551326	Gh_A11G0423;Gh_A11G2027;Gh_D11G0492;Gh_D11G2307
GO:1901568	fatty acid derivative metabolic process	4	31	0.0126277	0.0551326	Gh_A05G2224;Gh_D05G2484;Gh_Sca055190G01;Gh_A05G0552
GO:0006556	S-adenosylmethionine biosynthetic process	3	17	0.0128181	0.0554097	Gh_A02G0578;Gh_A11G0966;Gh_D02G0636
GO:0042306	regulation of protein import into nucleus	3	17	0.0128181	0.0554097	Gh_A01G0248;Gh_A11G2593;Gh_D01G0246
GO:0046459	short-chain fatty acid metabolic process	3	17	0.0128181	0.0554097	Gh_A11G3098;Gh_D08G0432;Gh_D11G3478
GO:0046824	positive regulation of nucleocytoplasmic transport	3	17	0.0128181	0.0554097	Gh_A01G0248;Gh_A11G2593;Gh_D01G0246
GO:1900180	regulation of protein localization to nucleus	3	17	0.0128181	0.0554097	Gh_A01G0248;Gh_A11G2593;Gh_D01G0246
GO:0048878	chemical homeostasis	48	1159	0.0129245	0.0557067	Gh_D10G1634;Gh_A04G0631;Gh_A11G2894;Gh_D04G1092;Gh_D05G2226;Gh_A02G1765;Gh_A09G2418;Gh_D03G1711;Gh_A03G1069;Gh_A05G1005;Gh_A09G2387;Gh_D05G1123;Gh_A01G1913;Gh_A04G0263;Gh_A04G0265;Gh_A11G2914;Gh_D01G2172;Gh_A08G1434;Gh_A13G0105;Gh_D08G1728;Gh_D13G0121;Gh_A10G0005;Gh_D10G0007;Gh_A02G1713;Gh_D12G1507;Gh_A03G0889;Gh_A10G0253;Gh_D02G1271;Gh_D10G0234;Gh_A05G2211;Gh_D05G2471;Gh_D12G2750;Gh_Sca042593G01…
GO:0034220	ion transmembrane transport	41	960	0.0129378	0.0557067	Gh_A05G2016;Gh_D02G1978;Gh_D05G2259;Gh_A12G1027;Gh_A03G0281;Gh_A04G0629;Gh_A09G1405;Gh_A11G2882;Gh_D03G1822;Gh_D11G3324;Gh_A03G2168;Gh_A11G1864;Gh_D11G2121;Gh_A07G1937;Gh_D07G2154;Gh_A02G1457;Gh_A07G1726;Gh_A08G0581;Gh_A09G1930;Gh_A09G1931;Gh_D03G0256;Gh_D07G1930;Gh_D08G0215;Gh_D08G0676;Gh_D09G2141;Gh_A08G1434;Gh_A13G0105;Gh_D08G1728;Gh_D13G0121;Gh_A02G0434;Gh_D02G0484;Gh_D05G3907;Gh_D03G1150;Gh_…
GO:0031325	positive regulation of cellular metabolic process	69	1773	0.0131438	0.0564821	Gh_A05G3796;Gh_A06G1440;Gh_D06G2356;Gh_A03G0199;Gh_A11G0423;Gh_D11G0492;Gh_D04G0298;Gh_A01G0119;Gh_A01G0495;Gh_A02G0977;Gh_A03G0365;Gh_A03G1284;Gh_A05G3310;Gh_A05G3751;Gh_A07G0585;Gh_A08G1032;Gh_A08G1059;Gh_A08G1061;Gh_A08G1412;Gh_A08G1503;Gh_A09G1607;Gh_A09G1760;Gh_A09G2341;Gh_A09G2380;Gh_A11G0082;Gh_A11G0906;Gh_A12G1953;Gh_A12G1954;Gh_A12G1955;Gh_A12G2121;Gh_A12G2448;Gh_D01G0514;Gh_D03G1189;Gh_…
GO:0006012	galactose metabolic process	7	87	0.0145819	0.0625388	Gh_A11G0980;Gh_A13G0935;Gh_D05G0021;Gh_D08G1205;Gh_D11G1131;Gh_D13G1186;Gh_D13G1187
GO:0032504	multicellular organism reproduction	23	475	0.0152088	0.0650994	Gh_A08G2083;Gh_A08G2454;Gh_D08G2646;Gh_A02G0977;Gh_A10G0504;Gh_D10G2595;Gh_A04G0782;Gh_D04G1273;Gh_A05G1690;Gh_A05G2220;Gh_A06G0103;Gh_D05G1880;Gh_D05G2480;Gh_D06G0076;Gh_A02G1646;Gh_A07G1984;Gh_D03G0076;Gh_D09G0219;Gh_A03G1339;Gh_A07G2126;Gh_A05G1808;Gh_D05G2004;Gh_D05G3907
GO:0006875	cellular metal ion homeostasis	15	271	0.015575	0.0665367	Gh_A02G1765;Gh_A09G2418;Gh_D03G1711;Gh_A01G1913;Gh_A04G0263;Gh_A04G0265;Gh_A11G2914;Gh_D01G2172;Gh_A02G1713;Gh_A08G1780;Gh_D08G2126;Gh_D12G1507;Gh_A07G1436;Gh_A06G1380;Gh_D06G1724
GO:0051254	positive regulation of RNA metabolic process	49	1202	0.0157375	0.0670997	Gh_A05G3796;Gh_A01G0119;Gh_A01G0495;Gh_A02G0977;Gh_A03G0365;Gh_A03G1284;Gh_A05G3310;Gh_A05G3751;Gh_A07G0585;Gh_A08G1032;Gh_A08G1059;Gh_A08G1061;Gh_A08G1412;Gh_A08G1503;Gh_A09G1607;Gh_A09G1760;Gh_A09G2341;Gh_A09G2380;Gh_A11G0082;Gh_A11G0906;Gh_A12G1953;Gh_A12G1954;Gh_A12G1955;Gh_A12G2121;Gh_A12G2448;Gh_D01G0514;Gh_D03G1189;Gh_D03G1591;Gh_D04G0293;Gh_D05G0839;Gh_D06G0642;Gh_D07G0654;Gh_D08G1310;Gh_…
GO:0005992	trehalose biosynthetic process	6	69	0.0162214	0.0688937	Gh_A08G0782;Gh_A10G0318;Gh_D02G1670;Gh_D05G3263;Gh_D10G0324;Gh_Sca011773G01
GO:0009963	positive regulation of flavonoid biosynthetic process	6	69	0.0162214	0.0688937	Gh_A05G1005;Gh_A08G1412;Gh_A09G2341;Gh_D05G1123;Gh_D09G1895;Gh_D12G2074
GO:0001666	response to hypoxia	14	248	0.0163123	0.0691451	Gh_D10G0943;XLOC_078893;Gh_D05G1351;Gh_A02G0682;Gh_A04G1100;Gh_A06G0716;Gh_D02G0730;Gh_D02G0732;Gh_D03G1810;Gh_D04G0298;Gh_D04G1708;Gh_D05G2745;Gh_D13G2404;XLOC_062240
GO:1901135	carbohydrate derivative metabolic process	89	2394	0.0163667	0.0691611	Gh_D02G1480;Gh_A09G0630;Gh_A10G1271;Gh_A12G2714;Gh_D09G0628;Gh_D09G2016;Gh_D12G2669;Gh_A12G1027;Gh_A05G3499;Gh_A06G1585;Gh_A08G1412;Gh_A09G2341;Gh_D04G0112;Gh_D05G2642;Gh_D06G1939;Gh_D09G1895;Gh_D12G2074;Gh_A03G0671;Gh_A10G1937;Gh_A07G0625;Gh_A11G0650;Gh_D07G0692;Gh_D11G0761;Gh_D02G1757;Gh_A02G0578;Gh_A11G0966;Gh_D02G0636;Gh_A01G2104;Gh_D01G0345;Gh_A06G0960;Gh_D06G1136;Gh_D11G1675;Gh_D08G0408;Gh_…
GO:0006820	anion transport	40	947	0.0163794	0.0691611	Gh_A03G0889;Gh_A07G1937;Gh_A10G0253;Gh_A13G1033;Gh_D02G1271;Gh_D07G2154;Gh_D10G0234;Gh_A08G1434;Gh_A13G0105;Gh_D08G1728;Gh_D13G0121;Gh_A05G2016;Gh_D02G1978;Gh_D05G2259;Gh_A03G2168;Gh_A11G1864;Gh_D11G2121;Gh_A06G1962;Gh_A03G1509;Gh_A01G1029;Gh_D01G1082;Gh_D05G2226;Gh_A05G3831;Gh_D05G1184;Gh_D09G1098;Gh_A05G2957;Gh_A08G0940;Gh_D08G1149;Gh_A05G2316;Gh_A11G1147;Gh_D10G0996;Gh_D10G1491;Gh_D11G1301;Gh_…
GO:0042353	fucose biosynthetic process	2	7	0.0165759	0.0698555	Gh_A07G1434;Gh_D07G1530
GO:0016310	phosphorylation	148	4217	0.0167069	0.0702721	Gh_A08G1792;Gh_A10G0115;Gh_D05G1016;Gh_D08G2141;Gh_D10G0119;Gh_A01G0505;Gh_A01G0621;Gh_A01G1507;Gh_A02G1635;Gh_A02G1701;Gh_A03G0193;Gh_A03G0291;Gh_A03G0563;Gh_A03G1368;Gh_A03G1505;Gh_A03G1511;Gh_A05G0168;Gh_A05G0599;Gh_A05G0864;Gh_A05G2138;Gh_A05G2890;Gh_A05G3344;Gh_A06G0079;Gh_A06G0824;Gh_A07G0050;Gh_A07G1312;Gh_A07G1313;Gh_A07G1633;Gh_A07G1775;Gh_A07G1822;Gh_A08G1469;Gh_A09G1391;Gh_A09G1456;Gh_…
GO:0007009	plasma membrane organization	4	34	0.0173641	0.0728959	Gh_A04G0460;Gh_A09G1257;Gh_D04G0893;Gh_D09G1258
GO:1900037	regulation of cellular response to hypoxia	3	19	0.0174848	0.0732617	Gh_A02G0682;Gh_D02G0730;Gh_D02G0732
GO:0010540	basipetal auxin transport	6	71	0.0184518	0.0771652	Gh_A05G0418;Gh_A08G1071;Gh_A12G1091;Gh_D07G2181;Gh_D08G1352;Gh_D13G1983
GO:0040007	growth	60	1537	0.0185946	0.0776137	Gh_Sca108718G01;XLOC_063125;Gh_A03G0140;Gh_A08G1469;Gh_A10G0504;Gh_D08G1765;Gh_D10G2595;Gh_D11G3472;Gh_Sca101008G01;Gh_A01G0505;Gh_A01G1439;Gh_A03G1286;Gh_A05G2385;Gh_A06G2111;Gh_A07G1434;Gh_A10G0005;Gh_D01G0516;Gh_D01G1679;Gh_D01G1810;Gh_D02G1726;Gh_D03G1194;Gh_D05G1779;Gh_D06G1285;Gh_D07G1530;Gh_D08G0026;Gh_D10G0007;Gh_A02G0513;Gh_A07G1625;Gh_A11G1469;Gh_D02G0577;Gh_D10G1749;Gh_D11G1626;Gh_A03G…
GO:0071407	cellular response to organic cyclic compound	30	675	0.0187474	0.0781023	Gh_A05G3499;Gh_A06G1585;Gh_D04G0112;Gh_D04G0298;Gh_D05G2642;Gh_D06G1939;Gh_D08G1467;Gh_D05G2104;Gh_A03G1365;Gh_A04G0460;Gh_A07G1434;Gh_A09G1257;Gh_D02G1805;Gh_D04G0893;Gh_D07G1530;Gh_D09G1258;Gh_A05G3963;Gh_A01G0505;Gh_A07G1633;Gh_A09G2272;Gh_A11G1463;Gh_D01G0390;Gh_D01G0516;Gh_D07G1820;Gh_D07G1831;Gh_D08G0026;Gh_D09G2057;Gh_D11G0373;Gh_Sca011440G01;Gh_Sca011684G01
GO:0009074	aromatic amino acid family catabolic process	6	72	0.0196418	0.0816725	Gh_A10G1835;Gh_D10G2528;Gh_A05G2623;Gh_D05G2913;Gh_D10G2363;Gh_D13G0174
GO:0071423	malate transmembrane transport	3	20	0.0201269	0.0835304	Gh_A03G2168;Gh_A11G1864;Gh_D11G2121
GO:0044260	cellular macromolecule metabolic process	601	19007	0.0208758	0.0860323	Gh_A02G0866;Gh_A03G0598;Gh_A05G2724;Gh_A05G3992;Gh_A08G0195;Gh_A08G1784;Gh_A11G0455;Gh_A11G1910;Gh_D02G0992;Gh_D03G0483;Gh_D03G0886;Gh_D05G3030;Gh_D05G3929;Gh_D08G0272;Gh_D11G2065;Gh_D11G3437;Gh_Sca010556G01;XLOC_083441;Gh_A04G0787;Gh_A04G1346;Gh_A05G3965;Gh_A06G2111;Gh_A07G1871;Gh_A08G2296;Gh_A10G0327;Gh_A11G0308;Gh_A12G1874;Gh_D03G0455;Gh_D04G0858;Gh_D04G1278;Gh_D05G0079;Gh_D06G1285;Gh_D07G2083…
GO:0018107	peptidyl-threonine phosphorylation	6	73	0.020883	0.0860323	Gh_A03G0193;Gh_A05G0418;Gh_D03G1388;Gh_D05G0599;Gh_D06G1080;Gh_D13G1983
GO:0018210	peptidyl-threonine modification	6	73	0.020883	0.0860323	Gh_A03G0193;Gh_A05G0418;Gh_D03G1388;Gh_D05G0599;Gh_D06G1080;Gh_D13G1983
GO:0034645	cellular macromolecule biosynthetic process	318	9692	0.0209026	0.0860323	Gh_A04G0787;Gh_A04G1346;Gh_A05G3965;Gh_A06G2111;Gh_A07G1871;Gh_A08G2296;Gh_A10G0327;Gh_A11G0308;Gh_A12G1874;Gh_D03G0455;Gh_D04G0858;Gh_D04G1278;Gh_D05G0079;Gh_D06G1285;Gh_D07G2083;Gh_D08G2355;Gh_D11G0363;Gh_D12G2049;Gh_Sca108718G01;XLOC_063125;Gh_D11G2828;Gh_A06G0284;Gh_D06G0304;XLOC_014114;Gh_A01G0386;Gh_A13G2047;Gh_D01G2334;Gh_D11G2497;Gh_A08G0471;Gh_A12G2410;Gh_D09G0133;Gh_D12G2645;Gh_A03G0671…
GO:0009631	cold acclimation	10	160	0.0209268	0.0860323	Gh_A01G0871;Gh_A05G1554;Gh_A05G1997;Gh_A10G1465;Gh_D01G0906;Gh_D03G1247;Gh_D05G0839;Gh_D05G1729;Gh_D05G3799;Gh_D12G2235
[truncated: 121 more rows]

## Sheet: Module 6.P
GO ID	Description	GeneRatio (1218)	BgRatio (59101)	pvalue	fdr	geneID
[truncated: 387 more rows]

## Sheet: Module 7.P
GO ID	Description	GeneRatio (398)	BgRatio (59101)	pvalue	fdr	geneID
[truncated: 279 more rows]

## Sheet: Module 10.P
GO ID	Description	GeneRatio (300)	BgRatio (59101)	pvalue	fdr	geneID
[truncated: 227 more rows]
