# Supplementary material for: Transcriptome analysis and identification of genes associated with fruiting branch internode elongation in upland cotton
Source: BMC Plant Biol. 2019 Oct 7;19:415. doi: 10.1186/s12870-019-2011-8 (PMC6781417; doi:10.1186/s12870-019-2011-8)
Supplement: Supplementary file 11 — List of the expressed TF genes. (XLS 4511 kb) [file 12870_2019_2011_MOESM11_ESM.xls]

## Sheet: All TFs
id	X-1-1_fpkm	X-1-2_fpkm	X-1-3_fpkm	X-2-1_fpkm	X-2-2_fpkm	X-2-3_fpkm	X-3-1_fpkm	X-3-2_fpkm	X-3-3_fpkm	L-1-1_fpkm	L-1-2_fpkm	L-1-3_fpkm	L-2-1_fpkm	L-2-2_fpkm	L-2-3_fpkm	L-3-1_fpkm	L-3-2_fpkm	L-3-3_fpkm	X-1-1_count	X-1-2_count	X-1-3_count	X-2-1_count	X-2-2_count	X-2-3_count	X-3-1_count	X-3-2_count	X-3-3_count	L-1-1_count	L-1-2_count	L-1-3_count	L-2-1_count	L-2-2_count	L-2-3_count	L-3-1_count	L-3-2_count	L-3-3_count	Symbol	Query_id	Description	KEGG_A_class	KEGG_B_class	Pathway	GO Component	GO Function	GO Process
Gh_A01G0024	6.53	6.62	4.9	3.99	6.24	6.88	7.74	5.51	8.28	7.9	7	8.52	5.5	7.43	7.32	4.7	6.55	4.53	89	93	60	51	102	90	113	64	103	111	78	112	87	87	78	62	87	56	Gh_A01G0024	Gh_A01G0024	Basic-leucine zipper (bZIP) transcription factor family protein [Source:TAIR;Acc:AT2G16770]	-	-	-	-	GO:0003700//sequence-specific DNA binding transcription factor activity;GO:1901363//heterocyclic compound binding;GO:0001071//nucleic acid binding transcription factor activity;GO:0005488//binding;GO:0003676//nucleic acid binding;GO:0043565//sequence-specific DNA binding;GO:0097159//organic cyclic compound binding;GO:0003677//DNA binding;GO:0005515//protein binding	GO:0010035//response to inorganic substance;GO:0051716//cellular response to stimulus;GO:0050896//response to stimulus;GO:0044260//cellular macromolecule metabolic process;GO:0010038//response to metal ion;GO:0097659//nucleic acid-templated transcription;GO:0044238//primary metabolic process;GO:1901576//organic substance biosynthetic process;GO:0065007//biological regulation;GO:0034654//nucleobas…
Gh_A01G0054	18.09	18.63	14.63	15.71	16.97	16.56	15.3	17	15.93	19.98	18.1	18.47	14.49	19.68	18.03	12.57	13.89	11.29	329.31	349.39	239.32	268.08	370.79	289.35	298.47	263.71	264.89	374.91	269.26	324.41	306.51	308	256.65	221.46	246.54	186.35	Gh_A01G0054	Gh_A01G0054	B3 domain-containing transcription factor VRN1 [Source:UniProtKB/Swiss-Prot;Acc:Q8L3W1]	-	-	-	GO:0005623//cell;GO:0044422//organelle part;GO:0044464//cell part;GO:0044424//intracellular part;GO:0043229//intracellular organelle;GO:0043226//organelle;GO:0043227//membrane-bounded organelle;GO:0031981//nuclear lumen;GO:0005622//intracellular;GO:0005634//nucleus;GO:0070013//intracellular organelle lumen;GO:0044428//nuclear part;GO:0044446//intracellular organelle part;GO:0031974//membrane-encl…	GO:1901363//heterocyclic compound binding;GO:0003677//DNA binding;GO:0097159//organic cyclic compound binding;GO:0005488//binding;GO:0003676//nucleic acid binding	GO:2000112//regulation of cellular macromolecule biosynthetic process;GO:0006139//nucleobase-containing compound metabolic process;GO:0050794//regulation of cellular process;GO:0006355//regulation of transcription, DNA-templated;GO:0019438//aromatic compound biosynthetic process;GO:0051252//regulation of RNA metabolic process;GO:0009987//cellular process;GO:0034654//nucleobase-containing compound…
Gh_A01G0073	0	0	0	0	0	0.04	0	0	0	0	0	0	0	0	0	0	0	0	0	0	0	0	0	1	0	0	0	0	0	0	0	0	0	0	0	0	Gh_A01G0073	Gh_A01G0073	NAC transcription factor 29 [Source:UniProtKB/Swiss-Prot;Acc:O49255]	-	-	-	GO:0005623//cell;GO:0043231//intracellular membrane-bounded organelle;GO:0005634//nucleus;GO:0043229//intracellular organelle;GO:0005622//intracellular;GO:0044424//intracellular part;GO:0044464//cell part;GO:0043227//membrane-bounded organelle;GO:0043226//organelle	GO:0003677//DNA binding;GO:0005488//binding;GO:0003676//nucleic acid binding;GO:1901363//heterocyclic compound binding;GO:0001071//nucleic acid binding transcription factor activity;GO:0097159//organic cyclic compound binding;GO:0003700//sequence-specific DNA binding transcription factor activity	GO:0018130//heterocycle biosynthetic process;GO:0007568//aging;GO:0010150//leaf senescence;GO:0009835//fruit ripening;GO:0048366//leaf development;GO:0048608//reproductive structure development;GO:0050789//regulation of biological process;GO:0044238//primary metabolic process;GO:0021700//developmental maturation;GO:0010468//regulation of gene expression;GO:0008152//metabolic process;GO:0009908//f…
Gh_A01G0103	65.03	56.07	56.22	57.83	55.59	54.13	49.63	56.81	58.72	69.43	71.18	70.96	66.32	62.45	59.32	54.3	64.53	67.62	1963	1743.68	1525.58	1636.47	2013.58	1568.23	1605.47	1460.89	1618.94	2160.49	1756.02	2067.22	2325.53	1620.41	1400.47	1586.55	1899.63	1851.32	Gh_A01G0103	Gh_A01G0103	Transcription factor GTE3, chloroplastic [Source:UniProtKB/Swiss-Prot;Acc:Q9S7T1]	-	-	-	GO:0009507//chloroplast;GO:0005622//intracellular;GO:0044424//intracellular part;GO:0005623//cell;GO:0005737//cytoplasm;GO:0043227//membrane-bounded organelle;GO:0043226//organelle;GO:0009536//plastid;GO:0043229//intracellular organelle;GO:0044464//cell part;GO:0044444//cytoplasmic part;GO:0043231//intracellular membrane-bounded organelle	GO:0005488//binding;GO:0005515//protein binding	GO:0006139//nucleobase-containing compound metabolic process;GO:1903506//regulation of nucleic acid-templated transcription;GO:0034641//cellular nitrogen compound metabolic process;GO:0019222//regulation of metabolic process;GO:0044249//cellular biosynthetic process;GO:0031326//regulation of cellular biosynthetic process;GO:0018130//heterocycle biosynthetic process;GO:0065007//biological regulati…
Gh_A01G0119	2.76	2.81	1.17	2.54	5.36	8.52	11.12	10.41	10.15	1.25	1.8	2.03	4.89	7.88	5.52	6.9	8.75	8.35	60	62.95	22.88	51.81	139.87	177.93	259.18	192.94	201.62	28	32	42.52	123.55	147.41	93.85	145.35	185.64	164.75	Gh_A01G0119	Gh_A01G0119	Ethylene-responsive transcription factor ERF053 [Source:UniProtKB/Swiss-Prot;Acc:Q9SKT1]	-	-	-	GO:0005622//intracellular;GO:0043229//intracellular organelle;GO:0043226//organelle;GO:0043231//intracellular membrane-bounded organelle;GO:0044424//intracellular part;GO:0005623//cell;GO:0043227//membrane-bounded organelle;GO:0005737//cytoplasm;GO:0044464//cell part;GO:0005634//nucleus	GO:1901363//heterocyclic compound binding;GO:0003700//sequence-specific DNA binding transcription factor activity;GO:0003677//DNA binding;GO:0005488//binding;GO:0097159//organic cyclic compound binding;GO:0003676//nucleic acid binding;GO:0001071//nucleic acid binding transcription factor activity	GO:0010556//regulation of macromolecule biosynthetic process;GO:0007165//signal transduction;GO:0044260//cellular macromolecule metabolic process;GO:0042221//response to chemical;GO:0006355//regulation of transcription, DNA-templated;GO:0050789//regulation of biological process;GO:0006725//cellular aromatic compound metabolic process;GO:0009889//regulation of biosynthetic process;GO:0031323//regu…
Gh_A01G0219	3.38	1.64	2.51	2.1	3.29	1.91	0.79	1.32	0.77	3.96	5	6.72	3.15	4.43	2.88	1.31	2.6	2.02	24	12	16	14	28	13	6	8	5	29	29	46	26	27	16	9	18	13	Gh_A01G0219	Gh_A01G0219	GATA transcription factor 15 [Source:UniProtKB/Swiss-Prot;Acc:Q8LG10]	-	-	-	GO:0044424//intracellular part;GO:0044464//cell part;GO:0043226//organelle;GO:0005622//intracellular;GO:0043229//intracellular organelle;GO:0005634//nucleus;GO:0043231//intracellular membrane-bounded organelle;GO:0043227//membrane-bounded organelle;GO:0005623//cell	GO:0043167//ion binding;GO:1901363//heterocyclic compound binding;GO:0046914//transition metal ion binding;GO:0003676//nucleic acid binding;GO:0008270//zinc ion binding;GO:0046872//metal ion binding;GO:0097159//organic cyclic compound binding;GO:0005488//binding;GO:0003677//DNA binding;GO:0043565//sequence-specific DNA binding;GO:0001071//nucleic acid binding transcription factor activity;GO:0043…	GO:0046483//heterocycle metabolic process;GO:1901576//organic substance biosynthetic process;GO:0006355//regulation of transcription, DNA-templated;GO:0009889//regulation of biosynthetic process;GO:0010556//regulation of macromolecule biosynthetic process;GO:0034641//cellular nitrogen compound metabolic process;GO:0080090//regulation of primary metabolic process;GO:0006807//nitrogen compound meta…
Gh_A01G0298	0	0	0	0	0	0	0	0	0	0	0	0	0	0	0	0	0	0	0	0	0	0	0	0	0	0	0	0	0	0	0	0	0	0	0	0	Gh_A01G0298	Gh_A01G0298	NAC transcription factor 29 [Source:UniProtKB/Swiss-Prot;Acc:O49255]	-	-	-	GO:0005623//cell;GO:0043231//intracellular membrane-bounded organelle;GO:0005634//nucleus;GO:0043229//intracellular organelle;GO:0005622//intracellular;GO:0044424//intracellular part;GO:0044464//cell part;GO:0043227//membrane-bounded organelle;GO:0043226//organelle	GO:0003677//DNA binding;GO:0005488//binding;GO:0003676//nucleic acid binding;GO:1901363//heterocyclic compound binding;GO:0001071//nucleic acid binding transcription factor activity;GO:0097159//organic cyclic compound binding;GO:0003700//sequence-specific DNA binding transcription factor activity	GO:0018130//heterocycle biosynthetic process;GO:0007568//aging;GO:0010150//leaf senescence;GO:0009835//fruit ripening;GO:0048366//leaf development;GO:0048608//reproductive structure development;GO:0050789//regulation of biological process;GO:0044238//primary metabolic process;GO:0021700//developmental maturation;GO:0010468//regulation of gene expression;GO:0008152//metabolic process;GO:0009908//f…
Gh_A01G0401	0.08	0.04	0	0	0.03	0.17	0.08	0.05	0.05	0	0	0	0.07	0	0	0.26	0	0.05	2	1	0	0	1	4	2	1	1	0	0	0	2	0	0	6	0	1	Gh_A01G0401	Gh_A01G0401	Transcription factor BPE [Source:UniProtKB/Swiss-Prot;Acc:Q0JXE7]	-	-	-	GO:0044424//intracellular part;GO:0043226//organelle;GO:0044464//cell part;GO:0005623//cell;GO:0043229//intracellular organelle;GO:0043227//membrane-bounded organelle;GO:0043231//intracellular membrane-bounded organelle;GO:0005634//nucleus;GO:0005622//intracellular	GO:0001071//nucleic acid binding transcription factor activity;GO:0005488//binding;GO:0005515//protein binding;GO:0003677//DNA binding;GO:1901363//heterocyclic compound binding;GO:0097159//organic cyclic compound binding;GO:0046983//protein dimerization activity;GO:0003676//nucleic acid binding;GO:0003700//sequence-specific DNA binding transcription factor activity	GO:0016070//RNA metabolic process;GO:1901360//organic cyclic compound metabolic process;GO:0090304//nucleic acid metabolic process;GO:0022414//reproductive process;GO:0010467//gene expression;GO:0009059//macromolecule biosynthetic process;GO:0032501//multicellular organismal process;GO:0018130//heterocycle biosynthetic process;GO:2000112//regulation of cellular macromolecule biosynthetic process;…
Gh_A01G0406	2.78	4.46	5.91	3.54	2.47	2.59	1.63	1.98	2.02	2.28	2.8	2.51	2.23	2.07	1.93	2.76	1.21	0.74	87.33	144.3	166.84	104.25	93	78	55	53.07	58	74	72	76	81.5	56	47.47	83.82	37	21	Gh_A01G0406	Gh_A01G0406	Transcription factor GTE4 [Source:UniProtKB/Swiss-Prot;Acc:Q9LNC4]	-	-	-	GO:0043231//intracellular membrane-bounded organelle;GO:0043226//organelle;GO:0043227//membrane-bounded organelle;GO:0044464//cell part;GO:0005634//nucleus;GO:0005623//cell;GO:0044424//intracellular part;GO:0005622//intracellular;GO:0043229//intracellular organelle	GO:0005515//protein binding;GO:0005488//binding	GO:1901362//organic cyclic compound biosynthetic process;GO:0007275//multicellular organismal development;GO:0051252//regulation of RNA metabolic process;GO:0048522//positive regulation of cellular process;GO:0044238//primary metabolic process;GO:0010467//gene expression;GO:0019222//regulation of metabolic process;GO:0034645//cellular macromolecule biosynthetic process;GO:0006139//nucleobase-cont…
Gh_A01G0414	3.42	2.33	2.34	2.55	2.37	1.15	1.28	2.13	1.97	4.65	4.32	3.81	2.43	2.89	3.06	1.16	3.2	2.19	78.68	55.07	48.39	54.99	65.35	25.37	31.46	41.64	41.28	110.09	81.14	84.62	64.89	57.15	55.09	25.91	71.72	45.64	Gh_A01G0414	Gh_A01G0414	Transcription factor TCP4 [Source:UniProtKB/Swiss-Prot;Acc:Q8LPR5]	-	-	-	GO:0005622//intracellular;GO:0043226//organelle;GO:0044424//intracellular part;GO:0005623//cell;GO:0043229//intracellular organelle;GO:0005634//nucleus;GO:0044464//cell part;GO:0043227//membrane-bounded organelle;GO:0043231//intracellular membrane-bounded organelle	GO:0001071//nucleic acid binding transcription factor activity;GO:0003676//nucleic acid binding;GO:1901363//heterocyclic compound binding;GO:0097159//organic cyclic compound binding;GO:0003700//sequence-specific DNA binding transcription factor activity;GO:0005488//binding;GO:0003677//DNA binding	GO:0009887//organ morphogenesis;GO:0044237//cellular metabolic process;GO:1901576//organic substance biosynthetic process;GO:0044767//single-organism developmental process;GO:0009889//regulation of biosynthetic process;GO:0010467//gene expression;GO:0034645//cellular macromolecule biosynthetic process;GO:0043170//macromolecule metabolic process;GO:0030154//cell differentiation;GO:0048856//anatomi…
Gh_A01G0544	8.57	9.53	3.92	13.61	14.13	12.91	9.48	11.42	10.55	3.69	5.6	6.48	11.7	4.54	3.3	13.04	12.21	9.93	209.31	239.93	86.09	311.77	414.1	302.75	248.23	237.69	235.28	92.96	111.74	152.7	332.11	95.31	63	308.32	290.97	220.09	Gh_A01G0544	Gh_A01G0544	Transcription factor bHLH123 [Source:UniProtKB/Swiss-Prot;Acc:Q8GXT3]	-	-	-	GO:0005622//intracellular;GO:0044424//intracellular part;GO:0005634//nucleus;GO:0043231//intracellular membrane-bounded organelle;GO:0005623//cell;GO:0044464//cell part;GO:0043226//organelle;GO:0043227//membrane-bounded organelle;GO:0043229//intracellular organelle	GO:1901363//heterocyclic compound binding;GO:0001071//nucleic acid binding transcription factor activity;GO:0005488//binding;GO:0003700//sequence-specific DNA binding transcription factor activity;GO:0097159//organic cyclic compound binding;GO:0046983//protein dimerization activity;GO:0003677//DNA binding;GO:0003676//nucleic acid binding;GO:0005515//protein binding	GO:0008152//metabolic process;GO:0044271//cellular nitrogen compound biosynthetic process;GO:0006807//nitrogen compound metabolic process;GO:0010467//gene expression;GO:0032774//RNA biosynthetic process;GO:0009987//cellular process;GO:0090304//nucleic acid metabolic process;GO:0034641//cellular nitrogen compound metabolic process;GO:0043170//macromolecule metabolic process;GO:0044237//cellular me…
Gh_A01G0556	25.59	31.77	19.29	25.32	49.87	91.9	66.07	52.42	55.81	8.07	7.14	6.94	15.47	25.24	25.3	42.4	18.44	28.3	769.94	984.69	521.67	714	1800.23	2653.58	2130.28	1343.38	1533.47	250.15	175.5	201.62	540.71	652.71	595.17	1234.59	541.09	772.22	Gh_A01G0556	Gh_A01G0556	Scarecrow-like transcription factor PAT1 [Source:UniProtKB/Swiss-Prot;Acc:Q9LDL7]	-	-	-	GO:0005737//cytoplasm;GO:0005622//intracellular;GO:0044424//intracellular part;GO:0044464//cell part;GO:0005623//cell	GO:0001071//nucleic acid binding transcription factor activity;GO:0060089//molecular transducer activity;GO:0003700//sequence-specific DNA binding transcription factor activity;GO:0004871//signal transducer activity	GO:0051716//cellular response to stimulus;GO:0006351//transcription, DNA-templated;GO:1903506//regulation of nucleic acid-templated transcription;GO:0051252//regulation of RNA metabolic process;GO:0010556//regulation of macromolecule biosynthetic process;GO:0006355//regulation of transcription, DNA-templated;GO:0023052//signaling;GO:0006139//nucleobase-containing compound metabolic process;GO:000…
Gh_A01G0566	26.86	25.76	24.94	17.39	24.92	24	16.03	19.38	18.12	17.99	27.38	20.66	16.67	16.19	14.94	16.98	14.18	14.13	330.08	326.21	275.58	200.42	367.57	283.08	211.2	202.95	203.34	227.9	275	245.06	238	171	143.6	201.98	170.01	157.48	Gh_A01G0566	Gh_A01G0566	Transcription factor ILR3 [Source:UniProtKB/Swiss-Prot;Acc:Q9FH37]	-	-	-	GO:0043231//intracellular membrane-bounded organelle;GO:0005622//intracellular;GO:0043226//organelle;GO:0005634//nucleus;GO:0044424//intracellular part;GO:0005623//cell;GO:0044464//cell part;GO:0043227//membrane-bounded organelle;GO:0043229//intracellular organelle	GO:0001071//nucleic acid binding transcription factor activity;GO:1901363//heterocyclic compound binding;GO:0046983//protein dimerization activity;GO:0005515//protein binding;GO:0003676//nucleic acid binding;GO:0005488//binding;GO:0097159//organic cyclic compound binding;GO:0003700//sequence-specific DNA binding transcription factor activity;GO:0003677//DNA binding	GO:0019219//regulation of nucleobase-containing compound metabolic process;GO:0050789//regulation of biological process;GO:2000112//regulation of cellular macromolecule biosynthetic process;GO:0034641//cellular nitrogen compound metabolic process;GO:0034654//nucleobase-containing compound biosynthetic process;GO:0010467//gene expression;GO:0009058//biosynthetic process;GO:0016070//RNA metabolic p…
Gh_A01G0578	0	2.54	1.39	2.13	1.25	1.04	0	0	0	0.24	0	1.55	0.11	0.29	1.28	0.26	0	0.14	0	10.5	5	8	6	4	0	0	0	1	0	6	0.5	1	4	1	0	0.5	Gh_A01G0578	Gh_A01G0578	MYB-like transcription factor ETC1 [Source:UniProtKB/Swiss-Prot;Acc:Q9LNI5]	-	-	-	GO:0005623//cell;GO:0005634//nucleus;GO:0043231//intracellular membrane-bounded organelle;GO:0043227//membrane-bounded organelle;GO:0044464//cell part;GO:0044424//intracellular part;GO:0005622//intracellular;GO:0043226//organelle;GO:0043229//intracellular organelle	GO:0044877//macromolecular complex binding;GO:0005488//binding;GO:0097159//organic cyclic compound binding;GO:0003677//DNA binding;GO:1901363//heterocyclic compound binding;GO:0003676//nucleic acid binding;GO:0003700//sequence-specific DNA binding transcription factor activity;GO:0003682//chromatin binding;GO:0001071//nucleic acid binding transcription factor activity	GO:0034645//cellular macromolecule biosynthetic process;GO:1901360//organic cyclic compound metabolic process;GO:0090627//plant epidermal cell differentiation;GO:0032502//developmental process;GO:0010054//trichoblast differentiation;GO:0030154//cell differentiation;GO:0051239//regulation of multicellular organismal process;GO:0010648//negative regulation of cell communication;GO:0048764//trichobl…
Gh_A01G0639	0.34	0.22	0.51	0.42	0.43	0.27	0.14	0	0.46	0	0.39	0.46	0.28	0.6	0.21	0	0.26	0	9.14	6	12.32	10.67	13.91	7	4.13	0	11.27	0	8.58	12.01	8.81	14	4.41	0	6.76	0	Gh_A01G0639	Gh_A01G0639	WRKY transcription factor 6 [Source:UniProtKB/Swiss-Prot;Acc:Q9C519]	-	-	-	GO:0043231//intracellular membrane-bounded organelle;GO:0005623//cell;GO:0043226//organelle;GO:0043227//membrane-bounded organelle;GO:0044464//cell part;GO:0044424//intracellular part;GO:0043229//intracellular organelle;GO:0005622//intracellular;GO:0005634//nucleus	GO:0000975//regulatory region DNA binding;GO:0005488//binding;GO:0043565//sequence-specific DNA binding;GO:0003676//nucleic acid binding;GO:0003677//DNA binding;GO:0003700//sequence-specific DNA binding transcription factor activity;GO:0001067//regulatory region nucleic acid binding;GO:0001071//nucleic acid binding transcription factor activity;GO:0097159//organic cyclic compound binding;GO:19013…	GO:0009725//response to hormone;GO:0010558//negative regulation of macromolecule biosynthetic process;GO:0019222//regulation of metabolic process;GO:0016070//RNA metabolic process;GO:0065007//biological regulation;GO:0050896//response to stimulus;GO:0044699//single-organism process;GO:1901576//organic substance biosynthetic process;GO:0009059//macromolecule biosynthetic process;GO:0009058//biosyn…
Gh_A01G0650	66.56	72.11	53.25	67.99	101.45	113.6	143.22	148.38	125.39	67.56	54.2	61.4	89.99	109.73	120.39	85.68	83.85	106.1	801	894	576	767	1465	1312	1847	1521	1378	838	533	713	1258	1135	1133	998	984	1158	Gh_A01G0650	Gh_A01G0650	Ethylene-responsive transcription factor 7 [Source:UniProtKB/Swiss-Prot;Acc:Q9LDE4]	-	-	-	GO:0044424//intracellular part;GO:0005622//intracellular;GO:0043231//intracellular membrane-bounded organelle;GO:0005623//cell;GO:0043227//membrane-bounded organelle;GO:0043229//intracellular organelle;GO:0043226//organelle;GO:0005634//nucleus;GO:0044464//cell part	GO:1901363//heterocyclic compound binding;GO:0003676//nucleic acid binding;GO:0043565//sequence-specific DNA binding;GO:0003677//DNA binding;GO:0003700//sequence-specific DNA binding transcription factor activity;GO:0001067//regulatory region nucleic acid binding;GO:0044212//transcription regulatory region DNA binding;GO:0097159//organic cyclic compound binding;GO:0000975//regulatory region DNA b…	GO:0031324//negative regulation of cellular metabolic process;GO:0044699//single-organism process;GO:0034654//nucleobase-containing compound biosynthetic process;GO:0007154//cell communication;GO:0010467//gene expression;GO:0009414//response to water deprivation;GO:0009723//response to ethylene;GO:0032774//RNA biosynthetic process;GO:0051716//cellular response to stimulus;GO:1901362//organic cycl…
Gh_A01G0681	14.78	10.87	11.7	11.98	12.87	11.91	12.36	12.24	13.03	10.88	10.89	10.66	11.11	7.1	6.34	11.02	10.96	11.64	431.7	327.1	307.18	328.09	451.19	334.01	386.78	304.55	347.66	327.5	260.02	300.41	377.11	178.3	144.79	311.54	312.3	308.49	Gh_A01G0681	Gh_A01G0681	Probable WRKY transcription factor 20 [Source:UniProtKB/Swiss-Prot;Acc:Q93WV0]	-	-	-	GO:0043229//intracellular organelle;GO:0043226//organelle;GO:0043231//intracellular membrane-bounded organelle;GO:0005622//intracellular;GO:0005634//nucleus;GO:0044464//cell part;GO:0005623//cell;GO:0044424//intracellular part;GO:0043227//membrane-bounded organelle	GO:0003677//DNA binding;GO:0003700//sequence-specific DNA binding transcription factor activity;GO:0005488//binding;GO:0097159//organic cyclic compound binding;GO:0003676//nucleic acid binding;GO:0043565//sequence-specific DNA binding;GO:1901363//heterocyclic compound binding;GO:0001071//nucleic acid binding transcription factor activity	GO:1901362//organic cyclic compound biosynthetic process;GO:0019222//regulation of metabolic process;GO:1901360//organic cyclic compound metabolic process;GO:0009059//macromolecule biosynthetic process;GO:0051254//positive regulation of RNA metabolic process;GO:0048518//positive regulation of biological process;GO:0050794//regulation of cellular process;GO:0051252//regulation of RNA metabolic pro…
Gh_A01G0682	23.42	29.24	17.39	20.37	44.6	65.44	73.67	51.82	42.27	14.32	10.48	12.17	20.13	29.19	24.83	35.29	19.61	27.68	650.4	836.55	434.09	530.39	1486.15	1744.21	2192.4	1225.79	1072	409.94	237.81	326.22	649.55	696.65	539.24	948.54	530.99	697.31	Gh_A01G0682	Gh_A01G0682	Scarecrow-like transcription factor PAT1 [Source:UniProtKB/Swiss-Prot;Acc:Q9LDL7]	-	-	-	GO:0005737//cytoplasm;GO:0005622//intracellular;GO:0044424//intracellular part;GO:0044464//cell part;GO:0005623//cell	GO:0001071//nucleic acid binding transcription factor activity;GO:0060089//molecular transducer activity;GO:0003700//sequence-specific DNA binding transcription factor activity;GO:0004871//signal transducer activity	GO:0051716//cellular response to stimulus;GO:0006351//transcription, DNA-templated;GO:1903506//regulation of nucleic acid-templated transcription;GO:0051252//regulation of RNA metabolic process;GO:0010556//regulation of macromolecule biosynthetic process;GO:0006355//regulation of transcription, DNA-templated;GO:0023052//signaling;GO:0006139//nucleobase-containing compound metabolic process;GO:000…
Gh_A01G0712	1.95	2.67	1.23	5.38	4.67	4.28	4.87	11.82	9.43	3.2	2.72	2.38	4.37	2.16	2.19	5.11	7.49	8.78	18.77	26.41	10.64	48.5	53.88	39.49	50.15	96.8	82.79	31.75	21.36	22.1	48.87	17.86	16.49	47.52	70.25	76.56	Gh_A01G0712	Gh_A01G0712	Nuclear transcription factor Y subunit B-3 [Source:UniProtKB/Swiss-Prot;Acc:O23310]	-	-	-	GO:0005623//cell;GO:0043231//intracellular membrane-bounded organelle;GO:0043229//intracellular organelle;GO:0044424//intracellular part;GO:0005634//nucleus;GO:0044464//cell part;GO:0005622//intracellular;GO:0043227//membrane-bounded organelle;GO:0043226//organelle	GO:0001071//nucleic acid binding transcription factor activity;GO:1901363//heterocyclic compound binding;GO:0003700//sequence-specific DNA binding transcription factor activity;GO:0005488//binding;GO:0097159//organic cyclic compound binding;GO:0046983//protein dimerization activity;GO:0003677//DNA binding;GO:0046982//protein heterodimerization activity;GO:0003676//nucleic acid binding;GO:0043565/…	GO:0010468//regulation of gene expression;GO:0097659//nucleic acid-templated transcription;GO:2001141//regulation of RNA biosynthetic process;GO:0009889//regulation of biosynthetic process;GO:0009058//biosynthetic process;GO:1901576//organic substance biosynthetic process;GO:0060255//regulation of macromolecule metabolic process;GO:0006725//cellular aromatic compound metabolic process;GO:0018130/…
Gh_A01G0772	0	0	0	0	0	0	0	0	0	0	0	0	0	0	0	0	0	0	0	0	0	0	0	0	0	0	0	0	0	0	0	0	0	0	0	0	Gh_A01G0772	Gh_A01G0772	Transcription factor bHLH53 [Source:UniProtKB/Swiss-Prot;Acc:Q84RD0]	-	-	-	GO:0005634//nucleus;GO:0005622//intracellular;GO:0043229//intracellular organelle;GO:0005623//cell;GO:0043227//membrane-bounded organelle;GO:0043226//organelle;GO:0044464//cell part;GO:0044424//intracellular part;GO:0043231//intracellular membrane-bounded organelle	GO:0005488//binding;GO:0005515//protein binding;GO:0046983//protein dimerization activity;GO:0097159//organic cyclic compound binding;GO:0001071//nucleic acid binding transcription factor activity;GO:0003676//nucleic acid binding;GO:1901363//heterocyclic compound binding;GO:0003700//sequence-specific DNA binding transcription factor activity;GO:0003677//DNA binding	GO:0010556//regulation of macromolecule biosynthetic process;GO:0044271//cellular nitrogen compound biosynthetic process;GO:0006355//regulation of transcription, DNA-templated;GO:0006725//cellular aromatic compound metabolic process;GO:0006351//transcription, DNA-templated;GO:0009059//macromolecule biosynthetic process;GO:0034654//nucleobase-containing compound biosynthetic process;GO:2001141//re…
Gh_A01G0796	7.7	9.62	8.08	7.36	7.64	6.85	4.59	6.63	8.36	9.54	6.82	7.53	5.62	7.77	7.98	5.91	7.98	6.71	105	135	99	94	125	89.59	67	76.98	104	134	76	99	89	91	85	78	106	83	Gh_A01G0796	Gh_A01G0796	Nuclear transcription factor Y subunit C-2 [Source:UniProtKB/Swiss-Prot;Acc:Q8LCG7]	-	-	-	GO:0005667//transcription factor complex;GO:0044424//intracellular part;GO:0005634//nucleus;GO:0005623//cell;GO:0005622//intracellular;GO:0032991//macromolecular complex;GO:0043229//intracellular organelle;GO:0044798//nuclear transcription factor complex;GO:0043226//organelle;GO:0044446//intracellular organelle part;GO:0043231//intracellular membrane-bounded organelle;GO:0044464//cell part;GO:000…	GO:0005488//binding;GO:0001071//nucleic acid binding transcription factor activity;GO:0097159//organic cyclic compound binding;GO:0046982//protein heterodimerization activity;GO:0043565//sequence-specific DNA binding;GO:0046983//protein dimerization activity;GO:0003700//sequence-specific DNA binding transcription factor activity;GO:0005515//protein binding;GO:1901363//heterocyclic compound bindin…	GO:0044249//cellular biosynthetic process;GO:0044238//primary metabolic process;GO:0065007//biological regulation;GO:0043170//macromolecule metabolic process;GO:0006139//nucleobase-containing compound metabolic process;GO:0019222//regulation of metabolic process;GO:0051171//regulation of nitrogen compound metabolic process;GO:0010468//regulation of gene expression;GO:0006351//transcription, DNA-t…
Gh_A01G0997	0	0	0	0	0	0	0	0	0	0	0	0	0	0.18	0	0	0	0	0	0	0	0	0	0	0	0	0	0	0	0	0	1	0	0	0	0	Gh_A01G0997	Gh_A01G0997	Ethylene-responsive transcription factor RAP2-1 [Source:UniProtKB/Swiss-Prot;Acc:Q8LC30]	-	-	-	GO:0005634//nucleus;GO:0005623//cell;GO:0044464//cell part;GO:0043227//membrane-bounded organelle;GO:0044424//intracellular part;GO:0043229//intracellular organelle;GO:0005622//intracellular;GO:0043231//intracellular membrane-bounded organelle;GO:0043226//organelle	GO:0097159//organic cyclic compound binding;GO:0005488//binding;GO:0003700//sequence-specific DNA binding transcription factor activity;GO:0003676//nucleic acid binding;GO:0003677//DNA binding;GO:0001071//nucleic acid binding transcription factor activity;GO:1901363//heterocyclic compound binding	GO:0009059//macromolecule biosynthetic process;GO:0044238//primary metabolic process;GO:0044763//single-organism cellular process;GO:0045935//positive regulation of nucleobase-containing compound metabolic process;GO:0034641//cellular nitrogen compound metabolic process;GO:0019438//aromatic compound biosynthetic process;GO:0090304//nucleic acid metabolic process;GO:1903508//positive regulation of…
Gh_A01G1000	0	0	0	0	0	0	0	0	0	0	0	0	0	0	0	0	0	0.06	0	0	0	0	0	0	0	0	0	0	0	0	0	0	0	0	0	1	Gh_A01G1000	Gh_A01G1000	Heat stress transcription factor B-4 [Source:UniProtKB/Swiss-Prot;Acc:Q9C635]	-	-	-	GO:0043227//membrane-bounded organelle;GO:0005622//intracellular;GO:0044464//cell part;GO:0043226//organelle;GO:0043231//intracellular membrane-bounded organelle;GO:0043229//intracellular organelle;GO:0005623//cell;GO:0005634//nucleus;GO:0044424//intracellular part;GO:0005737//cytoplasm	GO:1901363//heterocyclic compound binding;GO:0003700//sequence-specific DNA binding transcription factor activity;GO:0003676//nucleic acid binding;GO:0043565//sequence-specific DNA binding;GO:0003677//DNA binding;GO:0001071//nucleic acid binding transcription factor activity;GO:0005488//binding;GO:0097159//organic cyclic compound binding	GO:0019438//aromatic compound biosynthetic process;GO:0071704//organic substance metabolic process;GO:0009408//response to heat;GO:0009628//response to abiotic stimulus;GO:0009266//response to temperature stimulus;GO:0010556//regulation of macromolecule biosynthetic process;GO:1901360//organic cyclic compound metabolic process;GO:0090304//nucleic acid metabolic process;GO:0006139//nucleobase-cont…
Gh_A01G1005	0	0	0	0	0	0	0	0	0	0	0	0	0	0	0	0	0	0	0	0	0	0	0	0	0	0	0	0	0	0	0	0	0	0	0	0	Gh_A01G1005	Gh_A01G1005	PHD finger transcription factor, putative [Source:TAIR;Acc:AT5G58610]	-	-	-	-	GO:0043167//ion binding;GO:0046872//metal ion binding;GO:0008270//zinc ion binding;GO:0046914//transition metal ion binding;GO:0005515//protein binding;GO:0043169//cation binding;GO:0005488//binding	GO:0008104//protein localization;GO:0017038//protein import;GO:0010243//response to organonitrogen compound;GO:0034504//protein localization to nucleus;GO:0016482//cytoplasmic transport;GO:1902578//single-organism localization;GO:1901698//response to nitrogen compound;GO:1902582//single-organism intracellular transport;GO:0071702//organic substance transport;GO:0006605//protein targeting;GO:00447…
Gh_A01G1034	0.42	1.58	0.89	0.66	0.6	0.69	0.11	0	0.07	0.12	0.07	0	0	0	0	0	0	0	7	27.04	13.29	10.3	12	11	2	0	1	2	1	0	0	0	0	0	0	0	Gh_A01G1034	Gh_A01G1034	Transcription factor bHLH93 [Source:UniProtKB/Swiss-Prot;Acc:Q9LSL1]	-	-	-	GO:0043231//intracellular membrane-bounded organelle;GO:0043226//organelle;GO:0005622//intracellular;GO:0043229//intracellular organelle;GO:0044424//intracellular part;GO:0044464//cell part;GO:0043227//membrane-bounded organelle;GO:0005623//cell;GO:0005634//nucleus	GO:0005515//protein binding;GO:0097159//organic cyclic compound binding;GO:0001071//nucleic acid binding transcription factor activity;GO:0003677//DNA binding;GO:0003700//sequence-specific DNA binding transcription factor activity;GO:0003676//nucleic acid binding;GO:0046983//protein dimerization activity;GO:0005488//binding;GO:1901363//heterocyclic compound binding	GO:0044699//single-organism process;GO:0032502//developmental process;GO:0019438//aromatic compound biosynthetic process;GO:0007275//multicellular organismal development;GO:1901576//organic substance biosynthetic process;GO:0018130//heterocycle biosynthetic process;GO:0008152//metabolic process;GO:0043170//macromolecule metabolic process;GO:0044707//single-multicellular organism process;GO:004427…
Gh_A01G1041	2.53	4.07	3.29	2.15	3.08	3.06	1.71	2.47	3.27	3.98	4.05	3.74	4.8	5.3	4.73	2.59	3.16	2.52	46.39	77	54.22	37	67.84	53.89	33.72	38.63	54.89	75.31	60.83	66.31	102.36	83.58	67.97	46.1	56.56	42	Gh_A01G1041	Gh_A01G1041	GATA transcription factor 24 [Source:UniProtKB/Swiss-Prot;Acc:Q8GXL7]	-	-	-	GO:0043229//intracellular organelle;GO:0005634//nucleus;GO:0043227//membrane-bounded organelle;GO:0044464//cell part;GO:0043231//intracellular membrane-bounded organelle;GO:0005623//cell;GO:0005622//intracellular;GO:0044424//intracellular part;GO:0043226//organelle	GO:0008270//zinc ion binding;GO:0097159//organic cyclic compound binding;GO:0005488//binding;GO:0003700//sequence-specific DNA binding transcription factor activity;GO:0043169//cation binding;GO:0046914//transition metal ion binding;GO:0003677//DNA binding;GO:0043565//sequence-specific DNA binding;GO:0001071//nucleic acid binding transcription factor activity;GO:1901363//heterocyclic compound bin…	GO:0080090//regulation of primary metabolic process;GO:0031326//regulation of cellular biosynthetic process;GO:0019438//aromatic compound biosynthetic process;GO:0009889//regulation of biosynthetic process;GO:0008152//metabolic process;GO:0031323//regulation of cellular metabolic process;GO:0050794//regulation of cellular process;GO:0006351//transcription, DNA-templated;GO:0016070//RNA metabolic …
Gh_A01G1071	5.08	7.69	8.82	7.73	4.14	4.85	3.74	4.84	3.58	3.83	5.05	3.64	3.54	3.08	3.42	5.04	3.06	3.74	194.68	303.55	303.88	277.52	190.19	178.37	153.63	157.81	125.09	151.25	158.02	134.67	157.52	101.49	102.43	186.83	114.26	129.88	Gh_A01G1071	Gh_A01G1071	Enhancer of polycomb-like transcription factor protein [Source:TAIR;Acc:AT5G04670]	-	-	-	GO:0043227//membrane-bounded organelle;GO:0044428//nuclear part;GO:0043234//protein complex;GO:1902494//catalytic complex;GO:0070013//intracellular organelle lumen;GO:0044451//nucleoplasm part;GO:0043189//H4/H2A histone acetyltransferase complex;GO:0032991//macromolecular complex;GO:1902562//H4 histone acetyltransferase complex;GO:0031248//protein acetyltransferase complex;GO:0044464//cell part;G…	GO:0003674//molecular_function	GO:0006351//transcription, DNA-templated;GO:0031323//regulation of cellular metabolic process;GO:0009058//biosynthetic process;GO:0090304//nucleic acid metabolic process;GO:0006355//regulation of transcription, DNA-templated;GO:0008150//biological_process;GO:0034645//cellular macromolecule biosynthetic process;GO:0006139//nucleobase-containing compound metabolic process;GO:0044237//cellular metab…
Gh_A01G1104	3.06	2.9	1.93	2.12	2.15	4.11	3.37	3.06	4.27	1.64	1.62	2.23	0.52	0.87	0.28	0.64	0.65	0.27	55.68	54.41	31.57	36.17	47.07	71.8	65.81	47.52	70.96	30.8	24.14	39.18	11.08	13.68	4	11.36	11.54	4.49	Gh_A01G1104	Gh_A01G1104	Nuclear transcription factor Y subunit A-1 [Source:UniProtKB/Swiss-Prot;Acc:Q9LXV5]	-	-	-	GO:0043231//intracellular membrane-bounded organelle;GO:0032991//macromolecular complex;GO:0005667//transcription factor complex;GO:0005634//nucleus;GO:0044422//organelle part;GO:0043229//intracellular organelle;GO:0043227//membrane-bounded organelle;GO:0044428//nuclear part;GO:0043234//protein complex;GO:0005623//cell;GO:0016602//CCAAT-binding factor complex;GO:0044424//intracellular part;GO:004…	GO:0003700//sequence-specific DNA binding transcription factor activity;GO:0003677//DNA binding;GO:1901363//heterocyclic compound binding;GO:0097159//organic cyclic compound binding;GO:0005488//binding;GO:0003676//nucleic acid binding;GO:0001071//nucleic acid binding transcription factor activity	GO:0009889//regulation of biosynthetic process;GO:0048509//regulation of meristem development;GO:0008152//metabolic process;GO:0071704//organic substance metabolic process;GO:1901576//organic substance biosynthetic process;GO:0090304//nucleic acid metabolic process;GO:0006139//nucleobase-containing compound metabolic process;GO:0048510//regulation of timing of transition from vegetative to reprod…
Gh_A01G1151	0.11	0.51	0.12	0	0	0.11	0	0	0	0.41	0	0.44	0	0.24	0.54	0	0.11	0.12	1	5	1	0	0	1	0	0	0	4	0	4	0	2	4	0	1	1	Gh_A01G1151	Gh_A01G1151	Ethylene-responsive transcription factor ERF024 [Source:UniProtKB/Swiss-Prot;Acc:Q9SJR0]	-	-	-	GO:0043229//intracellular organelle;GO:0044464//cell part;GO:0043231//intracellular membrane-bounded organelle;GO:0043227//membrane-bounded organelle;GO:0043226//organelle;GO:0005622//intracellular;GO:0005634//nucleus;GO:0005623//cell;GO:0044424//intracellular part	GO:0097159//organic cyclic compound binding;GO:0001071//nucleic acid binding transcription factor activity;GO:0003676//nucleic acid binding;GO:0005488//binding;GO:0003700//sequence-specific DNA binding transcription factor activity;GO:1901363//heterocyclic compound binding;GO:0003677//DNA binding	GO:0031323//regulation of cellular metabolic process;GO:0060255//regulation of macromolecule metabolic process;GO:0031326//regulation of cellular biosynthetic process;GO:0019222//regulation of metabolic process;GO:0051716//cellular response to stimulus;GO:0032774//RNA biosynthetic process;GO:0006952//defense response;GO:1903506//regulation of nucleic acid-templated transcription;GO:0071704//organ…
Gh_A01G1153	36.64	42.48	31.4	40.43	35.18	35.46	29.79	28.94	32.74	16.82	17.36	16.62	20.08	20.68	19.73	17.35	19.49	15.19	994.98	1188.18	766.36	1029.21	1146.44	924.16	866.98	669.39	811.8	470.85	385.17	435.55	633.52	482.56	418.91	456.01	516.22	374.05	Gh_A01G1153	Gh_A01G1153	Trihelix transcription factor PTL [Source:UniProtKB/Swiss-Prot;Acc:Q9LZS0]	-	-	-	GO:0044464//cell part;GO:0044424//intracellular part;GO:0005623//cell;GO:0043227//membrane-bounded organelle;GO:0043229//intracellular organelle;GO:0005622//intracellular;GO:0043231//intracellular membrane-bounded organelle;GO:0005634//nucleus;GO:0043226//organelle	GO:0003676//nucleic acid binding;GO:1901363//heterocyclic compound binding;GO:0005488//binding;GO:0003682//chromatin binding;GO:0042803//protein homodimerization activity;GO:0005515//protein binding;GO:0097159//organic cyclic compound binding;GO:0001071//nucleic acid binding transcription factor activity;GO:0000981//sequence-specific DNA binding RNA polymerase II transcription factor activity;GO:…	GO:0019438//aromatic compound biosynthetic process;GO:0048561//establishment of organ orientation;GO:0032501//multicellular organismal process;GO:0009653//anatomical structure morphogenesis;GO:2001141//regulation of RNA biosynthetic process;GO:0009886//post-embryonic morphogenesis;GO:0032502//developmental process;GO:0031326//regulation of cellular biosynthetic process;GO:0034654//nucleobase-cont…
Gh_A01G1273	0	0	0.57	0.27	0	0.13	0.12	0	0	0	0.16	0	0	0	0	0	0	0	0	0	4	2	0	1	1	0	0	0	1	0	0	0	0	0	0	0	Gh_A01G1273	Gh_A01G1273	Probable WRKY transcription factor 75 [Source:UniProtKB/Swiss-Prot;Acc:Q9FYA2]	-	-	-	GO:0043227//membrane-bounded organelle;GO:0005623//cell;GO:0005622//intracellular;GO:0044464//cell part;GO:0043231//intracellular membrane-bounded organelle;GO:0043226//organelle;GO:0044424//intracellular part;GO:0043229//intracellular organelle;GO:0005634//nucleus	GO:0001047//core promoter binding;GO:0000975//regulatory region DNA binding;GO:0001067//regulatory region nucleic acid binding;GO:0003676//nucleic acid binding;GO:0003677//DNA binding;GO:0043565//sequence-specific DNA binding;GO:1901363//heterocyclic compound binding;GO:0044212//transcription regulatory region DNA binding;GO:0001071//nucleic acid binding transcription factor activity;GO:0000976//…	GO:0046483//heterocycle metabolic process;GO:0034654//nucleobase-containing compound biosynthetic process;GO:0044763//single-organism cellular process;GO:0097659//nucleic acid-templated transcription;GO:1903507//negative regulation of nucleic acid-templated transcription;GO:2000113//negative regulation of cellular macromolecule biosynthetic process;GO:0000122//negative regulation of transcription…
Gh_A01G1288	6.4	6.36	8.9	9.54	6.37	6.98	6.86	6.81	5.47	6.3	5.2	6.48	4.91	6.22	6.78	4.96	5.69	4.63	128	131	160	179	153	134	147	116	100	130	85	125	114	107	106	96	111	84	Gh_A01G1288	Gh_A01G1288	Trihelix transcription factor GT-1 [Source:UniProtKB/Swiss-Prot;Acc:Q9FX53]	-	-	-	GO:0043229//intracellular organelle;GO:0005623//cell;GO:0043227//membrane-bounded organelle;GO:0043231//intracellular membrane-bounded organelle;GO:0005634//nucleus;GO:0005622//intracellular;GO:0043226//organelle;GO:0044424//intracellular part;GO:0044464//cell part	GO:0042802//identical protein binding;GO:0001071//nucleic acid binding transcription factor activity;GO:0005488//binding;GO:0097159//organic cyclic compound binding;GO:0043565//sequence-specific DNA binding;GO:0003677//DNA binding;GO:0044877//macromolecular complex binding;GO:1901363//heterocyclic compound binding;GO:0005515//protein binding;GO:0003676//nucleic acid binding;GO:0003700//sequence-s…	GO:1901360//organic cyclic compound metabolic process;GO:0034654//nucleobase-containing compound biosynthetic process;GO:0018130//heterocycle biosynthetic process;GO:0010556//regulation of macromolecule biosynthetic process;GO:0090304//nucleic acid metabolic process;GO:0010468//regulation of gene expression;GO:0008152//metabolic process;GO:0044271//cellular nitrogen compound biosynthetic process;…
Gh_A01G1314	0	0	0	0	0	0	0	0	0	0.09	0	0	0	0	0	0	0	0	0	0	0	0	0	0	0	0	0	2	0	0	0	0	0	0	0	0	Gh_A01G1314	Gh_A01G1314	Ethylene-responsive transcription factor ESR2 [Source:UniProtKB/Swiss-Prot;Acc:Q9FYK5]	-	-	-	GO:0005622//intracellular;GO:0005634//nucleus;GO:0043231//intracellular membrane-bounded organelle;GO:0044464//cell part;GO:0044424//intracellular part;GO:0043229//intracellular organelle;GO:0043227//membrane-bounded organelle;GO:0005623//cell;GO:0043226//organelle	GO:0003676//nucleic acid binding;GO:0005488//binding;GO:0001071//nucleic acid binding transcription factor activity;GO:0097159//organic cyclic compound binding;GO:0003700//sequence-specific DNA binding transcription factor activity;GO:1901363//heterocyclic compound binding;GO:0003677//DNA binding	GO:0071704//organic substance metabolic process;GO:0009058//biosynthetic process;GO:0006139//nucleobase-containing compound metabolic process;GO:0009740//gibberellic acid mediated signaling pathway;GO:1901362//organic cyclic compound biosynthetic process;GO:0097659//nucleic acid-templated transcription;GO:0007165//signal transduction;GO:0032502//developmental process;GO:0008152//metabolic process…
Gh_A01G1398	4.98	4.64	4.25	3.69	4.23	4.05	3.63	4.23	4.46	4.58	5.25	4.66	2.42	4.19	2.58	3.76	3.06	1.91	69.09	66.43	53	48.08	70.5	54	54	50	56.5	65.52	59.55	62.47	39	50	28	50.54	41.49	24	Gh_A01G1398	Gh_A01G1398	Basic-leucine zipper (bZIP) transcription factor family protein [Source:TAIR;Acc:AT4G35040]	-	-	-	-	GO:0001071//nucleic acid binding transcription factor activity;GO:0003676//nucleic acid binding;GO:1901363//heterocyclic compound binding;GO:0097159//organic cyclic compound binding;GO:0043565//sequence-specific DNA binding;GO:0003677//DNA binding;GO:0003700//sequence-specific DNA binding transcription factor activity;GO:0005488//binding;GO:0005515//protein binding	GO:0006725//cellular aromatic compound metabolic process;GO:0046483//heterocycle metabolic process;GO:0035966//response to topologically incorrect protein;GO:0044700//single organism signaling;GO:0009058//biosynthetic process;GO:0051252//regulation of RNA metabolic process;GO:0044271//cellular nitrogen compound biosynthetic process;GO:0033554//cellular response to stress;GO:0023052//signaling;GO:…
Gh_A01G1471	0	0	0.87	0	0	0	0	0.3	0	0	0	0	0	0	0	0	0	0	0	0	3	0	0	0	0	1	0	0	0	0	0	0	0	0	0	0	Gh_A01G1471	Gh_A01G1471	Transcription factor TCP7 [Source:UniProtKB/Swiss-Prot;Acc:Q9FMX2]	-	-	-	GO:0005623//cell;GO:0043227//membrane-bounded organelle;GO:0043229//intracellular organelle;GO:0005634//nucleus;GO:0044424//intracellular part;GO:0043226//organelle;GO:0044464//cell part;GO:0043231//intracellular membrane-bounded organelle;GO:0005622//intracellular	GO:0001071//nucleic acid binding transcription factor activity;GO:0003676//nucleic acid binding;GO:0097159//organic cyclic compound binding;GO:0005488//binding;GO:1901363//heterocyclic compound binding;GO:0003677//DNA binding;GO:0003700//sequence-specific DNA binding transcription factor activity	GO:0051171//regulation of nitrogen compound metabolic process;GO:0097659//nucleic acid-templated transcription;GO:2000112//regulation of cellular macromolecule biosynthetic process;GO:0050789//regulation of biological process;GO:0034654//nucleobase-containing compound biosynthetic process;GO:0006725//cellular aromatic compound metabolic process;GO:1901362//organic cyclic compound biosynthetic pro…
Gh_A01G1472	3.59	4.18	3.13	3.5	4.42	5.87	8.05	9.12	10.3	2.76	1.93	1.84	3.02	2.24	2.82	2.33	2.45	2.96	54.66	65.6	42.77	50	80.67	85.73	131.28	118.32	143.23	43.23	24	27	53.36	29.29	33.55	34.35	36.3	40.81	Gh_A01G1472	Gh_A01G1472	Basic-leucine zipper (bZIP) transcription factor family protein [Source:TAIR;Acc:AT5G44080]	Environmental Information Processing	Signal transduction	ko04075//Plant hormone signal transduction	-	GO:0005488//binding;GO:0003677//DNA binding;GO:0003700//sequence-specific DNA binding transcription factor activity;GO:0001071//nucleic acid binding transcription factor activity;GO:0003676//nucleic acid binding;GO:1901363//heterocyclic compound binding;GO:0043565//sequence-specific DNA binding;GO:0097159//organic cyclic compound binding	GO:0007154//cell communication;GO:0060255//regulation of macromolecule metabolic process;GO:0035967//cellular response to topologically incorrect protein;GO:0044700//single organism signaling;GO:0010468//regulation of gene expression;GO:0050789//regulation of biological process;GO:0070887//cellular response to chemical stimulus;GO:0019219//regulation of nucleobase-containing compound metabolic pr…
Gh_A01G1477	0	0	0	0	0	0	0	0	0	0	0	0	0	0	0	0	0	0	0	0	0	0	0	0	0	0	0	0	0	0	0	0	0	0	0	0	Gh_A01G1477	Gh_A01G1477	Probable WRKY transcription factor 9 [Source:UniProtKB/Swiss-Prot;Acc:Q9C9F0]	-	-	-	GO:0005623//cell;GO:0043227//membrane-bounded organelle;GO:0043229//intracellular organelle;GO:0044424//intracellular part;GO:0043231//intracellular membrane-bounded organelle;GO:0044464//cell part;GO:0005634//nucleus;GO:0043226//organelle;GO:0005622//intracellular	GO:1901363//heterocyclic compound binding;GO:0003700//sequence-specific DNA binding transcription factor activity;GO:0043565//sequence-specific DNA binding;GO:0003677//DNA binding;GO:0001071//nucleic acid binding transcription factor activity;GO:0044212//transcription regulatory region DNA binding;GO:0097159//organic cyclic compound binding;GO:0003676//nucleic acid binding;GO:0005488//binding;GO:…	GO:0006807//nitrogen compound metabolic process;GO:0009889//regulation of biosynthetic process;GO:0065007//biological regulation;GO:0008152//metabolic process;GO:1901360//organic cyclic compound metabolic process;GO:0051171//regulation of nitrogen compound metabolic process;GO:0046483//heterocycle metabolic process;GO:0050789//regulation of biological process;GO:0019222//regulation of metabolic p…
Gh_A01G1488	0	0	0	0	0	0	0	0	0	0	0	0	0	0	0	0	0	0	0	0	0	0	0	0	0	0	0	0	0	0	0	0	0	0	0	0	Gh_A01G1488	Gh_A01G1488	GATA transcription factor 27 [Source:UniProtKB/Swiss-Prot;Acc:Q5PP38]	-	-	-	GO:0043227//membrane-bounded organelle;GO:0005622//intracellular;GO:0043229//intracellular organelle;GO:0044424//intracellular part;GO:0043231//intracellular membrane-bounded organelle;GO:0005623//cell;GO:0043226//organelle;GO:0044464//cell part;GO:0005634//nucleus	GO:0005488//binding;GO:0003676//nucleic acid binding;GO:0043565//sequence-specific DNA binding;GO:0046914//transition metal ion binding;GO:0043167//ion binding;GO:0043169//cation binding;GO:0003677//DNA binding;GO:0001071//nucleic acid binding transcription factor activity;GO:0097159//organic cyclic compound binding;GO:0003700//sequence-specific DNA binding transcription factor activity;GO:190136…	GO:0044238//primary metabolic process;GO:0006139//nucleobase-containing compound metabolic process;GO:0090304//nucleic acid metabolic process;GO:0006725//cellular aromatic compound metabolic process;GO:0060255//regulation of macromolecule metabolic process;GO:0046483//heterocycle metabolic process;GO:0019438//aromatic compound biosynthetic process;GO:0009058//biosynthetic process;GO:0006351//tran…
Gh_A01G1502	0	0.16	0	0.06	0.23	0.23	0.1	0	0.25	0	0	0	0	0	0	0.23	0.11	0.06	0	3	0	1	5	4	2	0	4	0	0	0	0	0	0	4	2	1	Gh_A01G1502	Gh_A01G1502	Transcription factor bHLH25 [Source:UniProtKB/Swiss-Prot;Acc:Q9T072]	-	-	-	GO:0044464//cell part;GO:0043227//membrane-bounded organelle;GO:0044424//intracellular part;GO:0005634//nucleus;GO:0043229//intracellular organelle;GO:0005622//intracellular;GO:0005623//cell;GO:0043231//intracellular membrane-bounded organelle;GO:0043226//organelle	GO:0005515//protein binding;GO:1901363//heterocyclic compound binding;GO:0005488//binding;GO:0097159//organic cyclic compound binding;GO:0003700//sequence-specific DNA binding transcription factor activity;GO:0003677//DNA binding;GO:0001071//nucleic acid binding transcription factor activity;GO:0046983//protein dimerization activity;GO:0003676//nucleic acid binding	GO:0032774//RNA biosynthetic process;GO:0006351//transcription, DNA-templated;GO:0050794//regulation of cellular process;GO:0051171//regulation of nitrogen compound metabolic process;GO:0016070//RNA metabolic process;GO:1903506//regulation of nucleic acid-templated transcription;GO:0034641//cellular nitrogen compound metabolic process;GO:0044249//cellular biosynthetic process;GO:0019438//aromatic…
Gh_A01G1534	14.72	13.34	13.42	15.57	16.44	14.01	17.75	16.28	14.61	15.16	12.39	15.02	15.23	13.6	14.39	9.92	16.03	14.87	417.13	389.33	341.8	413.66	558.91	380.91	538.86	393	378.17	442.72	286.96	410.62	501.3	331.24	318.8	272.16	442.95	382.28	Gh_A01G1534	Gh_A01G1534	Transcription factor TCP8 [Source:UniProtKB/Swiss-Prot;Acc:Q9C518]	-	-	-	GO:0043231//intracellular membrane-bounded organelle;GO:0005622//intracellular;GO:0044464//cell part;GO:0044424//intracellular part;GO:0043229//intracellular organelle;GO:0005634//nucleus;GO:0043226//organelle;GO:0043227//membrane-bounded organelle;GO:0005623//cell	GO:1901363//heterocyclic compound binding;GO:0097159//organic cyclic compound binding;GO:0005488//binding;GO:0003677//DNA binding;GO:0003676//nucleic acid binding;GO:0044212//transcription regulatory region DNA binding;GO:0001067//regulatory region nucleic acid binding;GO:0001071//nucleic acid binding transcription factor activity;GO:0003700//sequence-specific DNA binding transcription factor act…	GO:0019222//regulation of metabolic process;GO:0009058//biosynthetic process;GO:0009059//macromolecule biosynthetic process;GO:0006355//regulation of transcription, DNA-templated;GO:0050794//regulation of cellular process;GO:0010467//gene expression;GO:0071704//organic substance metabolic process;GO:0060255//regulation of macromolecule metabolic process;GO:0019438//aromatic compound biosynthetic …
Gh_A01G1578	9.61	8.4	6.64	7.77	8.9	8.73	7.41	12.28	10.62	10.1	6.43	7.21	4.9	5.99	7.21	8.55	7.81	5.9	175.53	158	109	133	194.98	153	145	191	177	190	96	127	104	94	103	151	139	97.64	Gh_A01G1578	Gh_A01G1578	Transcription factor TGA7 [Source:UniProtKB/Swiss-Prot;Acc:Q93ZE2]	Environmental Information Processing	Signal transduction	ko04075//Plant hormone signal transduction	GO:0043229//intracellular organelle;GO:0043231//intracellular membrane-bounded organelle;GO:0044424//intracellular part;GO:0005634//nucleus;GO:0005623//cell;GO:0043227//membrane-bounded organelle;GO:0043226//organelle;GO:0005622//intracellular;GO:0044464//cell part	GO:0001071//nucleic acid binding transcription factor activity;GO:0003700//sequence-specific DNA binding transcription factor activity;GO:0005488//binding;GO:0003676//nucleic acid binding;GO:0043565//sequence-specific DNA binding;GO:1901363//heterocyclic compound binding;GO:0003677//DNA binding;GO:0097159//organic cyclic compound binding	GO:0031323//regulation of cellular metabolic process;GO:0010556//regulation of macromolecule biosynthetic process;GO:2001141//regulation of RNA biosynthetic process;GO:0006725//cellular aromatic compound metabolic process;GO:1901576//organic substance biosynthetic process;GO:0009617//response to bacterium;GO:0009058//biosynthetic process;GO:0097659//nucleic acid-templated transcription;GO:0044237…
Gh_A01G1655	0	0	0	0.04	0	0	0	0	0	0	0	0	0	0	0	0	0	0	0	0	0	1	0	0	0	0	0	0	0	0	0	0	0	0	0	0	Gh_A01G1655	Gh_A01G1655	bZIP transcription factor family protein [Source:TAIR;Acc:AT5G06839]	Environmental Information Processing	Signal transduction	ko04075//Plant hormone signal transduction	-	GO:0005488//binding;GO:1901363//heterocyclic compound binding;GO:0097159//organic cyclic compound binding;GO:0003676//nucleic acid binding;GO:0003700//sequence-specific DNA binding transcription factor activity;GO:0001071//nucleic acid binding transcription factor activity;GO:0003677//DNA binding;GO:0043565//sequence-specific DNA binding	GO:0097659//nucleic acid-templated transcription;GO:0009058//biosynthetic process;GO:0034641//cellular nitrogen compound metabolic process;GO:0051171//regulation of nitrogen compound metabolic process;GO:0006725//cellular aromatic compound metabolic process;GO:0019219//regulation of nucleobase-containing compound metabolic process;GO:0018130//heterocycle biosynthetic process;GO:0006355//regulatio…
Gh_A01G1663	6.55	5.42	5.98	4.26	5.95	5.04	2.96	3.03	3.94	7.71	6.64	7.13	5.01	7.25	8.31	4.11	4.68	2.31	122	104	100	74.36	133.01	90	59	48	67	148	101	128	108.33	116.03	121	74	85	39	Gh_A01G1663	Gh_A01G1663	Transcription factor bHLH60 [Source:UniProtKB/Swiss-Prot;Acc:Q3EAI1]	-	-	-	GO:0043229//intracellular organelle;GO:0005634//nucleus;GO:0044464//cell part;GO:0043231//intracellular membrane-bounded organelle;GO:0005622//intracellular;GO:0005623//cell;GO:0044424//intracellular part;GO:0043226//organelle;GO:0043227//membrane-bounded organelle	GO:0046983//protein dimerization activity;GO:0001071//nucleic acid binding transcription factor activity;GO:0003700//sequence-specific DNA binding transcription factor activity;GO:0097159//organic cyclic compound binding;GO:0003676//nucleic acid binding;GO:0005515//protein binding;GO:0003677//DNA binding;GO:1901363//heterocyclic compound binding;GO:0005488//binding	GO:0018130//heterocycle biosynthetic process;GO:0065007//biological regulation;GO:0046483//heterocycle metabolic process;GO:0016070//RNA metabolic process;GO:0009059//macromolecule biosynthetic process;GO:0031326//regulation of cellular biosynthetic process;GO:0009987//cellular process;GO:0034654//nucleobase-containing compound biosynthetic process;GO:0019219//regulation of nucleobase-containing …
Gh_A01G1686	4.18	2.49	4.91	4.66	3.61	4.37	4.4	3.74	3.83	3.05	3.1	2.76	2.6	3.36	2.74	4.15	4.17	4.53	95.71	58.61	101	100	99	96	108	73	80	72	58	61	69	66	49	92	93	94	Gh_A01G1686	Gh_A01G1686	sequence-specific DNA binding transcription factors [Source:TAIR;Acc:AT1G21200]	-	-	-	-	GO:0003700//sequence-specific DNA binding transcription factor activity;GO:0005488//binding;GO:0044877//macromolecular complex binding;GO:0001071//nucleic acid binding transcription factor activity;GO:0003682//chromatin binding	GO:0080090//regulation of primary metabolic process;GO:0051171//regulation of nitrogen compound metabolic process;GO:0009889//regulation of biosynthetic process;GO:0031326//regulation of cellular biosynthetic process;GO:0050794//regulation of cellular process;GO:0010468//regulation of gene expression;GO:0031323//regulation of cellular metabolic process;GO:0019222//regulation of metabolic process;…
Gh_A01G1710	2.04	1.43	1.84	2.14	3.06	3.19	5.5	5.74	6.32	2.21	1.37	2.2	2.08	2.4	1.96	1.34	2.66	1.04	34.61	25	28	34	62.36	52	100	83	98	38.71	19	36	41	35	26	22	44	16	Gh_A01G1710	Gh_A01G1710	Nuclear transcription factor Y subunit A-10 [Source:UniProtKB/Swiss-Prot;Acc:Q8LFU0]	-	-	-	GO:0043234//protein complex;GO:0043231//intracellular membrane-bounded organelle;GO:0005623//cell;GO:0016602//CCAAT-binding factor complex;GO:0044428//nuclear part;GO:0005667//transcription factor complex;GO:0044424//intracellular part;GO:0043227//membrane-bounded organelle;GO:0043229//intracellular organelle;GO:0090575//RNA polymerase II transcription factor complex;GO:0044446//intracellular org…	GO:0003700//sequence-specific DNA binding transcription factor activity;GO:0003677//DNA binding;GO:0097159//organic cyclic compound binding;GO:0003676//nucleic acid binding;GO:1901363//heterocyclic compound binding;GO:0005488//binding;GO:0001071//nucleic acid binding transcription factor activity	GO:0009059//macromolecule biosynthetic process;GO:0018130//heterocycle biosynthetic process;GO:0006351//transcription, DNA-templated;GO:0080090//regulation of primary metabolic process;GO:0050794//regulation of cellular process;GO:0009987//cellular process;GO:0019222//regulation of metabolic process;GO:0065007//biological regulation;GO:1903506//regulation of nucleic acid-templated transcription;G…
Gh_A01G1783	0	0	0	0	0	0	0	0	0	0	0	0	0	0	0	0	0	0	0	0	0	0	0	0	0	0	0	0	0	0	0	0	0	0	0	0	Gh_A01G1783	Gh_A01G1783	Ethylene-responsive transcription factor ERF024 [Source:UniProtKB/Swiss-Prot;Acc:Q9SJR0]	-	-	-	GO:0043229//intracellular organelle;GO:0044464//cell part;GO:0043231//intracellular membrane-bounded organelle;GO:0043227//membrane-bounded organelle;GO:0043226//organelle;GO:0005622//intracellular;GO:0005634//nucleus;GO:0005623//cell;GO:0044424//intracellular part	GO:0097159//organic cyclic compound binding;GO:0001071//nucleic acid binding transcription factor activity;GO:0003676//nucleic acid binding;GO:0005488//binding;GO:0003700//sequence-specific DNA binding transcription factor activity;GO:1901363//heterocyclic compound binding;GO:0003677//DNA binding	GO:0031323//regulation of cellular metabolic process;GO:0060255//regulation of macromolecule metabolic process;GO:0031326//regulation of cellular biosynthetic process;GO:0019222//regulation of metabolic process;GO:0051716//cellular response to stimulus;GO:0032774//RNA biosynthetic process;GO:0006952//defense response;GO:1903506//regulation of nucleic acid-templated transcription;GO:0071704//organ…
Gh_A01G1784	0.9	0.95	0.75	0.52	0.47	0.59	0.39	0.16	0.28	0.62	0.56	0.84	0.25	0.57	0.24	0.6	0.45	0.46	28.52	31.18	21.41	15.32	18	18	13.35	4.3	8	20.44	14.6	25.61	9.35	15.68	6	18.34	14.07	13.36	Gh_A01G1784	Gh_A01G1784	Trihelix transcription factor PTL [Source:UniProtKB/Swiss-Prot;Acc:Q9LZS0]	-	-	-	GO:0044464//cell part;GO:0044424//intracellular part;GO:0005623//cell;GO:0043227//membrane-bounded organelle;GO:0043229//intracellular organelle;GO:0005622//intracellular;GO:0043231//intracellular membrane-bounded organelle;GO:0005634//nucleus;GO:0043226//organelle	GO:0003676//nucleic acid binding;GO:1901363//heterocyclic compound binding;GO:0005488//binding;GO:0003682//chromatin binding;GO:0042803//protein homodimerization activity;GO:0005515//protein binding;GO:0097159//organic cyclic compound binding;GO:0001071//nucleic acid binding transcription factor activity;GO:0000981//sequence-specific DNA binding RNA polymerase II transcription factor activity;GO:…	GO:0019438//aromatic compound biosynthetic process;GO:0048561//establishment of organ orientation;GO:0032501//multicellular organismal process;GO:0009653//anatomical structure morphogenesis;GO:2001141//regulation of RNA biosynthetic process;GO:0009886//post-embryonic morphogenesis;GO:0032502//developmental process;GO:0031326//regulation of cellular biosynthetic process;GO:0034654//nucleobase-cont…
Gh_A01G1800	0	0	0	0	0.04	0	0	0.05	0	0	0	0	0	0	0	0	0	0	0	0	0	0	1	0	0	1	0	0	0	0	0	0	0	0	0	0	Gh_A01G1800	Gh_A01G1800	sequence-specific DNA binding transcription factors [Source:TAIR;Acc:AT3G10040]	-	-	-	GO:0005623//cell;GO:0044464//cell part;GO:0043226//organelle;GO:0043231//intracellular membrane-bounded organelle;GO:0005634//nucleus;GO:0044424//intracellular part;GO:0043229//intracellular organelle;GO:0043227//membrane-bounded organelle;GO:0005622//intracellular	GO:0003700//sequence-specific DNA binding transcription factor activity;GO:0001071//nucleic acid binding transcription factor activity	GO:0048513//organ development;GO:0051704//multi-organism process;GO:0065001//specification of axis polarity;GO:0009933//meristem structural organization;GO:0009987//cellular process;GO:0009955//adaxial/abaxial pattern specification;GO:0050794//regulation of cellular process;GO:0051716//cellular response to stimulus;GO:2000026//regulation of multicellular organismal development;GO:0009653//anatomi…
Gh_A01G1831	6.86	7.15	6.53	5.1	5.24	5.09	7.21	6.19	6.52	5.94	4.5	4.27	3.83	4.67	3.86	4.31	4.5	3.82	124.96	134.11	106.82	87	114.51	89	140.63	96	108.47	111.53	67	75	81	73	55	76	79.95	63	Gh_A01G1831	Gh_A01G1831	Transcription factor-like protein DPB [Source:UniProtKB/Swiss-Prot;Acc:Q9FNY2]	-	-	-	GO:0005623//cell;GO:0043229//intracellular organelle;GO:0043226//organelle;GO:0043234//protein complex;GO:0005634//nucleus;GO:0044424//intracellular part;GO:0005667//transcription factor complex;GO:0043227//membrane-bounded organelle;GO:0044464//cell part;GO:0032991//macromolecular complex;GO:0005622//intracellular;GO:0043231//intracellular membrane-bounded organelle;GO:0005737//cytoplasm	GO:0005488//binding;GO:0003700//sequence-specific DNA binding transcription factor activity;GO:0003676//nucleic acid binding;GO:0046982//protein heterodimerization activity;GO:0097159//organic cyclic compound binding;GO:1901363//heterocyclic compound binding;GO:0003677//DNA binding;GO:0046983//protein dimerization activity;GO:0000981//sequence-specific DNA binding RNA polymerase II transcription …	GO:0031323//regulation of cellular metabolic process;GO:0019219//regulation of nucleobase-containing compound metabolic process;GO:0006807//nitrogen compound metabolic process;GO:0044699//single-organism process;GO:0044271//cellular nitrogen compound biosynthetic process;GO:0019438//aromatic compound biosynthetic process;GO:0050794//regulation of cellular process;GO:0044786//cell cycle DNA replic…
Gh_A01G1864	9.4	6.51	12.96	10.83	6.28	5.1	9.19	7.92	12.99	12.17	6.91	8.65	7.01	10.28	10.11	7.77	7.71	7.06	85.56	61	106	92.45	68.57	44.55	89.6	61.38	108	114.18	51.43	76	74.12	80.4	72	68.44	68.47	58.29	Gh_A01G1864	Gh_A01G1864	Nuclear transcription factor Y subunit B-8 [Source:UniProtKB/Swiss-Prot;Acc:Q8VYK4]	-	-	-	GO:0043231//intracellular membrane-bounded organelle;GO:0044464//cell part;GO:0043229//intracellular organelle;GO:0005622//intracellular;GO:0043226//organelle;GO:0044424//intracellular part;GO:0005623//cell;GO:0043227//membrane-bounded organelle;GO:0005634//nucleus	GO:0005515//protein binding;GO:0043565//sequence-specific DNA binding;GO:0005488//binding;GO:0046983//protein dimerization activity;GO:0003676//nucleic acid binding;GO:0001071//nucleic acid binding transcription factor activity;GO:0046982//protein heterodimerization activity;GO:0097159//organic cyclic compound binding;GO:1901363//heterocyclic compound binding;GO:0003677//DNA binding;GO:0003700//s…	GO:0031326//regulation of cellular biosynthetic process;GO:1901360//organic cyclic compound metabolic process;GO:0097659//nucleic acid-templated transcription;GO:0019438//aromatic compound biosynthetic process;GO:0044260//cellular macromolecule metabolic process;GO:0008152//metabolic process;GO:2000112//regulation of cellular macromolecule biosynthetic process;GO:0006807//nitrogen compound metabo…
Gh_A01G1867	3.07	1.7	2.51	1.55	2.15	1.39	2.37	2.13	1.46	1.76	1.73	2.05	1.28	2.3	2.01	0.54	1.82	0.93	76	43.48	56	36	64	33	63	45	33	45	35.03	49	37	49	39	13	44	21	Gh_A01G1867	Gh_A01G1867	Ethylene-responsive transcription factor RAP2-7 [Source:UniProtKB/Swiss-Prot;Acc:Q9SK03]	-	-	-	GO:0044464//cell part;GO:0043229//intracellular organelle;GO:0005634//nucleus;GO:0043231//intracellular membrane-bounded organelle;GO:0044424//intracellular part;GO:0043226//organelle;GO:0043227//membrane-bounded organelle;GO:0005622//intracellular;GO:0005623//cell	GO:0003676//nucleic acid binding;GO:1901363//heterocyclic compound binding;GO:0005488//binding;GO:0097159//organic cyclic compound binding;GO:0001071//nucleic acid binding transcription factor activity;GO:0003677//DNA binding;GO:0003700//sequence-specific DNA binding transcription factor activity	GO:0006139//nucleobase-containing compound metabolic process;GO:0032501//multicellular organismal process;GO:0008152//metabolic process;GO:0006807//nitrogen compound metabolic process;GO:0009059//macromolecule biosynthetic process;GO:0019222//regulation of metabolic process;GO:0010556//regulation of macromolecule biosynthetic process;GO:0042221//response to chemical;GO:0080090//regulation of prim…
Gh_A01G1900	0	0	0	0	0	0	0	0	0	0	0	0	0	0	0	0	0	0	0	0	0	0	0	0	0	0	0	0	0	0	0	0	0	0	0	0	Gh_A01G1900	Gh_A01G1900	Transcription factor LHW [Source:UniProtKB/Swiss-Prot;Acc:Q9XIN0]	-	-	-	GO:0005634//nucleus;GO:0043229//intracellular organelle;GO:0005622//intracellular;GO:0043227//membrane-bounded organelle;GO:0043226//organelle;GO:0044464//cell part;GO:0044424//intracellular part;GO:0005623//cell;GO:0043231//intracellular membrane-bounded organelle	GO:1901363//heterocyclic compound binding;GO:0001071//nucleic acid binding transcription factor activity;GO:0003677//DNA binding;GO:0005515//protein binding;GO:0005488//binding;GO:0003676//nucleic acid binding;GO:0003700//sequence-specific DNA binding transcription factor activity;GO:0097159//organic cyclic compound binding;GO:0046983//protein dimerization activity	GO:0048856//anatomical structure development;GO:0009059//macromolecule biosynthetic process;GO:0045893//positive regulation of transcription, DNA-templated;GO:1901362//organic cyclic compound biosynthetic process;GO:2000112//regulation of cellular macromolecule biosynthetic process;GO:0048731//system development;GO:0048519//negative regulation of biological process;GO:0010557//positive regulation…
Gh_A01G1962	0	0.15	0.25	0	0	0	0	0	0	0.15	0.09	0	0.52	0	0	0.15	0	0	0	2	3	0	0	0	0	0	0	2	1	0	8	0	0	2	0	0	Gh_A01G1962	Gh_A01G1962	Trihelix transcription factor GT-3b [Source:UniProtKB/Swiss-Prot;Acc:O80450]	-	-	-	GO:0031981//nuclear lumen;GO:0044424//intracellular part;GO:0032991//macromolecular complex;GO:0043228//non-membrane-bounded organelle;GO:0043232//intracellular non-membrane-bounded organelle;GO:0005730//nucleolus;GO:0044451//nucleoplasm part;GO:0044422//organelle part;GO:0044446//intracellular organelle part;GO:0005623//cell;GO:0044428//nuclear part;GO:0005634//nucleus;GO:0031974//membrane-enclo…	GO:0005488//binding;GO:0003676//nucleic acid binding;GO:0043565//sequence-specific DNA binding;GO:0044877//macromolecular complex binding;GO:0097159//organic cyclic compound binding;GO:1901363//heterocyclic compound binding;GO:0001071//nucleic acid binding transcription factor activity;GO:0003700//sequence-specific DNA binding transcription factor activity;GO:0003677//DNA binding;GO:0003682//chro…	GO:1901360//organic cyclic compound metabolic process;GO:0090304//nucleic acid metabolic process;GO:1901576//organic substance biosynthetic process;GO:0065007//biological regulation;GO:1901362//organic cyclic compound biosynthetic process;GO:2001141//regulation of RNA biosynthetic process;GO:0034654//nucleobase-containing compound biosynthetic process;GO:0046483//heterocycle metabolic process;GO:…
Gh_A01G2041	0.09	0.13	0.26	0	0.09	0.19	0	0.13	0.27	0	0	0.23	0.53	0.63	0	0	0.19	0.94	1.07	1.57	2.75	0	1.29	2.22	0	1.29	2.93	0	0	2.67	7.38	6.5	0	0	2.2	10.2	Gh_A01G2041	Gh_A01G2041	Transcription factor ILR3 [Source:UniProtKB/Swiss-Prot;Acc:Q9FH37]	-	-	-	GO:0043231//intracellular membrane-bounded organelle;GO:0005622//intracellular;GO:0043226//organelle;GO:0005634//nucleus;GO:0044424//intracellular part;GO:0005623//cell;GO:0044464//cell part;GO:0043227//membrane-bounded organelle;GO:0043229//intracellular organelle	GO:0001071//nucleic acid binding transcription factor activity;GO:1901363//heterocyclic compound binding;GO:0046983//protein dimerization activity;GO:0005515//protein binding;GO:0003676//nucleic acid binding;GO:0005488//binding;GO:0097159//organic cyclic compound binding;GO:0003700//sequence-specific DNA binding transcription factor activity;GO:0003677//DNA binding	GO:0019219//regulation of nucleobase-containing compound metabolic process;GO:0050789//regulation of biological process;GO:2000112//regulation of cellular macromolecule biosynthetic process;GO:0034641//cellular nitrogen compound metabolic process;GO:0034654//nucleobase-containing compound biosynthetic process;GO:0010467//gene expression;GO:0009058//biosynthetic process;GO:0016070//RNA metabolic p…
Gh_A01G2098	1.56	2.62	2.69	2.88	1.34	1.98	0.89	0.61	0.56	1.48	1.89	2.2	1.06	1.15	1.67	1.68	0.98	0.7	39.33	68	61	68	40.4	48	24	13	13	38.4	39	53.4	31	25	33	41	24	16	Gh_A01G2098	Gh_A01G2098	Transcription factor E2FA [Source:UniProtKB/Swiss-Prot;Acc:Q9FNY0]	-	-	-	GO:0043229//intracellular organelle;GO:0005667//transcription factor complex;GO:0043226//organelle;GO:0043231//intracellular membrane-bounded organelle;GO:0043234//protein complex;GO:0032991//macromolecular complex;GO:0005622//intracellular;GO:0044424//intracellular part;GO:0005623//cell;GO:0044464//cell part;GO:0005737//cytoplasm;GO:0005634//nucleus;GO:0043227//membrane-bounded organelle	GO:1901363//heterocyclic compound binding;GO:0003677//DNA binding;GO:0005488//binding;GO:0003676//nucleic acid binding;GO:0097159//organic cyclic compound binding;GO:0005515//protein binding;GO:0001071//nucleic acid binding transcription factor activity;GO:0003700//sequence-specific DNA binding transcription factor activity	GO:0006753//nucleoside phosphate metabolic process;GO:0045935//positive regulation of nucleobase-containing compound metabolic process;GO:0006139//nucleobase-containing compound metabolic process;GO:0009893//positive regulation of metabolic process;GO:0042023//DNA endoreduplication;GO:0019219//regulation of nucleobase-containing compound metabolic process;GO:0009165//nucleotide biosynthetic proce…
Gh_A02G0029	2.79	20.04	19.87	22.5	5.38	5.61	4.2	6.62	5.76	2.21	2.87	3.28	2.02	3.39	2.11	12.43	2.86	2.03	44	326	282	333	102	85	71	89	83	36	37	50	37	46	26	190	44	29	Gh_A02G0029	Gh_A02G0029	Probable WRKY transcription factor 70 [Source:UniProtKB/Swiss-Prot;Acc:Q9LY00]	-	-	-	GO:0043231//intracellular membrane-bounded organelle;GO:0043226//organelle;GO:0005622//intracellular;GO:0043227//membrane-bounded organelle;GO:0005634//nucleus;GO:0044424//intracellular part;GO:0044464//cell part;GO:0005623//cell;GO:0043229//intracellular organelle	GO:0003700//sequence-specific DNA binding transcription factor activity;GO:0001071//nucleic acid binding transcription factor activity;GO:0003676//nucleic acid binding;GO:0043565//sequence-specific DNA binding;GO:0097159//organic cyclic compound binding;GO:1901363//heterocyclic compound binding;GO:0003677//DNA binding;GO:0005488//binding	GO:0050776//regulation of immune response;GO:0031347//regulation of defense response;GO:1903507//negative regulation of nucleic acid-templated transcription;GO:0032774//RNA biosynthetic process;GO:0044271//cellular nitrogen compound biosynthetic process;GO:0002684//positive regulation of immune system process;GO:0045087//innate immune response;GO:2000113//negative regulation of cellular macromole…
Gh_A02G0113	18.75	15.9	15.48	13.7	18.26	16.04	15.77	15.79	16.91	18.56	15.46	18.81	15.5	18	17.73	15.41	17.64	18.8	373.25	325.9	276.9	255.58	436	306.34	336.27	267.64	307.35	380.66	251.49	361.26	358.43	307.9	276	296.91	342.47	339.38	Gh_A02G0113	Gh_A02G0113	Basic-leucine zipper (bZIP) transcription factor family protein [Source:TAIR;Acc:AT1G06070]	-	-	-	-	GO:0097159//organic cyclic compound binding;GO:0043565//sequence-specific DNA binding;GO:0003677//DNA binding;GO:0003676//nucleic acid binding;GO:0001071//nucleic acid binding transcription factor activity;GO:0005488//binding;GO:0003700//sequence-specific DNA binding transcription factor activity;GO:1901363//heterocyclic compound binding	GO:0065007//biological regulation;GO:0051171//regulation of nitrogen compound metabolic process;GO:0034620//cellular response to unfolded protein;GO:0051252//regulation of RNA metabolic process;GO:0019219//regulation of nucleobase-containing compound metabolic process;GO:0050789//regulation of biological process;GO:0009410//response to xenobiotic stimulus;GO:0006950//response to stress;GO:0010468…
Gh_A02G0164	3.48	5.16	4.64	10.69	4.34	4.73	5.39	6.69	5.84	1.96	2.02	2.56	2.93	3.56	2.78	4.32	5.55	4.74	79.02	120.72	94.75	227.82	118.34	103.17	131.24	129.62	121.28	46	37.56	56.21	77.26	69.62	49.33	95.15	123.01	97.82	Gh_A02G0164	Gh_A02G0164	Transcription factor bHLH62 [Source:UniProtKB/Swiss-Prot;Acc:Q9SRT2]	-	-	-	GO:0043226//organelle;GO:0044464//cell part;GO:0043231//intracellular membrane-bounded organelle;GO:0044424//intracellular part;GO:0005623//cell;GO:0043227//membrane-bounded organelle;GO:0005622//intracellular;GO:0005634//nucleus;GO:0043229//intracellular organelle	GO:0003700//sequence-specific DNA binding transcription factor activity;GO:0097159//organic cyclic compound binding;GO:0005488//binding;GO:0003677//DNA binding;GO:0003676//nucleic acid binding;GO:0046983//protein dimerization activity;GO:0005515//protein binding;GO:0001071//nucleic acid binding transcription factor activity;GO:1901363//heterocyclic compound binding	GO:0019438//aromatic compound biosynthetic process;GO:0044249//cellular biosynthetic process;GO:0006725//cellular aromatic compound metabolic process;GO:1901360//organic cyclic compound metabolic process;GO:0044271//cellular nitrogen compound biosynthetic process;GO:0051252//regulation of RNA metabolic process;GO:0071704//organic substance metabolic process;GO:0034654//nucleobase-containing compo…
Gh_A02G0182	3.65	7.46	6.41	7.9	4.64	4.04	3.4	3.18	3.65	1.86	3.12	2.64	1.62	1.23	2.06	3.6	2.33	1.73	93	196	147	189	142	99	93	69	85	49	65	65	48	27	41	89	58	40	Gh_A02G0182	Gh_A02G0182	Heat stress transcription factor A-5 [Source:UniProtKB/Swiss-Prot;Acc:Q94BZ5]	-	-	-	GO:0044464//cell part;GO:0043226//organelle;GO:0043231//intracellular membrane-bounded organelle;GO:0043227//membrane-bounded organelle;GO:0005622//intracellular;GO:0044424//intracellular part;GO:0005737//cytoplasm;GO:0005634//nucleus;GO:0043229//intracellular organelle;GO:0005623//cell	GO:0043565//sequence-specific DNA binding;GO:0001071//nucleic acid binding transcription factor activity;GO:0003676//nucleic acid binding;GO:0097159//organic cyclic compound binding;GO:1901363//heterocyclic compound binding;GO:0005488//binding;GO:0003677//DNA binding;GO:0003700//sequence-specific DNA binding transcription factor activity	GO:0032774//RNA biosynthetic process;GO:0006351//transcription, DNA-templated;GO:0006725//cellular aromatic compound metabolic process;GO:0044249//cellular biosynthetic process;GO:2001141//regulation of RNA biosynthetic process;GO:0009059//macromolecule biosynthetic process;GO:0010468//regulation of gene expression;GO:0043170//macromolecule metabolic process;GO:0009889//regulation of biosynthetic…
Gh_A02G0284	15.02	18.55	14.53	17.74	22.37	21.75	40.04	31.82	35.07	16.58	16.96	18.06	23.85	23.85	25.92	22.43	25.98	27.81	200	254.59	174	221.57	357.6	278	571.6	361	426.59	227.61	184.57	232.07	369	273	270	289.15	337.49	336	Gh_A02G0284	Gh_A02G0284	Nuclear transcription factor Y subunit C-9 [Source:UniProtKB/Swiss-Prot;Acc:Q8L4B2]	-	-	-	GO:0032991//macromolecular complex;GO:0005622//intracellular;GO:0043229//intracellular organelle;GO:0005667//transcription factor complex;GO:0044798//nuclear transcription factor complex;GO:0016602//CCAAT-binding factor complex;GO:0044428//nuclear part;GO:0044424//intracellular part;GO:0005737//cytoplasm;GO:0090575//RNA polymerase II transcription factor complex;GO:0005634//nucleus;GO:0043231//in…	GO:0003676//nucleic acid binding;GO:1901363//heterocyclic compound binding;GO:0097159//organic cyclic compound binding;GO:0043565//sequence-specific DNA binding;GO:0005515//protein binding;GO:0003677//DNA binding;GO:0046983//protein dimerization activity;GO:0001071//nucleic acid binding transcription factor activity;GO:0005488//binding;GO:0046982//protein heterodimerization activity;GO:0003700//s…	GO:0008152//metabolic process;GO:0018130//heterocycle biosynthetic process;GO:0050789//regulation of biological process;GO:0051252//regulation of RNA metabolic process;GO:0044271//cellular nitrogen compound biosynthetic process;GO:0090304//nucleic acid metabolic process;GO:0009058//biosynthetic process;GO:0044260//cellular macromolecule metabolic process;GO:0097659//nucleic acid-templated transcr…
Gh_A02G0343	0	0	0	0	0.07	0.09	0	0	0	0	0.2	0	0.07	0	0	0	0	0	0	0	0	0	1	1	0	0	0	0	2	0	1	0	0	0	0	0	Gh_A02G0343	Gh_A02G0343	Transcription factor bHLH92 [Source:UniProtKB/Swiss-Prot;Acc:Q9FIX5]	-	-	-	GO:0043226//organelle;GO:0043231//intracellular membrane-bounded organelle;GO:0044424//intracellular part;GO:0005634//nucleus;GO:0005623//cell;GO:0043229//intracellular organelle;GO:0043227//membrane-bounded organelle;GO:0044464//cell part;GO:0005622//intracellular	GO:0001071//nucleic acid binding transcription factor activity;GO:0046983//protein dimerization activity;GO:0003700//sequence-specific DNA binding transcription factor activity;GO:0005515//protein binding;GO:0003677//DNA binding;GO:0097159//organic cyclic compound binding;GO:0003676//nucleic acid binding;GO:0005488//binding;GO:1901363//heterocyclic compound binding	GO:0031323//regulation of cellular metabolic process;GO:0043170//macromolecule metabolic process;GO:0046483//heterocycle metabolic process;GO:0008152//metabolic process;GO:0006725//cellular aromatic compound metabolic process;GO:0034654//nucleobase-containing compound biosynthetic process;GO:0010468//regulation of gene expression;GO:0065007//biological regulation;GO:0010467//gene expression;GO:19…
Gh_A02G0376	0	0	0	0	0	0	0	0	0	0	0	0	0	0	0	0	0	0	0	0	0	0	0	0	0	0	0	0	0	0	0	0	0	0	0	0	Gh_A02G0376	Gh_A02G0376	Ethylene-responsive transcription factor ERF098 [Source:UniProtKB/Swiss-Prot;Acc:Q9LTC5]	-	-	-	GO:0005622//intracellular;GO:0005634//nucleus;GO:0043229//intracellular organelle;GO:0005623//cell;GO:0043226//organelle;GO:0043227//membrane-bounded organelle;GO:0044464//cell part;GO:0044424//intracellular part;GO:0043231//intracellular membrane-bounded organelle	GO:0005488//binding;GO:0003676//nucleic acid binding;GO:0003700//sequence-specific DNA binding transcription factor activity;GO:0001071//nucleic acid binding transcription factor activity;GO:0003677//DNA binding;GO:1901363//heterocyclic compound binding;GO:0097159//organic cyclic compound binding	GO:0009889//regulation of biosynthetic process;GO:1903506//regulation of nucleic acid-templated transcription;GO:0009725//response to hormone;GO:0000160//phosphorelay signal transduction system;GO:0071310//cellular response to organic substance;GO:2000112//regulation of cellular macromolecule biosynthetic process;GO:0051252//regulation of RNA metabolic process;GO:0009058//biosynthetic process;GO:…
Gh_A02G0377	0.22	0	0	0	0	0	0.4	0	0.47	0	0	0	0	0	0	0	0	0	1	0	0	0	0	0	2	0	2	0	0	0	0	0	0	0	0	0	Gh_A02G0377	Gh_A02G0377	Ethylene-responsive transcription factor 1B [Source:UniProtKB/Swiss-Prot;Acc:Q8LDC8]	Environmental Information Processing	Signal transduction	ko04075//Plant hormone signal transduction	GO:0005622//intracellular;GO:0043229//intracellular organelle;GO:0043231//intracellular membrane-bounded organelle;GO:0043227//membrane-bounded organelle;GO:0044464//cell part;GO:0005623//cell;GO:0043226//organelle;GO:0044424//intracellular part;GO:0005634//nucleus	GO:0001071//nucleic acid binding transcription factor activity;GO:0097159//organic cyclic compound binding;GO:0003676//nucleic acid binding;GO:1901363//heterocyclic compound binding;GO:0003700//sequence-specific DNA binding transcription factor activity;GO:0003677//DNA binding;GO:0005488//binding	GO:0009719//response to endogenous stimulus;GO:0010468//regulation of gene expression;GO:0006952//defense response;GO:0006725//cellular aromatic compound metabolic process;GO:0006355//regulation of transcription, DNA-templated;GO:0018130//heterocycle biosynthetic process;GO:0019219//regulation of nucleobase-containing compound metabolic process;GO:1901701//cellular response to oxygen-containing c…
Gh_A02G0463	0	0	0	0	0	0	0	0	0	0	0	0	0	0	0	0	0	0	0	0	0	0	0	0	0	0	0	0	0	0	0	0	0	0	0	0	Gh_A02G0463	Gh_A02G0463	Ethylene-responsive transcription factor ERF086 [Source:UniProtKB/Swiss-Prot;Acc:Q6J9Q2]	-	-	-	GO:0044424//intracellular part;GO:0043226//organelle;GO:0044464//cell part;GO:0005622//intracellular;GO:0005623//cell;GO:0043231//intracellular membrane-bounded organelle;GO:0005634//nucleus;GO:0043229//intracellular organelle;GO:0043227//membrane-bounded organelle	GO:0003700//sequence-specific DNA binding transcription factor activity;GO:0003676//nucleic acid binding;GO:0005488//binding;GO:0000975//regulatory region DNA binding;GO:0001067//regulatory region nucleic acid binding;GO:1901363//heterocyclic compound binding;GO:0001071//nucleic acid binding transcription factor activity;GO:0097159//organic cyclic compound binding;GO:0044212//transcription regula…	GO:0009723//response to ethylene;GO:0009791//post-embryonic development;GO:0009886//post-embryonic morphogenesis;GO:0044763//single-organism cellular process;GO:0007154//cell communication;GO:0019219//regulation of nucleobase-containing compound metabolic process;GO:0034641//cellular nitrogen compound metabolic process;GO:0044702//single organism reproductive process;GO:0071495//cellular response…
Gh_A02G0473	0	0	0	0	0	0	0	0.15	0.83	0.12	0	0.13	0	0	0	0	0.13	0	0	0	0	0	0	0	0	1	6	1	0	1	0	0	0	0	1	0	Gh_A02G0473	Gh_A02G0473	Nuclear transcription factor Y subunit B-5 [Source:UniProtKB/Swiss-Prot;Acc:O82248]	-	-	-	GO:0044464//cell part;GO:0043231//intracellular membrane-bounded organelle;GO:0005634//nucleus;GO:0043229//intracellular organelle;GO:0044424//intracellular part;GO:0005622//intracellular;GO:0043226//organelle;GO:0043227//membrane-bounded organelle;GO:0005623//cell	GO:0005515//protein binding;GO:0097159//organic cyclic compound binding;GO:0046982//protein heterodimerization activity;GO:0003700//sequence-specific DNA binding transcription factor activity;GO:0046983//protein dimerization activity;GO:0003677//DNA binding;GO:0043565//sequence-specific DNA binding;GO:0001071//nucleic acid binding transcription factor activity;GO:0003676//nucleic acid binding;GO:…	GO:2001141//regulation of RNA biosynthetic process;GO:0071704//organic substance metabolic process;GO:0018130//heterocycle biosynthetic process;GO:0051252//regulation of RNA metabolic process;GO:0008152//metabolic process;GO:0010556//regulation of macromolecule biosynthetic process;GO:0051171//regulation of nitrogen compound metabolic process;GO:0010467//gene expression;GO:0009058//biosynthetic p…
Gh_A02G0514	6.91	7.69	7.85	6.74	4.23	5.42	1.73	4.07	1.63	3.97	5.98	4.11	2.88	1.73	2.38	6.65	2.92	2.32	55.79	64	57	51	41	42	15	28	12	33	39.49	32	27	12	15	52	23	17	Gh_A02G0514	Gh_A02G0514	GATA transcription factor 15 [Source:UniProtKB/Swiss-Prot;Acc:Q8LG10]	-	-	-	GO:0044424//intracellular part;GO:0044464//cell part;GO:0043226//organelle;GO:0005622//intracellular;GO:0043229//intracellular organelle;GO:0005634//nucleus;GO:0043231//intracellular membrane-bounded organelle;GO:0043227//membrane-bounded organelle;GO:0005623//cell	GO:0043167//ion binding;GO:1901363//heterocyclic compound binding;GO:0046914//transition metal ion binding;GO:0003676//nucleic acid binding;GO:0008270//zinc ion binding;GO:0046872//metal ion binding;GO:0097159//organic cyclic compound binding;GO:0005488//binding;GO:0003677//DNA binding;GO:0043565//sequence-specific DNA binding;GO:0001071//nucleic acid binding transcription factor activity;GO:0043…	GO:0046483//heterocycle metabolic process;GO:1901576//organic substance biosynthetic process;GO:0006355//regulation of transcription, DNA-templated;GO:0009889//regulation of biosynthetic process;GO:0010556//regulation of macromolecule biosynthetic process;GO:0034641//cellular nitrogen compound metabolic process;GO:0080090//regulation of primary metabolic process;GO:0006807//nitrogen compound meta…
Gh_A02G0538	19.5	19.64	16.84	26.84	26.64	20.35	21.26	28.92	29.62	15.28	15.83	20.48	38.2	26.89	35.07	23.27	37.8	39.58	221.66	230	172	286	363.3	222	259	280	307.39	179	147	224.64	504.33	262.69	311.71	256	419	408	Gh_A02G0538	Gh_A02G0538	Transcription factor bHLH148 [Source:UniProtKB/Swiss-Prot;Acc:Q9C8Z9]	-	-	-	GO:0043227//membrane-bounded organelle;GO:0005622//intracellular;GO:0044464//cell part;GO:0005623//cell;GO:0043229//intracellular organelle;GO:0043231//intracellular membrane-bounded organelle;GO:0044424//intracellular part;GO:0005634//nucleus;GO:0043226//organelle	GO:0005515//protein binding;GO:0097159//organic cyclic compound binding;GO:0046983//protein dimerization activity;GO:0001071//nucleic acid binding transcription factor activity;GO:0003700//sequence-specific DNA binding transcription factor activity;GO:1901363//heterocyclic compound binding;GO:0003677//DNA binding;GO:0005488//binding;GO:0003676//nucleic acid binding	GO:0046483//heterocycle metabolic process;GO:0006351//transcription, DNA-templated;GO:0051171//regulation of nitrogen compound metabolic process;GO:0019222//regulation of metabolic process;GO:0008152//metabolic process;GO:0044238//primary metabolic process;GO:0044271//cellular nitrogen compound biosynthetic process;GO:0034654//nucleobase-containing compound biosynthetic process;GO:0016070//RNA me…
Gh_A02G0541	4.2	4.17	3.01	3.47	6.23	7.61	7.64	10.73	11.25	4.45	3.78	1.93	3.66	5.74	4.12	6.21	3.44	6.96	77.57	79.27	50	60	137.97	134.76	151.13	168.79	189.76	84.66	57	34.44	78.59	91.16	59.44	111	62	116.52	Gh_A02G0541	Gh_A02G0541	Probable WRKY transcription factor 48 [Source:UniProtKB/Swiss-Prot;Acc:Q9FGZ4]	-	-	-	GO:0044464//cell part;GO:0044424//intracellular part;GO:0005623//cell;GO:0043227//membrane-bounded organelle;GO:0043231//intracellular membrane-bounded organelle;GO:0043229//intracellular organelle;GO:0005622//intracellular;GO:0043226//organelle;GO:0005634//nucleus	GO:0005488//binding;GO:0003676//nucleic acid binding;GO:1901363//heterocyclic compound binding;GO:0003677//DNA binding;GO:0043565//sequence-specific DNA binding;GO:0097159//organic cyclic compound binding;GO:0001071//nucleic acid binding transcription factor activity;GO:0003700//sequence-specific DNA binding transcription factor activity	GO:0044271//cellular nitrogen compound biosynthetic process;GO:0010467//gene expression;GO:0051173//positive regulation of nitrogen compound metabolic process;GO:0009605//response to external stimulus;GO:0009059//macromolecule biosynthetic process;GO:0018130//heterocycle biosynthetic process;GO:0090304//nucleic acid metabolic process;GO:0031323//regulation of cellular metabolic process;GO:0006355…
Gh_A02G0549	3.07	3.92	1.76	2.76	3.66	6.78	2.07	3.93	2.4	2.78	2.4	2.67	2.77	3.24	2.8	1.98	4.39	2.06	47.7	62.64	24.5	40.24	68.18	101	34.51	52	34.02	44.58	30.45	39.96	50.06	43.2	34	29.73	66.55	29	Gh_A02G0549	Gh_A02G0549	Transcription factor MYB108 [Source:UniProtKB/Swiss-Prot;Acc:Q9LDE1]	-	-	-	GO:0044464//cell part;GO:0044424//intracellular part;GO:0043231//intracellular membrane-bounded organelle;GO:0005623//cell;GO:0005634//nucleus;GO:0043226//organelle;GO:0043227//membrane-bounded organelle;GO:0005622//intracellular;GO:0043229//intracellular organelle	GO:0003677//DNA binding;GO:0097159//organic cyclic compound binding;GO:1901363//heterocyclic compound binding;GO:0005488//binding;GO:0001071//nucleic acid binding transcription factor activity;GO:0003676//nucleic acid binding;GO:0003700//sequence-specific DNA binding transcription factor activity;GO:0044877//macromolecular complex binding;GO:0003682//chromatin binding	GO:0043207//response to external biotic stimulus;GO:0050794//regulation of cellular process;GO:0044248//cellular catabolic process;GO:0052542//defense response by callose deposition;GO:0010468//regulation of gene expression;GO:0046483//heterocycle metabolic process;GO:1901701//cellular response to oxygen-containing compound;GO:0050789//regulation of biological process;GO:0016053//organic acid bio…
Gh_A02G0655	0.06	0.17	0	0.56	0	0.96	0.05	0.28	0.45	0.11	0	0.12	0	0	0	0.06	0	0	1	3	0	8.94	0	15.65	1	4	7	2	0	2	0	0	0	1	0	0	Gh_A02G0655	Gh_A02G0655	Ethylene-responsive transcription factor ERF114 [Source:UniProtKB/Swiss-Prot;Acc:Q9FH54]	-	-	-	GO:0043229//intracellular organelle;GO:0043227//membrane-bounded organelle;GO:0043226//organelle;GO:0044424//intracellular part;GO:0005634//nucleus;GO:0044464//cell part;GO:0043231//intracellular membrane-bounded organelle;GO:0005623//cell;GO:0005622//intracellular	GO:0001071//nucleic acid binding transcription factor activity;GO:0003700//sequence-specific DNA binding transcription factor activity;GO:1901363//heterocyclic compound binding;GO:0003676//nucleic acid binding;GO:0003677//DNA binding;GO:0097159//organic cyclic compound binding;GO:0005488//binding	GO:0071369//cellular response to ethylene stimulus;GO:0071704//organic substance metabolic process;GO:0009607//response to biotic stimulus;GO:0046483//heterocycle metabolic process;GO:0065007//biological regulation;GO:0006950//response to stress;GO:0000160//phosphorelay signal transduction system;GO:0009059//macromolecule biosynthetic process;GO:0050794//regulation of cellular process;GO:0034645/…
Gh_A02G0658	5.4	4.93	5.61	3.08	4.74	6.3	4.65	5.73	4.06	6.91	6.35	5.57	4.66	7.1	6.57	4.01	3.58	3.67	83.83	78.92	78.38	44.8	88.27	93.87	77.37	75.81	57.53	110.69	80.61	83.43	84.09	94.84	79.82	60.25	54.27	51.73	Gh_A02G0658	Gh_A02G0658	Basic-leucine zipper (bZIP) transcription factor family protein [Source:TAIR;Acc:AT5G44080]	Environmental Information Processing	Signal transduction	ko04075//Plant hormone signal transduction	-	GO:0005488//binding;GO:0003677//DNA binding;GO:0003700//sequence-specific DNA binding transcription factor activity;GO:0001071//nucleic acid binding transcription factor activity;GO:0003676//nucleic acid binding;GO:1901363//heterocyclic compound binding;GO:0043565//sequence-specific DNA binding;GO:0097159//organic cyclic compound binding	GO:0007154//cell communication;GO:0060255//regulation of macromolecule metabolic process;GO:0035967//cellular response to topologically incorrect protein;GO:0044700//single organism signaling;GO:0010468//regulation of gene expression;GO:0050789//regulation of biological process;GO:0070887//cellular response to chemical stimulus;GO:0019219//regulation of nucleobase-containing compound metabolic pr…
Gh_A02G0662	7.52	8.85	8.17	7.14	7.34	8.69	6.05	5.07	6.67	5.47	7.61	5.82	5.47	3.52	4.06	8.21	5.98	7.34	174	211	170	155	203.87	193	150	100	141	130.48	144	130	147	70	73.45	184	135	154	Gh_A02G0662	Gh_A02G0662	sequence-specific DNA binding transcription factors [Source:TAIR;Acc:AT1G21200]	-	-	-	-	GO:0003700//sequence-specific DNA binding transcription factor activity;GO:0005488//binding;GO:0044877//macromolecular complex binding;GO:0001071//nucleic acid binding transcription factor activity;GO:0003682//chromatin binding	GO:0080090//regulation of primary metabolic process;GO:0051171//regulation of nitrogen compound metabolic process;GO:0009889//regulation of biosynthetic process;GO:0031326//regulation of cellular biosynthetic process;GO:0050794//regulation of cellular process;GO:0010468//regulation of gene expression;GO:0031323//regulation of cellular metabolic process;GO:0019222//regulation of metabolic process;…
Gh_A02G0665	14.42	13.34	12.05	8.42	12.25	12.24	15.89	14.31	17.39	14.46	11.17	12.28	11.67	9.69	11.9	7.86	10.85	9.88	252.95	241.02	189.89	138.5	257.69	206.01	298.58	213.77	278.44	261.42	160.12	207.75	237.72	146.06	163.25	133.49	185.49	157.22	Gh_A02G0665	Gh_A02G0665	Transcription factor VIP1 [Source:UniProtKB/Swiss-Prot;Acc:Q9MA75]	-	-	-	GO:0044444//cytoplasmic part;GO:0005829//cytosol;GO:0043226//organelle;GO:0044424//intracellular part;GO:0005737//cytoplasm;GO:0043229//intracellular organelle;GO:0043227//membrane-bounded organelle;GO:0005622//intracellular;GO:0043231//intracellular membrane-bounded organelle;GO:0005634//nucleus;GO:0044464//cell part;GO:0005623//cell	GO:0003700//sequence-specific DNA binding transcription factor activity;GO:0097159//organic cyclic compound binding;GO:0001071//nucleic acid binding transcription factor activity;GO:0043565//sequence-specific DNA binding;GO:1901363//heterocyclic compound binding;GO:0003677//DNA binding;GO:0019901//protein kinase binding;GO:0019900//kinase binding;GO:0019899//enzyme binding;GO:0005515//protein bin…	GO:0051649//establishment of localization in cell;GO:0072348//sulfur compound transport;GO:0031326//regulation of cellular biosynthetic process;GO:0044699//single-organism process;GO:0043170//macromolecule metabolic process;GO:0009605//response to external stimulus;GO:0051171//regulation of nitrogen compound metabolic process;GO:0051716//cellular response to stimulus;GO:0009628//response to abiot…
Gh_A02G0701	22.73	28.97	24.41	26.63	23.62	22.38	16.82	14.54	15.78	20.53	20.97	19.67	19.4	14.46	14.33	22.34	22.21	17.8	431.33	566.31	416.37	473.81	537.88	407.52	342.08	235.02	273.4	401.5	325.22	360.26	427.56	235.85	212.72	410.4	410.97	306.42	Gh_A02G0701	Gh_A02G0701	sequence-specific DNA binding transcription factors [Source:TAIR;Acc:AT1G43860]	Genetic Information Processing	Translation	ko03008//Ribosome biogenesis in eukaryotes	GO:0043229//intracellular organelle;GO:0005634//nucleus;GO:0043231//intracellular membrane-bounded organelle;GO:0043227//membrane-bounded organelle;GO:0005622//intracellular;GO:0005623//cell;GO:0044424//intracellular part;GO:0044464//cell part;GO:0005737//cytoplasm;GO:0043226//organelle	GO:0097159//organic cyclic compound binding;GO:0003700//sequence-specific DNA binding transcription factor activity;GO:1901363//heterocyclic compound binding;GO:0043169//cation binding;GO:0046914//transition metal ion binding;GO:0003676//nucleic acid binding;GO:0046872//metal ion binding;GO:0003723//RNA binding;GO:0001071//nucleic acid binding transcription factor activity;GO:0008270//zinc ion bi…	GO:0042254//ribosome biogenesis;GO:0022613//ribonucleoprotein complex biogenesis;GO:0044260//cellular macromolecule metabolic process;GO:0006725//cellular aromatic compound metabolic process;GO:0019222//regulation of metabolic process;GO:0044085//cellular component biogenesis;GO:0071840//cellular component organization or biogenesis;GO:0010556//regulation of macromolecule biosynthetic process;GO:…
Gh_A02G0775	3.85	7.42	4.92	7.54	3.62	4.49	3.67	3.98	3.98	2.3	1.52	1.83	1.12	1.25	0.5	2.58	1.76	2.01	68.38	135.69	78.39	125.46	77	76.44	69.84	60.15	64.44	42	22	31.34	23	19	7	44.36	30.5	32.32	Gh_A02G0775	Gh_A02G0775	Transcription factor TGA7 [Source:UniProtKB/Swiss-Prot;Acc:Q93ZE2]	Environmental Information Processing	Signal transduction	ko04075//Plant hormone signal transduction	GO:0043229//intracellular organelle;GO:0043231//intracellular membrane-bounded organelle;GO:0044424//intracellular part;GO:0005634//nucleus;GO:0005623//cell;GO:0043227//membrane-bounded organelle;GO:0043226//organelle;GO:0005622//intracellular;GO:0044464//cell part	GO:0001071//nucleic acid binding transcription factor activity;GO:0003700//sequence-specific DNA binding transcription factor activity;GO:0005488//binding;GO:0003676//nucleic acid binding;GO:0043565//sequence-specific DNA binding;GO:1901363//heterocyclic compound binding;GO:0003677//DNA binding;GO:0097159//organic cyclic compound binding	GO:0031323//regulation of cellular metabolic process;GO:0010556//regulation of macromolecule biosynthetic process;GO:2001141//regulation of RNA biosynthetic process;GO:0006725//cellular aromatic compound metabolic process;GO:1901576//organic substance biosynthetic process;GO:0009617//response to bacterium;GO:0009058//biosynthetic process;GO:0097659//nucleic acid-templated transcription;GO:0044237…
Gh_A02G0783	7.78	9.72	5.01	9.73	8.84	7.43	6.76	8.53	9.49	4.56	4.63	5.75	7.93	7.01	5.67	5.06	5.58	5.68	119.27	153.5	69	139.82	162.63	109.34	111	111.41	132.87	72.03	58	85.04	141.11	92.38	68	75	83.37	79	Gh_A02G0783	Gh_A02G0783	Ethylene-responsive transcription factor RAP2-4 [Source:UniProtKB/Swiss-Prot;Acc:Q8H1E4]	-	-	-	GO:0005634//nucleus;GO:0044464//cell part;GO:0044424//intracellular part;GO:0043231//intracellular membrane-bounded organelle;GO:0043227//membrane-bounded organelle;GO:0005623//cell;GO:0005622//intracellular;GO:0043226//organelle;GO:0043229//intracellular organelle	GO:0003676//nucleic acid binding;GO:0043565//sequence-specific DNA binding;GO:0003700//sequence-specific DNA binding transcription factor activity;GO:0097159//organic cyclic compound binding;GO:1901363//heterocyclic compound binding;GO:0003677//DNA binding;GO:0005488//binding;GO:0001071//nucleic acid binding transcription factor activity	GO:0018130//heterocycle biosynthetic process;GO:0051252//regulation of RNA metabolic process;GO:0031323//regulation of cellular metabolic process;GO:0050794//regulation of cellular process;GO:0009873//ethylene-activated signaling pathway;GO:0009414//response to water deprivation;GO:0034641//cellular nitrogen compound metabolic process;GO:1903506//regulation of nucleic acid-templated transcription…
Gh_A02G0792	0	0	0	0.13	0	0	0	0.07	0	0	0	0	0.05	0	0	0	0	0.07	0	0	0	2	0	0	0	1	0	0	0	0	1	0	0	0	0	1	Gh_A02G0792	Gh_A02G0792	Transcription factor bHLH96 [Source:UniProtKB/Swiss-Prot;Acc:Q9C7T4]	-	-	-	GO:0043231//intracellular membrane-bounded organelle;GO:0005622//intracellular;GO:0044424//intracellular part;GO:0044464//cell part;GO:0005623//cell;GO:0043226//organelle;GO:0005634//nucleus;GO:0043227//membrane-bounded organelle;GO:0043229//intracellular organelle	GO:0043168//anion binding;GO:0031406//carboxylic acid binding;GO:0003700//sequence-specific DNA binding transcription factor activity;GO:0005488//binding;GO:0005515//protein binding;GO:1901363//heterocyclic compound binding;GO:0097159//organic cyclic compound binding;GO:0036094//small molecule binding;GO:0001071//nucleic acid binding transcription factor activity;GO:0043167//ion binding;GO:004317…	GO:0006139//nucleobase-containing compound metabolic process;GO:0008152//metabolic process;GO:0006351//transcription, DNA-templated;GO:0043170//macromolecule metabolic process;GO:0018130//heterocycle biosynthetic process;GO:0046483//heterocycle metabolic process;GO:0034641//cellular nitrogen compound metabolic process;GO:0044237//cellular metabolic process;GO:0019438//aromatic compound biosynthet…
Gh_A02G0813	7.39	5.29	7.42	7.27	7.02	5.79	9.53	7.59	7.61	9.12	7.58	7.48	8.89	7.45	7.82	7.53	7.45	7.35	109.84	80.97	99.1	101.31	125.18	82.57	151.8	96.05	103.23	139.67	92.07	107.23	153.56	95.17	90.9	108.29	108.02	99.1	Gh_A02G0813	Gh_A02G0813	GATA transcription factor 25 [Source:UniProtKB/Swiss-Prot;Acc:Q9LRH6]	-	-	-	GO:0044464//cell part;GO:0043229//intracellular organelle;GO:0005623//cell;GO:0005622//intracellular;GO:0044424//intracellular part;GO:0005634//nucleus;GO:0043226//organelle;GO:0043227//membrane-bounded organelle;GO:0043231//intracellular membrane-bounded organelle	GO:0005488//binding;GO:0046914//transition metal ion binding;GO:0043169//cation binding;GO:0097159//organic cyclic compound binding;GO:0005515//protein binding;GO:0046872//metal ion binding;GO:0043565//sequence-specific DNA binding;GO:0003676//nucleic acid binding;GO:0043167//ion binding;GO:0008270//zinc ion binding;GO:1901363//heterocyclic compound binding;GO:0003677//DNA binding;GO:0001071//nuc…	GO:0090304//nucleic acid metabolic process;GO:0051171//regulation of nitrogen compound metabolic process;GO:0044260//cellular macromolecule metabolic process;GO:0016070//RNA metabolic process;GO:0009987//cellular process;GO:1901576//organic substance biosynthetic process;GO:0050794//regulation of cellular process;GO:0019438//aromatic compound biosynthetic process;GO:0050789//regulation of biologi…
Gh_A02G0834	0	0	0	0	0	0	0	0	0	0	0	0	0	0	0	0	0	0	0	0	0	0	0	0	0	0	0	0	0	0	0	0	0	0	0	0	Gh_A02G0834	Gh_A02G0834	PHD finger transcription factor, putative [Source:TAIR;Acc:AT5G58610]	-	-	-	-	GO:0043167//ion binding;GO:0046872//metal ion binding;GO:0008270//zinc ion binding;GO:0046914//transition metal ion binding;GO:0005515//protein binding;GO:0043169//cation binding;GO:0005488//binding	GO:0008104//protein localization;GO:0017038//protein import;GO:0010243//response to organonitrogen compound;GO:0034504//protein localization to nucleus;GO:0016482//cytoplasmic transport;GO:1902578//single-organism localization;GO:1901698//response to nitrogen compound;GO:1902582//single-organism intracellular transport;GO:0071702//organic substance transport;GO:0006605//protein targeting;GO:00447…
Gh_A02G0865	0	0	0	0	0	0	0	0	0	0	0	0	0	0	0	0	0	0	0	0	0	0	0	0	0	0	0	0	0	0	0	0	0	0	0	0	Gh_A02G0865	Gh_A02G0865	Ethylene-responsive transcription factor ERF114 [Source:UniProtKB/Swiss-Prot;Acc:Q9FH54]	-	-	-	GO:0043229//intracellular organelle;GO:0043227//membrane-bounded organelle;GO:0043226//organelle;GO:0044424//intracellular part;GO:0005634//nucleus;GO:0044464//cell part;GO:0043231//intracellular membrane-bounded organelle;GO:0005623//cell;GO:0005622//intracellular	GO:0001071//nucleic acid binding transcription factor activity;GO:0003700//sequence-specific DNA binding transcription factor activity;GO:1901363//heterocyclic compound binding;GO:0003676//nucleic acid binding;GO:0003677//DNA binding;GO:0097159//organic cyclic compound binding;GO:0005488//binding	GO:0071369//cellular response to ethylene stimulus;GO:0071704//organic substance metabolic process;GO:0009607//response to biotic stimulus;GO:0046483//heterocycle metabolic process;GO:0065007//biological regulation;GO:0006950//response to stress;GO:0000160//phosphorelay signal transduction system;GO:0009059//macromolecule biosynthetic process;GO:0050794//regulation of cellular process;GO:0034645/…
Gh_A02G0934	17.83	16.75	14.12	20.97	20.64	18.86	20.07	19.75	19.76	17.47	17.05	15.4	24.08	23.05	24.81	19.3	25.47	19.7	607.02	587.4	432.01	669.25	843.14	616.29	732.24	572.71	614.49	613.16	474.3	505.91	952.35	674.41	660.45	636.02	845.54	608.23	Gh_A02G0934	Gh_A02G0934	Trihelix transcription factor GT-2 [Source:UniProtKB/Swiss-Prot;Acc:Q39117]	-	-	-	GO:0044464//cell part;GO:0043227//membrane-bounded organelle;GO:0043229//intracellular organelle;GO:0043226//organelle;GO:0044424//intracellular part;GO:0043231//intracellular membrane-bounded organelle;GO:0005622//intracellular;GO:0005634//nucleus;GO:0005623//cell	GO:0005488//binding;GO:0044877//macromolecular complex binding;GO:0003677//DNA binding;GO:1901363//heterocyclic compound binding;GO:0097159//organic cyclic compound binding;GO:0003682//chromatin binding;GO:0001071//nucleic acid binding transcription factor activity;GO:0003676//nucleic acid binding;GO:0003700//sequence-specific DNA binding transcription factor activity	GO:0044249//cellular biosynthetic process;GO:0046483//heterocycle metabolic process;GO:0032774//RNA biosynthetic process;GO:0090304//nucleic acid metabolic process;GO:0097659//nucleic acid-templated transcription;GO:0034641//cellular nitrogen compound metabolic process;GO:0008152//metabolic process;GO:0044238//primary metabolic process;GO:0044271//cellular nitrogen compound biosynthetic process;G…
Gh_A02G0944	1.66	1.09	1.57	0.78	0.97	0.71	1	0.86	0.53	0.66	1.55	1.77	0.76	1.1	1.5	0.2	0.15	0.27	34	23	29	15	24	14	22	15	10	14	26	35	18	19.38	24	4	3	5	Gh_A02G0944	Gh_A02G0944	B3 domain-containing transcription factor NGA1 [Source:UniProtKB/Swiss-Prot;Acc:O82799]	-	-	-	GO:0043227//membrane-bounded organelle;GO:0043231//intracellular membrane-bounded organelle;GO:0043229//intracellular organelle;GO:0005622//intracellular;GO:0005634//nucleus;GO:0005623//cell;GO:0044464//cell part;GO:0044424//intracellular part;GO:0043226//organelle	GO:1901363//heterocyclic compound binding;GO:0003676//nucleic acid binding;GO:0005488//binding;GO:0001071//nucleic acid binding transcription factor activity;GO:0097159//organic cyclic compound binding;GO:0003700//sequence-specific DNA binding transcription factor activity;GO:0003677//DNA binding	GO:0006807//nitrogen compound metabolic process;GO:0044699//single-organism process;GO:0048608//reproductive structure development;GO:0010468//regulation of gene expression;GO:0008152//metabolic process;GO:0032502//developmental process;GO:0031326//regulation of cellular biosynthetic process;GO:0060255//regulation of macromolecule metabolic process;GO:0044767//single-organism developmental proces…
Gh_A02G0958	1.97	1.63	2.34	2.44	1.3	1.06	1.19	1.51	0.87	1.48	1.79	1.51	1.43	0.87	1.66	1.65	0.97	0.89	85.32	72.95	91.17	98.97	67.48	43.93	55.25	55.86	34.46	66.13	63.5	63.01	72.23	32.41	56.16	69.34	41	35.03	Gh_A02G0958	Gh_A02G0958	Transcription factor LHW [Source:UniProtKB/Swiss-Prot;Acc:Q9XIN0]	-	-	-	GO:0005634//nucleus;GO:0043229//intracellular organelle;GO:0005622//intracellular;GO:0043227//membrane-bounded organelle;GO:0043226//organelle;GO:0044464//cell part;GO:0044424//intracellular part;GO:0005623//cell;GO:0043231//intracellular membrane-bounded organelle	GO:1901363//heterocyclic compound binding;GO:0001071//nucleic acid binding transcription factor activity;GO:0003677//DNA binding;GO:0005515//protein binding;GO:0005488//binding;GO:0003676//nucleic acid binding;GO:0003700//sequence-specific DNA binding transcription factor activity;GO:0097159//organic cyclic compound binding;GO:0046983//protein dimerization activity	GO:0048856//anatomical structure development;GO:0009059//macromolecule biosynthetic process;GO:0045893//positive regulation of transcription, DNA-templated;GO:1901362//organic cyclic compound biosynthetic process;GO:2000112//regulation of cellular macromolecule biosynthetic process;GO:0048731//system development;GO:0048519//negative regulation of biological process;GO:0010557//positive regulation…
Gh_A02G1005	2.64	2.24	2.15	1.03	1.54	1.6	0.33	0.45	1.02	3.06	4.1	5.37	2.37	1.71	4.69	0.66	1.91	0.79	44.48	38.93	32.56	16.25	31.11	25.83	6	6.46	15.65	53.15	56.58	87.38	46.36	24.81	61.83	10.77	31.47	12.1	Gh_A02G1005	Gh_A02G1005	Ethylene-responsive transcription factor CRF2 [Source:UniProtKB/Swiss-Prot;Acc:Q9SUQ2]	-	-	-	GO:0043231//intracellular membrane-bounded organelle;GO:0043229//intracellular organelle;GO:0005737//cytoplasm;GO:0005634//nucleus;GO:0043226//organelle;GO:0044424//intracellular part;GO:0005622//intracellular;GO:0043227//membrane-bounded organelle;GO:0044464//cell part;GO:0005623//cell	GO:1901363//heterocyclic compound binding;GO:0003700//sequence-specific DNA binding transcription factor activity;GO:0005515//protein binding;GO:0003677//DNA binding;GO:0003676//nucleic acid binding;GO:0042802//identical protein binding;GO:0005488//binding;GO:0097159//organic cyclic compound binding;GO:0001071//nucleic acid binding transcription factor activity	GO:1901576//organic substance biosynthetic process;GO:0019222//regulation of metabolic process;GO:0071495//cellular response to endogenous stimulus;GO:1902578//single-organism localization;GO:0044699//single-organism process;GO:0003006//developmental process involved in reproduction;GO:0097659//nucleic acid-templated transcription;GO:2000112//regulation of cellular macromolecule biosynthetic proc…
Gh_A02G1042	0	0	0	0	0.06	0.07	0	0	0	0	0	0	0	0	0	0	0	0	0	0	0	0	1	1	0	0	0	0	0	0	0	0	0	0	0	0	Gh_A02G1042	Gh_A02G1042	Probable WRKY transcription factor 29 [Source:UniProtKB/Swiss-Prot;Acc:Q9SUS1]	Organismal Systems	Environmental adaptation	ko04626//Plant-pathogen interaction	GO:0043231//intracellular membrane-bounded organelle;GO:0044424//intracellular part;GO:0005623//cell;GO:0043227//membrane-bounded organelle;GO:0005634//nucleus;GO:0043226//organelle;GO:0005622//intracellular;GO:0043229//intracellular organelle;GO:0044464//cell part	GO:0003700//sequence-specific DNA binding transcription factor activity;GO:0003676//nucleic acid binding;GO:0097159//organic cyclic compound binding;GO:0043565//sequence-specific DNA binding;GO:0003677//DNA binding;GO:1901363//heterocyclic compound binding;GO:0001071//nucleic acid binding transcription factor activity;GO:0005488//binding	GO:0010467//gene expression;GO:0044249//cellular biosynthetic process;GO:0044237//cellular metabolic process;GO:1901362//organic cyclic compound biosynthetic process;GO:0009059//macromolecule biosynthetic process;GO:0009987//cellular process;GO:0009889//regulation of biosynthetic process;GO:0034641//cellular nitrogen compound metabolic process;GO:0006952//defense response;GO:0010468//regulation o…
Gh_A02G1061	10.44	9.15	8.12	7.25	8.55	7.23	8.78	7.16	7.93	9.15	7.49	8.6	8.03	9.54	8.75	7.58	7.45	6.07	232.39	209.87	162.57	151.35	228.58	154.6	209.46	135.87	161.26	210.12	136.32	184.77	207.59	182.51	152.44	163.44	161.81	122.59	Gh_A02G1061	Gh_A02G1061	AP2-like ethylene-responsive transcription factor At2g41710 [Source:UniProtKB/Swiss-Prot;Acc:Q8GWK2]	-	-	-	GO:0044464//cell part;GO:0005622//intracellular;GO:0043227//membrane-bounded organelle;GO:0005623//cell;GO:0043229//intracellular organelle;GO:0005634//nucleus;GO:0043231//intracellular membrane-bounded organelle;GO:0043226//organelle;GO:0044424//intracellular part	GO:0001071//nucleic acid binding transcription factor activity;GO:0005488//binding;GO:0003700//sequence-specific DNA binding transcription factor activity;GO:1901363//heterocyclic compound binding;GO:0003676//nucleic acid binding;GO:0003677//DNA binding;GO:0097159//organic cyclic compound binding	GO:0044763//single-organism cellular process;GO:0006725//cellular aromatic compound metabolic process;GO:0008152//metabolic process;GO:0009725//response to hormone;GO:0009889//regulation of biosynthetic process;GO:0009723//response to ethylene;GO:0071495//cellular response to endogenous stimulus;GO:0060255//regulation of macromolecule metabolic process;GO:0035556//intracellular signal transductio…
Gh_A02G1062	2.28	1.5	2.17	2.86	3.31	1.78	1.06	0.67	0.8	2.92	1.89	1.52	1.4	1.33	0.83	2.65	2.84	2.06	28	19	24	33	48.81	21	14	7	9	37	19	18	20	14	8	31.58	34	23	Gh_A02G1062	Gh_A02G1062	Heat stress transcription factor B-3 [Source:UniProtKB/Swiss-Prot;Acc:O22230]	-	-	-	GO:0043229//intracellular organelle;GO:0005634//nucleus;GO:0043226//organelle;GO:0044464//cell part;GO:0043227//membrane-bounded organelle;GO:0005622//intracellular;GO:0005737//cytoplasm;GO:0043231//intracellular membrane-bounded organelle;GO:0005623//cell;GO:0044424//intracellular part	GO:0005488//binding;GO:0003676//nucleic acid binding;GO:1901363//heterocyclic compound binding;GO:0001071//nucleic acid binding transcription factor activity;GO:0043565//sequence-specific DNA binding;GO:0097159//organic cyclic compound binding;GO:0003677//DNA binding;GO:0003700//sequence-specific DNA binding transcription factor activity	GO:0044249//cellular biosynthetic process;GO:0034645//cellular macromolecule biosynthetic process;GO:0031326//regulation of cellular biosynthetic process;GO:1903506//regulation of nucleic acid-templated transcription;GO:0044237//cellular metabolic process;GO:0010038//response to metal ion;GO:0034641//cellular nitrogen compound metabolic process;GO:1901576//organic substance biosynthetic process;G…
Gh_A02G1131	0.29	0.58	0.71	0.54	0.08	0.23	0.23	0.22	0.17	0.31	0.45	0.14	0.2	0	0	0.26	0.21	0.49	6.22	13	14	11	2.14	4.74	5.4	4.12	3.38	6.86	8	3	5	0	0	5.45	4.4	9.64	Gh_A02G1131	Gh_A02G1131	Transcription factor bHLH87 [Source:UniProtKB/Swiss-Prot;Acc:Q8S3D2]	-	-	-	GO:0043229//intracellular organelle;GO:0043231//intracellular membrane-bounded organelle;GO:0043226//organelle;GO:0044424//intracellular part;GO:0043227//membrane-bounded organelle;GO:0005623//cell;GO:0005634//nucleus;GO:0044464//cell part;GO:0005622//intracellular	GO:0005488//binding;GO:0097159//organic cyclic compound binding;GO:0003676//nucleic acid binding;GO:0005515//protein binding;GO:0046983//protein dimerization activity;GO:0001071//nucleic acid binding transcription factor activity;GO:0003677//DNA binding;GO:1901363//heterocyclic compound binding;GO:0003700//sequence-specific DNA binding transcription factor activity	GO:0043170//macromolecule metabolic process;GO:0034645//cellular macromolecule biosynthetic process;GO:0034641//cellular nitrogen compound metabolic process;GO:0016070//RNA metabolic process;GO:0044249//cellular biosynthetic process;GO:0060255//regulation of macromolecule metabolic process;GO:0031323//regulation of cellular metabolic process;GO:0019222//regulation of metabolic process;GO:2000112/…
Gh_A02G1146	0	0	0	0	0	0	0	0	0	0	0	0	0	0	0	0	0	0	0	0	0	0	0	0	0	0	0	0	0	0	0	0	0	0	0	0	Gh_A02G1146	Gh_A02G1146	Transcription factor bHLH83 [Source:UniProtKB/Swiss-Prot;Acc:Q9C707]	-	-	-	GO:0043227//membrane-bounded organelle;GO:0005623//cell;GO:0044464//cell part;GO:0005634//nucleus;GO:0043229//intracellular organelle;GO:0043231//intracellular membrane-bounded organelle;GO:0043226//organelle;GO:0005622//intracellular;GO:0044424//intracellular part;GO:0005739//mitochondrion;GO:0044444//cytoplasmic part;GO:0005737//cytoplasm	GO:1901363//heterocyclic compound binding;GO:0001071//nucleic acid binding transcription factor activity;GO:0003700//sequence-specific DNA binding transcription factor activity;GO:0003677//DNA binding;GO:0005515//protein binding;GO:0003676//nucleic acid binding;GO:0097159//organic cyclic compound binding;GO:0005488//binding;GO:0046983//protein dimerization activity	GO:0071840//cellular component organization or biogenesis;GO:0043170//macromolecule metabolic process;GO:0048513//organ development;GO:0090627//plant epidermal cell differentiation;GO:0009058//biosynthetic process;GO:0048731//system development;GO:0044763//single-organism cellular process;GO:0034654//nucleobase-containing compound biosynthetic process;GO:0048469//cell maturation;GO:0044271//cellu…
Gh_A02G1149	0.26	0.34	0.28	0.2	0.23	0.07	0.3	0.07	0.07	0.13	0.7	0.77	0.16	0.59	0.41	0.13	0.13	0	4	5.56	4	3	4.4	1	5	1	1	2.09	9	11.58	3	8	5	2	2	0	Gh_A02G1149	Gh_A02G1149	GATA transcription factor 12 [Source:UniProtKB/Swiss-Prot;Acc:P69781]	-	-	-	GO:0005622//intracellular;GO:0043229//intracellular organelle;GO:0043227//membrane-bounded organelle;GO:0005623//cell;GO:0044424//intracellular part;GO:0044464//cell part;GO:0005634//nucleus;GO:0043231//intracellular membrane-bounded organelle;GO:0043226//organelle	GO:0008270//zinc ion binding;GO:0003677//DNA binding;GO:0097159//organic cyclic compound binding;GO:0043565//sequence-specific DNA binding;GO:0046872//metal ion binding;GO:1901363//heterocyclic compound binding;GO:0005488//binding;GO:0046914//transition metal ion binding;GO:0043167//ion binding;GO:0003676//nucleic acid binding;GO:0043169//cation binding;GO:0003700//sequence-specific DNA binding t…	GO:0031326//regulation of cellular biosynthetic process;GO:0031323//regulation of cellular metabolic process;GO:0044249//cellular biosynthetic process;GO:0090304//nucleic acid metabolic process;GO:0009059//macromolecule biosynthetic process;GO:0016070//RNA metabolic process;GO:0065007//biological regulation;GO:0045893//positive regulation of transcription, DNA-templated;GO:0080090//regulation of …
Gh_A02G1241	0.12	0.29	0.27	0	0	0	0	0	0	1.22	0.37	1.37	0	0.28	0.23	0	0	0	2	5	4	0	0	0	0	0	0	21	5	22	0	4	3	0	0	0	Gh_A02G1241	Gh_A02G1241	Transcription factor bHLH96 [Source:UniProtKB/Swiss-Prot;Acc:Q9C7T4]	-	-	-	GO:0043231//intracellular membrane-bounded organelle;GO:0005622//intracellular;GO:0044424//intracellular part;GO:0044464//cell part;GO:0005623//cell;GO:0043226//organelle;GO:0005634//nucleus;GO:0043227//membrane-bounded organelle;GO:0043229//intracellular organelle	GO:0043168//anion binding;GO:0031406//carboxylic acid binding;GO:0003700//sequence-specific DNA binding transcription factor activity;GO:0005488//binding;GO:0005515//protein binding;GO:1901363//heterocyclic compound binding;GO:0097159//organic cyclic compound binding;GO:0036094//small molecule binding;GO:0001071//nucleic acid binding transcription factor activity;GO:0043167//ion binding;GO:004317…	GO:0006139//nucleobase-containing compound metabolic process;GO:0008152//metabolic process;GO:0006351//transcription, DNA-templated;GO:0043170//macromolecule metabolic process;GO:0018130//heterocycle biosynthetic process;GO:0046483//heterocycle metabolic process;GO:0034641//cellular nitrogen compound metabolic process;GO:0044237//cellular metabolic process;GO:0019438//aromatic compound biosynthet…
Gh_A02G1288	17.87	17.53	12.27	14.21	16.07	19.49	15.86	20.24	22.01	18.47	15.1	15.66	11.32	16.06	14.84	9.12	8.88	14.23	218.74	221	135	163.05	236	229	208	211	246	233	151	185	161	169	142	108	106	158	Gh_A02G1288	Gh_A02G1288	Nuclear transcription factor Y subunit B-3 [Source:UniProtKB/Swiss-Prot;Acc:O23310]	-	-	-	GO:0005623//cell;GO:0043231//intracellular membrane-bounded organelle;GO:0043229//intracellular organelle;GO:0044424//intracellular part;GO:0005634//nucleus;GO:0044464//cell part;GO:0005622//intracellular;GO:0043227//membrane-bounded organelle;GO:0043226//organelle	GO:0001071//nucleic acid binding transcription factor activity;GO:1901363//heterocyclic compound binding;GO:0003700//sequence-specific DNA binding transcription factor activity;GO:0005488//binding;GO:0097159//organic cyclic compound binding;GO:0046983//protein dimerization activity;GO:0003677//DNA binding;GO:0046982//protein heterodimerization activity;GO:0003676//nucleic acid binding;GO:0043565/…	GO:0010468//regulation of gene expression;GO:0097659//nucleic acid-templated transcription;GO:2001141//regulation of RNA biosynthetic process;GO:0009889//regulation of biosynthetic process;GO:0009058//biosynthetic process;GO:1901576//organic substance biosynthetic process;GO:0060255//regulation of macromolecule metabolic process;GO:0006725//cellular aromatic compound metabolic process;GO:0018130/…
Gh_A02G1301	0	0	0.2	0	0	0.46	0.33	0.73	1.06	0.09	0.11	0.18	0	0	0	0.09	0	0.1	0	0	2	0	0	5	4	7	11	1	1	2	0	0	0	1	0	1	Gh_A02G1301	Gh_A02G1301	Probable WRKY transcription factor 51 [Source:UniProtKB/Swiss-Prot;Acc:Q93WU9]	-	-	-	GO:0005634//nucleus;GO:0043229//intracellular organelle;GO:0005622//intracellular;GO:0043231//intracellular membrane-bounded organelle;GO:0043227//membrane-bounded organelle;GO:0043226//organelle;GO:0005623//cell;GO:0044464//cell part;GO:0044424//intracellular part	GO:0097159//organic cyclic compound binding;GO:0043565//sequence-specific DNA binding;GO:0003700//sequence-specific DNA binding transcription factor activity;GO:0003676//nucleic acid binding;GO:1901363//heterocyclic compound binding;GO:0001071//nucleic acid binding transcription factor activity;GO:0005488//binding;GO:0003677//DNA binding	GO:0009755//hormone-mediated signaling pathway;GO:0071310//cellular response to organic substance;GO:0009725//response to hormone;GO:0009753//response to jasmonic acid;GO:0098542//defense response to other organism;GO:0009719//response to endogenous stimulus;GO:0009059//macromolecule biosynthetic process;GO:0071395//cellular response to jasmonic acid stimulus;GO:1901362//organic cyclic compound b…
Gh_A02G1304	4.66	6.67	5.6	13.8	6.75	6.11	8.01	11.33	10.78	4.48	4.42	4.57	9.14	10.87	8.36	13.24	13.75	14.33	51.74	76.35	55.91	143.71	90.04	65.19	95.4	107.18	109.33	51.25	40.17	49	117.88	103.82	72.63	142.32	149	144.38	Gh_A02G1304	Gh_A02G1304	Probable WRKY transcription factor 13 [Source:UniProtKB/Swiss-Prot;Acc:Q9SVB7]	-	-	-	GO:0044424//intracellular part;GO:0043226//organelle;GO:0005634//nucleus;GO:0043229//intracellular organelle;GO:0005623//cell;GO:0043227//membrane-bounded organelle;GO:0043231//intracellular membrane-bounded organelle;GO:0005622//intracellular;GO:0044464//cell part	GO:0043565//sequence-specific DNA binding;GO:0000975//regulatory region DNA binding;GO:0001071//nucleic acid binding transcription factor activity;GO:0097159//organic cyclic compound binding;GO:0003676//nucleic acid binding;GO:0001067//regulatory region nucleic acid binding;GO:1901363//heterocyclic compound binding;GO:0003677//DNA binding;GO:0044212//transcription regulatory region DNA binding;GO…	GO:2001141//regulation of RNA biosynthetic process;GO:0019222//regulation of metabolic process;GO:0044237//cellular metabolic process;GO:1901576//organic substance biosynthetic process;GO:0080090//regulation of primary metabolic process;GO:0018130//heterocycle biosynthetic process;GO:0031326//regulation of cellular biosynthetic process;GO:0010556//regulation of macromolecule biosynthetic process;…
Gh_A02G1312	0.1	0.17	0.06	0.11	0.61	0.87	0.49	0.43	0.46	0.1	0	0.11	0	0.37	0.13	0.27	0.32	0.12	2	3.28	1	2	14	16	10	7	8	2	0	2	0	6	2	5	6	2	Gh_A02G1312	Gh_A02G1312	Ethylene-responsive transcription factor ABR1 [Source:UniProtKB/Swiss-Prot;Acc:Q9FGF8]	-	-	-	GO:0044464//cell part;GO:0044424//intracellular part;GO:0005634//nucleus;GO:0043226//organelle;GO:0043229//intracellular organelle;GO:0043231//intracellular membrane-bounded organelle;GO:0005622//intracellular;GO:0005623//cell;GO:0043227//membrane-bounded organelle	GO:0003676//nucleic acid binding;GO:0005488//binding;GO:0003700//sequence-specific DNA binding transcription factor activity;GO:0003677//DNA binding;GO:0097159//organic cyclic compound binding;GO:0001071//nucleic acid binding transcription factor activity;GO:1901363//heterocyclic compound binding	GO:0080090//regulation of primary metabolic process;GO:0051252//regulation of RNA metabolic process;GO:0031323//regulation of cellular metabolic process;GO:0051171//regulation of nitrogen compound metabolic process;GO:0009749//response to glucose;GO:0031326//regulation of cellular biosynthetic process;GO:0044238//primary metabolic process;GO:0006139//nucleobase-containing compound metabolic proce…
Gh_A02G1353	6.54	5.74	4.52	5.06	6.53	6.62	6.93	7.27	6.95	8.29	5.6	5.87	5.92	6.47	6.03	5.28	5.77	6.24	170.79	154.35	106.13	123.82	204.85	165.98	194.07	161.78	165.88	223.1	119.51	148.08	179.63	145.3	123.17	133.42	147.13	147.86	Gh_A02G1353	Gh_A02G1353	Heat stress transcription factor A-1b [Source:UniProtKB/Swiss-Prot;Acc:O81821]	-	-	-	GO:0043229//intracellular organelle;GO:0043231//intracellular membrane-bounded organelle;GO:0043227//membrane-bounded organelle;GO:0005634//nucleus;GO:0005623//cell;GO:0044464//cell part;GO:0043226//organelle;GO:0044424//intracellular part;GO:0005737//cytoplasm;GO:0005622//intracellular	GO:0097159//organic cyclic compound binding;GO:0005488//binding;GO:0001071//nucleic acid binding transcription factor activity;GO:0003676//nucleic acid binding;GO:0003700//sequence-specific DNA binding transcription factor activity;GO:0003677//DNA binding;GO:0043565//sequence-specific DNA binding;GO:1901363//heterocyclic compound binding	GO:0010556//regulation of macromolecule biosynthetic process;GO:0065007//biological regulation;GO:0019438//aromatic compound biosynthetic process;GO:1903506//regulation of nucleic acid-templated transcription;GO:0031323//regulation of cellular metabolic process;GO:0051252//regulation of RNA metabolic process;GO:2001141//regulation of RNA biosynthetic process;GO:0051171//regulation of nitrogen com…
Gh_A02G1382	40.43	35.34	28.33	61.07	49.47	44.28	61.69	88.26	80.89	53.17	42.82	44.32	58.55	63.58	73.33	46.85	79.72	73.79	709.07	638.43	446.6	1003.91	1041.03	745.3	1159.31	1318.43	1295.42	961.09	613.67	750.02	1192.86	958.34	1005.6	795.27	1363.33	1173.66	Gh_A02G1382	Gh_A02G1382	Ethylene-responsive transcription factor ERF060 [Source:UniProtKB/Swiss-Prot;Acc:O65665]	-	-	-	GO:0044464//cell part;GO:0043231//intracellular membrane-bounded organelle;GO:0043226//organelle;GO:0005634//nucleus;GO:0044424//intracellular part;GO:0043229//intracellular organelle;GO:0005623//cell;GO:0043227//membrane-bounded organelle;GO:0005622//intracellular	GO:0097159//organic cyclic compound binding;GO:0003700//sequence-specific DNA binding transcription factor activity;GO:0001071//nucleic acid binding transcription factor activity;GO:0003676//nucleic acid binding;GO:0003677//DNA binding;GO:0005488//binding;GO:1901363//heterocyclic compound binding	GO:0008152//metabolic process;GO:0016070//RNA metabolic process;GO:2000112//regulation of cellular macromolecule biosynthetic process;GO:0019219//regulation of nucleobase-containing compound metabolic process;GO:0070887//cellular response to chemical stimulus;GO:0009723//response to ethylene;GO:0071369//cellular response to ethylene stimulus;GO:1903506//regulation of nucleic acid-templated transc…
Gh_A02G1392	1.6	1.32	1.09	0.51	0.89	0.69	0.29	0.54	0.52	1.91	2.13	2.4	0.57	1.1	0.97	0.36	0.71	0.6	41.37	35.15	25.38	12.33	27.62	17.2	8	12	12.39	50.92	45.02	59.9	17.26	24.36	19.59	9	18	14	Gh_A02G1392	Gh_A02G1392	AP2-like ethylene-responsive transcription factor AIL6 [Source:UniProtKB/Swiss-Prot;Acc:Q52QU2]	-	-	-	GO:0005622//intracellular;GO:0043227//membrane-bounded organelle;GO:0043226//organelle;GO:0044424//intracellular part;GO:0005634//nucleus;GO:0043231//intracellular membrane-bounded organelle;GO:0044464//cell part;GO:0005623//cell;GO:0043229//intracellular organelle	GO:1901363//heterocyclic compound binding;GO:0005488//binding;GO:0097159//organic cyclic compound binding;GO:0003676//nucleic acid binding;GO:0003677//DNA binding;GO:0001071//nucleic acid binding transcription factor activity;GO:0003700//sequence-specific DNA binding transcription factor activity	GO:0044271//cellular nitrogen compound biosynthetic process;GO:0010468//regulation of gene expression;GO:0007154//cell communication;GO:0044707//single-multicellular organism process;GO:0032501//multicellular organismal process;GO:0065007//biological regulation;GO:0044763//single-organism cellular process;GO:0060255//regulation of macromolecule metabolic process;GO:0051171//regulation of nitrogen…
Gh_A02G1404	3.81	4.87	5.36	5.15	2.69	2.1	1.29	1.29	1.58	1.79	2.33	1.85	2.21	1.03	1.89	1.73	1.12	1.46	66	87	83.56	83.6	56	35	24	19	25	32	33	31	44.56	15.32	25.63	29	19	23	Gh_A02G1404	Gh_A02G1404	Transcription factor bHLH93 [Source:UniProtKB/Swiss-Prot;Acc:Q9LSL1]	-	-	-	GO:0043231//intracellular membrane-bounded organelle;GO:0043226//organelle;GO:0005622//intracellular;GO:0043229//intracellular organelle;GO:0044424//intracellular part;GO:0044464//cell part;GO:0043227//membrane-bounded organelle;GO:0005623//cell;GO:0005634//nucleus	GO:0005515//protein binding;GO:0097159//organic cyclic compound binding;GO:0001071//nucleic acid binding transcription factor activity;GO:0003677//DNA binding;GO:0003700//sequence-specific DNA binding transcription factor activity;GO:0003676//nucleic acid binding;GO:0046983//protein dimerization activity;GO:0005488//binding;GO:1901363//heterocyclic compound binding	GO:0044699//single-organism process;GO:0032502//developmental process;GO:0019438//aromatic compound biosynthetic process;GO:0007275//multicellular organismal development;GO:1901576//organic substance biosynthetic process;GO:0018130//heterocycle biosynthetic process;GO:0008152//metabolic process;GO:0043170//macromolecule metabolic process;GO:0044707//single-multicellular organism process;GO:004427…
Gh_A02G1414	0	0	0	0	0	0	0	0.13	0	0	0	0	0.05	0	0	0	0	0	0	0	0	0	0	0	0	2	0	0	0	0	1	0	0	0	0	0	Gh_A02G1414	Gh_A02G1414	Transcription factor bHLH25 [Source:UniProtKB/Swiss-Prot;Acc:Q9T072]	-	-	-	GO:0044464//cell part;GO:0043227//membrane-bounded organelle;GO:0044424//intracellular part;GO:0005634//nucleus;GO:0043229//intracellular organelle;GO:0005622//intracellular;GO:0005623//cell;GO:0043231//intracellular membrane-bounded organelle;GO:0043226//organelle	GO:0005515//protein binding;GO:1901363//heterocyclic compound binding;GO:0005488//binding;GO:0097159//organic cyclic compound binding;GO:0003700//sequence-specific DNA binding transcription factor activity;GO:0003677//DNA binding;GO:0001071//nucleic acid binding transcription factor activity;GO:0046983//protein dimerization activity;GO:0003676//nucleic acid binding	GO:0032774//RNA biosynthetic process;GO:0006351//transcription, DNA-templated;GO:0050794//regulation of cellular process;GO:0051171//regulation of nitrogen compound metabolic process;GO:0016070//RNA metabolic process;GO:1903506//regulation of nucleic acid-templated transcription;GO:0034641//cellular nitrogen compound metabolic process;GO:0044249//cellular biosynthetic process;GO:0019438//aromatic…
Gh_A02G1415	0	0.12	0	0.77	0.37	1.19	0.17	0.42	0.33	0	0	0	0	0	0	0.25	0.06	0	0	2	0	12.1	7.43	19	3	6	5	0	0	0	0	0	0	4	1	0	Gh_A02G1415	Gh_A02G1415	Transcription factor bHLH25 [Source:UniProtKB/Swiss-Prot;Acc:Q9T072]	-	-	-	GO:0044464//cell part;GO:0043227//membrane-bounded organelle;GO:0044424//intracellular part;GO:0005634//nucleus;GO:0043229//intracellular organelle;GO:0005622//intracellular;GO:0005623//cell;GO:0043231//intracellular membrane-bounded organelle;GO:0043226//organelle	GO:0005515//protein binding;GO:1901363//heterocyclic compound binding;GO:0005488//binding;GO:0097159//organic cyclic compound binding;GO:0003700//sequence-specific DNA binding transcription factor activity;GO:0003677//DNA binding;GO:0001071//nucleic acid binding transcription factor activity;GO:0046983//protein dimerization activity;GO:0003676//nucleic acid binding	GO:0032774//RNA biosynthetic process;GO:0006351//transcription, DNA-templated;GO:0050794//regulation of cellular process;GO:0051171//regulation of nitrogen compound metabolic process;GO:0016070//RNA metabolic process;GO:1903506//regulation of nucleic acid-templated transcription;GO:0034641//cellular nitrogen compound metabolic process;GO:0044249//cellular biosynthetic process;GO:0019438//aromatic…
Gh_A02G1488	3.08	2.34	4.22	4.26	3.55	1.94	1.93	3.13	2.84	4.07	3.67	4.21	3.15	4.26	3.07	2.75	3.21	3.45	46.2	36.14	57	60	64	28	31	40	39	63	45	61	55	55	36	40	47	47	Gh_A02G1488	Gh_A02G1488	Probable WRKY transcription factor 15 [Source:UniProtKB/Swiss-Prot;Acc:O22176]	-	-	-	GO:0005623//cell;GO:0044424//intracellular part;GO:0043226//organelle;GO:0043231//intracellular membrane-bounded organelle;GO:0043227//membrane-bounded organelle;GO:0005634//nucleus;GO:0005622//intracellular;GO:0043229//intracellular organelle;GO:0044464//cell part	GO:0000975//regulatory region DNA binding;GO:0005515//protein binding;GO:0001067//regulatory region nucleic acid binding;GO:0005516//calmodulin binding;GO:1901363//heterocyclic compound binding;GO:0003677//DNA binding;GO:0005488//binding;GO:0097159//organic cyclic compound binding;GO:0044212//transcription regulatory region DNA binding;GO:0003700//sequence-specific DNA binding transcription facto…	GO:0097659//nucleic acid-templated transcription;GO:0031326//regulation of cellular biosynthetic process;GO:2000112//regulation of cellular macromolecule biosynthetic process;GO:0046483//heterocycle metabolic process;GO:0060255//regulation of macromolecule metabolic process;GO:0006351//transcription, DNA-templated;GO:0050794//regulation of cellular process;GO:1901576//organic substance biosynthet…
Gh_A02G1493	4.57	2.71	3.59	2.65	1.32	2.22	1.97	0.8	2.1	3.22	3.32	3.67	3.6	2.93	3.28	1.28	4.29	3.49	40.43	24.66	28.51	22	14	18.87	18.72	6	17	29.32	24	31.35	37	22.31	22.69	11	37	28	Gh_A02G1493	Gh_A02G1493	Ethylene-responsive transcription factor ERF010 [Source:UniProtKB/Swiss-Prot;Acc:Q9FH94]	-	-	-	GO:0043226//organelle;GO:0044424//intracellular part;GO:0043231//intracellular membrane-bounded organelle;GO:0043229//intracellular organelle;GO:0005623//cell;GO:0044464//cell part;GO:0043227//membrane-bounded organelle;GO:0005634//nucleus;GO:0005622//intracellular	GO:0003700//sequence-specific DNA binding transcription factor activity;GO:0003676//nucleic acid binding;GO:0005488//binding;GO:0097159//organic cyclic compound binding;GO:0003677//DNA binding;GO:0001071//nucleic acid binding transcription factor activity;GO:1901363//heterocyclic compound binding	GO:0016070//RNA metabolic process;GO:0044249//cellular biosynthetic process;GO:0009987//cellular process;GO:0070887//cellular response to chemical stimulus;GO:0050794//regulation of cellular process;GO:0080090//regulation of primary metabolic process;GO:0032870//cellular response to hormone stimulus;GO:1901360//organic cyclic compound metabolic process;GO:1901362//organic cyclic compound biosynth…
Gh_A02G1502	0.09	0	0	0	0	0	0	0	0	0	0	0	0	0	0	0	0	0	1	0	0	0	0	0	0	0	0	0	0	0	0	0	0	0	0	0	Gh_A02G1502	Gh_A02G1502	Transcription factor HEC2 [Source:UniProtKB/Swiss-Prot;Acc:Q9SND4]	-	-	-	GO:0043226//organelle;GO:0043229//intracellular organelle;GO:0005623//cell;GO:0043227//membrane-bounded organelle;GO:0044424//intracellular part;GO:0005634//nucleus;GO:0005622//intracellular;GO:0044464//cell part;GO:0043231//intracellular membrane-bounded organelle	GO:0003677//DNA binding;GO:1901363//heterocyclic compound binding;GO:0003676//nucleic acid binding;GO:0005488//binding;GO:0001071//nucleic acid binding transcription factor activity;GO:0003700//sequence-specific DNA binding transcription factor activity;GO:0097159//organic cyclic compound binding;GO:0046983//protein dimerization activity;GO:0005515//protein binding	GO:0003006//developmental process involved in reproduction;GO:0009987//cellular process;GO:1901360//organic cyclic compound metabolic process;GO:0010467//gene expression;GO:0048646//anatomical structure formation involved in morphogenesis;GO:0009886//post-embryonic morphogenesis;GO:0009653//anatomical structure morphogenesis;GO:0010556//regulation of macromolecule biosynthetic process;GO:0006725/…
Gh_A02G1510	22.83	19.79	13.22	18.31	30.04	47.7	42.43	41.75	52.16	18.81	16.13	16.27	21.73	34.44	31.63	35.2	29.82	37.23	347.49	310.31	180.83	261.24	548.64	696.86	692.16	541.38	725.14	295.07	200.67	239	384.32	450.58	376.5	518.67	442.63	513.96	Gh_A02G1510	Gh_A02G1510	Heat stress transcription factor B-1 [Source:UniProtKB/Swiss-Prot;Acc:Q96320]	-	-	-	GO:0043226//organelle;GO:0005634//nucleus;GO:0044424//intracellular part;GO:0043229//intracellular organelle;GO:0005623//cell;GO:0043231//intracellular membrane-bounded organelle;GO:0043227//membrane-bounded organelle;GO:0005622//intracellular;GO:0044464//cell part	GO:0003700//sequence-specific DNA binding transcription factor activity;GO:0005488//binding;GO:1901363//heterocyclic compound binding;GO:0043565//sequence-specific DNA binding;GO:0003677//DNA binding;GO:0001071//nucleic acid binding transcription factor activity;GO:0003676//nucleic acid binding;GO:0097159//organic cyclic compound binding	GO:0016070//RNA metabolic process;GO:0009987//cellular process;GO:0046483//heterocycle metabolic process;GO:0006807//nitrogen compound metabolic process;GO:0009408//response to heat;GO:0032774//RNA biosynthetic process;GO:0009266//response to temperature stimulus;GO:0010467//gene expression;GO:0009892//negative regulation of metabolic process;GO:0034645//cellular macromolecule biosynthetic proces…
Gh_A02G1512	4.32	6.09	2.98	8.67	15.78	28.73	19.68	12.56	13.18	2	1.26	1.07	7.44	10.77	9.21	27.32	8.97	15.54	42	61	26	79	184	268	205	104	117	20	10	10	84	90	70	257	85	137	Gh_A02G1512	Gh_A02G1512	Ethylene-responsive transcription factor ERF114 [Source:UniProtKB/Swiss-Prot;Acc:Q9FH54]	-	-	-	GO:0043229//intracellular organelle;GO:0043227//membrane-bounded organelle;GO:0043226//organelle;GO:0044424//intracellular part;GO:0005634//nucleus;GO:0044464//cell part;GO:0043231//intracellular membrane-bounded organelle;GO:0005623//cell;GO:0005622//intracellular	GO:0001071//nucleic acid binding transcription factor activity;GO:0003700//sequence-specific DNA binding transcription factor activity;GO:1901363//heterocyclic compound binding;GO:0003676//nucleic acid binding;GO:0003677//DNA binding;GO:0097159//organic cyclic compound binding;GO:0005488//binding	GO:0071369//cellular response to ethylene stimulus;GO:0071704//organic substance metabolic process;GO:0009607//response to biotic stimulus;GO:0046483//heterocycle metabolic process;GO:0065007//biological regulation;GO:0006950//response to stress;GO:0000160//phosphorelay signal transduction system;GO:0009059//macromolecule biosynthetic process;GO:0050794//regulation of cellular process;GO:0034645/…
Gh_A02G1517	0	0	0	0	0	0	0	0	0	0	0	0	0	0	0	0	0	0	0	0	0	0	0	0	0	0	0	0	0	0	0	0	0	0	0	0	Gh_A02G1517	Gh_A02G1517	B3 domain-containing transcription factor VAL3 [Source:UniProtKB/Swiss-Prot;Acc:O65420]	-	-	-	GO:0005623//cell;GO:0005634//nucleus;GO:0043227//membrane-bounded organelle;GO:0043226//organelle;GO:0005622//intracellular;GO:0043229//intracellular organelle;GO:0044464//cell part;GO:0044424//intracellular part;GO:0043231//intracellular membrane-bounded organelle	GO:0097159//organic cyclic compound binding;GO:0003677//DNA binding;GO:0003676//nucleic acid binding;GO:1901363//heterocyclic compound binding;GO:0005488//binding	GO:0019438//aromatic compound biosynthetic process;GO:0048827//phyllome development;GO:1901576//organic substance biosynthetic process;GO:0090304//nucleic acid metabolic process;GO:0016070//RNA metabolic process;GO:0006351//transcription, DNA-templated;GO:0007275//multicellular organismal development;GO:0018130//heterocycle biosynthetic process;GO:0044271//cellular nitrogen compound biosynthetic …
Gh_A02G1527	0.17	0.1	0.19	0.04	0	0.04	0	0	0	0.07	0	0	0.01	0.08	0.04	0.1	0.1	0	5	3	5	1	0	1	0	0	0	2	0	0	0.5	2	1	3	3	0	Gh_A02G1527	Gh_A02G1527	B3 domain-containing transcription factor VRN1 [Source:UniProtKB/Swiss-Prot;Acc:Q8L3W1]	-	-	-	GO:0005623//cell;GO:0044422//organelle part;GO:0044464//cell part;GO:0044424//intracellular part;GO:0043229//intracellular organelle;GO:0043226//organelle;GO:0043227//membrane-bounded organelle;GO:0031981//nuclear lumen;GO:0005622//intracellular;GO:0005634//nucleus;GO:0070013//intracellular organelle lumen;GO:0044428//nuclear part;GO:0044446//intracellular organelle part;GO:0031974//membrane-encl…	GO:1901363//heterocyclic compound binding;GO:0003677//DNA binding;GO:0097159//organic cyclic compound binding;GO:0005488//binding;GO:0003676//nucleic acid binding	GO:2000112//regulation of cellular macromolecule biosynthetic process;GO:0006139//nucleobase-containing compound metabolic process;GO:0050794//regulation of cellular process;GO:0006355//regulation of transcription, DNA-templated;GO:0019438//aromatic compound biosynthetic process;GO:0051252//regulation of RNA metabolic process;GO:0009987//cellular process;GO:0034654//nucleobase-containing compound…
Gh_A02G1587	1.64	2.63	2.37	1.75	1.5	1.54	0.92	1.44	1.08	3.66	2.71	2.72	2.97	3.05	3.78	1.86	2.02	1.45	20	33	26	20	22	18	12	15	12	46	27	32	42	32	36	22	24	16	Gh_A02G1587	Gh_A02G1587	GATA transcription factor 18 [Source:UniProtKB/Swiss-Prot;Acc:Q8LC79]	-	-	-	GO:0043226//organelle;GO:0005634//nucleus;GO:0044464//cell part;GO:0005622//intracellular;GO:0043229//intracellular organelle;GO:0044424//intracellular part;GO:0043227//membrane-bounded organelle;GO:0043231//intracellular membrane-bounded organelle;GO:0005623//cell	GO:0043167//ion binding;GO:0003676//nucleic acid binding;GO:0005488//binding;GO:0046872//metal ion binding;GO:0046914//transition metal ion binding;GO:0001071//nucleic acid binding transcription factor activity;GO:0003700//sequence-specific DNA binding transcription factor activity;GO:1901363//heterocyclic compound binding;GO:0043169//cation binding;GO:0097159//organic cyclic compound binding;GO:…	GO:0048316//seed development;GO:0034645//cellular macromolecule biosynthetic process;GO:1901362//organic cyclic compound biosynthetic process;GO:0019438//aromatic compound biosynthetic process;GO:0016070//RNA metabolic process;GO:0007275//multicellular organismal development;GO:0050789//regulation of biological process;GO:0032502//developmental process;GO:0048580//regulation of post-embryonic dev…
Gh_A02G1604	0.27	0.58	0.36	0.06	0.09	0.17	0	0.19	0.24	0.05	0.07	0.06	0	0	0	0	0	0	5	11	6	1	2	3	0	3	4	1	1	1	0	0	0	0	0	0	Gh_A02G1604	Gh_A02G1604	Transcription factor bHLH110 [Source:UniProtKB/Swiss-Prot;Acc:Q9SFZ3]	-	-	-	GO:0043227//membrane-bounded organelle;GO:0043231//intracellular membrane-bounded organelle;GO:0043229//intracellular organelle;GO:0005622//intracellular;GO:0044424//intracellular part;GO:0005634//nucleus;GO:0044464//cell part;GO:0005623//cell;GO:0043226//organelle	GO:0003700//sequence-specific DNA binding transcription factor activity;GO:0003677//DNA binding;GO:0003676//nucleic acid binding;GO:1901363//heterocyclic compound binding;GO:0046983//protein dimerization activity;GO:0005488//binding;GO:0097159//organic cyclic compound binding;GO:0001071//nucleic acid binding transcription factor activity;GO:0005515//protein binding	GO:0009058//biosynthetic process;GO:0034641//cellular nitrogen compound metabolic process;GO:0034654//nucleobase-containing compound biosynthetic process;GO:0010467//gene expression;GO:0009987//cellular process;GO:0006351//transcription, DNA-templated;GO:0044249//cellular biosynthetic process;GO:0046483//heterocycle metabolic process;GO:0009059//macromolecule biosynthetic process;GO:0043170//macr…
Gh_A02G1636	4.51	2.92	1.58	4.3	4.28	4.04	3.1	5.75	2.86	3.37	2.71	2.7	3.27	0.46	0.2	1.47	4.62	2.96	57	38	18	51	65	49	42	62	33	44	28	33	48	5	2	18	57	34	Gh_A02G1636	Gh_A02G1636	Transcription factor bHLH121 [Source:UniProtKB/Swiss-Prot;Acc:Q9LT23]	-	-	-	GO:0043229//intracellular organelle;GO:0043231//intracellular membrane-bounded organelle;GO:0005634//nucleus;GO:0043227//membrane-bounded organelle;GO:0005623//cell;GO:0044464//cell part;GO:0043226//organelle;GO:0005622//intracellular;GO:0044424//intracellular part	GO:1901363//heterocyclic compound binding;GO:0097159//organic cyclic compound binding;GO:0003676//nucleic acid binding;GO:0003677//DNA binding;GO:0046983//protein dimerization activity;GO:0005515//protein binding;GO:0005488//binding;GO:0001071//nucleic acid binding transcription factor activity;GO:0003700//sequence-specific DNA binding transcription factor activity	GO:1901576//organic substance biosynthetic process;GO:0034654//nucleobase-containing compound biosynthetic process;GO:0019438//aromatic compound biosynthetic process;GO:0034641//cellular nitrogen compound metabolic process;GO:0097659//nucleic acid-templated transcription;GO:0043170//macromolecule metabolic process;GO:0071704//organic substance metabolic process;GO:0032774//RNA biosynthetic proces…
Gh_A02G1737	0	0.11	0	0	0	0.57	0.05	0.26	0.48	0	0	0	0	0	1.04	0.45	0.33	0	0	1	0	0	0	5	0.5	2	4	0	0	0	0	0	7.5	4	3	0	Gh_A02G1737	Gh_A02G1737	Ethylene-responsive transcription factor ERF021 [Source:UniProtKB/Swiss-Prot;Acc:Q9C9I2]	-	-	-	GO:0043231//intracellular membrane-bounded organelle;GO:0043226//organelle;GO:0043229//intracellular organelle;GO:0044464//cell part;GO:0005622//intracellular;GO:0005623//cell;GO:0044424//intracellular part;GO:0043227//membrane-bounded organelle;GO:0005634//nucleus	GO:0005488//binding;GO:0003677//DNA binding;GO:0003700//sequence-specific DNA binding transcription factor activity;GO:0097159//organic cyclic compound binding;GO:1901363//heterocyclic compound binding;GO:0003676//nucleic acid binding;GO:0001071//nucleic acid binding transcription factor activity	GO:0071310//cellular response to organic substance;GO:0060255//regulation of macromolecule metabolic process;GO:1903506//regulation of nucleic acid-templated transcription;GO:0034645//cellular macromolecule biosynthetic process;GO:0009889//regulation of biosynthetic process;GO:0019438//aromatic compound biosynthetic process;GO:0016070//RNA metabolic process;GO:0090304//nucleic acid metabolic proc…
Gh_A02G1822	0	0	0	0	0	0	0	0	0	0	0	0	0	0	0	0	0	0	0	0	0	0	0	0	0	0	0	0	0	0	0	0	0	0	0	0	Gh_A02G1822	Gh_A02G1822	Transcription factor MYB12 [Source:UniProtKB/Swiss-Prot;Acc:O22264]	-	-	-	GO:0043226//organelle;GO:0005623//cell;GO:0044424//intracellular part;GO:0043229//intracellular organelle;GO:0043231//intracellular membrane-bounded organelle;GO:0005634//nucleus;GO:0043227//membrane-bounded organelle;GO:0005622//intracellular;GO:0044464//cell part	GO:0005488//binding;GO:0001071//nucleic acid binding transcription factor activity;GO:0097159//organic cyclic compound binding;GO:0003677//DNA binding;GO:0044877//macromolecular complex binding;GO:0003700//sequence-specific DNA binding transcription factor activity;GO:1901363//heterocyclic compound binding;GO:0003682//chromatin binding;GO:0003676//nucleic acid binding	GO:0051173//positive regulation of nitrogen compound metabolic process;GO:0009893//positive regulation of metabolic process;GO:0018130//heterocycle biosynthetic process;GO:0006725//cellular aromatic compound metabolic process;GO:0031326//regulation of cellular biosynthetic process;GO:0019438//aromatic compound biosynthetic process;GO:0009891//positive regulation of biosynthetic process;GO:0045893…
Gh_A03G0010	5.74	5.4	6.18	7.76	5.23	6.61	10.66	11.85	11.93	7.14	6.15	6.2	6.19	3.97	4.54	5.07	6.59	6.59	162.46	157.23	157.03	205.8	177.57	179.39	323.08	285.45	308.06	208.05	142.16	169.34	203.51	96.54	100.33	138.81	181.82	169.18	Gh_A03G0010	Gh_A03G0010	Transcription factor MYC4 [Source:UniProtKB/Swiss-Prot;Acc:O49687]	-	-	-	GO:0043227//membrane-bounded organelle;GO:0005622//intracellular;GO:0043231//intracellular membrane-bounded organelle;GO:0043226//organelle;GO:0043229//intracellular organelle;GO:0005634//nucleus;GO:0005623//cell;GO:0044464//cell part;GO:0044424//intracellular part	GO:1901363//heterocyclic compound binding;GO:0003677//DNA binding;GO:0043425//bHLH transcription factor binding;GO:0097159//organic cyclic compound binding;GO:0046983//protein dimerization activity;GO:0001071//nucleic acid binding transcription factor activity;GO:0005515//protein binding;GO:0003676//nucleic acid binding;GO:0008134//transcription factor binding;GO:0003700//sequence-specific DNA bi…	GO:0044710//single-organism metabolic process;GO:0034641//cellular nitrogen compound metabolic process;GO:0031326//regulation of cellular biosynthetic process;GO:0097659//nucleic acid-templated transcription;GO:0050896//response to stimulus;GO:0010468//regulation of gene expression;GO:0044260//cellular macromolecule metabolic process;GO:0090304//nucleic acid metabolic process;GO:0009059//macromol…
Gh_A03G0054	4.29	7.07	5.1	6.84	3.85	4.5	4.02	4.42	4.86	1.86	2.13	1.69	2.05	2.17	1.74	2.82	2.44	2.57	123.21	209.48	131.88	184.46	132.78	124.22	123.88	108.17	127.6	55	50	46.96	68.36	53.53	39.01	78.47	68.49	66.94	Gh_A03G0054	Gh_A03G0054	GATA transcription factor 26 [Source:UniProtKB/Swiss-Prot;Acc:Q8W4H1]	-	-	-	GO:0005623//cell;GO:0044424//intracellular part;GO:0005622//intracellular;GO:0044464//cell part;GO:0043231//intracellular membrane-bounded organelle;GO:0043227//membrane-bounded organelle;GO:0043226//organelle;GO:0043229//intracellular organelle;GO:0005634//nucleus	GO:0003676//nucleic acid binding;GO:0097159//organic cyclic compound binding;GO:0043565//sequence-specific DNA binding;GO:1901363//heterocyclic compound binding;GO:0043169//cation binding;GO:0046914//transition metal ion binding;GO:0003677//DNA binding;GO:0008270//zinc ion binding;GO:0003700//sequence-specific DNA binding transcription factor activity;GO:0001071//nucleic acid binding transcriptio…	GO:0044237//cellular metabolic process;GO:0010467//gene expression;GO:1901360//organic cyclic compound metabolic process;GO:0044249//cellular biosynthetic process;GO:1901576//organic substance biosynthetic process;GO:0043170//macromolecule metabolic process;GO:0080090//regulation of primary metabolic process;GO:0046483//heterocycle metabolic process;GO:0060255//regulation of macromolecule metabol…
Gh_A03G0066	109.97	148.79	74.02	156.76	192.2	163.56	82.34	152.86	148.44	89.13	58.58	67.08	138.3	191	168.36	108.87	130.93	143.39	1787.14	2491	1081.22	2388.14	3748	2551	1434	2116.05	2203.06	1493	778	1052	2610.76	2667.91	2139.58	1712.51	2075	2113.51	Gh_A03G0066	Gh_A03G0066	Ethylene-responsive transcription factor 5 [Source:UniProtKB/Swiss-Prot;Acc:O80341]	-	-	-	GO:0043226//organelle;GO:0043229//intracellular organelle;GO:0005623//cell;GO:0005634//nucleus;GO:0043231//intracellular membrane-bounded organelle;GO:0044424//intracellular part;GO:0044464//cell part;GO:0043227//membrane-bounded organelle;GO:0005622//intracellular	GO:0003676//nucleic acid binding;GO:0097159//organic cyclic compound binding;GO:0001071//nucleic acid binding transcription factor activity;GO:0005488//binding;GO:0003700//sequence-specific DNA binding transcription factor activity;GO:1901363//heterocyclic compound binding;GO:0003677//DNA binding	GO:0065007//biological regulation;GO:0051716//cellular response to stimulus;GO:0097659//nucleic acid-templated transcription;GO:0034654//nucleobase-containing compound biosynthetic process;GO:0023052//signaling;GO:0019438//aromatic compound biosynthetic process;GO:0035556//intracellular signal transduction;GO:0071310//cellular response to organic substance;GO:0018130//heterocycle biosynthetic pro…
Gh_A03G0075	13.88	13.47	10.21	9.93	15.33	16.78	14.3	13.8	12.3	11.08	11.54	11.17	9.08	8.63	4.57	10.87	11.11	10.98	237	237	156.71	159	314	275	261.7	200.77	191.72	195	161	184	180	126.7	61	179.6	185	170	Gh_A03G0075	Gh_A03G0075	myb-like transcription factor family protein [Source:TAIR;Acc:AT5G47390]	-	-	-	GO:0005622//intracellular;GO:0044444//cytoplasmic part;GO:0043231//intracellular membrane-bounded organelle;GO:0009507//chloroplast;GO:0044424//intracellular part;GO:0005623//cell;GO:0043227//membrane-bounded organelle;GO:0005737//cytoplasm;GO:0043229//intracellular organelle;GO:0043226//organelle;GO:0044464//cell part;GO:0009536//plastid	GO:0001067//regulatory region nucleic acid binding;GO:0044877//macromolecular complex binding;GO:1901363//heterocyclic compound binding;GO:0003677//DNA binding;GO:0005488//binding;GO:0043169//cation binding;GO:0043167//ion binding;GO:0003700//sequence-specific DNA binding transcription factor activity;GO:0001071//nucleic acid binding transcription factor activity;GO:0097159//organic cyclic compou…	GO:0044699//single-organism process;GO:0001558//regulation of cell growth;GO:0065009//regulation of molecular function;GO:0051354//negative regulation of oxidoreductase activity;GO:0051253//negative regulation of RNA metabolic process;GO:2001141//regulation of RNA biosynthetic process;GO:0014070//response to organic cyclic compound;GO:1901700//response to oxygen-containing compound;GO:0044092//ne…
Gh_A03G0077	0.65	0.82	0.48	1.55	0.45	0.62	0.46	0.48	0.5	1.22	1.47	0.98	1.34	0.92	1.08	0	1.09	0.99	7.22	9.35	4.78	16.06	6	6.58	5.43	4.54	5.02	13.9	13.29	10.5	17.16	8.77	9.37	0	11.8	9.93	Gh_A03G0077	Gh_A03G0077	Ethylene-responsive transcription factor ERF038 [Source:UniProtKB/Swiss-Prot;Acc:Q9ZQP3]	-	-	-	GO:0043226//organelle;GO:0044424//intracellular part;GO:0005634//nucleus;GO:0043227//membrane-bounded organelle;GO:0005623//cell;GO:0044464//cell part;GO:0043229//intracellular organelle;GO:0005622//intracellular;GO:0043231//intracellular membrane-bounded organelle	GO:1901363//heterocyclic compound binding;GO:0003676//nucleic acid binding;GO:0001071//nucleic acid binding transcription factor activity;GO:0003700//sequence-specific DNA binding transcription factor activity;GO:0003677//DNA binding;GO:0097159//organic cyclic compound binding;GO:0005488//binding	GO:0071704//organic substance metabolic process;GO:0023052//signaling;GO:0019222//regulation of metabolic process;GO:0008152//metabolic process;GO:0009832//plant-type cell wall biogenesis;GO:0044700//single organism signaling;GO:0031323//regulation of cellular metabolic process;GO:0006139//nucleobase-containing compound metabolic process;GO:0044237//cellular metabolic process;GO:0051252//regulati…
Gh_A03G0101	0.41	0.24	2.61	1.04	0.27	0.34	0.3	0	0	0.08	0.5	0.5	0.21	0.19	0	0.42	0.08	0.09	5	3	29	12	4	4	4	0	0	1	5	6	3	2	0	5	1	1	Gh_A03G0101	Gh_A03G0101	PLATZ transcription factor family protein [Source:TAIR;Acc:AT3G60670]	-	-	-	-	-	GO:0008150//biological_process
Gh_A03G0210	56.78	94.66	47.14	59	121.79	211.74	177.88	152.01	170.2	13.71	11.81	10.36	26.97	65.15	54.31	112.37	41.05	63.85	1673.14	2873.55	1248.66	1629.74	4306.51	5988.31	5617.32	3815.63	4580.15	416.49	284.52	294.62	923.08	1650.14	1251.49	3204.88	1179.64	1706.45	Gh_A03G0210	Gh_A03G0210	Probable WRKY transcription factor 33 [Source:UniProtKB/Swiss-Prot;Acc:Q8S8P5]	Organismal Systems	Environmental adaptation	ko04626//Plant-pathogen interaction	GO:0043227//membrane-bounded organelle;GO:0044424//intracellular part;GO:0043226//organelle;GO:0043231//intracellular membrane-bounded organelle;GO:0005634//nucleus;GO:0005622//intracellular;GO:0005623//cell;GO:0044464//cell part;GO:0043229//intracellular organelle	GO:0001067//regulatory region nucleic acid binding;GO:0005488//binding;GO:0001071//nucleic acid binding transcription factor activity;GO:0003677//DNA binding;GO:0000975//regulatory region DNA binding;GO:1901363//heterocyclic compound binding;GO:0003700//sequence-specific DNA binding transcription factor activity;GO:0043565//sequence-specific DNA binding;GO:0003676//nucleic acid binding;GO:0097159…	GO:0009408//response to heat;GO:0019748//secondary metabolic process;GO:0050832//defense response to fungus;GO:0031326//regulation of cellular biosynthetic process;GO:1901700//response to oxygen-containing compound;GO:0009266//response to temperature stimulus;GO:0009700//indole phytoalexin biosynthetic process;GO:1901564//organonitrogen compound metabolic process;GO:0010506//regulation of autopha…
Gh_A03G0273	47.95	35.79	33.74	46.62	41.48	38.04	51.54	54.35	61.89	48.31	49.16	45.05	63.8	68.76	78.17	55.32	74.65	79.81	848.35	652.17	536.49	773.2	880.57	645.82	977.14	819.07	999.85	880.84	710.73	769.1	1311.1	1045.47	1081.49	947.29	1288	1280.65	Gh_A03G0273	Gh_A03G0273	GATA transcription factor 11 [Source:UniProtKB/Swiss-Prot;Acc:Q6DBP8]	-	-	-	GO:0043229//intracellular organelle;GO:0005623//cell;GO:0005634//nucleus;GO:0043231//intracellular membrane-bounded organelle;GO:0044464//cell part;GO:0005622//intracellular;GO:0044424//intracellular part;GO:0043226//organelle;GO:0043227//membrane-bounded organelle	GO:0043169//cation binding;GO:0043167//ion binding;GO:0003700//sequence-specific DNA binding transcription factor activity;GO:0005488//binding;GO:0097159//organic cyclic compound binding;GO:0001071//nucleic acid binding transcription factor activity;GO:0046914//transition metal ion binding;GO:0008270//zinc ion binding;GO:0003677//DNA binding;GO:0003676//nucleic acid binding;GO:0043565//sequence-s…	GO:1901576//organic substance biosynthetic process;GO:0034641//cellular nitrogen compound metabolic process;GO:0050794//regulation of cellular process;GO:0006351//transcription, DNA-templated;GO:0044238//primary metabolic process;GO:0090304//nucleic acid metabolic process;GO:0009058//biosynthetic process;GO:1901360//organic cyclic compound metabolic process;GO:0010467//gene expression;GO:0006725/…
Gh_A03G0292	5.85	4.86	4.82	3.44	4.9	2.94	4.42	3.36	3.09	7.52	6.42	6.96	5.03	6.29	5.19	3.25	4.61	4.74	147.03	126	109	81	147.95	71	119	72.02	71	195	132	168.99	147.02	136	102.01	79	113.01	108.02	Gh_A03G0292	Gh_A03G0292	Ethylene-responsive transcription factor RAP2-7 [Source:UniProtKB/Swiss-Prot;Acc:Q9SK03]	-	-	-	GO:0044464//cell part;GO:0043229//intracellular organelle;GO:0005634//nucleus;GO:0043231//intracellular membrane-bounded organelle;GO:0044424//intracellular part;GO:0043226//organelle;GO:0043227//membrane-bounded organelle;GO:0005622//intracellular;GO:0005623//cell	GO:0003676//nucleic acid binding;GO:1901363//heterocyclic compound binding;GO:0005488//binding;GO:0097159//organic cyclic compound binding;GO:0001071//nucleic acid binding transcription factor activity;GO:0003677//DNA binding;GO:0003700//sequence-specific DNA binding transcription factor activity	GO:0006139//nucleobase-containing compound metabolic process;GO:0032501//multicellular organismal process;GO:0008152//metabolic process;GO:0006807//nitrogen compound metabolic process;GO:0009059//macromolecule biosynthetic process;GO:0019222//regulation of metabolic process;GO:0010556//regulation of macromolecule biosynthetic process;GO:0042221//response to chemical;GO:0080090//regulation of prim…
Gh_A03G0327	4.87	3.64	4.41	5.92	3.12	4.14	7.06	10.89	7.44	3.21	2.56	3.79	1.18	2.6	1.29	1.71	2.36	3.81	67.66	52	55	77.01	52	55.23	104.99	128.8	94.38	46	29	50.77	19	31	14	23	32	48	Gh_A03G0327	Gh_A03G0327	Transcription factor MYB48 [Source:UniProtKB/Swiss-Prot;Acc:Q9LX82]	-	-	-	GO:0043227//membrane-bounded organelle;GO:0005622//intracellular;GO:0005634//nucleus;GO:0044424//intracellular part;GO:0005623//cell;GO:0043229//intracellular organelle;GO:0043231//intracellular membrane-bounded organelle;GO:0043226//organelle;GO:0044464//cell part	GO:0001071//nucleic acid binding transcription factor activity;GO:1901363//heterocyclic compound binding;GO:0003676//nucleic acid binding;GO:0044877//macromolecular complex binding;GO:0097159//organic cyclic compound binding;GO:0003677//DNA binding;GO:0003700//sequence-specific DNA binding transcription factor activity;GO:0005488//binding;GO:0003682//chromatin binding	GO:0044249//cellular biosynthetic process;GO:0051171//regulation of nitrogen compound metabolic process;GO:0042221//response to chemical;GO:1901700//response to oxygen-containing compound;GO:0034654//nucleobase-containing compound biosynthetic process;GO:1903506//regulation of nucleic acid-templated transcription;GO:0080090//regulation of primary metabolic process;GO:0009059//macromolecule biosyn…
Gh_A03G0367	2.58	3.44	2.88	1.58	1.33	3.21	3.33	2.89	2.02	2.75	1.66	3.19	1.17	0.72	2.05	1.27	0.76	1.09	21	28.81	21	12	13	25	29	20	15	23	11	25	11	5	13	10	6	8	Gh_A03G0367	Gh_A03G0367	scarecrow-like transcription factor 11 (SCL11) [Source:TAIR;Acc:AT5G59460]	Genetic Information Processing	Folding, sorting and degradation	ko03018//RNA degradation	GO:0005575//cellular_component	-	GO:0008150//biological_process
Gh_A03G0490	2.07	1.36	2.69	1.12	0.88	0.95	0.59	0.45	0.42	1.87	1.59	1.71	0.9	0.94	1.57	1.38	0.36	0.19	59	40	69	30	30	26	18	11	11	55	37	47	30	23	35	38	10	5	Gh_A03G0490	Gh_A03G0490	Transcription factor ICE1 [Source:UniProtKB/Swiss-Prot;Acc:Q9LSE2]	-	-	-	GO:0044424//intracellular part;GO:0005623//cell;GO:0043226//organelle;GO:0044464//cell part;GO:0005622//intracellular;GO:0043231//intracellular membrane-bounded organelle;GO:0043229//intracellular organelle;GO:0005634//nucleus;GO:0043227//membrane-bounded organelle	GO:0005488//binding;GO:0097159//organic cyclic compound binding;GO:0003700//sequence-specific DNA binding transcription factor activity;GO:0003677//DNA binding;GO:0005515//protein binding;GO:0001071//nucleic acid binding transcription factor activity;GO:0003676//nucleic acid binding;GO:1901363//heterocyclic compound binding;GO:0046983//protein dimerization activity	GO:0010374//stomatal complex development;GO:0044249//cellular biosynthetic process;GO:0009889//regulation of biosynthetic process;GO:0048522//positive regulation of cellular process;GO:0044271//cellular nitrogen compound biosynthetic process;GO:0009888//tissue development;GO:0031328//positive regulation of cellular biosynthetic process;GO:1901360//organic cyclic compound metabolic process;GO:2000…
Gh_A03G0524	192.89	244.62	130.48	258.17	364.17	349.77	262.37	381.03	349.9	145.7	91.77	93.29	237.56	359.45	345.23	264.58	264.64	309.91	2222	2903	1351	2788	5034	3867	3239	3739	3681	1730	864	1037	3179	3559	3110	2950	2973	3238	Gh_A03G0524	Gh_A03G0524	Ethylene-responsive transcription factor ERF105 [Source:UniProtKB/Swiss-Prot;Acc:Q8VY90]	-	-	-	GO:0043229//intracellular organelle;GO:0005623//cell;GO:0044424//intracellular part;GO:0005622//intracellular;GO:0043226//organelle;GO:0043231//intracellular membrane-bounded organelle;GO:0005634//nucleus;GO:0043227//membrane-bounded organelle;GO:0044464//cell part	GO:0003677//DNA binding;GO:0005488//binding;GO:0097159//organic cyclic compound binding;GO:0003676//nucleic acid binding;GO:0001071//nucleic acid binding transcription factor activity;GO:1901363//heterocyclic compound binding;GO:0003700//sequence-specific DNA binding transcription factor activity	GO:1901576//organic substance biosynthetic process;GO:0071495//cellular response to endogenous stimulus;GO:0044700//single organism signaling;GO:0097659//nucleic acid-templated transcription;GO:0019222//regulation of metabolic process;GO:1901360//organic cyclic compound metabolic process;GO:0044699//single-organism process;GO:0009059//macromolecule biosynthetic process;GO:1901700//response to oxy…
Gh_A03G0548	2.24	4.69	5.16	6.41	2.13	2.23	1.69	1.99	1.67	1.32	1.93	1.87	1.93	1.54	1.3	3.05	1.18	1.37	90.76	195.83	187.86	243.66	103.8	86.69	73.4	68.56	61.78	55.04	63.76	72.95	91.09	53.64	41.07	119.77	46.75	50.26	Gh_A03G0548	Gh_A03G0548	Transcription factor GTE10 [Source:UniProtKB/Swiss-Prot;Acc:Q9FGW9]	-	-	-	GO:0044464//cell part;GO:0043229//intracellular organelle;GO:0044424//intracellular part;GO:0005623//cell;GO:0043227//membrane-bounded organelle;GO:0043226//organelle;GO:0005634//nucleus;GO:0043231//intracellular membrane-bounded organelle;GO:0005622//intracellular	GO:0005515//protein binding;GO:0005488//binding	GO:0051365//cellular response to potassium ion starvation;GO:0009991//response to extracellular stimulus;GO:0009719//response to endogenous stimulus;GO:0031326//regulation of cellular biosynthetic process;GO:0042594//response to starvation;GO:0007165//signal transduction;GO:0010467//gene expression;GO:2000112//regulation of cellular macromolecule biosynthetic process;GO:0051253//negative regulati…
Gh_A03G0577	0	0	0	0	0	0	0	0	0	0	0.26	0	0	0	0	0	0	0	0	0	0	0	0	0	0	0	0	0	1	0	0	0	0	0	0	0	Gh_A03G0577	Gh_A03G0577	Transcription factor PRE4 [Source:UniProtKB/Swiss-Prot;Acc:F4JCN9]	-	-	-	-	GO:0001071//nucleic acid binding transcription factor activity;GO:0005488//binding;GO:0003700//sequence-specific DNA binding transcription factor activity;GO:0046983//protein dimerization activity;GO:0005515//protein binding	GO:0048510//regulation of timing of transition from vegetative to reproductive phase;GO:0001101//response to acid chemical;GO:0060255//regulation of macromolecule metabolic process;GO:0016070//RNA metabolic process;GO:0032870//cellular response to hormone stimulus;GO:0009628//response to abiotic stimulus;GO:0009639//response to red or far red light;GO:0044249//cellular biosynthetic process;GO:003…
Gh_A03G0594	0.79	0.44	0.5	0.54	1.17	1.06	0.94	0.66	1.23	0.43	0.41	0.12	1.36	0.26	0.29	0.86	0.23	0.37	14	8	8	9	25	18	17.94	10	19.85	7.86	6	2	28	4	4	14.76	4	6	Gh_A03G0594	Gh_A03G0594	Transcription factor MYB34 [Source:UniProtKB/Swiss-Prot;Acc:O64399]	-	-	-	GO:0044424//intracellular part;GO:0043231//intracellular membrane-bounded organelle;GO:0005623//cell;GO:0005634//nucleus;GO:0005622//intracellular;GO:0043229//intracellular organelle;GO:0043226//organelle;GO:0044464//cell part;GO:0043227//membrane-bounded organelle	GO:0003677//DNA binding;GO:0097159//organic cyclic compound binding;GO:0003700//sequence-specific DNA binding transcription factor activity;GO:0003676//nucleic acid binding;GO:0044877//macromolecular complex binding;GO:0001071//nucleic acid binding transcription factor activity;GO:1901363//heterocyclic compound binding;GO:0003682//chromatin binding;GO:0005488//binding	GO:0009891//positive regulation of biosynthetic process;GO:0009309//amine biosynthetic process;GO:0044237//cellular metabolic process;GO:0019222//regulation of metabolic process;GO:0031323//regulation of cellular metabolic process;GO:0006520//cellular amino acid metabolic process;GO:0044710//single-organism metabolic process;GO:0006355//regulation of transcription, DNA-templated;GO:0009308//amine…
Gh_A03G0607	0.19	0.09	0.05	0.1	0.04	0.19	0	0.27	0.17	0.22	0.17	0.19	0.2	0.11	0	0.29	0.19	0.2	4	2	1	2	1	4	0	5	3.3	5	3	4	5	2	0	6	4	4	Gh_A03G0607	Gh_A03G0607	Transcription factor PIF7 [Source:UniProtKB/Swiss-Prot;Acc:Q570R7]	-	-	-	GO:0044464//cell part;GO:0031981//nuclear lumen;GO:0043226//organelle;GO:0005634//nucleus;GO:0043231//intracellular membrane-bounded organelle;GO:0044446//intracellular organelle part;GO:0043229//intracellular organelle;GO:0044424//intracellular part;GO:0044422//organelle part;GO:0044428//nuclear part;GO:0070013//intracellular organelle lumen;GO:0043227//membrane-bounded organelle;GO:0016604//nuc…	GO:0043566//structure-specific DNA binding;GO:0003676//nucleic acid binding;GO:0003690//double-stranded DNA binding;GO:0001071//nucleic acid binding transcription factor activity;GO:0005515//protein binding;GO:0003677//DNA binding;GO:0097159//organic cyclic compound binding;GO:0003700//sequence-specific DNA binding transcription factor activity;GO:0005488//binding;GO:0046983//protein dimerization…	GO:0009582//detection of abiotic stimulus;GO:0009581//detection of external stimulus;GO:0051171//regulation of nitrogen compound metabolic process;GO:0019438//aromatic compound biosynthetic process;GO:0009059//macromolecule biosynthetic process;GO:0009314//response to radiation;GO:0043170//macromolecule metabolic process;GO:0009791//post-embryonic development;GO:0051716//cellular response to stim…
Gh_A03G0678	0	0	0	0	0	0	0	0	0	0	0	0	0	0	0.36	0	0.06	0.19	0	0	0	0	0	0	0	0	0	0	0	0	0	0	5	0	1	3	Gh_A03G0678	Gh_A03G0678	Heat stress transcription factor B-4 [Source:UniProtKB/Swiss-Prot;Acc:Q9C635]	-	-	-	GO:0043227//membrane-bounded organelle;GO:0005622//intracellular;GO:0044464//cell part;GO:0043226//organelle;GO:0043231//intracellular membrane-bounded organelle;GO:0043229//intracellular organelle;GO:0005623//cell;GO:0005634//nucleus;GO:0044424//intracellular part;GO:0005737//cytoplasm	GO:1901363//heterocyclic compound binding;GO:0003700//sequence-specific DNA binding transcription factor activity;GO:0003676//nucleic acid binding;GO:0043565//sequence-specific DNA binding;GO:0003677//DNA binding;GO:0001071//nucleic acid binding transcription factor activity;GO:0005488//binding;GO:0097159//organic cyclic compound binding	GO:0019438//aromatic compound biosynthetic process;GO:0071704//organic substance metabolic process;GO:0009408//response to heat;GO:0009628//response to abiotic stimulus;GO:0009266//response to temperature stimulus;GO:0010556//regulation of macromolecule biosynthetic process;GO:1901360//organic cyclic compound metabolic process;GO:0090304//nucleic acid metabolic process;GO:0006139//nucleobase-cont…
Gh_A03G0840	4.03	2.5	1.56	4.84	3.46	2.96	4.03	7.1	4.23	3.48	1.85	2.44	3.52	4.95	4.23	3.01	4.37	3.27	72	46	25	81	74	50.69	77	108	69	64	27	42	73	76	59	52	76	53	Gh_A03G0840	Gh_A03G0840	AP2/ERF and B3 domain-containing transcription factor RAV1 [Source:UniProtKB/Swiss-Prot;Acc:Q9ZWM9]	-	-	-	GO:0043227//membrane-bounded organelle;GO:0043229//intracellular organelle;GO:0043231//intracellular membrane-bounded organelle;GO:0005623//cell;GO:0044464//cell part;GO:0044424//intracellular part;GO:0005622//intracellular;GO:0005634//nucleus;GO:0043226//organelle	GO:0097159//organic cyclic compound binding;GO:0005488//binding;GO:0003700//sequence-specific DNA binding transcription factor activity;GO:0001071//nucleic acid binding transcription factor activity;GO:0003676//nucleic acid binding;GO:0003677//DNA binding;GO:1901363//heterocyclic compound binding	GO:0009889//regulation of biosynthetic process;GO:0022622//root system development;GO:0009910//negative regulation of flower development;GO:0051172//negative regulation of nitrogen compound metabolic process;GO:0035556//intracellular signal transduction;GO:0048569//post-embryonic organ development;GO:0006351//transcription, DNA-templated;GO:0000160//phosphorelay signal transduction system;GO:1902…
Gh_A03G0864	5.01	5.22	5.48	4.62	2.64	2.59	1.74	1.7	0.91	11	3.54	14.58	6.59	8.42	8.99	2.48	2.46	5.02	24.24	26	23.79	20.94	15.33	12	9	7	4	54.79	14	68	37	35	34	11.61	11.61	22	Gh_A03G0864	Gh_A03G0864	Transcription factor PRE6 [Source:UniProtKB/Swiss-Prot;Acc:Q8GW32]	-	-	-	GO:0044464//cell part;GO:0043226//organelle;GO:0043227//membrane-bounded organelle;GO:0005623//cell;GO:0043231//intracellular membrane-bounded organelle;GO:0005622//intracellular;GO:0044424//intracellular part;GO:0043229//intracellular organelle;GO:0005737//cytoplasm;GO:0005634//nucleus	GO:0005515//protein binding;GO:0046983//protein dimerization activity;GO:0005488//binding	GO:0065007//biological regulation;GO:0009987//cellular process;GO:0008152//metabolic process;GO:0050896//response to stimulus;GO:0009628//response to abiotic stimulus;GO:0071704//organic substance metabolic process;GO:0090304//nucleic acid metabolic process;GO:0016070//RNA metabolic process;GO:0040008//regulation of growth;GO:0034641//cellular nitrogen compound metabolic process;GO:0019438//aroma…
Gh_A03G0887	0.1	0.25	0.15	0.1	0.06	0.26	0.25	0.8	0.45	0.03	0	0	0	0.08	0	0	0	0.07	1.5	3.75	2	1.4	1	3.67	4	10	6	0.5	0	0	0	1	0	0	0	1	Gh_A03G0887	Gh_A03G0887	NAC transcription factor 29 [Source:UniProtKB/Swiss-Prot;Acc:O49255]	-	-	-	GO:0005623//cell;GO:0043231//intracellular membrane-bounded organelle;GO:0005634//nucleus;GO:0043229//intracellular organelle;GO:0005622//intracellular;GO:0044424//intracellular part;GO:0044464//cell part;GO:0043227//membrane-bounded organelle;GO:0043226//organelle	GO:0003677//DNA binding;GO:0005488//binding;GO:0003676//nucleic acid binding;GO:1901363//heterocyclic compound binding;GO:0001071//nucleic acid binding transcription factor activity;GO:0097159//organic cyclic compound binding;GO:0003700//sequence-specific DNA binding transcription factor activity	GO:0018130//heterocycle biosynthetic process;GO:0007568//aging;GO:0010150//leaf senescence;GO:0009835//fruit ripening;GO:0048366//leaf development;GO:0048608//reproductive structure development;GO:0050789//regulation of biological process;GO:0044238//primary metabolic process;GO:0021700//developmental maturation;GO:0010468//regulation of gene expression;GO:0008152//metabolic process;GO:0009908//f…
Gh_A03G0937	15.4	12.23	10.46	14.71	14.33	15.35	15.47	15.38	16.29	10.15	11.47	11.53	13.3	7.47	5.24	11.45	11.98	12.08	460.14	376.51	281	412	513.93	440.22	495.48	391.48	444.59	312.57	280	332.31	461.64	191.92	122.36	331	348.97	327.48	Gh_A03G0937	Gh_A03G0937	Transcription factor bHLH49 [Source:UniProtKB/Swiss-Prot;Acc:Q9CAA9]	-	-	-	GO:0043227//membrane-bounded organelle;GO:0044464//cell part;GO:0043229//intracellular organelle;GO:0005623//cell;GO:0044424//intracellular part;GO:0043231//intracellular membrane-bounded organelle;GO:0005622//intracellular;GO:0043226//organelle;GO:0005634//nucleus	GO:0003676//nucleic acid binding;GO:0005515//protein binding;GO:0003677//DNA binding;GO:0005488//binding;GO:1901363//heterocyclic compound binding;GO:0003700//sequence-specific DNA binding transcription factor activity;GO:0046983//protein dimerization activity;GO:0097159//organic cyclic compound binding;GO:0001071//nucleic acid binding transcription factor activity	GO:0018130//heterocycle biosynthetic process;GO:0046483//heterocycle metabolic process;GO:0010468//regulation of gene expression;GO:0097659//nucleic acid-templated transcription;GO:0051171//regulation of nitrogen compound metabolic process;GO:0031323//regulation of cellular metabolic process;GO:0051252//regulation of RNA metabolic process;GO:0006725//cellular aromatic compound metabolic process;G…
Gh_A03G0980	2.51	2.54	3.88	3.44	2.7	1.91	3.01	1.9	3.44	2.04	1.79	2.44	2.7	1.66	1.38	2.84	1.38	2	28.77	30	40.04	37	37.22	21	36.96	18.53	36	24.08	16.8	27	36.01	16.36	12.4	31.54	15.39	20.83	Gh_A03G0980	Gh_A03G0980	PLATZ transcription factor family protein [Source:TAIR;Acc:AT2G01818]	-	-	-	GO:0005622//intracellular;GO:0044464//cell part;GO:0005623//cell	GO:0043167//ion binding;GO:0046872//metal ion binding;GO:0046914//transition metal ion binding;GO:0043169//cation binding;GO:0008270//zinc ion binding;GO:0005488//binding	GO:0008150//biological_process
Gh_A03G1022	6.69	13.83	15.89	13.53	6.63	7.31	5.09	3.8	5.29	3.67	7.03	4.78	4.13	2.2	2.04	9.84	3.69	3.33	184	392	393	349	219	193	150	89	133	104	158	127	132	52	44	262	99	83	Gh_A03G1022	Gh_A03G1022	B3 domain-containing transcription factor VRN1 [Source:UniProtKB/Swiss-Prot;Acc:Q8L3W1]	-	-	-	GO:0005623//cell;GO:0044422//organelle part;GO:0044464//cell part;GO:0044424//intracellular part;GO:0043229//intracellular organelle;GO:0043226//organelle;GO:0043227//membrane-bounded organelle;GO:0031981//nuclear lumen;GO:0005622//intracellular;GO:0005634//nucleus;GO:0070013//intracellular organelle lumen;GO:0044428//nuclear part;GO:0044446//intracellular organelle part;GO:0031974//membrane-encl…	GO:1901363//heterocyclic compound binding;GO:0003677//DNA binding;GO:0097159//organic cyclic compound binding;GO:0005488//binding;GO:0003676//nucleic acid binding	GO:2000112//regulation of cellular macromolecule biosynthetic process;GO:0006139//nucleobase-containing compound metabolic process;GO:0050794//regulation of cellular process;GO:0006355//regulation of transcription, DNA-templated;GO:0019438//aromatic compound biosynthetic process;GO:0051252//regulation of RNA metabolic process;GO:0009987//cellular process;GO:0034654//nucleobase-containing compound…
Gh_A03G1081	0	0.13	0.84	0.46	0.45	0.88	0.1	0.25	0.12	0.52	0.13	0.33	0.09	0	0	0.33	0.11	0.12	0	1.25	7	4	5	7.88	1	2	1	5	1	3	1	0	0	3	1	1	Gh_A03G1081	Gh_A03G1081	Probable WRKY transcription factor 75 [Source:UniProtKB/Swiss-Prot;Acc:Q9FYA2]	-	-	-	GO:0043227//membrane-bounded organelle;GO:0005623//cell;GO:0005622//intracellular;GO:0044464//cell part;GO:0043231//intracellular membrane-bounded organelle;GO:0043226//organelle;GO:0044424//intracellular part;GO:0043229//intracellular organelle;GO:0005634//nucleus	GO:0001047//core promoter binding;GO:0000975//regulatory region DNA binding;GO:0001067//regulatory region nucleic acid binding;GO:0003676//nucleic acid binding;GO:0003677//DNA binding;GO:0043565//sequence-specific DNA binding;GO:1901363//heterocyclic compound binding;GO:0044212//transcription regulatory region DNA binding;GO:0001071//nucleic acid binding transcription factor activity;GO:0000976//…	GO:0046483//heterocycle metabolic process;GO:0034654//nucleobase-containing compound biosynthetic process;GO:0044763//single-organism cellular process;GO:0097659//nucleic acid-templated transcription;GO:1903507//negative regulation of nucleic acid-templated transcription;GO:2000113//negative regulation of cellular macromolecule biosynthetic process;GO:0000122//negative regulation of transcription…
Gh_A03G1175	0.19	0.32	0.1	0.05	0.08	0	0.04	0	0	0.5	0.17	0.34	0.08	0	0.06	0	0	0.05	4	7	2	1	2	0	1	0	0	11	3	7	2	0	1	0	0	1	Gh_A03G1175	Gh_A03G1175	Ethylene-responsive transcription factor ESR2 [Source:UniProtKB/Swiss-Prot;Acc:Q9FYK5]	-	-	-	GO:0005622//intracellular;GO:0005634//nucleus;GO:0043231//intracellular membrane-bounded organelle;GO:0044464//cell part;GO:0044424//intracellular part;GO:0043229//intracellular organelle;GO:0043227//membrane-bounded organelle;GO:0005623//cell;GO:0043226//organelle	GO:0003676//nucleic acid binding;GO:0005488//binding;GO:0001071//nucleic acid binding transcription factor activity;GO:0097159//organic cyclic compound binding;GO:0003700//sequence-specific DNA binding transcription factor activity;GO:1901363//heterocyclic compound binding;GO:0003677//DNA binding	GO:0071704//organic substance metabolic process;GO:0009058//biosynthetic process;GO:0006139//nucleobase-containing compound metabolic process;GO:0009740//gibberellic acid mediated signaling pathway;GO:1901362//organic cyclic compound biosynthetic process;GO:0097659//nucleic acid-templated transcription;GO:0007165//signal transduction;GO:0032502//developmental process;GO:0008152//metabolic process…
Gh_A03G1273	5.54	6.88	7.29	9.78	8.83	10.26	12.21	12.09	11.52	8.12	6.43	10.93	8.81	10.56	7.09	13.67	12.33	12.97	70.88	90.72	83.93	117.35	135.69	126.09	167.6	131.89	134.69	107.24	67.29	135.05	131.08	116.24	70.96	169.41	153.95	150.58	Gh_A03G1273	Gh_A03G1273	Transcription factor BPE [Source:UniProtKB/Swiss-Prot;Acc:Q0JXE7]	-	-	-	GO:0044424//intracellular part;GO:0043226//organelle;GO:0044464//cell part;GO:0005623//cell;GO:0043229//intracellular organelle;GO:0043227//membrane-bounded organelle;GO:0043231//intracellular membrane-bounded organelle;GO:0005634//nucleus;GO:0005622//intracellular	GO:0001071//nucleic acid binding transcription factor activity;GO:0005488//binding;GO:0005515//protein binding;GO:0003677//DNA binding;GO:1901363//heterocyclic compound binding;GO:0097159//organic cyclic compound binding;GO:0046983//protein dimerization activity;GO:0003676//nucleic acid binding;GO:0003700//sequence-specific DNA binding transcription factor activity	GO:0016070//RNA metabolic process;GO:1901360//organic cyclic compound metabolic process;GO:0090304//nucleic acid metabolic process;GO:0022414//reproductive process;GO:0010467//gene expression;GO:0009059//macromolecule biosynthetic process;GO:0032501//multicellular organismal process;GO:0018130//heterocycle biosynthetic process;GO:2000112//regulation of cellular macromolecule biosynthetic process;…
Gh_A03G1349	0.34	0.77	0.74	0.18	0.62	2.71	1.77	1.25	0.55	0.52	0	0.37	0.07	0.29	0	0	0	0.18	4.1	9.6	8	2	9	31.29	22.82	12.78	6	6.44	0	4.35	1	3	0	0	0	2	Gh_A03G1349	Gh_A03G1349	Ethylene-responsive transcription factor ERF113 [Source:UniProtKB/Swiss-Prot;Acc:Q9LYU3]	-	-	-	GO:0044464//cell part;GO:0044424//intracellular part;GO:0043229//intracellular organelle;GO:0005623//cell;GO:0043231//intracellular membrane-bounded organelle;GO:0005634//nucleus;GO:0043226//organelle;GO:0043227//membrane-bounded organelle;GO:0005622//intracellular	GO:0005488//binding;GO:0003676//nucleic acid binding;GO:0097159//organic cyclic compound binding;GO:0001071//nucleic acid binding transcription factor activity;GO:0003700//sequence-specific DNA binding transcription factor activity;GO:1901363//heterocyclic compound binding;GO:0003677//DNA binding	GO:1901362//organic cyclic compound biosynthetic process;GO:0044271//cellular nitrogen compound biosynthetic process;GO:0043170//macromolecule metabolic process;GO:0009266//response to temperature stimulus;GO:0019222//regulation of metabolic process;GO:0009409//response to cold;GO:0046483//heterocycle metabolic process;GO:0009725//response to hormone;GO:0009753//response to jasmonic acid;GO:00650…
Gh_A03G1355	0	0.21	0	0	0	0	0	0	0	0	0	0	0	0	0	0	0	0	0	3	0	0	0	0	0	0	0	0	0	0	0	0	0	0	0	0	Gh_A03G1355	Gh_A03G1355	Ethylene-responsive transcription factor ERF087 [Source:UniProtKB/Swiss-Prot;Acc:Q9FZ90]	-	-	-	GO:0043227//membrane-bounded organelle;GO:0005623//cell;GO:0005634//nucleus;GO:0044424//intracellular part;GO:0043226//organelle;GO:0044464//cell part;GO:0043229//intracellular organelle;GO:0005622//intracellular;GO:0043231//intracellular membrane-bounded organelle	GO:1901363//heterocyclic compound binding;GO:0001071//nucleic acid binding transcription factor activity;GO:0005488//binding;GO:0003677//DNA binding;GO:0003700//sequence-specific DNA binding transcription factor activity;GO:0003676//nucleic acid binding;GO:0097159//organic cyclic compound binding	GO:0009987//cellular process;GO:0060255//regulation of macromolecule metabolic process;GO:0023052//signaling;GO:1903506//regulation of nucleic acid-templated transcription;GO:0009725//response to hormone;GO:0044763//single-organism cellular process;GO:0051171//regulation of nitrogen compound metabolic process;GO:0044271//cellular nitrogen compound biosynthetic process;GO:0007154//cell communicati…
Gh_A03G1362	13.37	10.6	10.01	10.22	9.64	11.61	11.76	12.72	11.76	11.1	7.92	10.77	10.37	8.43	8.01	6.99	6.92	8.79	310.68	253.89	209.05	222.74	268.88	259	292.88	251.8	249.55	266	150.45	241.67	279.92	168.39	145.65	157.18	156.92	185.38	Gh_A03G1362	Gh_A03G1362	Transcription factor VOZ1 [Source:UniProtKB/Swiss-Prot;Acc:Q9SGQ0]	-	-	-	GO:0043227//membrane-bounded organelle;GO:0005623//cell;GO:0043231//intracellular membrane-bounded organelle;GO:0044464//cell part;GO:0043229//intracellular organelle;GO:0043226//organelle;GO:0005622//intracellular;GO:0044424//intracellular part;GO:0005737//cytoplasm;GO:0005634//nucleus	GO:1901363//heterocyclic compound binding;GO:0097159//organic cyclic compound binding;GO:0046872//metal ion binding;GO:0003677//DNA binding;GO:0043565//sequence-specific DNA binding;GO:0043169//cation binding;GO:0005488//binding;GO:0003676//nucleic acid binding;GO:0043167//ion binding	GO:1903508//positive regulation of nucleic acid-templated transcription;GO:0045935//positive regulation of nucleobase-containing compound metabolic process;GO:0090304//nucleic acid metabolic process;GO:0023052//signaling;GO:0009416//response to light stimulus;GO:0061458//reproductive system development;GO:0001101//response to acid chemical;GO:0010228//vegetative to reproductive phase transition o…
Gh_A03G1376	140.74	160.77	107.65	136.16	209.25	209.49	194.96	195.66	181.6	86.2	65.08	80.63	150.49	197.2	197.32	129.79	120.29	137.68	1614.02	1899.35	1109.66	1463.82	2879.58	2305.77	2396.04	1911.47	1901.98	1018.97	610	892.26	2004.82	1943.78	1769.64	1440.72	1345.36	1432.11	Gh_A03G1376	Gh_A03G1376	Ethylene-responsive transcription factor 9 [Source:UniProtKB/Swiss-Prot;Acc:Q9FE67]	-	-	-	GO:0043229//intracellular organelle;GO:0044464//cell part;GO:0005634//nucleus;GO:0044424//intracellular part;GO:0016020//membrane;GO:0043227//membrane-bounded organelle;GO:0005623//cell;GO:0043231//intracellular membrane-bounded organelle;GO:0043226//organelle;GO:0005622//intracellular	GO:1901363//heterocyclic compound binding;GO:0005488//binding;GO:0097159//organic cyclic compound binding;GO:0003677//DNA binding;GO:0003676//nucleic acid binding;GO:0003700//sequence-specific DNA binding transcription factor activity;GO:0001071//nucleic acid binding transcription factor activity	GO:0042221//response to chemical;GO:0080090//regulation of primary metabolic process;GO:0050794//regulation of cellular process;GO:0009755//hormone-mediated signaling pathway;GO:0090304//nucleic acid metabolic process;GO:0006139//nucleobase-containing compound metabolic process;GO:0010467//gene expression;GO:0044763//single-organism cellular process;GO:0051716//cellular response to stimulus;GO:00…
Gh_A03G1436	0.32	0.33	0.27	0.19	0.35	0.14	0.41	0.4	1.11	0.15	0	0.25	0.25	0.21	0	0	0	0.15	5.33	5.67	4	3	7	2.29	7.24	5.62	16.74	2.58	0	4	4.69	3	0	0	0	2.2	Gh_A03G1436	Gh_A03G1436	Transcription factor bHLH117 [Source:UniProtKB/Swiss-Prot;Acc:Q9LRJ4]	-	-	-	GO:0043226//organelle;GO:0044424//intracellular part;GO:0005622//intracellular;GO:0005634//nucleus;GO:0005623//cell;GO:0044464//cell part;GO:0043229//intracellular organelle;GO:0043231//intracellular membrane-bounded organelle;GO:0043227//membrane-bounded organelle	GO:0005488//binding;GO:0097159//organic cyclic compound binding;GO:0003676//nucleic acid binding;GO:0003700//sequence-specific DNA binding transcription factor activity;GO:0001071//nucleic acid binding transcription factor activity;GO:0046983//protein dimerization activity;GO:1901363//heterocyclic compound binding;GO:0003677//DNA binding;GO:0005515//protein binding	GO:1901360//organic cyclic compound metabolic process;GO:0034654//nucleobase-containing compound biosynthetic process;GO:0016070//RNA metabolic process;GO:0044237//cellular metabolic process;GO:0097659//nucleic acid-templated transcription;GO:0034645//cellular macromolecule biosynthetic process;GO:0044271//cellular nitrogen compound biosynthetic process;GO:1901362//organic cyclic compound biosynt…
Gh_A03G1437	0	0	0	0	0	0	0	0	0	0	0	0	0	0	0	0	0	0	0	0	0	0	0	0	0	0	0	0	0	0	0	0	0	0	0	0	Gh_A03G1437	Gh_A03G1437	MADS-box transcription factor ANR1 [Source:UniProtKB/Swiss-Prot;Acc:Q9SI38]	-	-	-	GO:0005622//intracellular;GO:0043231//intracellular membrane-bounded organelle;GO:0005623//cell;GO:0005634//nucleus;GO:0044464//cell part;GO:0044424//intracellular part;GO:0043229//intracellular organelle;GO:0043227//membrane-bounded organelle;GO:0043226//organelle	GO:0003677//DNA binding;GO:0001071//nucleic acid binding transcription factor activity;GO:0003676//nucleic acid binding;GO:0005515//protein binding;GO:0003700//sequence-specific DNA binding transcription factor activity;GO:0005488//binding;GO:0046983//protein dimerization activity;GO:1901363//heterocyclic compound binding;GO:0097159//organic cyclic compound binding;GO:0008134//transcription facto…	GO:0090304//nucleic acid metabolic process;GO:0051252//regulation of RNA metabolic process;GO:2000112//regulation of cellular macromolecule biosynthetic process;GO:0007584//response to nutrient;GO:0006139//nucleobase-containing compound metabolic process;GO:0010467//gene expression;GO:1901701//cellular response to oxygen-containing compound;GO:0006807//nitrogen compound metabolic process;GO:00090…
Gh_A03G1464	22.8	20.68	25.53	16.31	20.78	20.07	26.45	25.59	21.05	28.76	26.77	24.21	33.64	32.25	32.95	19.81	22.69	27.37	303.62	283.82	305.68	203.71	332.14	256.57	377.49	290.38	256	394.83	291.35	311.23	520.56	369.22	343.25	255.43	294.74	330.7	Gh_A03G1464	Gh_A03G1464	Transcription factor TCP7 [Source:UniProtKB/Swiss-Prot;Acc:Q9FMX2]	-	-	-	GO:0005623//cell;GO:0043227//membrane-bounded organelle;GO:0043229//intracellular organelle;GO:0005634//nucleus;GO:0044424//intracellular part;GO:0043226//organelle;GO:0044464//cell part;GO:0043231//intracellular membrane-bounded organelle;GO:0005622//intracellular	GO:0001071//nucleic acid binding transcription factor activity;GO:0003676//nucleic acid binding;GO:0097159//organic cyclic compound binding;GO:0005488//binding;GO:1901363//heterocyclic compound binding;GO:0003677//DNA binding;GO:0003700//sequence-specific DNA binding transcription factor activity	GO:0051171//regulation of nitrogen compound metabolic process;GO:0097659//nucleic acid-templated transcription;GO:2000112//regulation of cellular macromolecule biosynthetic process;GO:0050789//regulation of biological process;GO:0034654//nucleobase-containing compound biosynthetic process;GO:0006725//cellular aromatic compound metabolic process;GO:1901362//organic cyclic compound biosynthetic pro…
Gh_A03G1555	11.14	5.97	6.63	6.74	8.31	5.94	5.22	6.73	5.86	11.07	8.33	9.19	6.57	5.3	6.3	6.89	7.31	5.77	199.95	110.31	106.95	113.39	179.06	102.34	100.39	102.97	96	204.87	122.22	159.11	136.94	81.78	88.47	119.73	128.01	93.94	Gh_A03G1555	Gh_A03G1555	GATA transcription factor 24 [Source:UniProtKB/Swiss-Prot;Acc:Q8GXL7]	-	-	-	GO:0043229//intracellular organelle;GO:0005634//nucleus;GO:0043227//membrane-bounded organelle;GO:0044464//cell part;GO:0043231//intracellular membrane-bounded organelle;GO:0005623//cell;GO:0005622//intracellular;GO:0044424//intracellular part;GO:0043226//organelle	GO:0008270//zinc ion binding;GO:0097159//organic cyclic compound binding;GO:0005488//binding;GO:0003700//sequence-specific DNA binding transcription factor activity;GO:0043169//cation binding;GO:0046914//transition metal ion binding;GO:0003677//DNA binding;GO:0043565//sequence-specific DNA binding;GO:0001071//nucleic acid binding transcription factor activity;GO:1901363//heterocyclic compound bin…	GO:0080090//regulation of primary metabolic process;GO:0031326//regulation of cellular biosynthetic process;GO:0019438//aromatic compound biosynthetic process;GO:0009889//regulation of biosynthetic process;GO:0008152//metabolic process;GO:0031323//regulation of cellular metabolic process;GO:0050794//regulation of cellular process;GO:0006351//transcription, DNA-templated;GO:0016070//RNA metabolic …
Gh_A03G1563	0	0	0	0	0	0	0	0	0	0	0	0	0	0	0	0	0	0	0	0	0	0	0	0	0	0	0	0	0	0	0	0	0	0	0	0	Gh_A03G1563	Gh_A03G1563	MADS-box transcription factor ANR1 [Source:UniProtKB/Swiss-Prot;Acc:Q9SI38]	-	-	-	GO:0005622//intracellular;GO:0043231//intracellular membrane-bounded organelle;GO:0005623//cell;GO:0005634//nucleus;GO:0044464//cell part;GO:0044424//intracellular part;GO:0043229//intracellular organelle;GO:0043227//membrane-bounded organelle;GO:0043226//organelle	GO:0003677//DNA binding;GO:0001071//nucleic acid binding transcription factor activity;GO:0003676//nucleic acid binding;GO:0005515//protein binding;GO:0003700//sequence-specific DNA binding transcription factor activity;GO:0005488//binding;GO:0046983//protein dimerization activity;GO:1901363//heterocyclic compound binding;GO:0097159//organic cyclic compound binding;GO:0008134//transcription facto…	GO:0090304//nucleic acid metabolic process;GO:0051252//regulation of RNA metabolic process;GO:2000112//regulation of cellular macromolecule biosynthetic process;GO:0007584//response to nutrient;GO:0006139//nucleobase-containing compound metabolic process;GO:0010467//gene expression;GO:1901701//cellular response to oxygen-containing compound;GO:0006807//nitrogen compound metabolic process;GO:00090…
Gh_A03G1661	0	0	0	0	0	0	0	0	0	0	0	0	0	0	0	0	0	0	0	0	0	0	0	0	0	0	0	0	0	0	0	0	0	0	0	0	Gh_A03G1661	Gh_A03G1661	Transcription factor bHLH95 [Source:UniProtKB/Swiss-Prot;Acc:Q9FXA3]	-	-	-	GO:0043231//intracellular membrane-bounded organelle;GO:0005623//cell;GO:0043226//organelle;GO:0044464//cell part;GO:0044424//intracellular part;GO:0005634//nucleus;GO:0043227//membrane-bounded organelle;GO:0043229//intracellular organelle;GO:0005622//intracellular	GO:0001071//nucleic acid binding transcription factor activity;GO:0097159//organic cyclic compound binding;GO:0005515//protein binding;GO:0003676//nucleic acid binding;GO:0046983//protein dimerization activity;GO:0003677//DNA binding;GO:0003700//sequence-specific DNA binding transcription factor activity;GO:1901363//heterocyclic compound binding;GO:0005488//binding	GO:1903506//regulation of nucleic acid-templated transcription;GO:0048608//reproductive structure development;GO:0006807//nitrogen compound metabolic process;GO:0048731//system development;GO:0044271//cellular nitrogen compound biosynthetic process;GO:0071704//organic substance metabolic process;GO:0032502//developmental process;GO:2000112//regulation of cellular macromolecule biosynthetic proces…
Gh_A03G1696	4.39	4.21	4.26	3.91	3.61	2.55	2.64	4.24	3.16	1.83	2.58	2.76	2.77	0.97	0.71	2.93	3.36	2.63	79	78	69	66	78	44	51	65	52	34	38	48	58	15	10	51	59	43	Gh_A03G1696	Gh_A03G1696	B3 domain-containing transcription factor VRN1 [Source:UniProtKB/Swiss-Prot;Acc:Q8L3W1]	-	-	-	GO:0005623//cell;GO:0044422//organelle part;GO:0044464//cell part;GO:0044424//intracellular part;GO:0043229//intracellular organelle;GO:0043226//organelle;GO:0043227//membrane-bounded organelle;GO:0031981//nuclear lumen;GO:0005622//intracellular;GO:0005634//nucleus;GO:0070013//intracellular organelle lumen;GO:0044428//nuclear part;GO:0044446//intracellular organelle part;GO:0031974//membrane-encl…	GO:1901363//heterocyclic compound binding;GO:0003677//DNA binding;GO:0097159//organic cyclic compound binding;GO:0005488//binding;GO:0003676//nucleic acid binding	GO:2000112//regulation of cellular macromolecule biosynthetic process;GO:0006139//nucleobase-containing compound metabolic process;GO:0050794//regulation of cellular process;GO:0006355//regulation of transcription, DNA-templated;GO:0019438//aromatic compound biosynthetic process;GO:0051252//regulation of RNA metabolic process;GO:0009987//cellular process;GO:0034654//nucleobase-containing compound…
Gh_A03G1703	4.19	3.82	3.73	2.57	1.83	2.02	1.81	1.91	1.95	4.42	3.14	4.89	2.3	2.56	2.21	1.19	2.15	1.68	80	75	64	46	42	37	37	31	34	87	49	90	51	42	33	22	40	29	Gh_A03G1703	Gh_A03G1703	Basic-leucine zipper (bZIP) transcription factor family protein [Source:TAIR;Acc:AT1G58110]	-	-	-	-	GO:0003676//nucleic acid binding;GO:0003700//sequence-specific DNA binding transcription factor activity;GO:1901363//heterocyclic compound binding;GO:0043565//sequence-specific DNA binding;GO:0001071//nucleic acid binding transcription factor activity;GO:0005488//binding;GO:0003677//DNA binding;GO:0097159//organic cyclic compound binding	GO:0044723//single-organism carbohydrate metabolic process;GO:1903506//regulation of nucleic acid-templated transcription;GO:0006464//cellular protein modification process;GO:0008152//metabolic process;GO:0051716//cellular response to stimulus;GO:0051171//regulation of nitrogen compound metabolic process;GO:0006486//protein glycosylation;GO:0009059//macromolecule biosynthetic process;GO:0044700//…
Gh_A03G1753	18.76	14.47	12.16	17.1	18.03	15.55	23.3	24.98	22.64	13.1	12.47	12.54	9.99	11.93	13.79	10.04	14.81	11.73	313.55	249.12	182.75	267.97	361.61	249.4	417.38	355.66	345.58	225.61	170.38	202.23	194.06	171.43	180.22	162.45	241.39	177.85	Gh_A03G1753	Gh_A03G1753	GATA transcription factor 5 [Source:UniProtKB/Swiss-Prot;Acc:Q9FH57]	-	-	-	GO:0043227//membrane-bounded organelle;GO:0043231//intracellular membrane-bounded organelle;GO:0044464//cell part;GO:0005634//nucleus;GO:0043229//intracellular organelle;GO:0043226//organelle;GO:0005623//cell;GO:0044424//intracellular part;GO:0005622//intracellular	GO:0043167//ion binding;GO:0043169//cation binding;GO:0097159//organic cyclic compound binding;GO:0043565//sequence-specific DNA binding;GO:1901363//heterocyclic compound binding;GO:0003700//sequence-specific DNA binding transcription factor activity;GO:0001071//nucleic acid binding transcription factor activity;GO:0003676//nucleic acid binding;GO:0008270//zinc ion binding;GO:0046914//transition …	GO:0006351//transcription, DNA-templated;GO:0006139//nucleobase-containing compound metabolic process;GO:0044260//cellular macromolecule metabolic process;GO:1903508//positive regulation of nucleic acid-templated transcription;GO:0010468//regulation of gene expression;GO:0050794//regulation of cellular process;GO:0010556//regulation of macromolecule biosynthetic process;GO:0051173//positive regul…
Gh_A03G1762	27.47	22.31	18.13	20.56	28.24	26.82	33.01	26.51	31.72	21.45	21.06	20.11	22.62	26.88	30.81	27.71	23.11	28.2	781.28	653.48	463.47	548.12	963.57	732.13	1006.19	642.33	823.7	628.74	489.54	552.01	747.16	657.17	685.32	762.69	640.83	727.49	Gh_A03G1762	Gh_A03G1762	Basic-leucine zipper (bZIP) transcription factor family protein [Source:TAIR;Acc:AT4G38900]	-	-	-	GO:0043229//intracellular organelle;GO:0044444//cytoplasmic part;GO:0005634//nucleus;GO:0005737//cytoplasm;GO:0044464//cell part;GO:0043227//membrane-bounded organelle;GO:0005829//cytosol;GO:0005622//intracellular;GO:0043231//intracellular membrane-bounded organelle;GO:0005623//cell;GO:0044424//intracellular part;GO:0043226//organelle	GO:0046983//protein dimerization activity;GO:0005488//binding;GO:0097159//organic cyclic compound binding;GO:0003700//sequence-specific DNA binding transcription factor activity;GO:0001071//nucleic acid binding transcription factor activity;GO:0003676//nucleic acid binding;GO:0003677//DNA binding;GO:1901363//heterocyclic compound binding;GO:0005515//protein binding;GO:0046982//protein heterodimer…	GO:0060255//regulation of macromolecule metabolic process;GO:0070887//cellular response to chemical stimulus;GO:0031326//regulation of cellular biosynthetic process;GO:0007154//cell communication;GO:0006950//response to stress;GO:0080090//regulation of primary metabolic process;GO:0035966//response to topologically incorrect protein;GO:0019219//regulation of nucleobase-containing compound metabol…
Gh_A03G1793	10.66	8.8	8.82	6.22	10.5	10.27	8.42	11.65	9.14	10.24	7.69	7.04	7.84	9.3	9.85	8.41	6.81	7.73	189.65	161.24	141.14	103.83	224.1	175.41	160.65	176.63	148.5	187.8	111.89	120.96	162.08	142.2	137.12	144.83	118.26	124.8	Gh_A03G1793	Gh_A03G1793	Transcription factor bHLH121 [Source:UniProtKB/Swiss-Prot;Acc:Q9LT23]	-	-	-	GO:0043229//intracellular organelle;GO:0043231//intracellular membrane-bounded organelle;GO:0005634//nucleus;GO:0043227//membrane-bounded organelle;GO:0005623//cell;GO:0044464//cell part;GO:0043226//organelle;GO:0005622//intracellular;GO:0044424//intracellular part	GO:1901363//heterocyclic compound binding;GO:0097159//organic cyclic compound binding;GO:0003676//nucleic acid binding;GO:0003677//DNA binding;GO:0046983//protein dimerization activity;GO:0005515//protein binding;GO:0005488//binding;GO:0001071//nucleic acid binding transcription factor activity;GO:0003700//sequence-specific DNA binding transcription factor activity	GO:1901576//organic substance biosynthetic process;GO:0034654//nucleobase-containing compound biosynthetic process;GO:0019438//aromatic compound biosynthetic process;GO:0034641//cellular nitrogen compound metabolic process;GO:0097659//nucleic acid-templated transcription;GO:0043170//macromolecule metabolic process;GO:0071704//organic substance metabolic process;GO:0032774//RNA biosynthetic proces…
Gh_A03G1813	5.5	3.87	3.9	3.15	3.32	3.7	3.35	3.84	3.93	3.63	4.58	5.04	3.02	1.39	1.53	2.63	3.12	3.08	69	50	44	37	50	44.6	45	41	45	47	47	61	44	15	15	32	38.13	35	Gh_A03G1813	Gh_A03G1813	Basic-leucine zipper (bZIP) transcription factor family protein [Source:TAIR;Acc:AT4G35040]	-	-	-	-	GO:0001071//nucleic acid binding transcription factor activity;GO:0003676//nucleic acid binding;GO:1901363//heterocyclic compound binding;GO:0097159//organic cyclic compound binding;GO:0043565//sequence-specific DNA binding;GO:0003677//DNA binding;GO:0003700//sequence-specific DNA binding transcription factor activity;GO:0005488//binding;GO:0005515//protein binding	GO:0006725//cellular aromatic compound metabolic process;GO:0046483//heterocycle metabolic process;GO:0035966//response to topologically incorrect protein;GO:0044700//single organism signaling;GO:0009058//biosynthetic process;GO:0051252//regulation of RNA metabolic process;GO:0044271//cellular nitrogen compound biosynthetic process;GO:0033554//cellular response to stress;GO:0023052//signaling;GO:…
Gh_A03G1863	5.73	3.65	3.82	4.77	5.4	5.07	4.96	4.64	5.68	5.09	4.39	3.78	5.19	6.26	7.05	4.75	3.85	4.79	88.46	58	53	69	100	75	82	61	80	81	55.4	56.3	93	83	85	71	58	67	Gh_A03G1863	Gh_A03G1863	Basic-leucine zipper (bZIP) transcription factor family protein [Source:TAIR;Acc:AT5G44080]	Environmental Information Processing	Signal transduction	ko04075//Plant hormone signal transduction	-	GO:0005488//binding;GO:0003677//DNA binding;GO:0003700//sequence-specific DNA binding transcription factor activity;GO:0001071//nucleic acid binding transcription factor activity;GO:0003676//nucleic acid binding;GO:1901363//heterocyclic compound binding;GO:0043565//sequence-specific DNA binding;GO:0097159//organic cyclic compound binding	GO:0007154//cell communication;GO:0060255//regulation of macromolecule metabolic process;GO:0035967//cellular response to topologically incorrect protein;GO:0044700//single organism signaling;GO:0010468//regulation of gene expression;GO:0050789//regulation of biological process;GO:0070887//cellular response to chemical stimulus;GO:0019219//regulation of nucleobase-containing compound metabolic pr…
Gh_A03G1945	2.99	4.79	3.51	4.19	3.92	6.62	6.48	6.04	6.75	2.25	2.27	2.35	2.48	2.72	2.53	5.17	2.9	3.14	134.07	221.59	141.75	176.45	211.01	285.11	311.84	230.94	276.63	103.93	83.32	102	129.58	105	88.85	224.46	127.05	128.06	Gh_A03G1945	Gh_A03G1945	Transcription factor jumonji (jmj) family protein / zinc finger (C5HC2 type) family protein [Source:TAIR;Acc:AT5G46910]	-	-	-	GO:0005634//nucleus;GO:0044424//intracellular part;GO:0044464//cell part;GO:0043227//membrane-bounded organelle;GO:0043229//intracellular organelle;GO:0043231//intracellular membrane-bounded organelle;GO:0005622//intracellular;GO:0043226//organelle;GO:0005623//cell	-	-
Gh_A03G1950	11.25	11.08	10.04	11.04	9.57	10.07	9.05	11.83	10.45	10.44	10.93	9.6	7.7	9.66	9.2	7.89	8.31	7.04	231.99	235.34	186.12	213.47	236.91	199.25	199.92	207.84	196.86	221.92	184.14	191.13	184.47	171.23	148.44	157.49	167.16	131.75	Gh_A03G1950	Gh_A03G1950	basic region/leucine zipper transcription factor 16 [Source:TAIR;Acc:AT2G35530]	-	-	-	GO:0044424//intracellular part;GO:0043229//intracellular organelle;GO:0005634//nucleus;GO:0043226//organelle;GO:0005622//intracellular;GO:0043231//intracellular membrane-bounded organelle;GO:0044464//cell part;GO:0005623//cell;GO:0043227//membrane-bounded organelle	GO:0001071//nucleic acid binding transcription factor activity;GO:0003677//DNA binding;GO:0003700//sequence-specific DNA binding transcription factor activity;GO:1901363//heterocyclic compound binding;GO:0097159//organic cyclic compound binding;GO:0003676//nucleic acid binding;GO:0043565//sequence-specific DNA binding;GO:0005488//binding	GO:0009893//positive regulation of metabolic process;GO:0050794//regulation of cellular process;GO:0019222//regulation of metabolic process;GO:0006725//cellular aromatic compound metabolic process;GO:0045893//positive regulation of transcription, DNA-templated;GO:0051173//positive regulation of nitrogen compound metabolic process;GO:0006351//transcription, DNA-templated;GO:1902680//positive regul…
Gh_A03G1977	7.09	5.89	5.03	6.68	6.83	5.79	6.58	5.73	7.53	8.18	7.1	6.25	7.49	7.88	7.33	6.08	6.73	6.05	188.24	161.06	119.98	166.1	217.38	147.49	187.04	129.45	182.52	223.68	153.88	160.03	230.88	179.64	152.04	156.04	174.26	145.57	Gh_A03G1977	Gh_A03G1977	Heat stress transcription factor A-1d [Source:UniProtKB/Swiss-Prot;Acc:Q9LQM7]	-	-	-	GO:0043229//intracellular organelle;GO:0043227//membrane-bounded organelle;GO:0005622//intracellular;GO:0043226//organelle;GO:0005737//cytoplasm;GO:0044464//cell part;GO:0044424//intracellular part;GO:0005623//cell;GO:0043231//intracellular membrane-bounded organelle;GO:0005634//nucleus	GO:0097159//organic cyclic compound binding;GO:0043565//sequence-specific DNA binding;GO:0001071//nucleic acid binding transcription factor activity;GO:0003676//nucleic acid binding;GO:0005488//binding;GO:0003700//sequence-specific DNA binding transcription factor activity;GO:0003677//DNA binding;GO:1901363//heterocyclic compound binding	GO:0006725//cellular aromatic compound metabolic process;GO:0009058//biosynthetic process;GO:0034654//nucleobase-containing compound biosynthetic process;GO:0044249//cellular biosynthetic process;GO:1901362//organic cyclic compound biosynthetic process;GO:1903506//regulation of nucleic acid-templated transcription;GO:0043170//macromolecule metabolic process;GO:0044238//primary metabolic process;G…
Gh_A03G2016	0.33	0.43	0.12	1.29	2.01	2.29	2.15	1.42	0.84	0.11	0	0	0.66	1.41	0.98	1.82	0.79	0.73	3	4	1	11	22	20	21	11	7	1	0	0	7	11	7	16	7	6	Gh_A03G2016	Gh_A03G2016	Ethylene-responsive transcription factor ERF025 [Source:UniProtKB/Swiss-Prot;Acc:Q9FJ90]	-	-	-	GO:0043227//membrane-bounded organelle;GO:0043226//organelle;GO:0005622//intracellular;GO:0043231//intracellular membrane-bounded organelle;GO:0044464//cell part;GO:0044424//intracellular part;GO:0043229//intracellular organelle;GO:0005623//cell;GO:0005634//nucleus	GO:0003677//DNA binding;GO:0003676//nucleic acid binding;GO:0005488//binding;GO:0003700//sequence-specific DNA binding transcription factor activity;GO:0097159//organic cyclic compound binding;GO:0001071//nucleic acid binding transcription factor activity;GO:0000975//regulatory region DNA binding;GO:1901363//heterocyclic compound binding;GO:0001067//regulatory region nucleic acid binding;GO:00442…	GO:0034645//cellular macromolecule biosynthetic process;GO:0034654//nucleobase-containing compound biosynthetic process;GO:0043207//response to external biotic stimulus;GO:0009987//cellular process;GO:2001141//regulation of RNA biosynthetic process;GO:2000112//regulation of cellular macromolecule biosynthetic process;GO:0009059//macromolecule biosynthetic process;GO:0065007//biological regulation…
Gh_A03G2042	19.14	15.79	10.42	13.77	19.19	23.81	18.79	18.56	22.91	19.56	13.07	17.48	15.77	22.14	24.71	23.16	16.03	16.73	309.02	262.68	151.24	208.42	371.91	369.06	325.24	255.36	337.89	325.54	172.44	272.45	295.85	307.35	312.03	362.04	252.5	245	Gh_A03G2042	Gh_A03G2042	Heat stress transcription factor B-2b [Source:UniProtKB/Swiss-Prot;Acc:Q9T0D3]	-	-	-	GO:0005623//cell;GO:0043227//membrane-bounded organelle;GO:0005622//intracellular;GO:0043226//organelle;GO:0005634//nucleus;GO:0044424//intracellular part;GO:0044464//cell part;GO:0043231//intracellular membrane-bounded organelle;GO:0043229//intracellular organelle	GO:0003676//nucleic acid binding;GO:0043565//sequence-specific DNA binding;GO:0097159//organic cyclic compound binding;GO:0005488//binding;GO:0001071//nucleic acid binding transcription factor activity;GO:1901363//heterocyclic compound binding;GO:0003700//sequence-specific DNA binding transcription factor activity;GO:0003677//DNA binding	GO:0071704//organic substance metabolic process;GO:0045892//negative regulation of transcription, DNA-templated;GO:0034641//cellular nitrogen compound metabolic process;GO:0009987//cellular process;GO:0090304//nucleic acid metabolic process;GO:0051171//regulation of nitrogen compound metabolic process;GO:0032774//RNA biosynthetic process;GO:0050789//regulation of biological process;GO:0031326//re…
Gh_A03G2087	0.1	0	0.06	0	0.04	0	0.05	0.06	0.11	0.1	0.24	0	0.06	0	0	0.15	0.05	0.11	2	0	1	0	1	0	1	1	2	2	4	0	1.5	0	0	3	1	2	Gh_A03G2087	Gh_A03G2087	Transcription factor LUX [Source:UniProtKB/Swiss-Prot;Acc:Q9SNB4]	-	-	-	GO:0044424//intracellular part;GO:0005622//intracellular;GO:0044464//cell part;GO:0005634//nucleus;GO:0005623//cell;GO:0043229//intracellular organelle;GO:0043231//intracellular membrane-bounded organelle;GO:0043226//organelle;GO:0043227//membrane-bounded organelle	GO:0003676//nucleic acid binding;GO:0044877//macromolecular complex binding;GO:0003682//chromatin binding;GO:0097159//organic cyclic compound binding;GO:0003677//DNA binding;GO:0005488//binding;GO:1901363//heterocyclic compound binding	GO:0050794//regulation of cellular process;GO:0042753//positive regulation of circadian rhythm;GO:1901362//organic cyclic compound biosynthetic process;GO:0010467//gene expression;GO:0006807//nitrogen compound metabolic process;GO:0018130//heterocycle biosynthetic process;GO:0019222//regulation of metabolic process;GO:0010468//regulation of gene expression;GO:1901360//organic cyclic compound meta…
Gh_A03G2097	17.15	15.16	14.57	14.24	16.15	15.26	16.78	17.63	14.22	14.92	17.07	14.92	14.06	12.47	15.02	11.51	10.69	10.98	503.56	458.6	384.61	391.9	568.92	429.92	528.08	440.91	381.31	451.44	409.63	422.7	479.46	314.86	344.9	327.09	306.22	292.54	Gh_A03G2097	Gh_A03G2097	Basic-leucine zipper (bZIP) transcription factor family protein [Source:TAIR;Acc:AT4G38900]	-	-	-	GO:0043229//intracellular organelle;GO:0044444//cytoplasmic part;GO:0005634//nucleus;GO:0005737//cytoplasm;GO:0044464//cell part;GO:0043227//membrane-bounded organelle;GO:0005829//cytosol;GO:0005622//intracellular;GO:0043231//intracellular membrane-bounded organelle;GO:0005623//cell;GO:0044424//intracellular part;GO:0043226//organelle	GO:0046983//protein dimerization activity;GO:0005488//binding;GO:0097159//organic cyclic compound binding;GO:0003700//sequence-specific DNA binding transcription factor activity;GO:0001071//nucleic acid binding transcription factor activity;GO:0003676//nucleic acid binding;GO:0003677//DNA binding;GO:1901363//heterocyclic compound binding;GO:0005515//protein binding;GO:0046982//protein heterodimer…	GO:0060255//regulation of macromolecule metabolic process;GO:0070887//cellular response to chemical stimulus;GO:0031326//regulation of cellular biosynthetic process;GO:0007154//cell communication;GO:0006950//response to stress;GO:0080090//regulation of primary metabolic process;GO:0035966//response to topologically incorrect protein;GO:0019219//regulation of nucleobase-containing compound metabol…
Gh_A03G2109	0.39	0.51	0.29	0.42	1.09	1.56	1.16	1.61	0.57	0.38	0.4	0.27	0.45	0.61	0.08	0.4	0.67	0.86	6	8	4	6	20	23	19	21	8	6	5	4	8	8	1	6	10	12	Gh_A03G2109	Gh_A03G2109	Probable WRKY transcription factor 57 [Source:UniProtKB/Swiss-Prot;Acc:Q9C983]	-	-	-	GO:0044464//cell part;GO:0005634//nucleus;GO:0043227//membrane-bounded organelle;GO:0044424//intracellular part;GO:0043226//organelle;GO:0005622//intracellular;GO:0005623//cell;GO:0043229//intracellular organelle;GO:0043231//intracellular membrane-bounded organelle	GO:0043565//sequence-specific DNA binding;GO:0097159//organic cyclic compound binding;GO:0001067//regulatory region nucleic acid binding;GO:0005488//binding;GO:0003677//DNA binding;GO:1901363//heterocyclic compound binding;GO:0000975//regulatory region DNA binding;GO:0044212//transcription regulatory region DNA binding;GO:0003700//sequence-specific DNA binding transcription factor activity;GO:000…	GO:0051252//regulation of RNA metabolic process;GO:0044271//cellular nitrogen compound biosynthetic process;GO:1901362//organic cyclic compound biosynthetic process;GO:0032774//RNA biosynthetic process;GO:0006970//response to osmotic stress;GO:0006351//transcription, DNA-templated;GO:0044260//cellular macromolecule metabolic process;GO:0009414//response to water deprivation;GO:0010035//response t…
Gh_A03G2142	1.43	1.41	1	1.33	1.18	0.76	0.53	0.84	0.87	0.75	1.2	0.72	1.38	1.38	0.36	0.75	1.61	1.5	30.05	30.66	19	26.13	29.73	15.28	12	15	16.7	16.32	20.57	14.59	33.74	25.03	6	15.27	32.99	28.62	Gh_A03G2142	Gh_A03G2142	Ethylene-responsive transcription factor ERF053 [Source:UniProtKB/Swiss-Prot;Acc:Q9SKT1]	-	-	-	GO:0005622//intracellular;GO:0043229//intracellular organelle;GO:0043226//organelle;GO:0043231//intracellular membrane-bounded organelle;GO:0044424//intracellular part;GO:0005623//cell;GO:0043227//membrane-bounded organelle;GO:0005737//cytoplasm;GO:0044464//cell part;GO:0005634//nucleus	GO:1901363//heterocyclic compound binding;GO:0003700//sequence-specific DNA binding transcription factor activity;GO:0003677//DNA binding;GO:0005488//binding;GO:0097159//organic cyclic compound binding;GO:0003676//nucleic acid binding;GO:0001071//nucleic acid binding transcription factor activity	GO:0010556//regulation of macromolecule biosynthetic process;GO:0007165//signal transduction;GO:0044260//cellular macromolecule metabolic process;GO:0042221//response to chemical;GO:0006355//regulation of transcription, DNA-templated;GO:0050789//regulation of biological process;GO:0006725//cellular aromatic compound metabolic process;GO:0009889//regulation of biosynthetic process;GO:0031323//regu…
Gh_A03G2155	0	0	0	0	0	0	0	0	0	0	0.09	0	0	0	0	0	0	0	0	0	0	0	0	0	0	0	0	0	1	0	0	0	0	0	0	0	Gh_A03G2155	Gh_A03G2155	Transcription factor bHLH53 [Source:UniProtKB/Swiss-Prot;Acc:Q84RD0]	-	-	-	GO:0005634//nucleus;GO:0005622//intracellular;GO:0043229//intracellular organelle;GO:0005623//cell;GO:0043227//membrane-bounded organelle;GO:0043226//organelle;GO:0044464//cell part;GO:0044424//intracellular part;GO:0043231//intracellular membrane-bounded organelle	GO:0005488//binding;GO:0005515//protein binding;GO:0046983//protein dimerization activity;GO:0097159//organic cyclic compound binding;GO:0001071//nucleic acid binding transcription factor activity;GO:0003676//nucleic acid binding;GO:1901363//heterocyclic compound binding;GO:0003700//sequence-specific DNA binding transcription factor activity;GO:0003677//DNA binding	GO:0010556//regulation of macromolecule biosynthetic process;GO:0044271//cellular nitrogen compound biosynthetic process;GO:0006355//regulation of transcription, DNA-templated;GO:0006725//cellular aromatic compound metabolic process;GO:0006351//transcription, DNA-templated;GO:0009059//macromolecule biosynthetic process;GO:0034654//nucleobase-containing compound biosynthetic process;GO:2001141//re…
Gh_A03G2166	57.13	52.48	49.48	58.84	40.63	41.26	45.69	50.09	48.16	43.89	45.37	44.84	42.81	38.87	40.98	45.56	45.33	44.69	1043	987	812	1007	890	723	894	779	803	826	677	790	908	610	585	805	807	740	Gh_A03G2166	Gh_A03G2166	Transcription factor bHLH143 [Source:UniProtKB/Swiss-Prot;Acc:Q9FY69]	-	-	-	GO:0043229//intracellular organelle;GO:0043227//membrane-bounded organelle;GO:0043231//intracellular membrane-bounded organelle;GO:0005634//nucleus;GO:0005622//intracellular;GO:0043226//organelle;GO:0044464//cell part;GO:0005623//cell;GO:0044424//intracellular part	GO:0046983//protein dimerization activity;GO:1901363//heterocyclic compound binding;GO:0097159//organic cyclic compound binding;GO:0003677//DNA binding;GO:0005515//protein binding;GO:0003676//nucleic acid binding;GO:0005488//binding;GO:0003700//sequence-specific DNA binding transcription factor activity;GO:0001071//nucleic acid binding transcription factor activity	GO:0019222//regulation of metabolic process;GO:0019219//regulation of nucleobase-containing compound metabolic process;GO:0097659//nucleic acid-templated transcription;GO:0018130//heterocycle biosynthetic process;GO:0034641//cellular nitrogen compound metabolic process;GO:0060255//regulation of macromolecule metabolic process;GO:0044260//cellular macromolecule metabolic process;GO:0006807//nitrog…
Gh_A03G2173	0.14	0.07	0.15	0	0.06	0.21	0	0.24	0.15	0.13	0	0.57	0.23	0.08	0.17	0	0.07	0.3	2	1	2	0	1	3	0	3	2	2	0	8	4	1	2	0	1	4	Gh_A03G2173	Gh_A03G2173	Transcription factor bHLH63 [Source:UniProtKB/Swiss-Prot;Acc:Q8GY61]	-	-	-	GO:0005634//nucleus;GO:0044424//intracellular part;GO:0043231//intracellular membrane-bounded organelle;GO:0005622//intracellular;GO:0005623//cell;GO:0044464//cell part;GO:0043229//intracellular organelle;GO:0043226//organelle;GO:0043227//membrane-bounded organelle	GO:0005515//protein binding;GO:0003700//sequence-specific DNA binding transcription factor activity;GO:0097159//organic cyclic compound binding;GO:0003676//nucleic acid binding;GO:1901363//heterocyclic compound binding;GO:0005488//binding;GO:0046983//protein dimerization activity;GO:0003677//DNA binding;GO:0001071//nucleic acid binding transcription factor activity	GO:0006807//nitrogen compound metabolic process;GO:1901360//organic cyclic compound metabolic process;GO:0097659//nucleic acid-templated transcription;GO:1901576//organic substance biosynthetic process;GO:0019438//aromatic compound biosynthetic process;GO:0034641//cellular nitrogen compound metabolic process;GO:0050789//regulation of biological process;GO:0034654//nucleobase-containing compound b…
Gh_A04G0041	5.87	6.9	9.67	8.17	5.16	5.04	4.47	4.58	5.3	5.52	5.3	4.94	4.1	4.57	4.57	4.19	4.18	3.97	279.45	338.59	414.04	364.64	294.8	230.32	228.31	185.77	230.56	270.82	206.41	227.07	226.81	187.02	170.22	193.08	193.91	171.67	Gh_A04G0041	Gh_A04G0041	sequence-specific DNA binding;sequence-specific DNA binding transcription factors [Source:TAIR;Acc:AT4G03090]	-	-	-	GO:0043226//organelle;GO:0043229//intracellular organelle;GO:0005634//nucleus;GO:0044424//intracellular part;GO:0043231//intracellular membrane-bounded organelle;GO:0005622//intracellular;GO:0043227//membrane-bounded organelle;GO:0005623//cell;GO:0044464//cell part	GO:0005488//binding;GO:0097159//organic cyclic compound binding;GO:1901363//heterocyclic compound binding;GO:0003677//DNA binding;GO:0043565//sequence-specific DNA binding;GO:0003700//sequence-specific DNA binding transcription factor activity;GO:0001071//nucleic acid binding transcription factor activity;GO:0003676//nucleic acid binding	GO:0031326//regulation of cellular biosynthetic process;GO:0050794//regulation of cellular process;GO:0010556//regulation of macromolecule biosynthetic process;GO:0031323//regulation of cellular metabolic process;GO:0010468//regulation of gene expression;GO:2000112//regulation of cellular macromolecule biosynthetic process;GO:0065007//biological regulation;GO:0050789//regulation of biological pro…
Gh_A04G0106	17.75	21.51	16.59	17.72	20.35	17.45	22.44	25.6	23.44	19.91	15.23	19.53	20.8	21.09	28.84	15.9	23.23	22.17	188	234.74	158	176	258.68	177.44	254.8	231	226.76	217.41	131.87	199.62	255.98	192	238.93	163	240	213	Gh_A04G0106	Gh_A04G0106	Ethylene-responsive transcription factor 3 [Source:UniProtKB/Swiss-Prot;Acc:O80339]	-	-	-	GO:0043226//organelle;GO:0043227//membrane-bounded organelle;GO:0044424//intracellular part;GO:0043229//intracellular organelle;GO:0043231//intracellular membrane-bounded organelle;GO:0005622//intracellular;GO:0044464//cell part;GO:0005634//nucleus;GO:0005623//cell	GO:0001071//nucleic acid binding transcription factor activity;GO:1901363//heterocyclic compound binding;GO:0005488//binding;GO:0003676//nucleic acid binding;GO:0003700//sequence-specific DNA binding transcription factor activity;GO:0097159//organic cyclic compound binding;GO:0003677//DNA binding	GO:0032774//RNA biosynthetic process;GO:0009058//biosynthetic process;GO:0048583//regulation of response to stimulus;GO:0006351//transcription, DNA-templated;GO:0048519//negative regulation of biological process;GO:0044700//single organism signaling;GO:0010104//regulation of ethylene-activated signaling pathway;GO:0051252//regulation of RNA metabolic process;GO:0090304//nucleic acid metabolic pro…
Gh_A04G0201	3.9	5.92	5.28	12.74	4.46	3.8	2.66	3.23	3.5	3.25	4.47	3.21	4.39	4.19	4.09	5.42	4	2.98	78	122	95	239	107	73	57	55	64	67	73	62	102	72	64	105	78	54	Gh_A04G0201	Gh_A04G0201	Transcription factor bHLH123 [Source:UniProtKB/Swiss-Prot;Acc:Q8GXT3]	-	-	-	GO:0005622//intracellular;GO:0044424//intracellular part;GO:0005634//nucleus;GO:0043231//intracellular membrane-bounded organelle;GO:0005623//cell;GO:0044464//cell part;GO:0043226//organelle;GO:0043227//membrane-bounded organelle;GO:0043229//intracellular organelle	GO:1901363//heterocyclic compound binding;GO:0001071//nucleic acid binding transcription factor activity;GO:0005488//binding;GO:0003700//sequence-specific DNA binding transcription factor activity;GO:0097159//organic cyclic compound binding;GO:0046983//protein dimerization activity;GO:0003677//DNA binding;GO:0003676//nucleic acid binding;GO:0005515//protein binding	GO:0008152//metabolic process;GO:0044271//cellular nitrogen compound biosynthetic process;GO:0006807//nitrogen compound metabolic process;GO:0010467//gene expression;GO:0032774//RNA biosynthetic process;GO:0009987//cellular process;GO:0090304//nucleic acid metabolic process;GO:0034641//cellular nitrogen compound metabolic process;GO:0043170//macromolecule metabolic process;GO:0044237//cellular me…
Gh_A04G0305	127.88	141.51	67.59	168.05	229.52	285.49	303.23	294.04	277.16	92.66	61.43	98.82	140.53	181.75	185.01	128.71	182.38	162.19	1164	1327	553	1434	2507	2494	2958	2280	2304	869.4	457	868	1486	1422	1317	1134	1619	1339	Gh_A04G0305	Gh_A04G0305	Ethylene-responsive transcription factor 4 [Source:UniProtKB/Swiss-Prot;Acc:O80340]	-	-	-	GO:0043227//membrane-bounded organelle;GO:0043231//intracellular membrane-bounded organelle;GO:0044428//nuclear part;GO:0043233//organelle lumen;GO:0070013//intracellular organelle lumen;GO:0005623//cell;GO:0044446//intracellular organelle part;GO:0044424//intracellular part;GO:0005654//nucleoplasm;GO:0044451//nucleoplasm part;GO:0043226//organelle;GO:0043229//intracellular organelle;GO:0005634//…	GO:0005488//binding;GO:0001071//nucleic acid binding transcription factor activity;GO:0003677//DNA binding;GO:0003700//sequence-specific DNA binding transcription factor activity;GO:1901363//heterocyclic compound binding;GO:0003676//nucleic acid binding;GO:0097159//organic cyclic compound binding	GO:1902532//negative regulation of intracellular signal transduction;GO:0090304//nucleic acid metabolic process;GO:0071704//organic substance metabolic process;GO:0010605//negative regulation of macromolecule metabolic process;GO:0031324//negative regulation of cellular metabolic process;GO:0034641//cellular nitrogen compound metabolic process;GO:0043170//macromolecule metabolic process;GO:200011…
Gh_A04G0316	1.65	1.56	1.71	1.02	1.65	1.5	0.71	1.28	1.29	4.22	1.76	4.59	1.33	1.3	2.26	1.03	0.88	1.09	34.11	33.21	31.76	19.86	41.02	29.69	15.75	22.58	24.41	90	29.69	91.54	32	23.1	36.51	20.67	17.68	20.4	Gh_A04G0316	Gh_A04G0316	Transcription factor TCP4 [Source:UniProtKB/Swiss-Prot;Acc:Q8LPR5]	-	-	-	GO:0005622//intracellular;GO:0043226//organelle;GO:0044424//intracellular part;GO:0005623//cell;GO:0043229//intracellular organelle;GO:0005634//nucleus;GO:0044464//cell part;GO:0043227//membrane-bounded organelle;GO:0043231//intracellular membrane-bounded organelle	GO:0001071//nucleic acid binding transcription factor activity;GO:0003676//nucleic acid binding;GO:1901363//heterocyclic compound binding;GO:0097159//organic cyclic compound binding;GO:0003700//sequence-specific DNA binding transcription factor activity;GO:0005488//binding;GO:0003677//DNA binding	GO:0009887//organ morphogenesis;GO:0044237//cellular metabolic process;GO:1901576//organic substance biosynthetic process;GO:0044767//single-organism developmental process;GO:0009889//regulation of biosynthetic process;GO:0010467//gene expression;GO:0034645//cellular macromolecule biosynthetic process;GO:0043170//macromolecule metabolic process;GO:0030154//cell differentiation;GO:0048856//anatomi…
Gh_A04G0319	0.95	1.18	1.72	0.92	0.82	0.93	0.8	1.36	0.42	0.58	0.84	1.02	0.54	0.35	0.34	0.49	0.58	0.3	32	41	52	29	33	30	29	39	13	20	23	33	21	10	9	16	19	9	Gh_A04G0319	Gh_A04G0319	Transcription factor GTE4 [Source:UniProtKB/Swiss-Prot;Acc:Q9LNC4]	-	-	-	GO:0043231//intracellular membrane-bounded organelle;GO:0043226//organelle;GO:0043227//membrane-bounded organelle;GO:0044464//cell part;GO:0005634//nucleus;GO:0005623//cell;GO:0044424//intracellular part;GO:0005622//intracellular;GO:0043229//intracellular organelle	GO:0005515//protein binding;GO:0005488//binding	GO:1901362//organic cyclic compound biosynthetic process;GO:0007275//multicellular organismal development;GO:0051252//regulation of RNA metabolic process;GO:0048522//positive regulation of cellular process;GO:0044238//primary metabolic process;GO:0010467//gene expression;GO:0019222//regulation of metabolic process;GO:0034645//cellular macromolecule biosynthetic process;GO:0006139//nucleobase-cont…
Gh_A04G0462	0	0	0	0	0	0	0	0	0	0	0	0	0	0	0	0	0	0	0	0	0	0	0	0	0	0	0	0	0	0	0	0	0	0	0	0	Gh_A04G0462	Gh_A04G0462	Nuclear transcription factor Y subunit A-10 [Source:UniProtKB/Swiss-Prot;Acc:Q8LFU0]	-	-	-	GO:0043234//protein complex;GO:0043231//intracellular membrane-bounded organelle;GO:0005623//cell;GO:0016602//CCAAT-binding factor complex;GO:0044428//nuclear part;GO:0005667//transcription factor complex;GO:0044424//intracellular part;GO:0043227//membrane-bounded organelle;GO:0043229//intracellular organelle;GO:0090575//RNA polymerase II transcription factor complex;GO:0044446//intracellular org…	GO:0003700//sequence-specific DNA binding transcription factor activity;GO:0003677//DNA binding;GO:0097159//organic cyclic compound binding;GO:0003676//nucleic acid binding;GO:1901363//heterocyclic compound binding;GO:0005488//binding;GO:0001071//nucleic acid binding transcription factor activity	GO:0009059//macromolecule biosynthetic process;GO:0018130//heterocycle biosynthetic process;GO:0006351//transcription, DNA-templated;GO:0080090//regulation of primary metabolic process;GO:0050794//regulation of cellular process;GO:0009987//cellular process;GO:0019222//regulation of metabolic process;GO:0065007//biological regulation;GO:1903506//regulation of nucleic acid-templated transcription;G…
Gh_A04G0530	1.74	2.38	2.9	2.55	2.07	1.47	1.18	1.24	1.48	1.6	1.65	1.84	1.23	1.78	1.12	1.92	1.14	0.99	52.9	74.48	79.2	72.67	75.56	43	38.5	32.16	41.02	50	41.06	53.96	43.52	46.4	26.53	56.45	33.69	27.4	Gh_A04G0530	Gh_A04G0530	Basic-leucine zipper (bZIP) transcription factor family protein [Source:TAIR;Acc:AT1G19490]	-	-	-	-	GO:0001071//nucleic acid binding transcription factor activity;GO:0043565//sequence-specific DNA binding;GO:0003676//nucleic acid binding;GO:0005488//binding;GO:0003677//DNA binding;GO:0003700//sequence-specific DNA binding transcription factor activity;GO:1901363//heterocyclic compound binding;GO:0097159//organic cyclic compound binding	GO:1903506//regulation of nucleic acid-templated transcription;GO:0065007//biological regulation;GO:0060255//regulation of macromolecule metabolic process;GO:0009889//regulation of biosynthetic process;GO:0051171//regulation of nitrogen compound metabolic process;GO:0019219//regulation of nucleobase-containing compound metabolic process;GO:2001141//regulation of RNA biosynthetic process;GO:001055…
Gh_A04G0545	0	0	0	0	0	0	0	0	0	0	0	0	0	0	0	0	0	0	0	0	0	0	0	0	0	0	0	0	0	0	0	0	0	0	0	0	Gh_A04G0545	Gh_A04G0545	Ethylene-responsive transcription factor ERF024 [Source:UniProtKB/Swiss-Prot;Acc:Q9SJR0]	-	-	-	GO:0043229//intracellular organelle;GO:0044464//cell part;GO:0043231//intracellular membrane-bounded organelle;GO:0043227//membrane-bounded organelle;GO:0043226//organelle;GO:0005622//intracellular;GO:0005634//nucleus;GO:0005623//cell;GO:0044424//intracellular part	GO:0097159//organic cyclic compound binding;GO:0001071//nucleic acid binding transcription factor activity;GO:0003676//nucleic acid binding;GO:0005488//binding;GO:0003700//sequence-specific DNA binding transcription factor activity;GO:1901363//heterocyclic compound binding;GO:0003677//DNA binding	GO:0031323//regulation of cellular metabolic process;GO:0060255//regulation of macromolecule metabolic process;GO:0031326//regulation of cellular biosynthetic process;GO:0019222//regulation of metabolic process;GO:0051716//cellular response to stimulus;GO:0032774//RNA biosynthetic process;GO:0006952//defense response;GO:1903506//regulation of nucleic acid-templated transcription;GO:0071704//organ…
Gh_A04G0577	0.19	0	0.65	0.93	0.81	0	0.09	0	0.21	0	0	0.2	0.08	0.11	0.25	0.7	0.2	0.32	2	0	6	9	10	0	1	0	2	0	0	2	1	1	2	7	2	3	Gh_A04G0577	Gh_A04G0577	PLATZ transcription factor family protein [Source:TAIR;Acc:AT2G27930]	-	-	-	-	-	GO:0008150//biological_process
Gh_A04G0605	0	0	0	0	0	0	0	0	0	0	0	0	0	0	0	0	0	0	0	0	0	0	0	0	0	0	0	0	0	0	0	0	0	0	0	0	Gh_A04G0605	Gh_A04G0605	Transcription factor bHLH144 [Source:UniProtKB/Swiss-Prot;Acc:Q9ASX9]	-	-	-	GO:0043226//organelle;GO:0005622//intracellular;GO:0005623//cell;GO:0044464//cell part;GO:0043227//membrane-bounded organelle;GO:0044424//intracellular part;GO:0043231//intracellular membrane-bounded organelle;GO:0043229//intracellular organelle;GO:0005634//nucleus	GO:0003677//DNA binding;GO:0003700//sequence-specific DNA binding transcription factor activity;GO:0097159//organic cyclic compound binding;GO:0001071//nucleic acid binding transcription factor activity;GO:0003676//nucleic acid binding;GO:0005488//binding;GO:1901363//heterocyclic compound binding;GO:0005515//protein binding;GO:0046983//protein dimerization activity	GO:0051171//regulation of nitrogen compound metabolic process;GO:0044249//cellular biosynthetic process;GO:0006807//nitrogen compound metabolic process;GO:0046483//heterocycle metabolic process;GO:0031326//regulation of cellular biosynthetic process;GO:0010556//regulation of macromolecule biosynthetic process;GO:0032774//RNA biosynthetic process;GO:0010468//regulation of gene expression;GO:003132…
Gh_A04G0634	0	0	0	0	0	0	0	0.07	0	0	0	0	0	0	0	0	0	0	0	0	0	0	0	0	0	1	0	0	0	0	0	0	0	0	0	0	Gh_A04G0634	Gh_A04G0634	NAC transcription factor 25 [Source:UniProtKB/Swiss-Prot;Acc:Q8GY42]	-	-	-	GO:0043226//organelle;GO:0044424//intracellular part;GO:0044464//cell part;GO:0043229//intracellular organelle;GO:0005623//cell;GO:0005622//intracellular;GO:0043227//membrane-bounded organelle;GO:0005634//nucleus;GO:0043231//intracellular membrane-bounded organelle	GO:0003700//sequence-specific DNA binding transcription factor activity;GO:0001071//nucleic acid binding transcription factor activity;GO:0097159//organic cyclic compound binding;GO:1901363//heterocyclic compound binding;GO:0005488//binding;GO:0003677//DNA binding;GO:0003676//nucleic acid binding	GO:0019222//regulation of metabolic process;GO:0044238//primary metabolic process;GO:0097659//nucleic acid-templated transcription;GO:0044237//cellular metabolic process;GO:0046483//heterocycle metabolic process;GO:0044249//cellular biosynthetic process;GO:0006725//cellular aromatic compound metabolic process;GO:0010556//regulation of macromolecule biosynthetic process;GO:0006139//nucleobase-cont…
Gh_A04G0658	27.43	34.04	28.38	30.25	31.4	28.3	15.33	16.59	19.96	16.86	21.36	17.45	16.27	13.94	14.09	27.14	17.01	16.58	658.65	842.28	612.71	681.02	904.99	652.24	394.5	339.31	437.68	417.48	419.25	404.36	453.96	287.75	264.66	630.85	398.49	361.2	Gh_A04G0658	Gh_A04G0658	WRKY transcription factor 44 [Source:UniProtKB/Swiss-Prot;Acc:Q9ZUU0]	-	-	-	GO:0043229//intracellular organelle;GO:0005623//cell;GO:0043227//membrane-bounded organelle;GO:0005622//intracellular;GO:0005634//nucleus;GO:0044464//cell part;GO:0043231//intracellular membrane-bounded organelle;GO:0043226//organelle;GO:0044424//intracellular part	GO:0003700//sequence-specific DNA binding transcription factor activity;GO:0043565//sequence-specific DNA binding;GO:0003676//nucleic acid binding;GO:0005488//binding;GO:0001071//nucleic acid binding transcription factor activity;GO:0097159//organic cyclic compound binding;GO:0003677//DNA binding;GO:1901363//heterocyclic compound binding	GO:0045165//cell fate commitment;GO:0009913//epidermal cell differentiation;GO:0009889//regulation of biosynthetic process;GO:0044260//cellular macromolecule metabolic process;GO:0010468//regulation of gene expression;GO:0003006//developmental process involved in reproduction;GO:0006351//transcription, DNA-templated;GO:0060429//epithelium development;GO:0009957//epidermal cell fate specification;…
Gh_A04G0705	17.43	18.53	11.56	11.06	17.67	20.52	26.74	21.3	19.65	12.11	9.13	13.16	7.34	11.48	10.6	8.49	7.26	10.79	319.98	350.38	190.82	190.31	389.19	361.62	526.16	333.18	329.44	229.08	137.02	233.24	156.64	181.22	152.14	150.86	129.9	179.59	Gh_A04G0705	Gh_A04G0705	Transcription factor AS1 [Source:UniProtKB/Swiss-Prot;Acc:O80931]	-	-	-	GO:0070013//intracellular organelle lumen;GO:0000793//condensed chromosome;GO:0005634//nucleus;GO:0005694//chromosome;GO:0043229//intracellular organelle;GO:0044446//intracellular organelle part;GO:0044428//nuclear part;GO:0031981//nuclear lumen;GO:0044422//organelle part;GO:0005730//nucleolus;GO:0005622//intracellular;GO:0031974//membrane-enclosed lumen;GO:0043226//organelle;GO:0005623//cell;GO:…	GO:0003700//sequence-specific DNA binding transcription factor activity;GO:0042802//identical protein binding;GO:0003677//DNA binding;GO:0003682//chromatin binding;GO:0003676//nucleic acid binding;GO:0046983//protein dimerization activity;GO:1901363//heterocyclic compound binding;GO:0042803//protein homodimerization activity;GO:0005488//binding;GO:0005515//protein binding;GO:0001071//nucleic acid…	GO:0019219//regulation of nucleobase-containing compound metabolic process;GO:0010558//negative regulation of macromolecule biosynthetic process;GO:0010467//gene expression;GO:1901576//organic substance biosynthetic process;GO:0044699//single-organism process;GO:0045088//regulation of innate immune response;GO:0009965//leaf morphogenesis;GO:0009651//response to salt stress;GO:0048367//shoot syste…
Gh_A04G0709	0.07	0	0	0.07	0	0	0	0.08	0	0.13	0.08	0.07	0	0.08	0.17	0	0	0	1	0	0	1	0	0	0	1	0	2	1	1	0	1	2	0	0	0	Gh_A04G0709	Gh_A04G0709	Probable WRKY transcription factor 49 [Source:UniProtKB/Swiss-Prot;Acc:Q9FHR7]	-	-	-	GO:0005622//intracellular;GO:0044424//intracellular part;GO:0043226//organelle;GO:0043231//intracellular membrane-bounded organelle;GO:0005623//cell;GO:0005634//nucleus;GO:0043227//membrane-bounded organelle;GO:0044464//cell part;GO:0043229//intracellular organelle	GO:0043565//sequence-specific DNA binding;GO:0005488//binding;GO:0003700//sequence-specific DNA binding transcription factor activity;GO:0001071//nucleic acid binding transcription factor activity;GO:0003676//nucleic acid binding;GO:0003677//DNA binding;GO:1901363//heterocyclic compound binding;GO:0097159//organic cyclic compound binding	GO:0031326//regulation of cellular biosynthetic process;GO:0044238//primary metabolic process;GO:0034641//cellular nitrogen compound metabolic process;GO:0009889//regulation of biosynthetic process;GO:1901362//organic cyclic compound biosynthetic process;GO:0019219//regulation of nucleobase-containing compound metabolic process;GO:0050789//regulation of biological process;GO:0051171//regulation o…
Gh_A04G0769	0	0	0	0	0	0	0	0	0	0	0	0	0	0	0	0	0	0	0	0	0	0	0	0	0	0	0	0	0	0	0	0	0	0	0	0	Gh_A04G0769	Gh_A04G0769	bZIP transcription factor 60 [Source:UniProtKB/Swiss-Prot;Acc:Q9C7S0]	-	-	-	GO:0005737//cytoplasm;GO:0044432//endoplasmic reticulum part;GO:0005623//cell;GO:0044425//membrane part;GO:0044422//organelle part;GO:0098588//bounding membrane of organelle;GO:0005634//nucleus;GO:0031090//organelle membrane;GO:0044424//intracellular part;GO:0012505//endomembrane system;GO:0043226//organelle;GO:0042175//nuclear outer membrane-endoplasmic reticulum membrane network;GO:0098589//mem…	GO:0097159//organic cyclic compound binding;GO:0001071//nucleic acid binding transcription factor activity;GO:1901363//heterocyclic compound binding;GO:0043565//sequence-specific DNA binding;GO:0003700//sequence-specific DNA binding transcription factor activity;GO:0003677//DNA binding;GO:0005488//binding;GO:0003676//nucleic acid binding	GO:0065007//biological regulation;GO:0016070//RNA metabolic process;GO:0034976//response to endoplasmic reticulum stress;GO:0051716//cellular response to stimulus;GO:0070887//cellular response to chemical stimulus;GO:0044238//primary metabolic process;GO:0044763//single-organism cellular process;GO:0030968//endoplasmic reticulum unfolded protein response;GO:0019219//regulation of nucleobase-conta…
Gh_A04G0770	0	0	0	0	0	0	0	0	0	0	0	0	0	0	0	0	0	0	0	0	0	0	0	0	0	0	0	0	0	0	0	0	0	0	0	0	Gh_A04G0770	Gh_A04G0770	bZIP transcription factor 60 [Source:UniProtKB/Swiss-Prot;Acc:Q9C7S0]	-	-	-	GO:0005737//cytoplasm;GO:0044432//endoplasmic reticulum part;GO:0005623//cell;GO:0044425//membrane part;GO:0044422//organelle part;GO:0098588//bounding membrane of organelle;GO:0005634//nucleus;GO:0031090//organelle membrane;GO:0044424//intracellular part;GO:0012505//endomembrane system;GO:0043226//organelle;GO:0042175//nuclear outer membrane-endoplasmic reticulum membrane network;GO:0098589//mem…	GO:0097159//organic cyclic compound binding;GO:0001071//nucleic acid binding transcription factor activity;GO:1901363//heterocyclic compound binding;GO:0043565//sequence-specific DNA binding;GO:0003700//sequence-specific DNA binding transcription factor activity;GO:0003677//DNA binding;GO:0005488//binding;GO:0003676//nucleic acid binding	GO:0065007//biological regulation;GO:0016070//RNA metabolic process;GO:0034976//response to endoplasmic reticulum stress;GO:0051716//cellular response to stimulus;GO:0070887//cellular response to chemical stimulus;GO:0044238//primary metabolic process;GO:0044763//single-organism cellular process;GO:0030968//endoplasmic reticulum unfolded protein response;GO:0019219//regulation of nucleobase-conta…
Gh_A04G0781	3.38	2.07	1.34	2.2	2.96	3.89	3.31	2.53	2.56	3.51	2.69	1.84	2.44	3.22	1.72	4.75	3.13	3.43	47.67	30	17	29	50	52.55	50	30.33	33	51	31	25	40	39	19	64.85	43	43.82	Gh_A04G0781	Gh_A04G0781	Trihelix transcription factor GT-3b [Source:UniProtKB/Swiss-Prot;Acc:O80450]	-	-	-	GO:0031981//nuclear lumen;GO:0044424//intracellular part;GO:0032991//macromolecular complex;GO:0043228//non-membrane-bounded organelle;GO:0043232//intracellular non-membrane-bounded organelle;GO:0005730//nucleolus;GO:0044451//nucleoplasm part;GO:0044422//organelle part;GO:0044446//intracellular organelle part;GO:0005623//cell;GO:0044428//nuclear part;GO:0005634//nucleus;GO:0031974//membrane-enclo…	GO:0005488//binding;GO:0003676//nucleic acid binding;GO:0043565//sequence-specific DNA binding;GO:0044877//macromolecular complex binding;GO:0097159//organic cyclic compound binding;GO:1901363//heterocyclic compound binding;GO:0001071//nucleic acid binding transcription factor activity;GO:0003700//sequence-specific DNA binding transcription factor activity;GO:0003677//DNA binding;GO:0003682//chro…	GO:1901360//organic cyclic compound metabolic process;GO:0090304//nucleic acid metabolic process;GO:1901576//organic substance biosynthetic process;GO:0065007//biological regulation;GO:1901362//organic cyclic compound biosynthetic process;GO:2001141//regulation of RNA biosynthetic process;GO:0034654//nucleobase-containing compound biosynthetic process;GO:0046483//heterocycle metabolic process;GO:…
Gh_A04G0785	0	0.16	0	0.89	0.14	0.45	0.7	0.2	1.09	0	0	0.43	0	0	0	0	0	0.09	0	2	0	10	2	5.2	9	2	12	0	0	5	0	0	0	0	0	1	Gh_A04G0785	Gh_A04G0785	transcription factor-related [Source:TAIR;Acc:AT1G58330]	-	-	-	-	GO:0005488//binding;GO:1901363//heterocyclic compound binding;GO:0097159//organic cyclic compound binding;GO:0003676//nucleic acid binding;GO:0003677//DNA binding;GO:0043565//sequence-specific DNA binding	GO:0006725//cellular aromatic compound metabolic process;GO:0034645//cellular macromolecule biosynthetic process;GO:0044249//cellular biosynthetic process;GO:0044238//primary metabolic process;GO:0008152//metabolic process;GO:0044237//cellular metabolic process;GO:0034654//nucleobase-containing compound biosynthetic process;GO:0043170//macromolecule metabolic process;GO:0010467//gene expression;G…
Gh_A04G0798	5.18	4.65	4.87	3.64	4.99	4.81	5	3.67	5.07	5.01	4.77	4.98	5.18	6.44	5.45	6.28	5.73	4.9	186.36	172.02	157.29	122.8	215.42	165.87	192.69	112.52	166.32	185.81	140.14	172.63	216.23	198.91	153.32	218.49	200.77	159.7	Gh_A04G0798	Gh_A04G0798	Transcription factor bHLH140 [Source:UniProtKB/Swiss-Prot;Acc:Q9M041]	-	-	-	GO:0044464//cell part;GO:0005622//intracellular;GO:0043231//intracellular membrane-bounded organelle;GO:0044424//intracellular part;GO:0043227//membrane-bounded organelle;GO:0005634//nucleus;GO:0043229//intracellular organelle;GO:0005623//cell;GO:0043226//organelle	GO:0001882//nucleoside binding;GO:0005488//binding;GO:0032559//adenyl ribonucleotide binding;GO:0043167//ion binding;GO:0008409//5'-3' exonuclease activity;GO:0047627//adenylylsulfatase activity;GO:0003700//sequence-specific DNA binding transcription factor activity;GO:0004527//exonuclease activity;GO:0046872//metal ion binding;GO:0016817//hydrolase activity, acting on acid anhydrides;GO:0043168/…	GO:0016070//RNA metabolic process;GO:0006259//DNA metabolic process;GO:0010468//regulation of gene expression;GO:0019637//organophosphate metabolic process;GO:0019438//aromatic compound biosynthetic process;GO:2001141//regulation of RNA biosynthetic process;GO:0050789//regulation of biological process;GO:0050896//response to stimulus;GO:1901362//organic cyclic compound biosynthetic process;GO:005…
Gh_A04G0803	10.78	9.83	7.28	8.41	7.31	7.09	7.59	4.84	5.01	12.08	9.03	10.09	5.77	8.53	9.02	3.3	5.19	5.76	95.38	89.6	57.92	69.72	77.59	60.18	71.96	36.46	40.5	110.11	65.27	86.16	59.28	64.88	62.4	28.24	44.8	46.25	Gh_A04G0803	Gh_A04G0803	Transcription factor bHLH140 [Source:UniProtKB/Swiss-Prot;Acc:Q9M041]	-	-	-	GO:0044464//cell part;GO:0005622//intracellular;GO:0043231//intracellular membrane-bounded organelle;GO:0044424//intracellular part;GO:0043227//membrane-bounded organelle;GO:0005634//nucleus;GO:0043229//intracellular organelle;GO:0005623//cell;GO:0043226//organelle	GO:0001882//nucleoside binding;GO:0005488//binding;GO:0032559//adenyl ribonucleotide binding;GO:0043167//ion binding;GO:0008409//5'-3' exonuclease activity;GO:0047627//adenylylsulfatase activity;GO:0003700//sequence-specific DNA binding transcription factor activity;GO:0004527//exonuclease activity;GO:0046872//metal ion binding;GO:0016817//hydrolase activity, acting on acid anhydrides;GO:0043168/…	GO:0016070//RNA metabolic process;GO:0006259//DNA metabolic process;GO:0010468//regulation of gene expression;GO:0019637//organophosphate metabolic process;GO:0019438//aromatic compound biosynthetic process;GO:2001141//regulation of RNA biosynthetic process;GO:0050789//regulation of biological process;GO:0050896//response to stimulus;GO:1901362//organic cyclic compound biosynthetic process;GO:005…
Gh_A04G0856	0	0	0.16	0.15	0	0.15	0	0	0	0.41	0.17	0.37	0.3	0.08	0.45	0.15	0.22	0	0	0	2	2	0	2	0	0	0	6	2	5	5	1	5	2	3	0	Gh_A04G0856	Gh_A04G0856	Transcription factor PIF3 [Source:UniProtKB/Swiss-Prot;Acc:O80536]	Organismal Systems;Environmental Information Processing	Signal transduction;Environmental adaptation	ko04075//Plant hormone signal transduction;ko04712//Circadian rhythm - plant	GO:0043229//intracellular organelle;GO:0005623//cell;GO:0043226//organelle;GO:0043231//intracellular membrane-bounded organelle;GO:0043227//membrane-bounded organelle;GO:0044424//intracellular part;GO:0044464//cell part;GO:0005622//intracellular;GO:0005634//nucleus	GO:0042802//identical protein binding;GO:1901363//heterocyclic compound binding;GO:0097159//organic cyclic compound binding;GO:0003700//sequence-specific DNA binding transcription factor activity;GO:0005488//binding;GO:0003676//nucleic acid binding;GO:0046983//protein dimerization activity;GO:0001071//nucleic acid binding transcription factor activity;GO:0005515//protein binding;GO:0003677//DNA b…	GO:0009704//de-etiolation;GO:0090304//nucleic acid metabolic process;GO:0007602//phototransduction;GO:0070887//cellular response to chemical stimulus;GO:0009639//response to red or far red light;GO:0009628//response to abiotic stimulus;GO:0007154//cell communication;GO:0051716//cellular response to stimulus;GO:0019222//regulation of metabolic process;GO:0044260//cellular macromolecule metabolic p…
Gh_A04G0869	0.36	0.17	0	0.76	0.1	3.66	1.22	0.63	0.78	0	0.29	0.06	0.1	0.14	0	0.12	0.06	0.2	6	3	0	12	2	59	22	9	12	0	4	1	2	2	0	2	1	3	Gh_A04G0869	Gh_A04G0869	Ethylene-responsive transcription factor ERF113 [Source:UniProtKB/Swiss-Prot;Acc:Q9LYU3]	-	-	-	GO:0044464//cell part;GO:0044424//intracellular part;GO:0043229//intracellular organelle;GO:0005623//cell;GO:0043231//intracellular membrane-bounded organelle;GO:0005634//nucleus;GO:0043226//organelle;GO:0043227//membrane-bounded organelle;GO:0005622//intracellular	GO:0005488//binding;GO:0003676//nucleic acid binding;GO:0097159//organic cyclic compound binding;GO:0001071//nucleic acid binding transcription factor activity;GO:0003700//sequence-specific DNA binding transcription factor activity;GO:1901363//heterocyclic compound binding;GO:0003677//DNA binding	GO:1901362//organic cyclic compound biosynthetic process;GO:0044271//cellular nitrogen compound biosynthetic process;GO:0043170//macromolecule metabolic process;GO:0009266//response to temperature stimulus;GO:0019222//regulation of metabolic process;GO:0009409//response to cold;GO:0046483//heterocycle metabolic process;GO:0009725//response to hormone;GO:0009753//response to jasmonic acid;GO:00650…
Gh_A04G1090	0	0	0	0	0	0	0	0	0	0	0	0	0	0	0	0	0	0	0	0	0	0	0	0	0	0	0	0	0	0	0	0	0	0	0	0	Gh_A04G1090	Gh_A04G1090	Transcription factor bHLH25 [Source:UniProtKB/Swiss-Prot;Acc:Q9T072]	-	-	-	GO:0044464//cell part;GO:0043227//membrane-bounded organelle;GO:0044424//intracellular part;GO:0005634//nucleus;GO:0043229//intracellular organelle;GO:0005622//intracellular;GO:0005623//cell;GO:0043231//intracellular membrane-bounded organelle;GO:0043226//organelle	GO:0005515//protein binding;GO:1901363//heterocyclic compound binding;GO:0005488//binding;GO:0097159//organic cyclic compound binding;GO:0003700//sequence-specific DNA binding transcription factor activity;GO:0003677//DNA binding;GO:0001071//nucleic acid binding transcription factor activity;GO:0046983//protein dimerization activity;GO:0003676//nucleic acid binding	GO:0032774//RNA biosynthetic process;GO:0006351//transcription, DNA-templated;GO:0050794//regulation of cellular process;GO:0051171//regulation of nitrogen compound metabolic process;GO:0016070//RNA metabolic process;GO:1903506//regulation of nucleic acid-templated transcription;GO:0034641//cellular nitrogen compound metabolic process;GO:0044249//cellular biosynthetic process;GO:0019438//aromatic…
Gh_A04G1091	0	0	0	0	0	0	0	0	0	0.06	0	0	0	0	0	0.06	0	0	0	0	0	0	0	0	0	0	0	1	0	0	0	0	0	1	0	0	Gh_A04G1091	Gh_A04G1091	Transcription factor bHLH25 [Source:UniProtKB/Swiss-Prot;Acc:Q9T072]	-	-	-	GO:0044464//cell part;GO:0043227//membrane-bounded organelle;GO:0044424//intracellular part;GO:0005634//nucleus;GO:0043229//intracellular organelle;GO:0005622//intracellular;GO:0005623//cell;GO:0043231//intracellular membrane-bounded organelle;GO:0043226//organelle	GO:0005515//protein binding;GO:1901363//heterocyclic compound binding;GO:0005488//binding;GO:0097159//organic cyclic compound binding;GO:0003700//sequence-specific DNA binding transcription factor activity;GO:0003677//DNA binding;GO:0001071//nucleic acid binding transcription factor activity;GO:0046983//protein dimerization activity;GO:0003676//nucleic acid binding	GO:0032774//RNA biosynthetic process;GO:0006351//transcription, DNA-templated;GO:0050794//regulation of cellular process;GO:0051171//regulation of nitrogen compound metabolic process;GO:0016070//RNA metabolic process;GO:1903506//regulation of nucleic acid-templated transcription;GO:0034641//cellular nitrogen compound metabolic process;GO:0044249//cellular biosynthetic process;GO:0019438//aromatic…
Gh_A04G1120	7.98	6.21	6.86	3.64	4.09	3.81	4.96	3.83	4.75	6.06	5.14	4.95	2.83	3.52	4.85	2.99	2.69	1.93	200.31	160.43	154.82	85.56	123.08	91.88	133.42	81.94	108.79	156.84	105.4	119.95	82.45	75.92	95.18	72.64	65.72	43.88	Gh_A04G1120	Gh_A04G1120	Transcription factor TCP8 [Source:UniProtKB/Swiss-Prot;Acc:Q9C518]	-	-	-	GO:0043231//intracellular membrane-bounded organelle;GO:0005622//intracellular;GO:0044464//cell part;GO:0044424//intracellular part;GO:0043229//intracellular organelle;GO:0005634//nucleus;GO:0043226//organelle;GO:0043227//membrane-bounded organelle;GO:0005623//cell	GO:1901363//heterocyclic compound binding;GO:0097159//organic cyclic compound binding;GO:0005488//binding;GO:0003677//DNA binding;GO:0003676//nucleic acid binding;GO:0044212//transcription regulatory region DNA binding;GO:0001067//regulatory region nucleic acid binding;GO:0001071//nucleic acid binding transcription factor activity;GO:0003700//sequence-specific DNA binding transcription factor act…	GO:0019222//regulation of metabolic process;GO:0009058//biosynthetic process;GO:0009059//macromolecule biosynthetic process;GO:0006355//regulation of transcription, DNA-templated;GO:0050794//regulation of cellular process;GO:0010467//gene expression;GO:0071704//organic substance metabolic process;GO:0060255//regulation of macromolecule metabolic process;GO:0019438//aromatic compound biosynthetic …
Gh_A04G1189	0	0	0	0	0	0	0	0	0	0	0	0	0.14	0	0	0	0	0	0	0	0	0	0	0	0	0	0	0	0	0	1	0	0	0	0	0	Gh_A04G1189	Gh_A04G1189	Transcription factor UPBEAT1 [Source:UniProtKB/Swiss-Prot;Acc:O22901]	-	-	-	GO:0005622//intracellular;GO:0005623//cell;GO:0043227//membrane-bounded organelle;GO:0044464//cell part;GO:0043231//intracellular membrane-bounded organelle;GO:0043226//organelle;GO:0044424//intracellular part;GO:0043229//intracellular organelle;GO:0005634//nucleus	GO:0005515//protein binding;GO:0005488//binding;GO:1901363//heterocyclic compound binding;GO:0046983//protein dimerization activity;GO:0001071//nucleic acid binding transcription factor activity;GO:0003677//DNA binding;GO:0097159//organic cyclic compound binding;GO:0003676//nucleic acid binding;GO:0003700//sequence-specific DNA binding transcription factor activity	GO:0044767//single-organism developmental process;GO:0043170//macromolecule metabolic process;GO:0030154//cell differentiation;GO:0031326//regulation of cellular biosynthetic process;GO:0060255//regulation of macromolecule metabolic process;GO:0018130//heterocycle biosynthetic process;GO:0048869//cellular developmental process;GO:2000280//regulation of root development;GO:0050789//regulation of b…
Gh_A04G1224	5.15	6.26	7.2	6.9	4.89	4.55	3.34	3.01	3.12	3.53	3.9	3.59	3.11	2.79	3.14	4.85	3.03	3.08	262	328	329	329.23	298.61	222	182.03	130.47	144.98	185	162	176	183.99	121.9	125	239	150.48	142	Gh_A04G1224	Gh_A04G1224	winged-helix DNA-binding transcription factor family protein [Source:TAIR;Acc:AT5G08780]	-	-	-	GO:0043226//organelle;GO:0043229//intracellular organelle;GO:0044446//intracellular organelle part;GO:0043227//membrane-bounded organelle;GO:0032993//protein-DNA complex;GO:0044815//DNA packaging complex;GO:0005694//chromosome;GO:0044422//organelle part;GO:0000785//chromatin;GO:0044464//cell part;GO:1990104//DNA bending complex;GO:0044427//chromosomal part;GO:0005622//intracellular;GO:0043234//pr…	GO:0005488//binding;GO:0003677//DNA binding;GO:1901363//heterocyclic compound binding;GO:0003676//nucleic acid binding;GO:0097159//organic cyclic compound binding	GO:0034622//cellular macromolecular complex assembly;GO:0044085//cellular component biogenesis;GO:0006996//organelle organization;GO:0006325//chromatin organization;GO:0071822//protein complex subunit organization;GO:0006323//DNA packaging;GO:0006334//nucleosome assembly;GO:0009987//cellular process;GO:0065004//protein-DNA complex assembly;GO:0031497//chromatin assembly;GO:0006333//chromatin asse…
Gh_A04G1269	7.8	7.44	5.79	6.92	7.29	6.8	5.18	7.45	7.06	8.87	7.74	8.82	6.39	8.09	6.04	6.23	6.8	7.11	194.92	191.5	130.12	162.12	218.79	163.16	138.63	158.55	161.11	228.46	158.02	212.76	185.58	173.75	117.96	150.77	165.82	161.24	Gh_A04G1269	Gh_A04G1269	Probable WRKY transcription factor 4 [Source:UniProtKB/Swiss-Prot;Acc:Q9XI90]	-	-	-	GO:0005623//cell;GO:0005634//nucleus;GO:0043231//intracellular membrane-bounded organelle;GO:0044424//intracellular part;GO:0043229//intracellular organelle;GO:0043227//membrane-bounded organelle;GO:0005622//intracellular;GO:0044464//cell part;GO:0043226//organelle	GO:0043169//cation binding;GO:0097159//organic cyclic compound binding;GO:0044212//transcription regulatory region DNA binding;GO:0005488//binding;GO:0003677//DNA binding;GO:0003676//nucleic acid binding;GO:1901363//heterocyclic compound binding;GO:0043565//sequence-specific DNA binding;GO:0043167//ion binding;GO:0003700//sequence-specific DNA binding transcription factor activity;GO:0000975//reg…	GO:0048583//regulation of response to stimulus;GO:1900424//regulation of defense response to bacterium;GO:2000112//regulation of cellular macromolecule biosynthetic process;GO:1900150//regulation of defense response to fungus;GO:0050794//regulation of cellular process;GO:0051171//regulation of nitrogen compound metabolic process;GO:0006351//transcription, DNA-templated;GO:0031323//regulation of c…
Gh_A04G1337	0	0	0	0	0	0	0	0	0	0	0	0	0	0	0	0	0	0	0	0	0	0	0	0	0	0	0	0	0	0	0	0	0	0	0	0	Gh_A04G1337	Gh_A04G1337	K-box region and MADS-box transcription factor family protein [Source:TAIR;Acc:AT5G65060]	-	-	-	GO:0005623//cell;GO:0005634//nucleus;GO:0044464//cell part;GO:0043226//organelle;GO:0043229//intracellular organelle;GO:0005622//intracellular;GO:0043227//membrane-bounded organelle;GO:0044424//intracellular part;GO:0043231//intracellular membrane-bounded organelle	GO:0097159//organic cyclic compound binding;GO:1901363//heterocyclic compound binding;GO:0003700//sequence-specific DNA binding transcription factor activity;GO:0003676//nucleic acid binding;GO:0003677//DNA binding;GO:0005488//binding;GO:0046983//protein dimerization activity;GO:0005515//protein binding;GO:0001071//nucleic acid binding transcription factor activity	GO:0044271//cellular nitrogen compound biosynthetic process;GO:0071704//organic substance metabolic process;GO:0051252//regulation of RNA metabolic process;GO:2000112//regulation of cellular macromolecule biosynthetic process;GO:0010048//vernalization response;GO:1903506//regulation of nucleic acid-templated transcription;GO:0009058//biosynthetic process;GO:0051241//negative regulation of multice…
Gh_A04G1339	0	0	0	0	0	0	0	0	0	0	0	0	0	0	0	0.2	0	0.11	0	0	0	0	0	0	0	0	0	0	0	0	0	0	0	2	0	1	Gh_A04G1339	Gh_A04G1339	K-box region and MADS-box transcription factor family protein [Source:TAIR;Acc:AT5G65060]	-	-	-	GO:0005623//cell;GO:0005634//nucleus;GO:0044464//cell part;GO:0043226//organelle;GO:0043229//intracellular organelle;GO:0005622//intracellular;GO:0043227//membrane-bounded organelle;GO:0044424//intracellular part;GO:0043231//intracellular membrane-bounded organelle	GO:0097159//organic cyclic compound binding;GO:1901363//heterocyclic compound binding;GO:0003700//sequence-specific DNA binding transcription factor activity;GO:0003676//nucleic acid binding;GO:0003677//DNA binding;GO:0005488//binding;GO:0046983//protein dimerization activity;GO:0005515//protein binding;GO:0001071//nucleic acid binding transcription factor activity	GO:0044271//cellular nitrogen compound biosynthetic process;GO:0071704//organic substance metabolic process;GO:0051252//regulation of RNA metabolic process;GO:2000112//regulation of cellular macromolecule biosynthetic process;GO:0010048//vernalization response;GO:1903506//regulation of nucleic acid-templated transcription;GO:0009058//biosynthetic process;GO:0051241//negative regulation of multice…
Gh_A04G1351	0	0	0	0	0	0	0	0	0	0	0.06	0.15	0	0	0	0	0	0.05	0	0	0	0	0	0	0	0	0	0	1	3	0	0	0	0	0	1	Gh_A04G1351	Gh_A04G1351	AP2-like ethylene-responsive transcription factor At1g16060 [Source:UniProtKB/Swiss-Prot;Acc:Q94AN4]	-	-	-	GO:0044464//cell part;GO:0043231//intracellular membrane-bounded organelle;GO:0005622//intracellular;GO:0043226//organelle;GO:0043227//membrane-bounded organelle;GO:0044424//intracellular part;GO:0005623//cell;GO:0005634//nucleus;GO:0043229//intracellular organelle	GO:0000981//sequence-specific DNA binding RNA polymerase II transcription factor activity;GO:1901363//heterocyclic compound binding;GO:0003676//nucleic acid binding;GO:0097159//organic cyclic compound binding;GO:0005488//binding;GO:0003700//sequence-specific DNA binding transcription factor activity;GO:0001071//nucleic acid binding transcription factor activity;GO:0003677//DNA binding	GO:0040008//regulation of growth;GO:1901700//response to oxygen-containing compound;GO:0044700//single organism signaling;GO:0009651//response to salt stress;GO:0006366//transcription from RNA polymerase II promoter;GO:2000026//regulation of multicellular organismal development;GO:0046889//positive regulation of lipid biosynthetic process;GO:1900140//regulation of seedling development;GO:0006725/…
Gh_A04G1375	3.67	3.83	6.81	5.08	4.53	3.68	3.43	3.51	5.96	6.53	4.99	6.34	4.22	3.96	6.96	2.81	3.07	3.75	27	29	45	35	39.97	26	27	22	40	49.52	30	45	36.02	25	40	20	22	25	Gh_A04G1375	Gh_A04G1375	Ethylene-responsive transcription factor ERF070 [Source:UniProtKB/Swiss-Prot;Acc:Q9C995]	-	-	-	GO:0044424//intracellular part;GO:0043227//membrane-bounded organelle;GO:0044464//cell part;GO:0043226//organelle;GO:0005622//intracellular;GO:0005634//nucleus;GO:0043231//intracellular membrane-bounded organelle;GO:0005623//cell;GO:0043229//intracellular organelle	GO:0097159//organic cyclic compound binding;GO:0005488//binding;GO:0003677//DNA binding;GO:0003700//sequence-specific DNA binding transcription factor activity;GO:0003676//nucleic acid binding;GO:1901363//heterocyclic compound binding;GO:0001071//nucleic acid binding transcription factor activity	GO:0043170//macromolecule metabolic process;GO:0050794//regulation of cellular process;GO:0071310//cellular response to organic substance;GO:0009725//response to hormone;GO:0044763//single-organism cellular process;GO:0044237//cellular metabolic process;GO:0006139//nucleobase-containing compound metabolic process;GO:2001141//regulation of RNA biosynthetic process;GO:0050789//regulation of biologi…
Gh_A04G1445	5.21	4.94	4.99	5.23	5.35	3.91	3.45	3.49	5.04	5.05	4.67	5.08	3.97	3.81	2.25	3.44	2.98	4.74	86	84	74	81	106	62	61	49.09	76	86	63	81	76.22	54	29	55	48	71	Gh_A04G1445	Gh_A04G1445	B3 domain-containing transcription factor VRN1 [Source:UniProtKB/Swiss-Prot;Acc:Q8L3W1]	-	-	-	GO:0005623//cell;GO:0044422//organelle part;GO:0044464//cell part;GO:0044424//intracellular part;GO:0043229//intracellular organelle;GO:0043226//organelle;GO:0043227//membrane-bounded organelle;GO:0031981//nuclear lumen;GO:0005622//intracellular;GO:0005634//nucleus;GO:0070013//intracellular organelle lumen;GO:0044428//nuclear part;GO:0044446//intracellular organelle part;GO:0031974//membrane-encl…	GO:1901363//heterocyclic compound binding;GO:0003677//DNA binding;GO:0097159//organic cyclic compound binding;GO:0005488//binding;GO:0003676//nucleic acid binding	GO:2000112//regulation of cellular macromolecule biosynthetic process;GO:0006139//nucleobase-containing compound metabolic process;GO:0050794//regulation of cellular process;GO:0006355//regulation of transcription, DNA-templated;GO:0019438//aromatic compound biosynthetic process;GO:0051252//regulation of RNA metabolic process;GO:0009987//cellular process;GO:0034654//nucleobase-containing compound…
Gh_A04G1446	2.28	2.17	2.84	3.46	1.24	2.16	3.22	3.56	2.73	1.34	0.59	0.5	0.82	1.53	0.48	1.1	0.49	1	43	42	48	61	28	39	65	57	47	26	9	9	18	24.71	7	20	9	17	Gh_A04G1446	Gh_A04G1446	B3 domain-containing transcription factor VRN1 [Source:UniProtKB/Swiss-Prot;Acc:Q8L3W1]	-	-	-	GO:0005623//cell;GO:0044422//organelle part;GO:0044464//cell part;GO:0044424//intracellular part;GO:0043229//intracellular organelle;GO:0043226//organelle;GO:0043227//membrane-bounded organelle;GO:0031981//nuclear lumen;GO:0005622//intracellular;GO:0005634//nucleus;GO:0070013//intracellular organelle lumen;GO:0044428//nuclear part;GO:0044446//intracellular organelle part;GO:0031974//membrane-encl…	GO:1901363//heterocyclic compound binding;GO:0003677//DNA binding;GO:0097159//organic cyclic compound binding;GO:0005488//binding;GO:0003676//nucleic acid binding	GO:2000112//regulation of cellular macromolecule biosynthetic process;GO:0006139//nucleobase-containing compound metabolic process;GO:0050794//regulation of cellular process;GO:0006355//regulation of transcription, DNA-templated;GO:0019438//aromatic compound biosynthetic process;GO:0051252//regulation of RNA metabolic process;GO:0009987//cellular process;GO:0034654//nucleobase-containing compound…
Gh_A05G0024	0	0	0	0.11	0	0.05	0.05	0	0.06	0.15	0.31	0	0.04	0.06	0	0	0	0	0	0	0	2	0	1	1	0	1	3	5	0	1	1	0	0	0	0	Gh_A05G0024	Gh_A05G0024	AP2-like ethylene-responsive transcription factor At1g16060 [Source:UniProtKB/Swiss-Prot;Acc:Q94AN4]	-	-	-	GO:0044464//cell part;GO:0043231//intracellular membrane-bounded organelle;GO:0005622//intracellular;GO:0043226//organelle;GO:0043227//membrane-bounded organelle;GO:0044424//intracellular part;GO:0005623//cell;GO:0005634//nucleus;GO:0043229//intracellular organelle	GO:0000981//sequence-specific DNA binding RNA polymerase II transcription factor activity;GO:1901363//heterocyclic compound binding;GO:0003676//nucleic acid binding;GO:0097159//organic cyclic compound binding;GO:0005488//binding;GO:0003700//sequence-specific DNA binding transcription factor activity;GO:0001071//nucleic acid binding transcription factor activity;GO:0003677//DNA binding	GO:0040008//regulation of growth;GO:1901700//response to oxygen-containing compound;GO:0044700//single organism signaling;GO:0009651//response to salt stress;GO:0006366//transcription from RNA polymerase II promoter;GO:2000026//regulation of multicellular organismal development;GO:0046889//positive regulation of lipid biosynthetic process;GO:1900140//regulation of seedling development;GO:0006725/…
Gh_A05G0089	3.1	2.54	1.72	3.41	4.11	3.83	2.62	3.52	4.03	5.44	5.09	4.81	3.5	2.7	3.46	2.6	2.78	1.49	32	27	16	33	51	38	29	31	38	58	43	48	42	24	28	26	28	14	Gh_A05G0089	Gh_A05G0089	Ethylene-responsive transcription factor WIN1 [Source:UniProtKB/Swiss-Prot;Acc:Q9XI33]	-	-	-	GO:0043231//intracellular membrane-bounded organelle;GO:0043227//membrane-bounded organelle;GO:0044464//cell part;GO:0005623//cell;GO:0043229//intracellular organelle;GO:0043226//organelle;GO:0005622//intracellular;GO:0044424//intracellular part;GO:0005634//nucleus	GO:0003677//DNA binding;GO:1901363//heterocyclic compound binding;GO:0043565//sequence-specific DNA binding;GO:0005488//binding;GO:0001071//nucleic acid binding transcription factor activity;GO:0097159//organic cyclic compound binding;GO:0003676//nucleic acid binding;GO:0003700//sequence-specific DNA binding transcription factor activity	GO:0008152//metabolic process;GO:0044237//cellular metabolic process;GO:0009889//regulation of biosynthetic process;GO:2001141//regulation of RNA biosynthetic process;GO:1901576//organic substance biosynthetic process;GO:0009414//response to water deprivation;GO:0007165//signal transduction;GO:1901362//organic cyclic compound biosynthetic process;GO:0032870//cellular response to hormone stimulus;…
Gh_A05G0119	0	0	0	0	0	0	0	0	0	0	0	0	0	0	0	0	0	0	0	0	0	0	0	0	0	0	0	0	0	0	0	0	0	0	0	0	Gh_A05G0119	Gh_A05G0119	AP2/ERF and B3 domain-containing transcription factor At1g50680 [Source:UniProtKB/Swiss-Prot;Acc:Q9C6P5]	-	-	-	GO:0005623//cell;GO:0005634//nucleus;GO:0043226//organelle;GO:0044464//cell part;GO:0005622//intracellular;GO:0043231//intracellular membrane-bounded organelle;GO:0044424//intracellular part;GO:0043229//intracellular organelle;GO:0043227//membrane-bounded organelle	GO:0003676//nucleic acid binding;GO:0005488//binding;GO:0003677//DNA binding;GO:0003700//sequence-specific DNA binding transcription factor activity;GO:0001071//nucleic acid binding transcription factor activity;GO:1901363//heterocyclic compound binding;GO:0097159//organic cyclic compound binding	GO:1901362//organic cyclic compound biosynthetic process;GO:2000112//regulation of cellular macromolecule biosynthetic process;GO:0034645//cellular macromolecule biosynthetic process;GO:0009725//response to hormone;GO:0044271//cellular nitrogen compound biosynthetic process;GO:2001141//regulation of RNA biosynthetic process;GO:0071369//cellular response to ethylene stimulus;GO:1901360//organic cy…
Gh_A05G0120	0	0	0	0	0	0	0	0	0	0	0	0	0	0	0	0	0	0	0	0	0	0	0	0	0	0	0	0	0	0	0	0	0	0	0	0	Gh_A05G0120	Gh_A05G0120	AP2/ERF and B3 domain-containing transcription factor At1g51120 [Source:UniProtKB/Swiss-Prot;Acc:Q9C688]	-	-	-	GO:0005622//intracellular;GO:0005634//nucleus;GO:0044464//cell part;GO:0043227//membrane-bounded organelle;GO:0043226//organelle;GO:0043229//intracellular organelle;GO:0043231//intracellular membrane-bounded organelle;GO:0044424//intracellular part;GO:0005623//cell	GO:1901363//heterocyclic compound binding;GO:0097159//organic cyclic compound binding;GO:0003676//nucleic acid binding;GO:0001071//nucleic acid binding transcription factor activity;GO:0005488//binding;GO:0003700//sequence-specific DNA binding transcription factor activity;GO:0003677//DNA binding	GO:0034645//cellular macromolecule biosynthetic process;GO:0006139//nucleobase-containing compound metabolic process;GO:0009719//response to endogenous stimulus;GO:0050789//regulation of biological process;GO:0019219//regulation of nucleobase-containing compound metabolic process;GO:0046483//heterocycle metabolic process;GO:1901360//organic cyclic compound metabolic process;GO:0008152//metabolic …
Gh_A05G0164	1.05	1.47	0.85	1.12	0.51	2.13	0.98	1.3	0.85	0.21	0.27	0.46	0.29	0.19	0.64	0.34	0.34	0.12	19	27.48	13.85	19	11	37	19	20	14	4	4	8	6	3	9	6	6	2	Gh_A05G0164	Gh_A05G0164	Heat stress transcription factor C-1 [Source:UniProtKB/Swiss-Prot;Acc:Q9LV52]	-	-	-	GO:0044424//intracellular part;GO:0043227//membrane-bounded organelle;GO:0043231//intracellular membrane-bounded organelle;GO:0043229//intracellular organelle;GO:0005622//intracellular;GO:0043226//organelle;GO:0005634//nucleus;GO:0044464//cell part;GO:0005623//cell	GO:0003677//DNA binding;GO:0001071//nucleic acid binding transcription factor activity;GO:0005488//binding;GO:0003700//sequence-specific DNA binding transcription factor activity;GO:0043565//sequence-specific DNA binding;GO:0097159//organic cyclic compound binding;GO:0003676//nucleic acid binding;GO:1901363//heterocyclic compound binding	GO:0034645//cellular macromolecule biosynthetic process;GO:0044238//primary metabolic process;GO:0006351//transcription, DNA-templated;GO:0009889//regulation of biosynthetic process;GO:1901360//organic cyclic compound metabolic process;GO:1903506//regulation of nucleic acid-templated transcription;GO:0050794//regulation of cellular process;GO:0016070//RNA metabolic process;GO:0065007//biological …
Gh_A05G0215	0.38	1.18	0.76	1.22	0.06	0.16	0.07	0.18	0.33	0	0.19	0.24	0.2	0	0.39	0.55	0.47	0	5	16	9	15	1	2	1	2	4	0	2	3	3	0	4	7	6	0	Gh_A05G0215	Gh_A05G0215	myb-like transcription factor family protein [Source:TAIR;Acc:AT5G56840]	-	-	-	-	GO:0046872//metal ion binding;GO:0001071//nucleic acid binding transcription factor activity;GO:0003677//DNA binding;GO:1901363//heterocyclic compound binding;GO:0003676//nucleic acid binding;GO:0097159//organic cyclic compound binding;GO:0043167//ion binding;GO:0043169//cation binding;GO:0005488//binding;GO:0044877//macromolecular complex binding;GO:0008270//zinc ion binding;GO:0003682//chromati…	GO:1903506//regulation of nucleic acid-templated transcription;GO:0019222//regulation of metabolic process;GO:0051252//regulation of RNA metabolic process;GO:0031326//regulation of cellular biosynthetic process;GO:0080090//regulation of primary metabolic process;GO:0010556//regulation of macromolecule biosynthetic process;GO:0019219//regulation of nucleobase-containing compound metabolic process;…
Gh_A05G0220	1.21	0.99	1.41	1.83	0.74	0.53	0.65	0.15	0.77	1.97	1.48	1.25	0.71	1.48	1.22	0.66	0.91	1.19	19	16	20	27	14	8	11	2	11	32	19	19	13	20	15	10	14	17	Gh_A05G0220	Gh_A05G0220	Putative GATA transcription factor 22 [Source:UniProtKB/Swiss-Prot;Acc:Q9SZI6]	-	-	-	GO:0043226//organelle;GO:0005634//nucleus;GO:0043231//intracellular membrane-bounded organelle;GO:0043227//membrane-bounded organelle;GO:0005622//intracellular;GO:0044464//cell part;GO:0005623//cell;GO:0043229//intracellular organelle;GO:0044424//intracellular part	GO:0097159//organic cyclic compound binding;GO:0000975//regulatory region DNA binding;GO:0005488//binding;GO:0043565//sequence-specific DNA binding;GO:0043167//ion binding;GO:0003677//DNA binding;GO:0001071//nucleic acid binding transcription factor activity;GO:0003700//sequence-specific DNA binding transcription factor activity;GO:0046914//transition metal ion binding;GO:0043169//cation binding;…	GO:0034654//nucleobase-containing compound biosynthetic process;GO:0043170//macromolecule metabolic process;GO:0007623//circadian rhythm;GO:0044700//single organism signaling;GO:0009987//cellular process;GO:0070887//cellular response to chemical stimulus;GO:0001101//response to acid chemical;GO:0009628//response to abiotic stimulus;GO:1903506//regulation of nucleic acid-templated transcription;GO…
Gh_A05G0224	0.04	0	0.12	0.04	0.06	0.12	0.03	0.26	0.04	0.11	0.05	0	0.03	0.09	0.19	0.38	0.23	0.16	1	0	3	1	2	3	1	6	1	3	1	0	1	2	4	10	6	4	Gh_A05G0224	Gh_A05G0224	Putative transcription factor bHLH041 [Source:UniProtKB/Swiss-Prot;Acc:Q9LTS4]	-	-	-	GO:0043231//intracellular membrane-bounded organelle;GO:0043227//membrane-bounded organelle;GO:0044424//intracellular part;GO:0043229//intracellular organelle;GO:0043226//organelle;GO:0005623//cell;GO:0005622//intracellular;GO:0044464//cell part;GO:0005634//nucleus	GO:1901363//heterocyclic compound binding;GO:0003677//DNA binding;GO:0097159//organic cyclic compound binding;GO:0005515//protein binding;GO:0046983//protein dimerization activity;GO:0003700//sequence-specific DNA binding transcription factor activity;GO:0003676//nucleic acid binding;GO:0001071//nucleic acid binding transcription factor activity;GO:0005488//binding	GO:0042221//response to chemical;GO:1901360//organic cyclic compound metabolic process;GO:0080090//regulation of primary metabolic process;GO:0034654//nucleobase-containing compound biosynthetic process;GO:0010200//response to chitin;GO:0006355//regulation of transcription, DNA-templated;GO:0044237//cellular metabolic process;GO:0006725//cellular aromatic compound metabolic process;GO:0010556//re…
Gh_A05G0234	0.09	0	0	0.09	0	0.09	0	0	0	0.04	0.05	0	0.07	0	0.06	0	0	0	2	0	0	2	0	2	0	0	0	1	1	0	2	0	1	0	0	0	Gh_A05G0234	Gh_A05G0234	Heat stress transcription factor A-2 [Source:UniProtKB/Swiss-Prot;Acc:O80982]	-	-	-	GO:0005622//intracellular;GO:0043226//organelle;GO:0043227//membrane-bounded organelle;GO:0005623//cell;GO:0005737//cytoplasm;GO:0044464//cell part;GO:0043229//intracellular organelle;GO:0043231//intracellular membrane-bounded organelle;GO:0044424//intracellular part;GO:0005634//nucleus	GO:0001071//nucleic acid binding transcription factor activity;GO:0097159//organic cyclic compound binding;GO:0043565//sequence-specific DNA binding;GO:0003700//sequence-specific DNA binding transcription factor activity;GO:0003677//DNA binding;GO:1901363//heterocyclic compound binding;GO:0044212//transcription regulatory region DNA binding;GO:0000975//regulatory region DNA binding;GO:0005488//bi…	GO:1901360//organic cyclic compound metabolic process;GO:0044260//cellular macromolecule metabolic process;GO:0031326//regulation of cellular biosynthetic process;GO:0016070//RNA metabolic process;GO:0045935//positive regulation of nucleobase-containing compound metabolic process;GO:0006355//regulation of transcription, DNA-templated;GO:0043170//macromolecule metabolic process;GO:0044271//cellula…
Gh_A05G0262	3.26	5.28	3.18	4.93	6.46	5.24	6.73	9.26	12.21	3.03	2.33	2.68	6.97	4.85	6.43	4.5	5.66	8.25	24	40	21	34	57	37	53	58	82	23	13.98	19	59.51	30.67	37	32	40.61	55	Gh_A05G0262	Gh_A05G0262	Ethylene-responsive transcription factor ERF017 [Source:UniProtKB/Swiss-Prot;Acc:Q84QC2]	-	-	-	GO:0043231//intracellular membrane-bounded organelle;GO:0005622//intracellular;GO:0044424//intracellular part;GO:0043226//organelle;GO:0005623//cell;GO:0005634//nucleus;GO:0043229//intracellular organelle;GO:0043227//membrane-bounded organelle;GO:0044464//cell part	GO:0003677//DNA binding;GO:0005488//binding;GO:0001071//nucleic acid binding transcription factor activity;GO:1901363//heterocyclic compound binding;GO:0003676//nucleic acid binding;GO:0003700//sequence-specific DNA binding transcription factor activity;GO:0097159//organic cyclic compound binding	GO:0019438//aromatic compound biosynthetic process;GO:0009873//ethylene-activated signaling pathway;GO:0010556//regulation of macromolecule biosynthetic process;GO:0051252//regulation of RNA metabolic process;GO:0009755//hormone-mediated signaling pathway;GO:0008152//metabolic process;GO:0019222//regulation of metabolic process;GO:0071704//organic substance metabolic process;GO:0034641//cellular …
Gh_A05G0268	3.6	5.33	4.09	4.82	3.9	5.32	3.97	3.99	4.78	1.35	1.99	1.88	1.23	1.48	1.58	1.68	1.94	1.92	93	142	95	117	121	132	110	88	113	36	42	47	37	33	32	42	49	45	Gh_A05G0268	Gh_A05G0268	Transcription factor bHLH82 [Source:UniProtKB/Swiss-Prot;Acc:Q9LSQ3]	-	-	-	GO:0043227//membrane-bounded organelle;GO:0043231//intracellular membrane-bounded organelle;GO:0005623//cell;GO:0043229//intracellular organelle;GO:0005622//intracellular;GO:0044464//cell part;GO:0043226//organelle;GO:0005634//nucleus;GO:0044424//intracellular part	GO:0001071//nucleic acid binding transcription factor activity;GO:0003700//sequence-specific DNA binding transcription factor activity;GO:0003677//DNA binding;GO:0003676//nucleic acid binding;GO:0097159//organic cyclic compound binding;GO:0005488//binding;GO:0046983//protein dimerization activity;GO:0005515//protein binding;GO:1901363//heterocyclic compound binding	GO:1901360//organic cyclic compound metabolic process;GO:0032502//developmental process;GO:0048731//system development;GO:0051171//regulation of nitrogen compound metabolic process;GO:0031326//regulation of cellular biosynthetic process;GO:0008152//metabolic process;GO:0080147//root hair cell development;GO:0044699//single-organism process;GO:0044238//primary metabolic process;GO:0048513//organ d…
Gh_A05G0329	0	0	0	0	0	0	0	0.14	0	0.06	0	0	0	0.21	0	0	0	0	0	0	0	0	0	0	0	2	0	1	0	0	0	3	0	0	0	0	Gh_A05G0329	Gh_A05G0329	Putative GATA transcription factor 22 [Source:UniProtKB/Swiss-Prot;Acc:Q9SZI6]	-	-	-	GO:0043226//organelle;GO:0005634//nucleus;GO:0043231//intracellular membrane-bounded organelle;GO:0043227//membrane-bounded organelle;GO:0005622//intracellular;GO:0044464//cell part;GO:0005623//cell;GO:0043229//intracellular organelle;GO:0044424//intracellular part	GO:0097159//organic cyclic compound binding;GO:0000975//regulatory region DNA binding;GO:0005488//binding;GO:0043565//sequence-specific DNA binding;GO:0043167//ion binding;GO:0003677//DNA binding;GO:0001071//nucleic acid binding transcription factor activity;GO:0003700//sequence-specific DNA binding transcription factor activity;GO:0046914//transition metal ion binding;GO:0043169//cation binding;…	GO:0034654//nucleobase-containing compound biosynthetic process;GO:0043170//macromolecule metabolic process;GO:0007623//circadian rhythm;GO:0044700//single organism signaling;GO:0009987//cellular process;GO:0070887//cellular response to chemical stimulus;GO:0001101//response to acid chemical;GO:0009628//response to abiotic stimulus;GO:1903506//regulation of nucleic acid-templated transcription;GO…
Gh_A05G0366	0.86	0.94	0.3	0.98	1.93	1.35	1.11	1.2	1.12	0.63	0.73	0.39	1.62	0.94	1.24	0.95	0.66	1.13	16	18	5	17	43	24	22	19	19	12	11	7	35	15	18	17	12	19	Gh_A05G0366	Gh_A05G0366	GATA transcription factor 12 [Source:UniProtKB/Swiss-Prot;Acc:P69781]	-	-	-	GO:0005622//intracellular;GO:0043229//intracellular organelle;GO:0043227//membrane-bounded organelle;GO:0005623//cell;GO:0044424//intracellular part;GO:0044464//cell part;GO:0005634//nucleus;GO:0043231//intracellular membrane-bounded organelle;GO:0043226//organelle	GO:0008270//zinc ion binding;GO:0003677//DNA binding;GO:0097159//organic cyclic compound binding;GO:0043565//sequence-specific DNA binding;GO:0046872//metal ion binding;GO:1901363//heterocyclic compound binding;GO:0005488//binding;GO:0046914//transition metal ion binding;GO:0043167//ion binding;GO:0003676//nucleic acid binding;GO:0043169//cation binding;GO:0003700//sequence-specific DNA binding t…	GO:0031326//regulation of cellular biosynthetic process;GO:0031323//regulation of cellular metabolic process;GO:0044249//cellular biosynthetic process;GO:0090304//nucleic acid metabolic process;GO:0009059//macromolecule biosynthetic process;GO:0016070//RNA metabolic process;GO:0065007//biological regulation;GO:0045893//positive regulation of transcription, DNA-templated;GO:0080090//regulation of …
Gh_A05G0416	23.48	18.76	16.58	18.1	19.45	22.95	22.17	28.17	27.53	22.84	19.59	22.88	18.02	25.23	23.6	16.05	22.08	19.82	544.63	448.31	345.57	393.47	541.22	510.84	551.08	556.49	583.1	545.97	371.42	512.05	485.39	502.96	428.01	360.4	499.49	416.95	Gh_A05G0416	Gh_A05G0416	Transcription factor bHLH66 [Source:UniProtKB/Swiss-Prot;Acc:Q9ZUG9]	-	-	-	GO:0005622//intracellular;GO:0044424//intracellular part;GO:0044464//cell part;GO:0043231//intracellular membrane-bounded organelle;GO:0043226//organelle;GO:0043227//membrane-bounded organelle;GO:0005623//cell;GO:0005634//nucleus;GO:0043229//intracellular organelle	GO:0005488//binding;GO:0097159//organic cyclic compound binding;GO:1901363//heterocyclic compound binding;GO:0003700//sequence-specific DNA binding transcription factor activity;GO:0005515//protein binding;GO:0001071//nucleic acid binding transcription factor activity;GO:0046983//protein dimerization activity;GO:0003676//nucleic acid binding;GO:0003677//DNA binding	GO:0080090//regulation of primary metabolic process;GO:0051252//regulation of RNA metabolic process;GO:0019219//regulation of nucleobase-containing compound metabolic process;GO:0046483//heterocycle metabolic process;GO:0060255//regulation of macromolecule metabolic process;GO:0021700//developmental maturation;GO:1903506//regulation of nucleic acid-templated transcription;GO:0048364//root develop…
Gh_A05G0469	3.45	3.45	2.56	1.9	4.36	4.25	4.1	3.07	2.4	5.78	3.2	3.25	3.51	6.32	3.61	3.46	3	5.07	33	34	22	17	50	39	42	25	21	57	25	30	39	52	27	32	28	44	Gh_A05G0469	Gh_A05G0469	Ethylene-responsive transcription factor ERF003 [Source:UniProtKB/Swiss-Prot;Acc:Q94AW5]	-	-	-	GO:0005634//nucleus;GO:0044424//intracellular part;GO:0044464//cell part;GO:0005622//intracellular;GO:0043229//intracellular organelle;GO:0043226//organelle;GO:0005623//cell;GO:0043227//membrane-bounded organelle;GO:0043231//intracellular membrane-bounded organelle	GO:0003677//DNA binding;GO:1901363//heterocyclic compound binding;GO:0003676//nucleic acid binding;GO:0001071//nucleic acid binding transcription factor activity;GO:0097159//organic cyclic compound binding;GO:0003700//sequence-specific DNA binding transcription factor activity;GO:0005488//binding	GO:0009723//response to ethylene;GO:0043170//macromolecule metabolic process;GO:1903506//regulation of nucleic acid-templated transcription;GO:1901576//organic substance biosynthetic process;GO:0009873//ethylene-activated signaling pathway;GO:0008152//metabolic process;GO:0009725//response to hormone;GO:0032870//cellular response to hormone stimulus;GO:0007165//signal transduction;GO:0034654//nuc…
Gh_A05G0483	135.69	195.31	96.74	118.07	280.35	368.08	462.3	401.61	375.73	42.76	32.19	30.43	99.34	113.89	78.33	241.43	140.56	174.98	2191.16	3249.09	1404.14	1787.32	5432.47	5704.42	8000.21	5524.33	5541	711.73	424.79	474.21	1863.39	1580.72	989.19	3773.44	2213.52	2562.76	Gh_A05G0483	Gh_A05G0483	Probable WRKY transcription factor 40 [Source:UniProtKB/Swiss-Prot;Acc:Q9SAH7]	-	-	-	GO:0043227//membrane-bounded organelle;GO:0005634//nucleus;GO:0005623//cell;GO:0005622//intracellular;GO:0044424//intracellular part;GO:0043229//intracellular organelle;GO:0044464//cell part;GO:0043231//intracellular membrane-bounded organelle;GO:0043226//organelle	GO:0005488//binding;GO:0097159//organic cyclic compound binding;GO:0044212//transcription regulatory region DNA binding;GO:0043565//sequence-specific DNA binding;GO:0000975//regulatory region DNA binding;GO:0003676//nucleic acid binding;GO:1901363//heterocyclic compound binding;GO:0003700//sequence-specific DNA binding transcription factor activity;GO:0001071//nucleic acid binding transcription f…	GO:0031323//regulation of cellular metabolic process;GO:1901362//organic cyclic compound biosynthetic process;GO:0009058//biosynthetic process;GO:0006139//nucleobase-containing compound metabolic process;GO:0046483//heterocycle metabolic process;GO:0051252//regulation of RNA metabolic process;GO:0050832//defense response to fungus;GO:0050794//regulation of cellular process;GO:0009987//cellular pr…
Gh_A05G0484	5.01	7.01	2.16	7.17	8.1	17.57	34.8	31.71	33.96	1.49	1.6	2.23	3.31	5.72	1.96	10.68	8.12	8.12	65.24	94	25.3	87.49	126.41	219.42	485.16	351.46	403.5	20	17	28	50	64	19.97	134.51	103	95.77	Gh_A05G0484	Gh_A05G0484	Probable WRKY transcription factor 40 [Source:UniProtKB/Swiss-Prot;Acc:Q9SAH7]	-	-	-	GO:0043227//membrane-bounded organelle;GO:0005634//nucleus;GO:0005623//cell;GO:0005622//intracellular;GO:0044424//intracellular part;GO:0043229//intracellular organelle;GO:0044464//cell part;GO:0043231//intracellular membrane-bounded organelle;GO:0043226//organelle	GO:0005488//binding;GO:0097159//organic cyclic compound binding;GO:0044212//transcription regulatory region DNA binding;GO:0043565//sequence-specific DNA binding;GO:0000975//regulatory region DNA binding;GO:0003676//nucleic acid binding;GO:1901363//heterocyclic compound binding;GO:0003700//sequence-specific DNA binding transcription factor activity;GO:0001071//nucleic acid binding transcription f…	GO:0031323//regulation of cellular metabolic process;GO:1901362//organic cyclic compound biosynthetic process;GO:0009058//biosynthetic process;GO:0006139//nucleobase-containing compound metabolic process;GO:0046483//heterocycle metabolic process;GO:0051252//regulation of RNA metabolic process;GO:0050832//defense response to fungus;GO:0050794//regulation of cellular process;GO:0009987//cellular pr…
Gh_A05G0528	8.28	10.77	7.71	7.14	15.6	21.91	11.04	9.67	9.62	7.74	5.18	5.91	8.6	11.41	12.69	12.86	7.05	9.97	141	188.78	117.92	114	318.64	358	201.39	140.17	149.59	135.89	72	97	170	167	168.96	211.8	117	153.96	Gh_A05G0528	Gh_A05G0528	Probable WRKY transcription factor 11 [Source:UniProtKB/Swiss-Prot;Acc:Q9SV15]	-	-	-	GO:0005622//intracellular;GO:0044424//intracellular part;GO:0005634//nucleus;GO:0005623//cell;GO:0043229//intracellular organelle;GO:0044464//cell part;GO:0043226//organelle;GO:0043227//membrane-bounded organelle;GO:0043231//intracellular membrane-bounded organelle	GO:0097159//organic cyclic compound binding;GO:0005515//protein binding;GO:0043565//sequence-specific DNA binding;GO:0003676//nucleic acid binding;GO:0003700//sequence-specific DNA binding transcription factor activity;GO:0001071//nucleic acid binding transcription factor activity;GO:0003677//DNA binding;GO:0005488//binding;GO:0005516//calmodulin binding;GO:1901363//heterocyclic compound binding	GO:0006952//defense response;GO:0051707//response to other organism;GO:0080090//regulation of primary metabolic process;GO:0032774//RNA biosynthetic process;GO:0044260//cellular macromolecule metabolic process;GO:0034645//cellular macromolecule biosynthetic process;GO:1901700//response to oxygen-containing compound;GO:0044271//cellular nitrogen compound biosynthetic process;GO:0019222//regulation…
Gh_A05G0544	0	0	0	0	0	0	0	0	0	0	0	0	0	0	0	0	0	0	0	0	0	0	0	0	0	0	0	0	0	0	0	0	0	0	0	0	Gh_A05G0544	Gh_A05G0544	GATA transcription factor 29 [Source:UniProtKB/Swiss-Prot;Acc:Q9LT45]	-	-	-	GO:0005634//nucleus;GO:0005622//intracellular;GO:0043231//intracellular membrane-bounded organelle;GO:0044424//intracellular part;GO:0044464//cell part;GO:0043227//membrane-bounded organelle;GO:0043226//organelle;GO:0005623//cell;GO:0043229//intracellular organelle	GO:0001071//nucleic acid binding transcription factor activity;GO:0003677//DNA binding;GO:0043169//cation binding;GO:0003700//sequence-specific DNA binding transcription factor activity;GO:0003676//nucleic acid binding;GO:0046914//transition metal ion binding;GO:0005488//binding;GO:0008270//zinc ion binding;GO:0043167//ion binding;GO:0043565//sequence-specific DNA binding;GO:0097159//organic cycl…	GO:2000112//regulation of cellular macromolecule biosynthetic process;GO:1901362//organic cyclic compound biosynthetic process;GO:0006725//cellular aromatic compound metabolic process;GO:0080090//regulation of primary metabolic process;GO:0009889//regulation of biosynthetic process;GO:0046483//heterocycle metabolic process;GO:0050794//regulation of cellular process;GO:0051171//regulation of nitro…
Gh_A05G0559	23.07	24.3	23.72	22.78	26.39	27.4	23.83	28.61	30.26	32.4	27.02	29.67	25.49	26.13	30.87	19.81	27.72	24.14	504.12	547.2	465.95	466.66	692.21	574.78	558.11	532.6	604	729.82	482.63	625.76	647.21	490.93	527.71	419.09	590.78	478.57	Gh_A05G0559	Gh_A05G0559	Transcription factor bHLH122 [Source:UniProtKB/Swiss-Prot;Acc:Q9C690]	-	-	-	GO:0044464//cell part;GO:0005623//cell;GO:0043227//membrane-bounded organelle;GO:0005634//nucleus;GO:0043229//intracellular organelle;GO:0005622//intracellular;GO:0043231//intracellular membrane-bounded organelle;GO:0044424//intracellular part;GO:0043226//organelle	GO:1901363//heterocyclic compound binding;GO:0005488//binding;GO:0003677//DNA binding;GO:0005515//protein binding;GO:0046983//protein dimerization activity;GO:0001071//nucleic acid binding transcription factor activity;GO:0003700//sequence-specific DNA binding transcription factor activity;GO:0003676//nucleic acid binding;GO:0097159//organic cyclic compound binding	GO:0009628//response to abiotic stimulus;GO:0050789//regulation of biological process;GO:2000112//regulation of cellular macromolecule biosynthetic process;GO:0019219//regulation of nucleobase-containing compound metabolic process;GO:0008152//metabolic process;GO:0048573//photoperiodism, flowering;GO:0051171//regulation of nitrogen compound metabolic process;GO:0031326//regulation of cellular bio…
Gh_A05G0570	0.15	0	0	0	0	0.08	0	0.09	0.08	0	0	0	0.06	0	0	0	0	0	2	0	0	0	0	1	0	1	1	0	0	0	1	0	0	0	0	0	Gh_A05G0570	Gh_A05G0570	Transcription factor ORG2 [Source:UniProtKB/Swiss-Prot;Acc:Q9M1K1]	-	-	-	GO:0005634//nucleus;GO:0043226//organelle;GO:0043231//intracellular membrane-bounded organelle;GO:0005623//cell;GO:0044464//cell part;GO:0043229//intracellular organelle;GO:0044424//intracellular part;GO:0005622//intracellular;GO:0043227//membrane-bounded organelle	GO:0046983//protein dimerization activity;GO:1901363//heterocyclic compound binding;GO:0097159//organic cyclic compound binding;GO:0001071//nucleic acid binding transcription factor activity;GO:0005515//protein binding;GO:0003677//DNA binding;GO:0003700//sequence-specific DNA binding transcription factor activity;GO:0003676//nucleic acid binding;GO:0005488//binding	GO:0043170//macromolecule metabolic process;GO:0033554//cellular response to stress;GO:0051716//cellular response to stimulus;GO:0034641//cellular nitrogen compound metabolic process;GO:0010467//gene expression;GO:0051171//regulation of nitrogen compound metabolic process;GO:0050794//regulation of cellular process;GO:0009987//cellular process;GO:0006351//transcription, DNA-templated;GO:0006950//r…
Gh_A05G0640	3.64	3.69	5.08	4	2.3	2.5	2.26	1.59	2.1	2.96	3.57	2.95	2.84	1.68	2.31	2.48	1.67	1.25	160.89	168	202	166	122	106	107	60	85	135	129	126	146	63.97	80	106	71.87	50	Gh_A05G0640	Gh_A05G0640	Transcription factor LHW [Source:UniProtKB/Swiss-Prot;Acc:Q9XIN0]	-	-	-	GO:0005634//nucleus;GO:0043229//intracellular organelle;GO:0005622//intracellular;GO:0043227//membrane-bounded organelle;GO:0043226//organelle;GO:0044464//cell part;GO:0044424//intracellular part;GO:0005623//cell;GO:0043231//intracellular membrane-bounded organelle	GO:1901363//heterocyclic compound binding;GO:0001071//nucleic acid binding transcription factor activity;GO:0003677//DNA binding;GO:0005515//protein binding;GO:0005488//binding;GO:0003676//nucleic acid binding;GO:0003700//sequence-specific DNA binding transcription factor activity;GO:0097159//organic cyclic compound binding;GO:0046983//protein dimerization activity	GO:0048856//anatomical structure development;GO:0009059//macromolecule biosynthetic process;GO:0045893//positive regulation of transcription, DNA-templated;GO:1901362//organic cyclic compound biosynthetic process;GO:2000112//regulation of cellular macromolecule biosynthetic process;GO:0048731//system development;GO:0048519//negative regulation of biological process;GO:0010557//positive regulation…
Gh_A05G0723	0.06	0.18	0.13	0.19	0.1	0.06	0	0	0	0	0.07	0.06	0.1	0.21	0.08	0.19	0.06	0.27	1	3	2	3	2	1	0	0	0	0	1	1	2	3	1	3	1	4	Gh_A05G0723	Gh_A05G0723	Transcription factor FER-LIKE IRON DEFICIENCY-INDUCED TRANSCRIPTION FACTOR [Source:UniProtKB/Swiss-Prot;Acc:Q0V7X4]	-	-	-	GO:0005634//nucleus;GO:0005623//cell;GO:0005622//intracellular;GO:0043226//organelle;GO:0044424//intracellular part;GO:0044464//cell part;GO:0043227//membrane-bounded organelle;GO:0043229//intracellular organelle;GO:0043231//intracellular membrane-bounded organelle	GO:1901363//heterocyclic compound binding;GO:0003677//DNA binding;GO:0003700//sequence-specific DNA binding transcription factor activity;GO:0001071//nucleic acid binding transcription factor activity;GO:0005488//binding;GO:0005515//protein binding;GO:0097159//organic cyclic compound binding;GO:0046983//protein dimerization activity;GO:0003676//nucleic acid binding	GO:1902170//cellular response to reactive nitrogen species;GO:0070887//cellular response to chemical stimulus;GO:0019438//aromatic compound biosynthetic process;GO:0050896//response to stimulus;GO:0051171//regulation of nitrogen compound metabolic process;GO:0034756//regulation of iron ion transport;GO:1901362//organic cyclic compound biosynthetic process;GO:0043170//macromolecule metabolic proce…
Gh_A05G0785	11.7	8.81	8.09	7.71	9.35	8.72	7.99	10.38	10.67	11.25	9.54	9.76	8.96	8.19	10.03	8.74	9.12	7.29	246	191	153	152	236	176	180	186	205	244	164	198	219	148	165	178	187	139	Gh_A05G0785	Gh_A05G0785	Transcription factor IIA, alpha/beta subunit [Source:TAIR;Acc:AT1G07480]	Genetic Information Processing	Transcription	ko03022//Basal transcription factors	GO:1990234//transferase complex;GO:0044464//cell part;GO:0043226//organelle;GO:0043227//membrane-bounded organelle;GO:0044428//nuclear part;GO:1902494//catalytic complex;GO:0044422//organelle part;GO:0044451//nucleoplasm part;GO:0032991//macromolecular complex;GO:0031981//nuclear lumen;GO:0005672//transcription factor TFIIA complex;GO:0005634//nucleus;GO:0005622//intracellular;GO:0031974//membran…	-	GO:0046483//heterocycle metabolic process;GO:0006351//transcription, DNA-templated;GO:0034641//cellular nitrogen compound metabolic process;GO:0019438//aromatic compound biosynthetic process;GO:0010556//regulation of macromolecule biosynthetic process;GO:0044260//cellular macromolecule metabolic process;GO:0032774//RNA biosynthetic process;GO:0019219//regulation of nucleobase-containing compound …
Gh_A05G0800	9.39	11.93	13.43	10.61	8.75	10.6	5.11	7.61	4.16	6.07	11.35	7.87	6.83	3.25	4.86	9.24	6.53	7.52	84	110	108	89	94	91	49	58	34	56	83	68	71	25	34	80	57	61	Gh_A05G0800	Gh_A05G0800	scarecrow-like transcription factor 11 (SCL11) [Source:TAIR;Acc:AT5G59460]	Genetic Information Processing	Folding, sorting and degradation	ko03018//RNA degradation	GO:0005575//cellular_component	-	GO:0008150//biological_process
Gh_A05G0861	0.73	0.94	0.76	1.51	2.39	4.12	7.49	5.11	7.24	0.51	1.14	1.25	0.76	0.94	1.19	1.79	0.99	2.94	18	24	17	35	71	98	199	108	164	13	23	30	22	20	23	43	24	66	Gh_A05G0861	Gh_A05G0861	Ethylene-responsive transcription factor RAP2-7 [Source:UniProtKB/Swiss-Prot;Acc:Q9SK03]	-	-	-	GO:0044464//cell part;GO:0043229//intracellular organelle;GO:0005634//nucleus;GO:0043231//intracellular membrane-bounded organelle;GO:0044424//intracellular part;GO:0043226//organelle;GO:0043227//membrane-bounded organelle;GO:0005622//intracellular;GO:0005623//cell	GO:0003676//nucleic acid binding;GO:1901363//heterocyclic compound binding;GO:0005488//binding;GO:0097159//organic cyclic compound binding;GO:0001071//nucleic acid binding transcription factor activity;GO:0003677//DNA binding;GO:0003700//sequence-specific DNA binding transcription factor activity	GO:0006139//nucleobase-containing compound metabolic process;GO:0032501//multicellular organismal process;GO:0008152//metabolic process;GO:0006807//nitrogen compound metabolic process;GO:0009059//macromolecule biosynthetic process;GO:0019222//regulation of metabolic process;GO:0010556//regulation of macromolecule biosynthetic process;GO:0042221//response to chemical;GO:0080090//regulation of prim…
Gh_A05G0897	15.48	15.12	14.59	11.58	14.36	12.35	8.21	7.47	9.09	18.92	18.95	18.66	20.01	18.03	23.36	13.82	16.55	10.91	261.08	262.69	221.18	183.19	290.57	200	148.47	107.39	140	328.9	261.19	303.73	392.06	261.42	308.14	225.58	272.22	166.87	Gh_A05G0897	Gh_A05G0897	GATA transcription factor 11 [Source:UniProtKB/Swiss-Prot;Acc:Q6DBP8]	-	-	-	GO:0043229//intracellular organelle;GO:0005623//cell;GO:0005634//nucleus;GO:0043231//intracellular membrane-bounded organelle;GO:0044464//cell part;GO:0005622//intracellular;GO:0044424//intracellular part;GO:0043226//organelle;GO:0043227//membrane-bounded organelle	GO:0043169//cation binding;GO:0043167//ion binding;GO:0003700//sequence-specific DNA binding transcription factor activity;GO:0005488//binding;GO:0097159//organic cyclic compound binding;GO:0001071//nucleic acid binding transcription factor activity;GO:0046914//transition metal ion binding;GO:0008270//zinc ion binding;GO:0003677//DNA binding;GO:0003676//nucleic acid binding;GO:0043565//sequence-s…	GO:1901576//organic substance biosynthetic process;GO:0034641//cellular nitrogen compound metabolic process;GO:0050794//regulation of cellular process;GO:0006351//transcription, DNA-templated;GO:0044238//primary metabolic process;GO:0090304//nucleic acid metabolic process;GO:0009058//biosynthetic process;GO:1901360//organic cyclic compound metabolic process;GO:0010467//gene expression;GO:0006725/…
Gh_A05G0961	7.31	5.68	5.61	3.6	6.2	6.54	6.79	7.36	5.73	6.6	5.99	7.03	5.18	5.69	5.92	4.91	4.95	4.41	76.64	61.44	52.94	35.4	78.02	65.88	76.33	65.8	54.9	71.4	51.38	71.22	63.19	51.28	48.56	49.83	50.68	42	Gh_A05G0961	Gh_A05G0961	Nuclear transcription factor Y subunit A-7 [Source:UniProtKB/Swiss-Prot;Acc:Q84JP1]	-	-	-	GO:0005622//intracellular;GO:0005634//nucleus;GO:0043227//membrane-bounded organelle;GO:0043226//organelle;GO:0044424//intracellular part;GO:0005623//cell;GO:0044464//cell part;GO:0043231//intracellular membrane-bounded organelle;GO:0043229//intracellular organelle	GO:0003676//nucleic acid binding;GO:0001071//nucleic acid binding transcription factor activity;GO:0003677//DNA binding;GO:0005488//binding;GO:0097159//organic cyclic compound binding;GO:0003700//sequence-specific DNA binding transcription factor activity;GO:1901363//heterocyclic compound binding	GO:0065007//biological regulation;GO:0006139//nucleobase-containing compound metabolic process;GO:0010556//regulation of macromolecule biosynthetic process;GO:0044260//cellular macromolecule metabolic process;GO:0060255//regulation of macromolecule metabolic process;GO:0006355//regulation of transcription, DNA-templated;GO:0009892//negative regulation of metabolic process;GO:0045892//negative reg…
Gh_A05G0999	1.55	2.68	0.98	3.65	4.5	2.59	3.13	4.67	4.63	1	1.22	1.49	1.71	1.99	2.75	3.08	3.91	2.5	28	50	16	62	97.7	45	60.69	72	76.57	18.69	18	26	36	31	39	54	69	41	Gh_A05G0999	Gh_A05G0999	AP2-like ethylene-responsive transcription factor At1g16060 [Source:UniProtKB/Swiss-Prot;Acc:Q94AN4]	-	-	-	GO:0044464//cell part;GO:0043231//intracellular membrane-bounded organelle;GO:0005622//intracellular;GO:0043226//organelle;GO:0043227//membrane-bounded organelle;GO:0044424//intracellular part;GO:0005623//cell;GO:0005634//nucleus;GO:0043229//intracellular organelle	GO:0000981//sequence-specific DNA binding RNA polymerase II transcription factor activity;GO:1901363//heterocyclic compound binding;GO:0003676//nucleic acid binding;GO:0097159//organic cyclic compound binding;GO:0005488//binding;GO:0003700//sequence-specific DNA binding transcription factor activity;GO:0001071//nucleic acid binding transcription factor activity;GO:0003677//DNA binding	GO:0040008//regulation of growth;GO:1901700//response to oxygen-containing compound;GO:0044700//single organism signaling;GO:0009651//response to salt stress;GO:0006366//transcription from RNA polymerase II promoter;GO:2000026//regulation of multicellular organismal development;GO:0046889//positive regulation of lipid biosynthetic process;GO:1900140//regulation of seedling development;GO:0006725/…
Gh_A05G1019	0	0	0	0	0.41	1.09	0.29	0.58	0.61	0.06	0	0.06	0	0.07	0	0.06	0	0.14	0	0	0	0	8	17	5	8	9	1	0	1	0	1	0	1	0	2	Gh_A05G1019	Gh_A05G1019	Probable WRKY transcription factor 40 [Source:UniProtKB/Swiss-Prot;Acc:Q9SAH7]	-	-	-	GO:0043227//membrane-bounded organelle;GO:0005634//nucleus;GO:0005623//cell;GO:0005622//intracellular;GO:0044424//intracellular part;GO:0043229//intracellular organelle;GO:0044464//cell part;GO:0043231//intracellular membrane-bounded organelle;GO:0043226//organelle	GO:0005488//binding;GO:0097159//organic cyclic compound binding;GO:0044212//transcription regulatory region DNA binding;GO:0043565//sequence-specific DNA binding;GO:0000975//regulatory region DNA binding;GO:0003676//nucleic acid binding;GO:1901363//heterocyclic compound binding;GO:0003700//sequence-specific DNA binding transcription factor activity;GO:0001071//nucleic acid binding transcription f…	GO:0031323//regulation of cellular metabolic process;GO:1901362//organic cyclic compound biosynthetic process;GO:0009058//biosynthetic process;GO:0006139//nucleobase-containing compound metabolic process;GO:0046483//heterocycle metabolic process;GO:0051252//regulation of RNA metabolic process;GO:0050832//defense response to fungus;GO:0050794//regulation of cellular process;GO:0009987//cellular pr…
Gh_A05G1031	0.21	0.21	0	0.57	0.27	0.56	0.3	0.25	0.24	0.42	0.13	0.33	0.37	0.5	0.41	0.22	0.99	0.59	2	2	0	5	3	5	3	2	2	4	1	3	4	4	3	2	9	5	Gh_A05G1031	Gh_A05G1031	Ethylene-responsive transcription factor ERF003 [Source:UniProtKB/Swiss-Prot;Acc:Q94AW5]	-	-	-	GO:0005634//nucleus;GO:0044424//intracellular part;GO:0044464//cell part;GO:0005622//intracellular;GO:0043229//intracellular organelle;GO:0043226//organelle;GO:0005623//cell;GO:0043227//membrane-bounded organelle;GO:0043231//intracellular membrane-bounded organelle	GO:0003677//DNA binding;GO:1901363//heterocyclic compound binding;GO:0003676//nucleic acid binding;GO:0001071//nucleic acid binding transcription factor activity;GO:0097159//organic cyclic compound binding;GO:0003700//sequence-specific DNA binding transcription factor activity;GO:0005488//binding	GO:0009723//response to ethylene;GO:0043170//macromolecule metabolic process;GO:1903506//regulation of nucleic acid-templated transcription;GO:1901576//organic substance biosynthetic process;GO:0009873//ethylene-activated signaling pathway;GO:0008152//metabolic process;GO:0009725//response to hormone;GO:0032870//cellular response to hormone stimulus;GO:0007165//signal transduction;GO:0034654//nuc…
Gh_A05G1037	0	0	0.08	0	0.06	0	0	0	0	0	0	0	0	0	0	0	0	0	0	0	1	0	1	0	0	0	0	0	0	0	0	0	0	0	0	0	Gh_A05G1037	Gh_A05G1037	Ethylene-responsive transcription factor ERF084 [Source:UniProtKB/Swiss-Prot;Acc:Q9M8M5]	-	-	-	GO:0005622//intracellular;GO:0005623//cell;GO:0043226//organelle;GO:0044424//intracellular part;GO:0044464//cell part;GO:0043227//membrane-bounded organelle;GO:0043231//intracellular membrane-bounded organelle;GO:0005634//nucleus;GO:0043229//intracellular organelle	GO:0005488//binding;GO:0003676//nucleic acid binding;GO:0003700//sequence-specific DNA binding transcription factor activity;GO:1901363//heterocyclic compound binding;GO:0097159//organic cyclic compound binding;GO:0001071//nucleic acid binding transcription factor activity;GO:0003677//DNA binding	GO:0044271//cellular nitrogen compound biosynthetic process;GO:0044238//primary metabolic process;GO:0010556//regulation of macromolecule biosynthetic process;GO:0044763//single-organism cellular process;GO:0097659//nucleic acid-templated transcription;GO:0000160//phosphorelay signal transduction system;GO:0010468//regulation of gene expression;GO:0060255//regulation of macromolecule metabolic pr…
Gh_A05G1075	28.11	31.54	27.9	33.08	26.15	19.27	16.93	21.62	18.97	26.65	30.28	28.4	22.48	21.14	17.5	24.67	24.62	19.75	481.44	556.49	429.39	531.02	537.47	316.77	310.71	315.4	296.61	470.34	423.78	469.36	447.26	311.13	234.37	408.88	411.1	306.76	Gh_A05G1075	Gh_A05G1075	Transcription factor bHLH68 [Source:UniProtKB/Swiss-Prot;Acc:Q8S3D1]	-	-	-	GO:0044464//cell part;GO:0043227//membrane-bounded organelle;GO:0044424//intracellular part;GO:0005634//nucleus;GO:0005623//cell;GO:0043231//intracellular membrane-bounded organelle;GO:0005622//intracellular;GO:0043226//organelle;GO:0043229//intracellular organelle	GO:0001071//nucleic acid binding transcription factor activity;GO:0005515//protein binding;GO:0046983//protein dimerization activity;GO:0003677//DNA binding;GO:0097159//organic cyclic compound binding;GO:0003700//sequence-specific DNA binding transcription factor activity;GO:0005488//binding;GO:1901363//heterocyclic compound binding;GO:0003676//nucleic acid binding	GO:0044238//primary metabolic process;GO:0044249//cellular biosynthetic process;GO:0032774//RNA biosynthetic process;GO:0009987//cellular process;GO:0071704//organic substance metabolic process;GO:0080090//regulation of primary metabolic process;GO:0009059//macromolecule biosynthetic process;GO:0051171//regulation of nitrogen compound metabolic process;GO:0009889//regulation of biosynthetic proce…
Gh_A05G1126	0.55	0.68	0.25	3.09	1.55	1.89	2.55	2.64	2.7	1.17	1.6	0.63	2.42	1.64	2	2.9	2.69	2.44	11	14	4.49	57.43	37	36	54.17	44.7	48.98	24	26	12	55.74	28	31	55.78	52.08	44	Gh_A05G1126	Gh_A05G1126	Transcription factor MYB26 [Source:UniProtKB/Swiss-Prot;Acc:Q9SPG3]	-	-	-	GO:0043226//organelle;GO:0043231//intracellular membrane-bounded organelle;GO:0005634//nucleus;GO:0044424//intracellular part;GO:0005622//intracellular;GO:0043227//membrane-bounded organelle;GO:0043229//intracellular organelle;GO:0044464//cell part;GO:0005623//cell	GO:0003677//DNA binding;GO:0003682//chromatin binding;GO:0005488//binding;GO:0097159//organic cyclic compound binding;GO:0003700//sequence-specific DNA binding transcription factor activity;GO:0003676//nucleic acid binding;GO:1901363//heterocyclic compound binding;GO:0001071//nucleic acid binding transcription factor activity;GO:0044877//macromolecular complex binding	GO:0031323//regulation of cellular metabolic process;GO:0006355//regulation of transcription, DNA-templated;GO:1901700//response to oxygen-containing compound;GO:0050794//regulation of cellular process;GO:0009832//plant-type cell wall biogenesis;GO:0065007//biological regulation;GO:0050896//response to stimulus;GO:0071840//cellular component organization or biogenesis;GO:0019219//regulation of nu…
Gh_A05G1140	1.38	1.56	1.54	0.84	0.84	1.64	1.58	1.55	1.17	1.54	0.54	1.18	0.21	0.91	0.61	0.31	0.56	0.59	23.21	27.09	23.31	13.24	17	26.52	28.5	22.21	18	26.72	7.39	19.24	4.1	13.2	8	5	9.27	9	Gh_A05G1140	Gh_A05G1140	Nuclear transcription factor Y subunit A-3 [Source:UniProtKB/Swiss-Prot;Acc:Q93ZH2]	-	-	-	GO:0044446//intracellular organelle part;GO:0043231//intracellular membrane-bounded organelle;GO:0005634//nucleus;GO:0043234//protein complex;GO:0044464//cell part;GO:0005622//intracellular;GO:0016602//CCAAT-binding factor complex;GO:0043229//intracellular organelle;GO:0043226//organelle;GO:0044424//intracellular part;GO:0043227//membrane-bounded organelle;GO:0005623//cell;GO:0090575//RNA polymer…	GO:0003700//sequence-specific DNA binding transcription factor activity;GO:0001071//nucleic acid binding transcription factor activity;GO:1901363//heterocyclic compound binding;GO:0005488//binding;GO:0003676//nucleic acid binding;GO:0003677//DNA binding;GO:0097159//organic cyclic compound binding	GO:0050794//regulation of cellular process;GO:0048519//negative regulation of biological process;GO:0010558//negative regulation of macromolecule biosynthetic process;GO:0044249//cellular biosynthetic process;GO:0006355//regulation of transcription, DNA-templated;GO:0009059//macromolecule biosynthetic process;GO:0008152//metabolic process;GO:1901576//organic substance biosynthetic process;GO:0031…
Gh_A05G1149	39.22	31.27	26.14	24.41	28.11	29.02	34.37	32.17	34.56	41.16	35.65	44.59	29.72	36.9	32.66	20.4	22.91	27.51	774.49	636.16	464.07	451.83	666.12	550.09	727.27	541.18	623.21	837.86	575.41	849.73	681.77	626.28	504.3	389.93	441.2	492.75	Gh_A05G1149	Gh_A05G1149	Trihelix transcription factor ASIL2 [Source:UniProtKB/Swiss-Prot;Acc:Q9LJG8]	-	-	-	GO:0044464//cell part;GO:0043229//intracellular organelle;GO:0043226//organelle;GO:0043231//intracellular membrane-bounded organelle;GO:0005623//cell;GO:0005622//intracellular;GO:0005634//nucleus;GO:0043227//membrane-bounded organelle;GO:0044424//intracellular part	GO:0003700//sequence-specific DNA binding transcription factor activity;GO:1901363//heterocyclic compound binding;GO:0097159//organic cyclic compound binding;GO:0003676//nucleic acid binding;GO:0005488//binding;GO:0003677//DNA binding;GO:0001071//nucleic acid binding transcription factor activity	GO:0009793//embryo development ending in seed dormancy;GO:0009059//macromolecule biosynthetic process;GO:0048609//multicellular organismal reproductive process;GO:0000003//reproduction;GO:0019438//aromatic compound biosynthetic process;GO:0034645//cellular macromolecule biosynthetic process;GO:0019222//regulation of metabolic process;GO:0097659//nucleic acid-templated transcription;GO:0010556//re…
Gh_A05G1167	0.12	2.15	1.98	2.46	0.71	0.63	0	0.12	0.33	0.86	0.52	0.1	0.17	0	0.26	0.52	0.21	0	1.17	22.09	17.74	23	8.47	6	0	1	3	8.89	4.2	1	2	0	2	5	2	0	Gh_A05G1167	Gh_A05G1167	Transcription factor TT2 [Source:UniProtKB/Swiss-Prot;Acc:Q9FJA2]	-	-	-	GO:0043229//intracellular organelle;GO:0005634//nucleus;GO:0043226//organelle;GO:0044424//intracellular part;GO:0043231//intracellular membrane-bounded organelle;GO:0044464//cell part;GO:0005622//intracellular;GO:0005623//cell;GO:0043227//membrane-bounded organelle	GO:1901363//heterocyclic compound binding;GO:0035639//purine ribonucleoside triphosphate binding;GO:0097159//organic cyclic compound binding;GO:1901265//nucleoside phosphate binding;GO:0032550//purine ribonucleoside binding;GO:0097367//carbohydrate derivative binding;GO:0032549//ribonucleoside binding;GO:0017076//purine nucleotide binding;GO:0032553//ribonucleotide binding;GO:0043167//ion binding…	GO:0009059//macromolecule biosynthetic process;GO:0044238//primary metabolic process;GO:0044550//secondary metabolite biosynthetic process;GO:0046394//carboxylic acid biosynthetic process;GO:0009628//response to abiotic stimulus;GO:0016070//RNA metabolic process;GO:0046189//phenol-containing compound biosynthetic process;GO:0044260//cellular macromolecule metabolic process;GO:0018958//phenol-cont…
Gh_A05G1175	19.79	28.22	17.83	20.82	31.74	38.48	34.37	30.14	21.07	7.52	7.3	6.79	8.29	4.31	5.81	24.67	11.8	12.76	363.38	533.79	294.22	358.26	699.2	678.05	676.15	471.39	353.3	142.31	109.54	120.29	176.84	68.07	83.46	438.31	211.32	212.55	Gh_A05G1175	Gh_A05G1175	Ethylene-responsive transcription factor RAP2-12 [Source:UniProtKB/Swiss-Prot;Acc:Q9SSA8]	-	-	-	GO:0005634//nucleus;GO:0043226//organelle;GO:0071944//cell periphery;GO:0005622//intracellular;GO:0044424//intracellular part;GO:0043227//membrane-bounded organelle;GO:0005623//cell;GO:0016020//membrane;GO:0005886//plasma membrane;GO:0044464//cell part;GO:0043229//intracellular organelle;GO:0043231//intracellular membrane-bounded organelle	GO:0001071//nucleic acid binding transcription factor activity;GO:0003700//sequence-specific DNA binding transcription factor activity;GO:0097159//organic cyclic compound binding;GO:0003676//nucleic acid binding;GO:0003677//DNA binding;GO:1901363//heterocyclic compound binding;GO:0005488//binding	GO:0044238//primary metabolic process;GO:0009755//hormone-mediated signaling pathway;GO:0019222//regulation of metabolic process;GO:0051252//regulation of RNA metabolic process;GO:0032870//cellular response to hormone stimulus;GO:0003032//detection of oxygen;GO:0006139//nucleobase-containing compound metabolic process;GO:0044237//cellular metabolic process;GO:0044699//single-organism process;GO:0…
Gh_A05G1236	4.14	4.94	4.42	3.88	3.2	2.76	3.92	3.72	3.98	7.56	6.25	6.47	5.13	4.71	6.21	4.2	3.69	3.74	87.56	107.67	84	76.8	81.15	56	88.84	67	76.84	164.63	108	132	126	85.53	102.63	86	76	71.73	Gh_A05G1236	Gh_A05G1236	Transcription factor TCP2 [Source:UniProtKB/Swiss-Prot;Acc:Q93V43]	-	-	-	GO:0043227//membrane-bounded organelle;GO:0005634//nucleus;GO:0005623//cell;GO:0043231//intracellular membrane-bounded organelle;GO:0043229//intracellular organelle;GO:0005622//intracellular;GO:0043226//organelle;GO:0044464//cell part;GO:0044424//intracellular part	GO:0097159//organic cyclic compound binding;GO:1901363//heterocyclic compound binding;GO:0003700//sequence-specific DNA binding transcription factor activity;GO:0005488//binding;GO:0003677//DNA binding;GO:0003676//nucleic acid binding;GO:0001071//nucleic acid binding transcription factor activity	GO:0019438//aromatic compound biosynthetic process;GO:0006139//nucleobase-containing compound metabolic process;GO:0031323//regulation of cellular metabolic process;GO:0009059//macromolecule biosynthetic process;GO:0006725//cellular aromatic compound metabolic process;GO:0006807//nitrogen compound metabolic process;GO:0080090//regulation of primary metabolic process;GO:0009058//biosynthetic proce…
Gh_A05G1259	34.55	82.33	62.09	72.25	71.65	92.56	54.66	43.96	49.27	13.69	17.11	10.33	28.77	23.09	16.13	113.9	27.93	33.58	430	1055.52	694.51	843	1070	1105.54	729	466	560	175.56	174	124	416	247	157	1372	339	379	Gh_A05G1259	Gh_A05G1259	Transcription factor bHLH144 [Source:UniProtKB/Swiss-Prot;Acc:Q9ASX9]	-	-	-	GO:0043226//organelle;GO:0005622//intracellular;GO:0005623//cell;GO:0044464//cell part;GO:0043227//membrane-bounded organelle;GO:0044424//intracellular part;GO:0043231//intracellular membrane-bounded organelle;GO:0043229//intracellular organelle;GO:0005634//nucleus	GO:0003677//DNA binding;GO:0003700//sequence-specific DNA binding transcription factor activity;GO:0097159//organic cyclic compound binding;GO:0001071//nucleic acid binding transcription factor activity;GO:0003676//nucleic acid binding;GO:0005488//binding;GO:1901363//heterocyclic compound binding;GO:0005515//protein binding;GO:0046983//protein dimerization activity	GO:0051171//regulation of nitrogen compound metabolic process;GO:0044249//cellular biosynthetic process;GO:0006807//nitrogen compound metabolic process;GO:0046483//heterocycle metabolic process;GO:0031326//regulation of cellular biosynthetic process;GO:0010556//regulation of macromolecule biosynthetic process;GO:0032774//RNA biosynthetic process;GO:0010468//regulation of gene expression;GO:003132…
Gh_A05G1264	0.73	0.29	0.68	0	0.1	0.32	0.23	0	0.2	0.51	0.89	0.19	0	0.42	0	0.13	0.25	0	12	5	10	0	2	5	4	0	3	8.62	12	3	0	6	0	2	4	0	Gh_A05G1264	Gh_A05G1264	Probable WRKY transcription factor 28 [Source:UniProtKB/Swiss-Prot;Acc:Q8VWJ2]	-	-	-	GO:0043229//intracellular organelle;GO:0005634//nucleus;GO:0043226//organelle;GO:0043231//intracellular membrane-bounded organelle;GO:0043227//membrane-bounded organelle;GO:0044424//intracellular part;GO:0044464//cell part;GO:0005622//intracellular;GO:0005623//cell	GO:0043565//sequence-specific DNA binding;GO:0005488//binding;GO:1901363//heterocyclic compound binding;GO:0003676//nucleic acid binding;GO:0097159//organic cyclic compound binding;GO:0003700//sequence-specific DNA binding transcription factor activity;GO:0001071//nucleic acid binding transcription factor activity;GO:0003677//DNA binding	GO:0006355//regulation of transcription, DNA-templated;GO:0009987//cellular process;GO:1903506//regulation of nucleic acid-templated transcription;GO:1901576//organic substance biosynthetic process;GO:0034641//cellular nitrogen compound metabolic process;GO:0050789//regulation of biological process;GO:0010468//regulation of gene expression;GO:0090304//nucleic acid metabolic process;GO:0071704//or…
Gh_A05G1277	26.38	21.11	21.25	20.4	23.03	21.72	24.26	21.39	21.09	19.07	19.26	23.09	18.99	16.94	18.09	20.34	19.71	13.68	776.05	639.67	561.99	562.58	812.94	613.16	764.62	536.01	566.65	578.14	463.03	655.53	649.08	428.34	416.23	579.11	565.33	365.11	Gh_A05G1277	Gh_A05G1277	Transcription factor GTE12 [Source:UniProtKB/Swiss-Prot;Acc:Q9LS28]	-	-	-	GO:0043226//organelle;GO:0043229//intracellular organelle;GO:0044424//intracellular part;GO:0043231//intracellular membrane-bounded organelle;GO:0043227//membrane-bounded organelle;GO:0044464//cell part;GO:0005622//intracellular;GO:0005634//nucleus;GO:0005623//cell	GO:0005515//protein binding;GO:0005488//binding	GO:0018130//heterocycle biosynthetic process;GO:0009889//regulation of biosynthetic process;GO:0006139//nucleobase-containing compound metabolic process;GO:0060255//regulation of macromolecule metabolic process;GO:0010468//regulation of gene expression;GO:0044271//cellular nitrogen compound biosynthetic process;GO:0009059//macromolecule biosynthetic process;GO:1901576//organic substance biosynthe…
Gh_A05G1287	0	0.2	0	0	0.12	0.22	0	0	0.46	0	0.09	0.22	0	0.16	0	0	0	0.23	0	3	0	0	2	3	0	0	6	0	1	3	0	2	0	0	0	3	Gh_A05G1287	Gh_A05G1287	Probable WRKY transcription factor 65 [Source:UniProtKB/Swiss-Prot;Acc:Q9LP56]	-	-	-	GO:0005634//nucleus;GO:0043231//intracellular membrane-bounded organelle;GO:0043229//intracellular organelle;GO:0043226//organelle;GO:0044424//intracellular part;GO:0005623//cell;GO:0044464//cell part;GO:0043227//membrane-bounded organelle;GO:0005622//intracellular	GO:0003677//DNA binding;GO:0003676//nucleic acid binding;GO:0001071//nucleic acid binding transcription factor activity;GO:0005488//binding;GO:0043565//sequence-specific DNA binding;GO:1901363//heterocyclic compound binding;GO:0003700//sequence-specific DNA binding transcription factor activity;GO:0097159//organic cyclic compound binding	GO:1901576//organic substance biosynthetic process;GO:0044237//cellular metabolic process;GO:0065007//biological regulation;GO:0044238//primary metabolic process;GO:0018130//heterocycle biosynthetic process;GO:0044260//cellular macromolecule metabolic process;GO:0019222//regulation of metabolic process;GO:0006139//nucleobase-containing compound metabolic process;GO:0097659//nucleic acid-templated…
Gh_A05G1299	0	0	0	0	0	0	0	0	0	0	0	0	0	0	0	0	0	0	0	0	0	0	0	0	0	0	0	0	0	0	0	0	0	0	0	0	Gh_A05G1299	Gh_A05G1299	sequence-specific DNA binding transcription factors [Source:TAIR;Acc:AT3G58630]	-	-	-	-	GO:0001071//nucleic acid binding transcription factor activity;GO:0003700//sequence-specific DNA binding transcription factor activity	GO:0031323//regulation of cellular metabolic process;GO:0051171//regulation of nitrogen compound metabolic process;GO:0060255//regulation of macromolecule metabolic process;GO:0031326//regulation of cellular biosynthetic process;GO:0050794//regulation of cellular process;GO:0010556//regulation of macromolecule biosynthetic process;GO:2000112//regulation of cellular macromolecule biosynthetic proc…
Gh_A05G1310	4.1	4.61	2.67	0.9	2.5	2.49	2.15	2.43	1.44	2.21	1.86	1.16	0.64	1.49	1.67	0.82	1.13	0.41	58.68	67.91	34.3	12.02	42.91	34.11	33	29.57	18.78	32.56	21.75	16	10.62	18.34	18.64	11.38	15.73	5.3	Gh_A05G1310	Gh_A05G1310	Putative transcription factor bHLH107 [Source:UniProtKB/Swiss-Prot;Acc:Q9LET0]	-	-	-	GO:0005622//intracellular;GO:0043227//membrane-bounded organelle;GO:0005623//cell;GO:0044464//cell part;GO:0005634//nucleus;GO:0044424//intracellular part;GO:0043226//organelle;GO:0043231//intracellular membrane-bounded organelle;GO:0043229//intracellular organelle	GO:0097159//organic cyclic compound binding;GO:0003677//DNA binding;GO:0005515//protein binding;GO:0003700//sequence-specific DNA binding transcription factor activity;GO:0001071//nucleic acid binding transcription factor activity;GO:0046983//protein dimerization activity;GO:0003676//nucleic acid binding;GO:0005488//binding;GO:1901363//heterocyclic compound binding	GO:0031323//regulation of cellular metabolic process;GO:0050794//regulation of cellular process;GO:0008152//metabolic process;GO:0032774//RNA biosynthetic process;GO:0006725//cellular aromatic compound metabolic process;GO:0010556//regulation of macromolecule biosynthetic process;GO:0080090//regulation of primary metabolic process;GO:1901362//organic cyclic compound biosynthetic process;GO:004222…
Gh_A05G1331	0.37	0.21	0.57	0.08	0.43	0.31	0.75	0.95	1.69	0	0	0	0	0	0	0	0	0	5	3	7	1	7	4	11	11	21	0	0	0	0	0	0	0	0	0	Gh_A05G1331	Gh_A05G1331	Ethylene-responsive transcription factor ERF091 [Source:UniProtKB/Swiss-Prot;Acc:O49515]	-	-	-	GO:0044424//intracellular part;GO:0043227//membrane-bounded organelle;GO:0044464//cell part;GO:0043229//intracellular organelle;GO:0043231//intracellular membrane-bounded organelle;GO:0043226//organelle;GO:0005622//intracellular;GO:0005634//nucleus;GO:0005623//cell	GO:0001071//nucleic acid binding transcription factor activity;GO:0005488//binding;GO:0003700//sequence-specific DNA binding transcription factor activity;GO:0003676//nucleic acid binding;GO:0003677//DNA binding;GO:1901363//heterocyclic compound binding;GO:0097159//organic cyclic compound binding	GO:0070887//cellular response to chemical stimulus;GO:1901362//organic cyclic compound biosynthetic process;GO:0007154//cell communication;GO:0006355//regulation of transcription, DNA-templated;GO:0031326//regulation of cellular biosynthetic process;GO:0044249//cellular biosynthetic process;GO:0007165//signal transduction;GO:0043170//macromolecule metabolic process;GO:1901700//response to oxygen-…
Gh_A05G1332	1.5	0.97	0.45	0.75	0.75	2.19	1.31	3.77	2.41	0.19	0.49	0.1	0	0.12	0.13	0.41	0.1	0.11	15	10	4	7	9	21	14	32	21.99	2	4	1	0	1	1	4	1	1	Gh_A05G1332	Gh_A05G1332	Ethylene-responsive transcription factor 2 [Source:UniProtKB/Swiss-Prot;Acc:O80338]	Environmental Information Processing	Signal transduction	ko04075//Plant hormone signal transduction	GO:0005623//cell;GO:0043231//intracellular membrane-bounded organelle;GO:0044464//cell part;GO:0043229//intracellular organelle;GO:0005622//intracellular;GO:0043226//organelle;GO:0044424//intracellular part;GO:0005634//nucleus;GO:0043227//membrane-bounded organelle	GO:0001071//nucleic acid binding transcription factor activity;GO:1901363//heterocyclic compound binding;GO:0003677//DNA binding;GO:0003700//sequence-specific DNA binding transcription factor activity;GO:0005488//binding;GO:0097159//organic cyclic compound binding;GO:0003676//nucleic acid binding	GO:0032501//multicellular organismal process;GO:0009753//response to jasmonic acid;GO:1901698//response to nitrogen compound;GO:0009864//induced systemic resistance, jasmonic acid mediated signaling pathway;GO:0006950//response to stress;GO:0044767//single-organism developmental process;GO:0006807//nitrogen compound metabolic process;GO:0001101//response to acid chemical;GO:0045088//regulation of…
Gh_A05G1335	18.77	16.85	17.79	18.92	20.19	22	24.99	30.73	29.58	18.97	20.16	18.4	17.33	17.2	17.6	15.43	20.95	20.62	467.14	432.01	397.94	441.52	602.91	525.44	666.46	651.57	672.4	486.6	410.11	441.89	501.23	367.92	342.52	371.7	508.62	465.6	Gh_A05G1335	Gh_A05G1335	Transcription factor VOZ1 [Source:UniProtKB/Swiss-Prot;Acc:Q9SGQ0]	-	-	-	GO:0043227//membrane-bounded organelle;GO:0005623//cell;GO:0043231//intracellular membrane-bounded organelle;GO:0044464//cell part;GO:0043229//intracellular organelle;GO:0043226//organelle;GO:0005622//intracellular;GO:0044424//intracellular part;GO:0005737//cytoplasm;GO:0005634//nucleus	GO:1901363//heterocyclic compound binding;GO:0097159//organic cyclic compound binding;GO:0046872//metal ion binding;GO:0003677//DNA binding;GO:0043565//sequence-specific DNA binding;GO:0043169//cation binding;GO:0005488//binding;GO:0003676//nucleic acid binding;GO:0043167//ion binding	GO:1903508//positive regulation of nucleic acid-templated transcription;GO:0045935//positive regulation of nucleobase-containing compound metabolic process;GO:0090304//nucleic acid metabolic process;GO:0023052//signaling;GO:0009416//response to light stimulus;GO:0061458//reproductive system development;GO:0001101//response to acid chemical;GO:0010228//vegetative to reproductive phase transition o…
Gh_A05G1361	0	0	0	0	0	0	0.04	0	0	0	0	0	0	0	0	0	0	0	0	0	0	0	0	0	1	0	0	0	0	0	0	0	0	0	0	0	Gh_A05G1361	Gh_A05G1361	B3 domain-containing transcription factor LEC2 [Source:UniProtKB/Swiss-Prot;Acc:Q1PFR7]	-	-	-	GO:0005622//intracellular;GO:0005623//cell;GO:0043231//intracellular membrane-bounded organelle;GO:0043229//intracellular organelle;GO:0043226//organelle;GO:0005634//nucleus;GO:0043227//membrane-bounded organelle;GO:0044424//intracellular part;GO:0044464//cell part	GO:0003676//nucleic acid binding;GO:0001071//nucleic acid binding transcription factor activity;GO:0005488//binding;GO:0003700//sequence-specific DNA binding transcription factor activity;GO:0003677//DNA binding;GO:1901363//heterocyclic compound binding;GO:0097159//organic cyclic compound binding	GO:0006807//nitrogen compound metabolic process;GO:0003006//developmental process involved in reproduction;GO:0090354//regulation of auxin metabolic process;GO:0046886//positive regulation of hormone biosynthetic process;GO:0032350//regulation of hormone metabolic process;GO:0048518//positive regulation of biological process;GO:1903508//positive regulation of nucleic acid-templated transcription;…
Gh_A05G1422	2.05	1.1	1.6	3.25	2.25	3.1	4.78	4.52	5.65	0.84	0.99	0.86	1.49	1.63	1.48	2.89	2.32	3.39	49.3	27.22	34.63	73.27	64.73	71.56	122.97	92.49	123.97	20.77	19.44	20.04	41.51	33.65	27.82	67.2	54.31	73.92	Gh_A05G1422	Gh_A05G1422	Transcription factor bHLH123 [Source:UniProtKB/Swiss-Prot;Acc:Q8GXT3]	-	-	-	GO:0005622//intracellular;GO:0044424//intracellular part;GO:0005634//nucleus;GO:0043231//intracellular membrane-bounded organelle;GO:0005623//cell;GO:0044464//cell part;GO:0043226//organelle;GO:0043227//membrane-bounded organelle;GO:0043229//intracellular organelle	GO:1901363//heterocyclic compound binding;GO:0001071//nucleic acid binding transcription factor activity;GO:0005488//binding;GO:0003700//sequence-specific DNA binding transcription factor activity;GO:0097159//organic cyclic compound binding;GO:0046983//protein dimerization activity;GO:0003677//DNA binding;GO:0003676//nucleic acid binding;GO:0005515//protein binding	GO:0008152//metabolic process;GO:0044271//cellular nitrogen compound biosynthetic process;GO:0006807//nitrogen compound metabolic process;GO:0010467//gene expression;GO:0032774//RNA biosynthetic process;GO:0009987//cellular process;GO:0090304//nucleic acid metabolic process;GO:0034641//cellular nitrogen compound metabolic process;GO:0043170//macromolecule metabolic process;GO:0044237//cellular me…
Gh_A05G1429	21.86	20.96	20.36	16.12	23.4	19.57	22	21.59	23.59	22.09	19.4	22.63	17.18	17.87	16.88	23.98	25.76	19.29	285.57	282.05	239	197.41	366.77	245.31	307.91	240.27	281.38	297.46	207.1	285.25	260.62	200.59	172.45	303.14	328.16	228.59	Gh_A05G1429	Gh_A05G1429	Transcription factor ILR3 [Source:UniProtKB/Swiss-Prot;Acc:Q9FH37]	-	-	-	GO:0043231//intracellular membrane-bounded organelle;GO:0005622//intracellular;GO:0043226//organelle;GO:0005634//nucleus;GO:0044424//intracellular part;GO:0005623//cell;GO:0044464//cell part;GO:0043227//membrane-bounded organelle;GO:0043229//intracellular organelle	GO:0001071//nucleic acid binding transcription factor activity;GO:1901363//heterocyclic compound binding;GO:0046983//protein dimerization activity;GO:0005515//protein binding;GO:0003676//nucleic acid binding;GO:0005488//binding;GO:0097159//organic cyclic compound binding;GO:0003700//sequence-specific DNA binding transcription factor activity;GO:0003677//DNA binding	GO:0019219//regulation of nucleobase-containing compound metabolic process;GO:0050789//regulation of biological process;GO:2000112//regulation of cellular macromolecule biosynthetic process;GO:0034641//cellular nitrogen compound metabolic process;GO:0034654//nucleobase-containing compound biosynthetic process;GO:0010467//gene expression;GO:0009058//biosynthetic process;GO:0016070//RNA metabolic p…
Gh_A05G1472	4.77	7.05	4.52	2.81	6.04	7.96	6.36	4.8	4.62	5.02	4.02	4.83	4.5	7.02	7.71	7.71	3.52	5.24	137.87	209.8	117.38	76.08	209.54	220.73	196.9	118.2	122.02	149.59	94.99	134.81	151.17	174.37	174.2	215.79	99.14	137.24	Gh_A05G1472	Gh_A05G1472	WRKY transcription factor 6 [Source:UniProtKB/Swiss-Prot;Acc:Q9C519]	-	-	-	GO:0043231//intracellular membrane-bounded organelle;GO:0005623//cell;GO:0043226//organelle;GO:0043227//membrane-bounded organelle;GO:0044464//cell part;GO:0044424//intracellular part;GO:0043229//intracellular organelle;GO:0005622//intracellular;GO:0005634//nucleus	GO:0000975//regulatory region DNA binding;GO:0005488//binding;GO:0043565//sequence-specific DNA binding;GO:0003676//nucleic acid binding;GO:0003677//DNA binding;GO:0003700//sequence-specific DNA binding transcription factor activity;GO:0001067//regulatory region nucleic acid binding;GO:0001071//nucleic acid binding transcription factor activity;GO:0097159//organic cyclic compound binding;GO:19013…	GO:0009725//response to hormone;GO:0010558//negative regulation of macromolecule biosynthetic process;GO:0019222//regulation of metabolic process;GO:0016070//RNA metabolic process;GO:0065007//biological regulation;GO:0050896//response to stimulus;GO:0044699//single-organism process;GO:1901576//organic substance biosynthetic process;GO:0009059//macromolecule biosynthetic process;GO:0009058//biosyn…
Gh_A05G1515	0	0	0	0	0	0	0	0	0	0	0	0	0	0	0	0	0	0	0	0	0	0	0	0	0	0	0	0	0	0	0	0	0	0	0	0	Gh_A05G1515	Gh_A05G1515	Nuclear transcription factor Y subunit B-6 [Source:UniProtKB/Swiss-Prot;Acc:Q84W66]	-	-	-	GO:0043231//intracellular membrane-bounded organelle;GO:0005623//cell;GO:0043226//organelle;GO:0044464//cell part;GO:0005634//nucleus;GO:0043227//membrane-bounded organelle;GO:0005622//intracellular;GO:0043229//intracellular organelle;GO:0044424//intracellular part	GO:0046982//protein heterodimerization activity;GO:0005488//binding;GO:0003700//sequence-specific DNA binding transcription factor activity;GO:0003677//DNA binding;GO:0043565//sequence-specific DNA binding;GO:0005515//protein binding;GO:0008134//transcription factor binding;GO:0097159//organic cyclic compound binding;GO:0033613//activating transcription factor binding;GO:0003676//nucleic acid bin…	GO:0006139//nucleobase-containing compound metabolic process;GO:0043170//macromolecule metabolic process;GO:0065007//biological regulation;GO:0032870//cellular response to hormone stimulus;GO:0071495//cellular response to endogenous stimulus;GO:0044699//single-organism process;GO:0009891//positive regulation of biosynthetic process;GO:0046483//heterocycle metabolic process;GO:0007154//cell commun…
Gh_A05G1755	0	0	0	0	0	0	0	0	0	0	0	0	0	0	0	0	0	0	0	0	0	0	0	0	0	0	0	0	0	0	0	0	0	0	0	0	Gh_A05G1755	Gh_A05G1755	Transcription factor HEC2 [Source:UniProtKB/Swiss-Prot;Acc:Q9SND4]	-	-	-	GO:0043226//organelle;GO:0043229//intracellular organelle;GO:0005623//cell;GO:0043227//membrane-bounded organelle;GO:0044424//intracellular part;GO:0005634//nucleus;GO:0005622//intracellular;GO:0044464//cell part;GO:0043231//intracellular membrane-bounded organelle	GO:0003677//DNA binding;GO:1901363//heterocyclic compound binding;GO:0003676//nucleic acid binding;GO:0005488//binding;GO:0001071//nucleic acid binding transcription factor activity;GO:0003700//sequence-specific DNA binding transcription factor activity;GO:0097159//organic cyclic compound binding;GO:0046983//protein dimerization activity;GO:0005515//protein binding	GO:0003006//developmental process involved in reproduction;GO:0009987//cellular process;GO:1901360//organic cyclic compound metabolic process;GO:0010467//gene expression;GO:0048646//anatomical structure formation involved in morphogenesis;GO:0009886//post-embryonic morphogenesis;GO:0009653//anatomical structure morphogenesis;GO:0010556//regulation of macromolecule biosynthetic process;GO:0006725/…
Gh_A05G1757	20.07	14.59	18.53	15.11	13.69	10.55	10.07	11.76	11.55	24.86	22.12	24.95	22.95	16.09	17.83	12.48	17.32	16.87	372.57	279.08	309.24	262.98	304.97	187.92	200.37	185.94	195.8	475.74	335.62	447.07	494.95	256.75	258.85	224.22	313.6	284.02	Gh_A05G1757	Gh_A05G1757	Heat stress transcription factor B-4 [Source:UniProtKB/Swiss-Prot;Acc:Q9C635]	-	-	-	GO:0043227//membrane-bounded organelle;GO:0005622//intracellular;GO:0044464//cell part;GO:0043226//organelle;GO:0043231//intracellular membrane-bounded organelle;GO:0043229//intracellular organelle;GO:0005623//cell;GO:0005634//nucleus;GO:0044424//intracellular part;GO:0005737//cytoplasm	GO:1901363//heterocyclic compound binding;GO:0003700//sequence-specific DNA binding transcription factor activity;GO:0003676//nucleic acid binding;GO:0043565//sequence-specific DNA binding;GO:0003677//DNA binding;GO:0001071//nucleic acid binding transcription factor activity;GO:0005488//binding;GO:0097159//organic cyclic compound binding	GO:0019438//aromatic compound biosynthetic process;GO:0071704//organic substance metabolic process;GO:0009408//response to heat;GO:0009628//response to abiotic stimulus;GO:0009266//response to temperature stimulus;GO:0010556//regulation of macromolecule biosynthetic process;GO:1901360//organic cyclic compound metabolic process;GO:0090304//nucleic acid metabolic process;GO:0006139//nucleobase-cont…
Gh_A05G1764	8.21	8.04	7.29	4.78	9.02	8.83	7.01	3.76	5.48	9.43	6.7	9.59	6.82	7.86	12.83	7.12	5.67	5.07	141.05	142.18	112.54	77	186	145.62	129	55	86	167	94	159	136	116	172.3	118.38	95	79	Gh_A05G1764	Gh_A05G1764	Transcription factor SPATULA [Source:UniProtKB/Swiss-Prot;Acc:Q9FUA4]	-	-	-	GO:0043229//intracellular organelle;GO:0005634//nucleus;GO:0043231//intracellular membrane-bounded organelle;GO:0044424//intracellular part;GO:0043227//membrane-bounded organelle;GO:0005623//cell;GO:0044464//cell part;GO:0005622//intracellular;GO:0043226//organelle	GO:0005488//binding;GO:1901363//heterocyclic compound binding;GO:0001071//nucleic acid binding transcription factor activity;GO:0003677//DNA binding;GO:0005515//protein binding;GO:0046983//protein dimerization activity;GO:0003700//sequence-specific DNA binding transcription factor activity;GO:0003676//nucleic acid binding;GO:0097159//organic cyclic compound binding	GO:0071704//organic substance metabolic process;GO:0010114//response to red light;GO:0006807//nitrogen compound metabolic process;GO:0010187//negative regulation of seed germination;GO:0048569//post-embryonic organ development;GO:1901360//organic cyclic compound metabolic process;GO:0048856//anatomical structure development;GO:0009416//response to light stimulus;GO:0051093//negative regulation of…
Gh_A05G1769	0.13	0	0.14	0.54	0.32	0.39	0.82	1.87	1.52	0.12	0.46	0.13	0.43	0	0.32	0.39	0.91	0.7	1	0	1	4	3	3	7	12.63	11	1	3	1	4	0	2	3	7	5	Gh_A05G1769	Gh_A05G1769	Ethylene-responsive transcription factor RAP2-1 [Source:UniProtKB/Swiss-Prot;Acc:Q8LC30]	-	-	-	GO:0005634//nucleus;GO:0005623//cell;GO:0044464//cell part;GO:0043227//membrane-bounded organelle;GO:0044424//intracellular part;GO:0043229//intracellular organelle;GO:0005622//intracellular;GO:0043231//intracellular membrane-bounded organelle;GO:0043226//organelle	GO:0097159//organic cyclic compound binding;GO:0005488//binding;GO:0003700//sequence-specific DNA binding transcription factor activity;GO:0003676//nucleic acid binding;GO:0003677//DNA binding;GO:0001071//nucleic acid binding transcription factor activity;GO:1901363//heterocyclic compound binding	GO:0009059//macromolecule biosynthetic process;GO:0044238//primary metabolic process;GO:0044763//single-organism cellular process;GO:0045935//positive regulation of nucleobase-containing compound metabolic process;GO:0034641//cellular nitrogen compound metabolic process;GO:0019438//aromatic compound biosynthetic process;GO:0090304//nucleic acid metabolic process;GO:1903508//positive regulation of…
Gh_A05G1774	16.04	23.35	15.83	22.22	39.45	44.86	40.43	36.54	31.03	15.42	14.35	13.59	24.82	23.95	27.35	46.64	22.28	38.12	296.17	444.19	262.7	384.51	874.01	794.95	799.84	574.65	523.15	293.37	216.45	242.09	532.34	379.98	394.83	833.46	401.19	638.27	Gh_A05G1774	Gh_A05G1774	Probable WRKY transcription factor 7 [Source:UniProtKB/Swiss-Prot;Acc:Q9STX0]	-	-	-	GO:0044424//intracellular part;GO:0043227//membrane-bounded organelle;GO:0043226//organelle;GO:0005623//cell;GO:0005622//intracellular;GO:0043229//intracellular organelle;GO:0043231//intracellular membrane-bounded organelle;GO:0005634//nucleus;GO:0044464//cell part	GO:0005516//calmodulin binding;GO:0003676//nucleic acid binding;GO:0097159//organic cyclic compound binding;GO:1901363//heterocyclic compound binding;GO:0043565//sequence-specific DNA binding;GO:0003677//DNA binding;GO:0005515//protein binding;GO:0003700//sequence-specific DNA binding transcription factor activity;GO:0005488//binding;GO:0001071//nucleic acid binding transcription factor activity	GO:0034645//cellular macromolecule biosynthetic process;GO:0044271//cellular nitrogen compound biosynthetic process;GO:0044238//primary metabolic process;GO:0034641//cellular nitrogen compound metabolic process;GO:0044260//cellular macromolecule metabolic process;GO:0031323//regulation of cellular metabolic process;GO:1901360//organic cyclic compound metabolic process;GO:0009987//cellular process…
Gh_A05G1820	0	0	0	0	0	0	0	0.06	0.06	0	0	0	0	0	0.07	0.32	0	0	0	0	0	0	0	0	0	1	1	0	0	0	0	0	1	6	0	0	Gh_A05G1820	Gh_A05G1820	Transcription factor bHLH85 [Source:UniProtKB/Swiss-Prot;Acc:Q84WK0]	-	-	-	GO:0043227//membrane-bounded organelle;GO:0044464//cell part;GO:0005622//intracellular;GO:0044424//intracellular part;GO:0043229//intracellular organelle;GO:0043231//intracellular membrane-bounded organelle;GO:0005634//nucleus;GO:0043226//organelle;GO:0005623//cell	GO:0001071//nucleic acid binding transcription factor activity;GO:0005488//binding;GO:0005515//protein binding;GO:0003676//nucleic acid binding;GO:1901363//heterocyclic compound binding;GO:0003677//DNA binding;GO:0097159//organic cyclic compound binding;GO:0046983//protein dimerization activity;GO:0003700//sequence-specific DNA binding transcription factor activity	GO:0071704//organic substance metabolic process;GO:0071840//cellular component organization or biogenesis;GO:0044699//single-organism process;GO:0006725//cellular aromatic compound metabolic process;GO:0090627//plant epidermal cell differentiation;GO:0000902//cell morphogenesis;GO:0009058//biosynthetic process;GO:0009725//response to hormone;GO:0006139//nucleobase-containing compound metabolic pr…
Gh_A05G1878	3.6	2.45	4.59	3.14	2.95	2.63	1.26	0.59	1.38	6.45	6.18	5.23	4.78	4.8	7.64	3.65	2.59	2.41	42.76	30	49	35	42	30	16	6	15	79	60	60	66	49	71	42	30	26	Gh_A05G1878	Gh_A05G1878	Transcription factor AIG1 [Source:UniProtKB/Swiss-Prot;Acc:Q9LS08]	-	-	-	GO:0043226//organelle;GO:0005623//cell;GO:0043229//intracellular organelle;GO:0043227//membrane-bounded organelle;GO:0043231//intracellular membrane-bounded organelle;GO:0005622//intracellular;GO:0044464//cell part;GO:0044424//intracellular part;GO:0005634//nucleus	GO:0046983//protein dimerization activity;GO:0005488//binding;GO:0003700//sequence-specific DNA binding transcription factor activity;GO:0001071//nucleic acid binding transcription factor activity;GO:1901363//heterocyclic compound binding;GO:0003676//nucleic acid binding;GO:0003677//DNA binding;GO:0005515//protein binding;GO:0097159//organic cyclic compound binding	GO:0044711//single-organism biosynthetic process;GO:0048364//root development;GO:0031669//cellular response to nutrient levels;GO:0033554//cellular response to stress;GO:0034645//cellular macromolecule biosynthetic process;GO:0032502//developmental process;GO:0009267//cellular response to starvation;GO:0009718//anthocyanin-containing compound biosynthetic process;GO:0071704//organic substance met…
Gh_A05G1892	34.87	43.07	40.91	42.96	38.88	46.65	30.4	33.02	33.57	24.65	30.69	26.47	28.02	22.34	22.51	51.38	24.6	32.79	577.37	734.78	608.98	666.87	772.58	741.35	539.48	465.79	507.73	420.67	415.3	423.04	538.95	317.98	291.44	823.51	397.34	492.47	Gh_A05G1892	Gh_A05G1892	Transcription factor bHLH145 [Source:UniProtKB/Swiss-Prot;Acc:Q9FGB0]	-	-	-	GO:0043226//organelle;GO:0005622//intracellular;GO:0043231//intracellular membrane-bounded organelle;GO:0044424//intracellular part;GO:0044464//cell part;GO:0043227//membrane-bounded organelle;GO:0005634//nucleus;GO:0043229//intracellular organelle;GO:0005623//cell	GO:0003676//nucleic acid binding;GO:0097159//organic cyclic compound binding;GO:0046983//protein dimerization activity;GO:1901363//heterocyclic compound binding;GO:0003677//DNA binding;GO:0005515//protein binding;GO:0005488//binding;GO:0001071//nucleic acid binding transcription factor activity;GO:0003700//sequence-specific DNA binding transcription factor activity	GO:0008152//metabolic process;GO:0090304//nucleic acid metabolic process;GO:0006355//regulation of transcription, DNA-templated;GO:0006807//nitrogen compound metabolic process;GO:1901360//organic cyclic compound metabolic process;GO:0010556//regulation of macromolecule biosynthetic process;GO:0016070//RNA metabolic process;GO:0046483//heterocycle metabolic process;GO:0010467//gene expression;GO:2…
Gh_A05G1905	10.29	9.37	8.48	2.13	5	3.54	1.37	0.77	1.27	7.44	6.41	6.54	2.05	5.89	3.72	1.64	1.24	2.39	178.94	167.87	132.53	34.67	104.22	59	25.45	11.34	20.19	133.31	91.01	109.74	41.44	88.04	50.54	27.56	21	37.62	Gh_A05G1905	Gh_A05G1905	Transcription factor bHLH96 [Source:UniProtKB/Swiss-Prot;Acc:Q9C7T4]	-	-	-	GO:0043231//intracellular membrane-bounded organelle;GO:0005622//intracellular;GO:0044424//intracellular part;GO:0044464//cell part;GO:0005623//cell;GO:0043226//organelle;GO:0005634//nucleus;GO:0043227//membrane-bounded organelle;GO:0043229//intracellular organelle	GO:0043168//anion binding;GO:0031406//carboxylic acid binding;GO:0003700//sequence-specific DNA binding transcription factor activity;GO:0005488//binding;GO:0005515//protein binding;GO:1901363//heterocyclic compound binding;GO:0097159//organic cyclic compound binding;GO:0036094//small molecule binding;GO:0001071//nucleic acid binding transcription factor activity;GO:0043167//ion binding;GO:004317…	GO:0006139//nucleobase-containing compound metabolic process;GO:0008152//metabolic process;GO:0006351//transcription, DNA-templated;GO:0043170//macromolecule metabolic process;GO:0018130//heterocycle biosynthetic process;GO:0046483//heterocycle metabolic process;GO:0034641//cellular nitrogen compound metabolic process;GO:0044237//cellular metabolic process;GO:0019438//aromatic compound biosynthet…
Gh_A05G1961	83.76	80.23	65.15	69.32	85.73	82.54	90.19	93.84	101.23	82.23	65.48	77.16	66.62	91.07	87.39	54.26	67.77	64.05	1512	1492	1057	1173	1857	1430	1744.64	1443	1668.68	1530	966	1344	1397	1413	1233.64	948	1193	1048.67	Gh_A05G1961	Gh_A05G1961	Ethylene-responsive transcription factor RAP2-4 [Source:UniProtKB/Swiss-Prot;Acc:Q8H1E4]	-	-	-	GO:0005634//nucleus;GO:0044464//cell part;GO:0044424//intracellular part;GO:0043231//intracellular membrane-bounded organelle;GO:0043227//membrane-bounded organelle;GO:0005623//cell;GO:0005622//intracellular;GO:0043226//organelle;GO:0043229//intracellular organelle	GO:0003676//nucleic acid binding;GO:0043565//sequence-specific DNA binding;GO:0003700//sequence-specific DNA binding transcription factor activity;GO:0097159//organic cyclic compound binding;GO:1901363//heterocyclic compound binding;GO:0003677//DNA binding;GO:0005488//binding;GO:0001071//nucleic acid binding transcription factor activity	GO:0018130//heterocycle biosynthetic process;GO:0051252//regulation of RNA metabolic process;GO:0031323//regulation of cellular metabolic process;GO:0050794//regulation of cellular process;GO:0009873//ethylene-activated signaling pathway;GO:0009414//response to water deprivation;GO:0034641//cellular nitrogen compound metabolic process;GO:1903506//regulation of nucleic acid-templated transcription…
Gh_A05G2069	0	0	0	0	0	0.24	0.04	0.11	0	0	0	0	0.2	0.05	0	0.05	0.1	0	0	0	0	0	0	5	1	2	0	0	0	0	5	1	0	1	2	0	Gh_A05G2069	Gh_A05G2069	Ethylene-responsive transcription factor ERF114 [Source:UniProtKB/Swiss-Prot;Acc:Q9FH54]	-	-	-	GO:0043229//intracellular organelle;GO:0043227//membrane-bounded organelle;GO:0043226//organelle;GO:0044424//intracellular part;GO:0005634//nucleus;GO:0044464//cell part;GO:0043231//intracellular membrane-bounded organelle;GO:0005623//cell;GO:0005622//intracellular	GO:0001071//nucleic acid binding transcription factor activity;GO:0003700//sequence-specific DNA binding transcription factor activity;GO:1901363//heterocyclic compound binding;GO:0003676//nucleic acid binding;GO:0003677//DNA binding;GO:0097159//organic cyclic compound binding;GO:0005488//binding	GO:0071369//cellular response to ethylene stimulus;GO:0071704//organic substance metabolic process;GO:0009607//response to biotic stimulus;GO:0046483//heterocycle metabolic process;GO:0065007//biological regulation;GO:0006950//response to stress;GO:0000160//phosphorelay signal transduction system;GO:0009059//macromolecule biosynthetic process;GO:0050794//regulation of cellular process;GO:0034645/…
Gh_A05G2091	0	0	0	0	0	0	0	0	0	0	0	0	0	0	0	0	0	0	0	0	0	0	0	0	0	0	0	0	0	0	0	0	0	0	0	0	Gh_A05G2091	Gh_A05G2091	Probable WRKY transcription factor 50 [Source:UniProtKB/Swiss-Prot;Acc:Q8VWQ5]	-	-	-	GO:0044464//cell part;GO:0043231//intracellular membrane-bounded organelle;GO:0005634//nucleus;GO:0005623//cell;GO:0043226//organelle;GO:0043229//intracellular organelle;GO:0005622//intracellular;GO:0043227//membrane-bounded organelle;GO:0044424//intracellular part	GO:0003677//DNA binding;GO:0003700//sequence-specific DNA binding transcription factor activity;GO:0003676//nucleic acid binding;GO:0001071//nucleic acid binding transcription factor activity;GO:0097159//organic cyclic compound binding;GO:0043565//sequence-specific DNA binding;GO:0005488//binding;GO:1901363//heterocyclic compound binding	GO:0050789//regulation of biological process;GO:0019438//aromatic compound biosynthetic process;GO:0009753//response to jasmonic acid;GO:0023052//signaling;GO:0001101//response to acid chemical;GO:0009987//cellular process;GO:0031323//regulation of cellular metabolic process;GO:0044700//single organism signaling;GO:0044763//single-organism cellular process;GO:0009607//response to biotic stimulus;…
Gh_A05G2120	2.28	1.9	2.09	0.85	1.7	1.61	1.07	0.79	0.9	2.82	2.16	3.46	1.59	1.41	1.92	0.99	0.8	1.35	30.65	26.29	25.2	10.67	27.36	20.7	15.43	9	11	39	23.74	44.84	24.77	16.24	20.12	12.86	10.5	16.47	Gh_A05G2120	Gh_A05G2120	Transcription factor MYB3 [Source:UniProtKB/Swiss-Prot;Acc:Q9S9K9]	-	-	-	GO:0005634//nucleus;GO:0043226//organelle;GO:0005623//cell;GO:0043227//membrane-bounded organelle;GO:0005622//intracellular;GO:0043231//intracellular membrane-bounded organelle;GO:0043229//intracellular organelle;GO:0044464//cell part;GO:0044424//intracellular part	GO:0044877//macromolecular complex binding;GO:0005488//binding;GO:0003682//chromatin binding;GO:1901363//heterocyclic compound binding;GO:0001071//nucleic acid binding transcription factor activity;GO:0097159//organic cyclic compound binding;GO:0003700//sequence-specific DNA binding transcription factor activity;GO:0003677//DNA binding;GO:0003676//nucleic acid binding	GO:0044237//cellular metabolic process;GO:0009987//cellular process;GO:0009628//response to abiotic stimulus;GO:0034645//cellular macromolecule biosynthetic process;GO:0008152//metabolic process;GO:0044238//primary metabolic process;GO:0032774//RNA biosynthetic process;GO:0090304//nucleic acid metabolic process;GO:0016053//organic acid biosynthetic process;GO:0006950//response to stress;GO:003465…
Gh_A05G2146	0	0.13	0	0.28	0.99	2.87	0.61	2.93	0.72	0.13	0.64	0.41	0	0.15	0.5	1.36	0	0.14	0	1	0	2	9	21	5	19	5	1	4	3	0	1	3	10	0	1	Gh_A05G2146	Gh_A05G2146	Ethylene-responsive transcription factor ERF020 [Source:UniProtKB/Swiss-Prot;Acc:Q9C9I8]	-	-	-	GO:0044464//cell part;GO:0043231//intracellular membrane-bounded organelle;GO:0005634//nucleus;GO:0044424//intracellular part;GO:0043229//intracellular organelle;GO:0005623//cell;GO:0043226//organelle;GO:0005622//intracellular;GO:0043227//membrane-bounded organelle	GO:0003676//nucleic acid binding;GO:0097159//organic cyclic compound binding;GO:0001071//nucleic acid binding transcription factor activity;GO:0003700//sequence-specific DNA binding transcription factor activity;GO:0003677//DNA binding;GO:0005488//binding;GO:1901363//heterocyclic compound binding	GO:0097659//nucleic acid-templated transcription;GO:0044763//single-organism cellular process;GO:0050896//response to stimulus;GO:0044700//single organism signaling;GO:2001141//regulation of RNA biosynthetic process;GO:0010033//response to organic substance;GO:0070887//cellular response to chemical stimulus;GO:0071704//organic substance metabolic process;GO:0043170//macromolecule metabolic proces…
Gh_A05G2150	0	0.11	0.12	0.12	0.27	0	0.3	0.13	0.06	0	0.13	0	0.47	0.25	0	0	0.13	0.24	0	1	1	1	3	0	3	1	0.5	0	1	0	5	2	0	0	1.2	2	Gh_A05G2150	Gh_A05G2150	Ethylene-responsive transcription factor ERF021 [Source:UniProtKB/Swiss-Prot;Acc:Q9C9I2]	-	-	-	GO:0043231//intracellular membrane-bounded organelle;GO:0043226//organelle;GO:0043229//intracellular organelle;GO:0044464//cell part;GO:0005622//intracellular;GO:0005623//cell;GO:0044424//intracellular part;GO:0043227//membrane-bounded organelle;GO:0005634//nucleus	GO:0005488//binding;GO:0003677//DNA binding;GO:0003700//sequence-specific DNA binding transcription factor activity;GO:0097159//organic cyclic compound binding;GO:1901363//heterocyclic compound binding;GO:0003676//nucleic acid binding;GO:0001071//nucleic acid binding transcription factor activity	GO:0071310//cellular response to organic substance;GO:0060255//regulation of macromolecule metabolic process;GO:1903506//regulation of nucleic acid-templated transcription;GO:0034645//cellular macromolecule biosynthetic process;GO:0009889//regulation of biosynthetic process;GO:0019438//aromatic compound biosynthetic process;GO:0016070//RNA metabolic process;GO:0090304//nucleic acid metabolic proc…
Gh_A05G2151	1.39	1.05	0.69	2.43	2.78	3.07	4.01	2.63	3.44	0.84	0.53	0.56	4.86	3.22	3.45	6.73	6.05	6.6	12.86	10	5.78	21.13	30.92	27.27	39.8	20.71	29.06	8	4	5	52.22	25.64	24.96	60.31	54.58	55.43	Gh_A05G2151	Gh_A05G2151	Ethylene-responsive transcription factor ERF021 [Source:UniProtKB/Swiss-Prot;Acc:Q9C9I2]	-	-	-	GO:0043231//intracellular membrane-bounded organelle;GO:0043226//organelle;GO:0043229//intracellular organelle;GO:0044464//cell part;GO:0005622//intracellular;GO:0005623//cell;GO:0044424//intracellular part;GO:0043227//membrane-bounded organelle;GO:0005634//nucleus	GO:0005488//binding;GO:0003677//DNA binding;GO:0003700//sequence-specific DNA binding transcription factor activity;GO:0097159//organic cyclic compound binding;GO:1901363//heterocyclic compound binding;GO:0003676//nucleic acid binding;GO:0001071//nucleic acid binding transcription factor activity	GO:0071310//cellular response to organic substance;GO:0060255//regulation of macromolecule metabolic process;GO:1903506//regulation of nucleic acid-templated transcription;GO:0034645//cellular macromolecule biosynthetic process;GO:0009889//regulation of biosynthetic process;GO:0019438//aromatic compound biosynthetic process;GO:0016070//RNA metabolic process;GO:0090304//nucleic acid metabolic proc…
Gh_A05G2237	2.87	3.43	2.11	5.75	4.51	8.1	5.61	6.48	5.96	1.65	1.81	2.83	4.63	2.41	4.34	4.9	4.69	4.52	52.41	64.43	34.55	98.46	98.8	141.87	109.85	100.75	99.38	31	27	49.89	98.11	37.83	62	86.66	83.55	74.81	Gh_A05G2237	Gh_A05G2237	Probable WRKY transcription factor 7 [Source:UniProtKB/Swiss-Prot;Acc:Q9STX0]	-	-	-	GO:0044424//intracellular part;GO:0043227//membrane-bounded organelle;GO:0043226//organelle;GO:0005623//cell;GO:0005622//intracellular;GO:0043229//intracellular organelle;GO:0043231//intracellular membrane-bounded organelle;GO:0005634//nucleus;GO:0044464//cell part	GO:0005516//calmodulin binding;GO:0003676//nucleic acid binding;GO:0097159//organic cyclic compound binding;GO:1901363//heterocyclic compound binding;GO:0043565//sequence-specific DNA binding;GO:0003677//DNA binding;GO:0005515//protein binding;GO:0003700//sequence-specific DNA binding transcription factor activity;GO:0005488//binding;GO:0001071//nucleic acid binding transcription factor activity	GO:0034645//cellular macromolecule biosynthetic process;GO:0044271//cellular nitrogen compound biosynthetic process;GO:0044238//primary metabolic process;GO:0034641//cellular nitrogen compound metabolic process;GO:0044260//cellular macromolecule metabolic process;GO:0031323//regulation of cellular metabolic process;GO:1901360//organic cyclic compound metabolic process;GO:0009987//cellular process…
Gh_A05G2267	4.05	4.4	4.35	4.57	3.46	4.83	3.63	3.6	3.05	4.51	4.31	4.91	3.73	2.32	3.34	3.25	2.41	2.42	58.99	66	56.9	62.3	60.5	67.53	56.59	44.57	40.52	67.59	51.22	69	63.07	29	38	45.85	34.21	32	Gh_A05G2267	Gh_A05G2267	GATA transcription factor 25 [Source:UniProtKB/Swiss-Prot;Acc:Q9LRH6]	-	-	-	GO:0044464//cell part;GO:0043229//intracellular organelle;GO:0005623//cell;GO:0005622//intracellular;GO:0044424//intracellular part;GO:0005634//nucleus;GO:0043226//organelle;GO:0043227//membrane-bounded organelle;GO:0043231//intracellular membrane-bounded organelle	GO:0005488//binding;GO:0046914//transition metal ion binding;GO:0043169//cation binding;GO:0097159//organic cyclic compound binding;GO:0005515//protein binding;GO:0046872//metal ion binding;GO:0043565//sequence-specific DNA binding;GO:0003676//nucleic acid binding;GO:0043167//ion binding;GO:0008270//zinc ion binding;GO:1901363//heterocyclic compound binding;GO:0003677//DNA binding;GO:0001071//nuc…	GO:0090304//nucleic acid metabolic process;GO:0051171//regulation of nitrogen compound metabolic process;GO:0044260//cellular macromolecule metabolic process;GO:0016070//RNA metabolic process;GO:0009987//cellular process;GO:1901576//organic substance biosynthetic process;GO:0050794//regulation of cellular process;GO:0019438//aromatic compound biosynthetic process;GO:0050789//regulation of biologi…
Gh_A05G2273	13.74	16.79	16.21	14.28	13.27	16.26	17.38	11.65	14.89	11.25	13.17	12.06	12.03	14.07	11.59	18.12	11.14	9.3	252.19	317.6	267.48	245.81	292.29	286.43	342.04	182.18	249.61	212.98	197.6	213.7	256.48	221.97	166.36	322.03	199.42	154.9	Gh_A05G2273	Gh_A05G2273	Transcription factor bHLH145 [Source:UniProtKB/Swiss-Prot;Acc:Q9FGB0]	-	-	-	GO:0043226//organelle;GO:0005622//intracellular;GO:0043231//intracellular membrane-bounded organelle;GO:0044424//intracellular part;GO:0044464//cell part;GO:0043227//membrane-bounded organelle;GO:0005634//nucleus;GO:0043229//intracellular organelle;GO:0005623//cell	GO:0003676//nucleic acid binding;GO:0097159//organic cyclic compound binding;GO:0046983//protein dimerization activity;GO:1901363//heterocyclic compound binding;GO:0003677//DNA binding;GO:0005515//protein binding;GO:0005488//binding;GO:0001071//nucleic acid binding transcription factor activity;GO:0003700//sequence-specific DNA binding transcription factor activity	GO:0008152//metabolic process;GO:0090304//nucleic acid metabolic process;GO:0006355//regulation of transcription, DNA-templated;GO:0006807//nitrogen compound metabolic process;GO:1901360//organic cyclic compound metabolic process;GO:0010556//regulation of macromolecule biosynthetic process;GO:0016070//RNA metabolic process;GO:0046483//heterocycle metabolic process;GO:0010467//gene expression;GO:2…
Gh_A05G2316	4.7	3.68	2.55	5.28	4.17	6	10.71	11.51	14.95	2.53	2.2	2.02	1.51	2.89	2.05	2.95	3.53	5.29	78.24	63.25	38.14	82.48	83.41	96.02	191.19	163.31	227.42	43.5	30	32.5	29.18	41.44	26.73	47.63	57.42	79.93	Gh_A05G2316	Gh_A05G2316	Transcription factor VIP1 [Source:UniProtKB/Swiss-Prot;Acc:Q9MA75]	-	-	-	GO:0044444//cytoplasmic part;GO:0005829//cytosol;GO:0043226//organelle;GO:0044424//intracellular part;GO:0005737//cytoplasm;GO:0043229//intracellular organelle;GO:0043227//membrane-bounded organelle;GO:0005622//intracellular;GO:0043231//intracellular membrane-bounded organelle;GO:0005634//nucleus;GO:0044464//cell part;GO:0005623//cell	GO:0003700//sequence-specific DNA binding transcription factor activity;GO:0097159//organic cyclic compound binding;GO:0001071//nucleic acid binding transcription factor activity;GO:0043565//sequence-specific DNA binding;GO:1901363//heterocyclic compound binding;GO:0003677//DNA binding;GO:0019901//protein kinase binding;GO:0019900//kinase binding;GO:0019899//enzyme binding;GO:0005515//protein bin…	GO:0051649//establishment of localization in cell;GO:0072348//sulfur compound transport;GO:0031326//regulation of cellular biosynthetic process;GO:0044699//single-organism process;GO:0043170//macromolecule metabolic process;GO:0009605//response to external stimulus;GO:0051171//regulation of nitrogen compound metabolic process;GO:0051716//cellular response to stimulus;GO:0009628//response to abiot…
Gh_A05G2341	5.02	8.18	8.77	8.82	4.01	3.43	2.17	2.6	3.61	4.04	6.08	4.7	4.37	3.83	4.08	5.64	3.21	3.63	93	156	146	153	89	61	43	41	61	77	92	84	94	61	59	101	58	61	Gh_A05G2341	Gh_A05G2341	transcription factor IIIA [Source:TAIR;Acc:AT1G72050]	-	-	-	GO:0043233//organelle lumen;GO:0005730//nucleolus;GO:0005622//intracellular;GO:0031974//membrane-enclosed lumen;GO:0005623//cell;GO:0005634//nucleus;GO:0043229//intracellular organelle;GO:0044464//cell part;GO:0043231//intracellular membrane-bounded organelle;GO:0043227//membrane-bounded organelle;GO:0043228//non-membrane-bounded organelle;GO:0044446//intracellular organelle part;GO:0043232//intr…	GO:0046872//metal ion binding;GO:0001071//nucleic acid binding transcription factor activity;GO:0003677//DNA binding;GO:0043565//sequence-specific DNA binding;GO:0019843//rRNA binding;GO:0043169//cation binding;GO:0003723//RNA binding;GO:1901363//heterocyclic compound binding;GO:0080084//5S rDNA binding;GO:0003676//nucleic acid binding;GO:0000182//rDNA binding;GO:0003700//sequence-specific DNA bi…	GO:0048522//positive regulation of cellular process;GO:0050794//regulation of cellular process;GO:2001141//regulation of RNA biosynthetic process;GO:0031326//regulation of cellular biosynthetic process;GO:0019222//regulation of metabolic process;GO:2000112//regulation of cellular macromolecule biosynthetic process;GO:1903506//regulation of nucleic acid-templated transcription;GO:0009410//response…
Gh_A05G2343	28.86	18.86	19.33	15.23	11.98	11.98	12.15	15.11	17.01	31.71	28.7	30.83	16.53	22.06	19.78	9.91	18.26	14.22	627.91	422.66	378	310.65	312.69	250.04	283.15	279.99	338	711.11	510.16	647.11	417.61	412.41	336.52	208.56	387.34	280.54	Gh_A05G2343	Gh_A05G2343	Transcription factor TCP23 [Source:UniProtKB/Swiss-Prot;Acc:Q9LQF0]	-	-	-	GO:0043226//organelle;GO:0005623//cell;GO:0043231//intracellular membrane-bounded organelle;GO:0044464//cell part;GO:0044424//intracellular part;GO:0005634//nucleus;GO:0043227//membrane-bounded organelle;GO:0043229//intracellular organelle;GO:0005622//intracellular	GO:0005488//binding;GO:0003700//sequence-specific DNA binding transcription factor activity;GO:0097159//organic cyclic compound binding;GO:0003677//DNA binding;GO:0003676//nucleic acid binding;GO:0001071//nucleic acid binding transcription factor activity;GO:1901363//heterocyclic compound binding	GO:0048509//regulation of meristem development;GO:0019222//regulation of metabolic process;GO:1901362//organic cyclic compound biosynthetic process;GO:0006139//nucleobase-containing compound metabolic process;GO:0032774//RNA biosynthetic process;GO:0009889//regulation of biosynthetic process;GO:0050794//regulation of cellular process;GO:0065007//biological regulation;GO:0006355//regulation of tra…
Gh_A05G2386	0.95	1.15	1.64	0.82	0.74	0.8	0.55	0.35	0.78	0.97	1.39	0.67	1.12	1.31	1.36	2.08	1.1	1.17	16	20	25	13	15	13	10	5	12	17	19.19	11	22	19	18	34	18.19	18	Gh_A05G2386	Gh_A05G2386	Basic-leucine zipper (bZIP) transcription factor family protein [Source:TAIR;Acc:AT2G40620]	-	-	-	-	GO:0001071//nucleic acid binding transcription factor activity;GO:0005488//binding;GO:1901363//heterocyclic compound binding;GO:0003700//sequence-specific DNA binding transcription factor activity;GO:0003676//nucleic acid binding;GO:0043565//sequence-specific DNA binding;GO:0003677//DNA binding;GO:0097159//organic cyclic compound binding	GO:0080090//regulation of primary metabolic process;GO:0051171//regulation of nitrogen compound metabolic process;GO:0009889//regulation of biosynthetic process;GO:0010468//regulation of gene expression;GO:0006355//regulation of transcription, DNA-templated;GO:0019219//regulation of nucleobase-containing compound metabolic process;GO:0010556//regulation of macromolecule biosynthetic process;GO:00…
Gh_A05G2451	0	0	0.62	0	0.09	0	0	0	0	0	0	0	0	0.13	0	0	0.11	0	0	0	5	0	1	0	0	0	0	0	0	0	0	1	0	0	1	0	Gh_A05G2451	Gh_A05G2451	global transcription factor group B1 [Source:TAIR;Acc:AT1G65440]	-	-	-	GO:0005737//cytoplasm;GO:0044444//cytoplasmic part;GO:0005623//cell;GO:0044464//cell part;GO:0005622//intracellular;GO:0005829//cytosol;GO:0030054//cell junction;GO:0009506//plasmodesma;GO:0055044//symplast;GO:0044424//intracellular part;GO:0005911//cell-cell junction	GO:0016788//hydrolase activity, acting on ester bonds;GO:0016787//hydrolase activity;GO:0003746//translation elongation factor activity;GO:0097159//organic cyclic compound binding;GO:0003677//DNA binding;GO:0003723//RNA binding;GO:0003824//catalytic activity;GO:0005488//binding;GO:1901363//heterocyclic compound binding;GO:0008135//translation factor activity, RNA binding;GO:0003676//nucleic acid …	GO:0006412//translation;GO:0044260//cellular macromolecule metabolic process;GO:1903506//regulation of nucleic acid-templated transcription;GO:0019222//regulation of metabolic process;GO:0008152//metabolic process;GO:2001141//regulation of RNA biosynthetic process;GO:0050789//regulation of biological process;GO:0046483//heterocycle metabolic process;GO:0065007//biological regulation;GO:0009987//c…
Gh_A05G2476	4.94	4.57	3.91	2.71	3.58	4.4	2.69	1.9	3.19	0.65	0.9	0.96	0.95	1.72	0.65	0.1	0.24	0.25	107	102	76	55	93.09	91.51	62.46	35	63	14.45	16	20	24	32	11	2	5	5	Gh_A05G2476	Gh_A05G2476	Trihelix transcription factor PTL [Source:UniProtKB/Swiss-Prot;Acc:Q9LZS0]	-	-	-	GO:0044464//cell part;GO:0044424//intracellular part;GO:0005623//cell;GO:0043227//membrane-bounded organelle;GO:0043229//intracellular organelle;GO:0005622//intracellular;GO:0043231//intracellular membrane-bounded organelle;GO:0005634//nucleus;GO:0043226//organelle	GO:0003676//nucleic acid binding;GO:1901363//heterocyclic compound binding;GO:0005488//binding;GO:0003682//chromatin binding;GO:0042803//protein homodimerization activity;GO:0005515//protein binding;GO:0097159//organic cyclic compound binding;GO:0001071//nucleic acid binding transcription factor activity;GO:0000981//sequence-specific DNA binding RNA polymerase II transcription factor activity;GO:…	GO:0019438//aromatic compound biosynthetic process;GO:0048561//establishment of organ orientation;GO:0032501//multicellular organismal process;GO:0009653//anatomical structure morphogenesis;GO:2001141//regulation of RNA biosynthetic process;GO:0009886//post-embryonic morphogenesis;GO:0032502//developmental process;GO:0031326//regulation of cellular biosynthetic process;GO:0034654//nucleobase-cont…
Gh_A05G2508	39.48	35.25	26.74	37.05	35.45	39.19	32.91	45.03	40.44	43.23	33.71	36.55	33.91	37.22	37.96	28.5	36.48	34.97	572.57	526.56	348.53	503.7	617	545.52	511.49	556.28	535.59	646.23	399.5	511.48	571.28	464	430.5	400	515.99	460.03	Gh_A05G2508	Gh_A05G2508	bZIP transcription factor 60 [Source:UniProtKB/Swiss-Prot;Acc:Q9C7S0]	-	-	-	GO:0005737//cytoplasm;GO:0044432//endoplasmic reticulum part;GO:0005623//cell;GO:0044425//membrane part;GO:0044422//organelle part;GO:0098588//bounding membrane of organelle;GO:0005634//nucleus;GO:0031090//organelle membrane;GO:0044424//intracellular part;GO:0012505//endomembrane system;GO:0043226//organelle;GO:0042175//nuclear outer membrane-endoplasmic reticulum membrane network;GO:0098589//mem…	GO:0097159//organic cyclic compound binding;GO:0001071//nucleic acid binding transcription factor activity;GO:1901363//heterocyclic compound binding;GO:0043565//sequence-specific DNA binding;GO:0003700//sequence-specific DNA binding transcription factor activity;GO:0003677//DNA binding;GO:0005488//binding;GO:0003676//nucleic acid binding	GO:0065007//biological regulation;GO:0016070//RNA metabolic process;GO:0034976//response to endoplasmic reticulum stress;GO:0051716//cellular response to stimulus;GO:0070887//cellular response to chemical stimulus;GO:0044238//primary metabolic process;GO:0044763//single-organism cellular process;GO:0030968//endoplasmic reticulum unfolded protein response;GO:0019219//regulation of nucleobase-conta…
Gh_A05G2553	63.89	85.08	51.31	64.16	140.03	193.05	247.79	162.2	126.57	41.89	30.41	32.22	71.47	98.94	100.38	111.83	70.85	71.15	1117.11	1532.44	806.39	1051.7	2938.19	3239.59	4643.12	2415.91	2021.17	754.96	434.51	543.59	1451.69	1486.97	1372.63	1892.55	1208.18	1128.32	Gh_A05G2553	Gh_A05G2553	GATA transcription factor 8 [Source:UniProtKB/Swiss-Prot;Acc:Q9SV30]	-	-	-	GO:0005634//nucleus;GO:0043231//intracellular membrane-bounded organelle;GO:0043229//intracellular organelle;GO:0005623//cell;GO:0005622//intracellular;GO:0044464//cell part;GO:0044424//intracellular part;GO:0043226//organelle;GO:0043227//membrane-bounded organelle	GO:0046914//transition metal ion binding;GO:0043169//cation binding;GO:0046872//metal ion binding;GO:0043167//ion binding;GO:0001071//nucleic acid binding transcription factor activity;GO:0003676//nucleic acid binding;GO:0043565//sequence-specific DNA binding;GO:0003700//sequence-specific DNA binding transcription factor activity;GO:0005488//binding;GO:1901363//heterocyclic compound binding;GO:00…	GO:0043170//macromolecule metabolic process;GO:0044249//cellular biosynthetic process;GO:0009891//positive regulation of biosynthetic process;GO:0044707//single-multicellular organism process;GO:0031325//positive regulation of cellular metabolic process;GO:2001141//regulation of RNA biosynthetic process;GO:0050794//regulation of cellular process;GO:0007275//multicellular organismal development;GO…
Gh_A05G2567	3.24	4.69	4.47	5.72	3.55	3.07	1.53	3.92	2.27	4.03	3.34	2.04	2.57	4.45	4.33	3.72	2.74	2.29	29.64	44.2	36.75	49.09	39.02	27	15	30.56	19.01	38	25	18.05	27.29	35.01	31	33	24.47	19	Gh_A05G2567	Gh_A05G2567	Nuclear transcription factor Y subunit B-8 [Source:UniProtKB/Swiss-Prot;Acc:Q8VYK4]	-	-	-	GO:0043231//intracellular membrane-bounded organelle;GO:0044464//cell part;GO:0043229//intracellular organelle;GO:0005622//intracellular;GO:0043226//organelle;GO:0044424//intracellular part;GO:0005623//cell;GO:0043227//membrane-bounded organelle;GO:0005634//nucleus	GO:0005515//protein binding;GO:0043565//sequence-specific DNA binding;GO:0005488//binding;GO:0046983//protein dimerization activity;GO:0003676//nucleic acid binding;GO:0001071//nucleic acid binding transcription factor activity;GO:0046982//protein heterodimerization activity;GO:0097159//organic cyclic compound binding;GO:1901363//heterocyclic compound binding;GO:0003677//DNA binding;GO:0003700//s…	GO:0031326//regulation of cellular biosynthetic process;GO:1901360//organic cyclic compound metabolic process;GO:0097659//nucleic acid-templated transcription;GO:0019438//aromatic compound biosynthetic process;GO:0044260//cellular macromolecule metabolic process;GO:0008152//metabolic process;GO:2000112//regulation of cellular macromolecule biosynthetic process;GO:0006807//nitrogen compound metabo…
Gh_A05G2637	0	0	0	0	0	0	0	0	0	0	0	0	0	0	0	0	0	0	0	0	0	0	0	0	0	0	0	0	0	0	0	0	0	0	0	0	Gh_A05G2637	Gh_A05G2637	Transcription factor PRE6 [Source:UniProtKB/Swiss-Prot;Acc:Q8GW32]	-	-	-	GO:0044464//cell part;GO:0043226//organelle;GO:0043227//membrane-bounded organelle;GO:0005623//cell;GO:0043231//intracellular membrane-bounded organelle;GO:0005622//intracellular;GO:0044424//intracellular part;GO:0043229//intracellular organelle;GO:0005737//cytoplasm;GO:0005634//nucleus	GO:0005515//protein binding;GO:0046983//protein dimerization activity;GO:0005488//binding	GO:0065007//biological regulation;GO:0009987//cellular process;GO:0008152//metabolic process;GO:0050896//response to stimulus;GO:0009628//response to abiotic stimulus;GO:0071704//organic substance metabolic process;GO:0090304//nucleic acid metabolic process;GO:0016070//RNA metabolic process;GO:0040008//regulation of growth;GO:0034641//cellular nitrogen compound metabolic process;GO:0019438//aroma…
Gh_A05G2652	11.65	9.88	8.57	10.3	9.98	9.94	9.45	8.71	10.87	11.89	10.46	12.25	10.11	11.78	8.03	9.87	10.99	9.58	197.05	172.29	130.33	163.32	202.55	161.4	171.27	125.5	168	207.37	144.68	200.01	198.79	171.35	106.22	161.59	181.27	146.97	Gh_A05G2652	Gh_A05G2652	Transcription factor BIM2 [Source:UniProtKB/Swiss-Prot;Acc:Q9CAA4]	-	-	-	GO:0005634//nucleus;GO:0005622//intracellular;GO:0043231//intracellular membrane-bounded organelle;GO:0043229//intracellular organelle;GO:0043227//membrane-bounded organelle;GO:0005623//cell;GO:0044464//cell part;GO:0043226//organelle;GO:0044424//intracellular part	GO:0001071//nucleic acid binding transcription factor activity;GO:0003676//nucleic acid binding;GO:1901363//heterocyclic compound binding;GO:0046983//protein dimerization activity;GO:0005488//binding;GO:0003700//sequence-specific DNA binding transcription factor activity;GO:0005515//protein binding;GO:0003677//DNA binding;GO:0097159//organic cyclic compound binding	GO:0010467//gene expression;GO:0097659//nucleic acid-templated transcription;GO:0044238//primary metabolic process;GO:0016070//RNA metabolic process;GO:0032774//RNA biosynthetic process;GO:0044260//cellular macromolecule metabolic process;GO:0006725//cellular aromatic compound metabolic process;GO:1901362//organic cyclic compound biosynthetic process;GO:0044249//cellular biosynthetic process;GO:0…
Gh_A05G2666	0.39	0.56	2.3	0.69	0.22	0.4	0.06	0	0	0	0.87	0.4	0.17	0	0	0.53	0.07	0.07	6	9	32	10	4	6	1	0	0	0	11	6	3	0	0	8	1	1	Gh_A05G2666	Gh_A05G2666	Putative Myb family transcription factor At1g14600 [Source:UniProtKB/Swiss-Prot;Acc:Q700D9]	-	-	-	GO:0005623//cell;GO:0044464//cell part;GO:0043226//organelle;GO:0044424//intracellular part;GO:0043231//intracellular membrane-bounded organelle;GO:0005634//nucleus;GO:0043227//membrane-bounded organelle;GO:0043229//intracellular organelle;GO:0005622//intracellular	GO:0003682//chromatin binding;GO:1901363//heterocyclic compound binding;GO:0097159//organic cyclic compound binding;GO:0005488//binding;GO:0001071//nucleic acid binding transcription factor activity;GO:0044877//macromolecular complex binding;GO:0003700//sequence-specific DNA binding transcription factor activity;GO:0003676//nucleic acid binding;GO:0003677//DNA binding	GO:0019222//regulation of metabolic process;GO:0016070//RNA metabolic process;GO:2001141//regulation of RNA biosynthetic process;GO:0006725//cellular aromatic compound metabolic process;GO:0019438//aromatic compound biosynthetic process;GO:0009987//cellular process;GO:0046483//heterocycle metabolic process;GO:0006351//transcription, DNA-templated;GO:0006139//nucleobase-containing compound metabol…
Gh_A05G2702	5.27	5.93	5.93	5.82	5.29	5.51	5.34	6.34	5.52	4.71	5.02	6.34	4.3	5.76	5.11	4.05	4.86	3.64	106.33	123.16	107.5	110.05	127.88	106.65	115.4	108.95	101.55	97.94	82.67	123.32	100.7	99.72	80.49	79.05	95.59	66.48	Gh_A05G2702	Gh_A05G2702	Trihelix transcription factor GT-1 [Source:UniProtKB/Swiss-Prot;Acc:Q9FX53]	-	-	-	GO:0043229//intracellular organelle;GO:0005623//cell;GO:0043227//membrane-bounded organelle;GO:0043231//intracellular membrane-bounded organelle;GO:0005634//nucleus;GO:0005622//intracellular;GO:0043226//organelle;GO:0044424//intracellular part;GO:0044464//cell part	GO:0042802//identical protein binding;GO:0001071//nucleic acid binding transcription factor activity;GO:0005488//binding;GO:0097159//organic cyclic compound binding;GO:0043565//sequence-specific DNA binding;GO:0003677//DNA binding;GO:0044877//macromolecular complex binding;GO:1901363//heterocyclic compound binding;GO:0005515//protein binding;GO:0003676//nucleic acid binding;GO:0003700//sequence-s…	GO:1901360//organic cyclic compound metabolic process;GO:0034654//nucleobase-containing compound biosynthetic process;GO:0018130//heterocycle biosynthetic process;GO:0010556//regulation of macromolecule biosynthetic process;GO:0090304//nucleic acid metabolic process;GO:0010468//regulation of gene expression;GO:0008152//metabolic process;GO:0044271//cellular nitrogen compound biosynthetic process;…
Gh_A05G2888	1.56	0.68	0.61	0.92	0.65	0.16	0.29	0.37	0.43	0.38	1.43	0.4	0.4	0.27	0.2	0.24	0.72	0	20	9	7	11	10	2	4	4	5	5	15	5	6	3	2	3	9	0	Gh_A05G2888	Gh_A05G2888	Transcription factor bHLH51 [Source:UniProtKB/Swiss-Prot;Acc:Q9XEF0]	-	-	-	GO:0044424//intracellular part;GO:0043231//intracellular membrane-bounded organelle;GO:0043226//organelle;GO:0005622//intracellular;GO:0043227//membrane-bounded organelle;GO:0044464//cell part;GO:0043229//intracellular organelle;GO:0005623//cell;GO:0005634//nucleus	GO:0003676//nucleic acid binding;GO:0005488//binding;GO:0046983//protein dimerization activity;GO:0003677//DNA binding;GO:0001071//nucleic acid binding transcription factor activity;GO:0005515//protein binding;GO:1901363//heterocyclic compound binding;GO:0097159//organic cyclic compound binding;GO:0003700//sequence-specific DNA binding transcription factor activity	GO:0006355//regulation of transcription, DNA-templated;GO:0051252//regulation of RNA metabolic process;GO:0019222//regulation of metabolic process;GO:0097659//nucleic acid-templated transcription;GO:0008152//metabolic process;GO:1901362//organic cyclic compound biosynthetic process;GO:0009889//regulation of biosynthetic process;GO:0043170//macromolecule metabolic process;GO:1901360//organic cycli…
Gh_A05G2936	3.88	2.45	2.37	3.28	2.21	2.49	3.8	5.23	5.02	2.88	3.56	3.01	2.72	3.83	4.87	1.7	2.85	3.35	60	39	33	47.6	41	37	63	69	70.98	46	45	45	49	51	59	25.49	43	47	Gh_A05G2936	Gh_A05G2936	Transcription factor TCP20 [Source:UniProtKB/Swiss-Prot;Acc:Q9LSD5]	-	-	-	GO:0043231//intracellular membrane-bounded organelle;GO:0043226//organelle;GO:0043227//membrane-bounded organelle;GO:0005634//nucleus;GO:0043229//intracellular organelle;GO:0044464//cell part;GO:0044424//intracellular part;GO:0005623//cell;GO:0005622//intracellular	GO:0001071//nucleic acid binding transcription factor activity;GO:0000987//core promoter proximal region sequence-specific DNA binding;GO:0000976//transcription regulatory region sequence-specific DNA binding;GO:0001159//core promoter proximal region DNA binding;GO:0003700//sequence-specific DNA binding transcription factor activity;GO:1901363//heterocyclic compound binding;GO:0000975//regulatory…	GO:0032502//developmental process;GO:0032774//RNA biosynthetic process;GO:0048856//anatomical structure development;GO:0009653//anatomical structure morphogenesis;GO:0008152//metabolic process;GO:1901360//organic cyclic compound metabolic process;GO:0016070//RNA metabolic process;GO:0006807//nitrogen compound metabolic process;GO:0044260//cellular macromolecule metabolic process;GO:0034645//cellu…
Gh_A05G2938	0	0	0	0	0	0	0	0	0	0	0	0	0	0	0	0	0	0	0	0	0	0	0	0	0	0	0	0	0	0	0	0	0	0	0	0	Gh_A05G2938	Gh_A05G2938	Probable WRKY transcription factor 75 [Source:UniProtKB/Swiss-Prot;Acc:Q9FYA2]	-	-	-	GO:0043227//membrane-bounded organelle;GO:0005623//cell;GO:0005622//intracellular;GO:0044464//cell part;GO:0043231//intracellular membrane-bounded organelle;GO:0043226//organelle;GO:0044424//intracellular part;GO:0043229//intracellular organelle;GO:0005634//nucleus	GO:0001047//core promoter binding;GO:0000975//regulatory region DNA binding;GO:0001067//regulatory region nucleic acid binding;GO:0003676//nucleic acid binding;GO:0003677//DNA binding;GO:0043565//sequence-specific DNA binding;GO:1901363//heterocyclic compound binding;GO:0044212//transcription regulatory region DNA binding;GO:0001071//nucleic acid binding transcription factor activity;GO:0000976//…	GO:0046483//heterocycle metabolic process;GO:0034654//nucleobase-containing compound biosynthetic process;GO:0044763//single-organism cellular process;GO:0097659//nucleic acid-templated transcription;GO:1903507//negative regulation of nucleic acid-templated transcription;GO:2000113//negative regulation of cellular macromolecule biosynthetic process;GO:0000122//negative regulation of transcription…
Gh_A05G3008	9.11	11.19	10.52	8.83	9.67	11.36	11.95	9.24	9.49	10.1	10.92	10.4	8.41	11.34	9.93	10.79	8.49	6.92	177	224	183.87	160.89	225.47	212	249	153	168.5	202.34	173.48	195	189.95	189.48	151	203	161	122	Gh_A05G3008	Gh_A05G3008	Transcription factor GTE1 [Source:UniProtKB/Swiss-Prot;Acc:Q84XV2]	-	-	-	GO:0005634//nucleus;GO:0043229//intracellular organelle;GO:0044464//cell part;GO:0043231//intracellular membrane-bounded organelle;GO:0043226//organelle;GO:0005622//intracellular;GO:0044424//intracellular part;GO:0005623//cell;GO:0043227//membrane-bounded organelle	GO:0005488//binding;GO:0005515//protein binding	GO:0044237//cellular metabolic process;GO:0010029//regulation of seed germination;GO:0051173//positive regulation of nitrogen compound metabolic process;GO:0018130//heterocycle biosynthetic process;GO:0065007//biological regulation;GO:0010467//gene expression;GO:2000026//regulation of multicellular organismal development;GO:0031323//regulation of cellular metabolic process;GO:0010468//regulation …
Gh_A05G3123	0	0	0	0	0	0	0	0	0	0	0	0	0	0	0	0	0	0	0	0	0	0	0	0	0	0	0	0	0	0	0	0	0	0	0	0	Gh_A05G3123	Gh_A05G3123	Transcription factor WER [Source:UniProtKB/Swiss-Prot;Acc:Q9SEI0]	-	-	-	GO:0043227//membrane-bounded organelle;GO:0043231//intracellular membrane-bounded organelle;GO:0005634//nucleus;GO:0044464//cell part;GO:0005623//cell;GO:0043229//intracellular organelle;GO:0044424//intracellular part;GO:0043226//organelle;GO:0005622//intracellular	GO:0003676//nucleic acid binding;GO:0003677//DNA binding;GO:0001071//nucleic acid binding transcription factor activity;GO:1901363//heterocyclic compound binding;GO:0044877//macromolecular complex binding;GO:0003700//sequence-specific DNA binding transcription factor activity;GO:0003682//chromatin binding;GO:0005488//binding;GO:0097159//organic cyclic compound binding	GO:1901576//organic substance biosynthetic process;GO:0019438//aromatic compound biosynthetic process;GO:0006807//nitrogen compound metabolic process;GO:0034641//cellular nitrogen compound metabolic process;GO:0044763//single-organism cellular process;GO:0048856//anatomical structure development;GO:2001141//regulation of RNA biosynthetic process;GO:0031325//positive regulation of cellular metabol…
Gh_A05G3158	0	0.03	0.04	0	0	0	0	0	0	0	0	0	0	0	0	0.04	0	0	0	1	1	0	0	0	0	0	0	0	0	0	0	0	0	1	0	0	Gh_A05G3158	Gh_A05G3158	Probable WRKY transcription factor 72 [Source:UniProtKB/Swiss-Prot;Acc:Q9LXG8]	-	-	-	GO:0005634//nucleus;GO:0044424//intracellular part;GO:0044464//cell part;GO:0043226//organelle;GO:0005622//intracellular;GO:0005623//cell;GO:0043229//intracellular organelle;GO:0043231//intracellular membrane-bounded organelle;GO:0043227//membrane-bounded organelle	GO:0097159//organic cyclic compound binding;GO:0003700//sequence-specific DNA binding transcription factor activity;GO:1901363//heterocyclic compound binding;GO:0043565//sequence-specific DNA binding;GO:0001071//nucleic acid binding transcription factor activity;GO:0003676//nucleic acid binding;GO:0005488//binding;GO:0003677//DNA binding	GO:0010556//regulation of macromolecule biosynthetic process;GO:0006952//defense response;GO:0006725//cellular aromatic compound metabolic process;GO:0044249//cellular biosynthetic process;GO:0050794//regulation of cellular process;GO:0018130//heterocycle biosynthetic process;GO:0006351//transcription, DNA-templated;GO:0009889//regulation of biosynthetic process;GO:0010468//regulation of gene exp…
Gh_A05G3160	0	0	0	0	0	0	0	0	0	0	0	0	0	0	0	0	0	0	0	0	0	0	0	0	0	0	0	0	0	0	0	0	0	0	0	0	Gh_A05G3160	Gh_A05G3160	Ethylene-responsive transcription factor WRI1 [Source:UniProtKB/Swiss-Prot;Acc:Q6X5Y6]	-	-	-	GO:0043231//intracellular membrane-bounded organelle;GO:0005623//cell;GO:0044464//cell part;GO:0044424//intracellular part;GO:0043226//organelle;GO:0005622//intracellular;GO:0043227//membrane-bounded organelle;GO:0043229//intracellular organelle;GO:0005634//nucleus	GO:0003700//sequence-specific DNA binding transcription factor activity;GO:0003677//DNA binding;GO:0005488//binding;GO:0097159//organic cyclic compound binding;GO:1901363//heterocyclic compound binding;GO:0003676//nucleic acid binding;GO:0001071//nucleic acid binding transcription factor activity	GO:0042221//response to chemical;GO:0044700//single organism signaling;GO:0035556//intracellular signal transduction;GO:0010557//positive regulation of macromolecule biosynthetic process;GO:0009893//positive regulation of metabolic process;GO:0007154//cell communication;GO:0034641//cellular nitrogen compound metabolic process;GO:0009059//macromolecule biosynthetic process;GO:0071495//cellular res…
Gh_A05G3186	7.83	6.43	5.29	6.41	6.69	7.74	6.64	8.8	8.2	5	3.87	4.75	4.04	2.84	3.4	5.34	6.9	4.79	208.1	176.21	126.35	159.87	213.55	197.38	189.28	199.4	198.99	137.03	84.16	121.84	124.85	64.9	70.62	137.37	179.02	115.53	Gh_A05G3186	Gh_A05G3186	Probable WRKY transcription factor 3 [Source:UniProtKB/Swiss-Prot;Acc:Q9ZQ70]	-	-	-	GO:0005634//nucleus;GO:0043227//membrane-bounded organelle;GO:0043226//organelle;GO:0043231//intracellular membrane-bounded organelle;GO:0044464//cell part;GO:0005622//intracellular;GO:0005623//cell;GO:0044424//intracellular part;GO:0043229//intracellular organelle	GO:0003676//nucleic acid binding;GO:0003677//DNA binding;GO:0097159//organic cyclic compound binding;GO:1901363//heterocyclic compound binding;GO:0043565//sequence-specific DNA binding;GO:0001071//nucleic acid binding transcription factor activity;GO:0005488//binding;GO:0003700//sequence-specific DNA binding transcription factor activity	GO:0080090//regulation of primary metabolic process;GO:0009987//cellular process;GO:0034654//nucleobase-containing compound biosynthetic process;GO:0051171//regulation of nitrogen compound metabolic process;GO:0044238//primary metabolic process;GO:0097659//nucleic acid-templated transcription;GO:0008152//metabolic process;GO:0044271//cellular nitrogen compound biosynthetic process;GO:0019438//aro…
Gh_A05G3218	0	0	0	0	0	0	0	0	0	0	0	0	0	0	0	0	0	0	0	0	0	0	0	0	0	0	0	0	0	0	0	0	0	0	0	0	Gh_A05G3218	Gh_A05G3218	Ethylene-responsive transcription factor RAP2-4 [Source:UniProtKB/Swiss-Prot;Acc:Q8H1E4]	-	-	-	GO:0005634//nucleus;GO:0044464//cell part;GO:0044424//intracellular part;GO:0043231//intracellular membrane-bounded organelle;GO:0043227//membrane-bounded organelle;GO:0005623//cell;GO:0005622//intracellular;GO:0043226//organelle;GO:0043229//intracellular organelle	GO:0003676//nucleic acid binding;GO:0043565//sequence-specific DNA binding;GO:0003700//sequence-specific DNA binding transcription factor activity;GO:0097159//organic cyclic compound binding;GO:1901363//heterocyclic compound binding;GO:0003677//DNA binding;GO:0005488//binding;GO:0001071//nucleic acid binding transcription factor activity	GO:0018130//heterocycle biosynthetic process;GO:0051252//regulation of RNA metabolic process;GO:0031323//regulation of cellular metabolic process;GO:0050794//regulation of cellular process;GO:0009873//ethylene-activated signaling pathway;GO:0009414//response to water deprivation;GO:0034641//cellular nitrogen compound metabolic process;GO:1903506//regulation of nucleic acid-templated transcription…
Gh_A05G3220	0.13	0.52	0.25	0.29	0.11	0.28	0.06	0	0	0.33	0.41	0.35	0.17	0.16	0.17	0.07	0.34	0.15	2	8	3.29	4	2	4	1	0	0	5	5	5	3	2	2	1	5	2	Gh_A05G3220	Gh_A05G3220	Bromodomain transcription factor [Source:TAIR;Acc:AT3G02160]	Genetic Information Processing	Transcription	ko03022//Basal transcription factors	GO:0016591//DNA-directed RNA polymerase II, holoenzyme;GO:0070013//intracellular organelle lumen;GO:0031981//nuclear lumen;GO:0043234//protein complex;GO:0044464//cell part;GO:0043233//organelle lumen;GO:0000428//DNA-directed RNA polymerase complex;GO:0005654//nucleoplasm;GO:0005669//transcription factor TFIID complex;GO:0044422//organelle part;GO:0005634//nucleus;GO:0044428//nuclear part;GO:0032…	-	GO:1902680//positive regulation of RNA biosynthetic process;GO:0031325//positive regulation of cellular metabolic process;GO:0051254//positive regulation of RNA metabolic process;GO:0019219//regulation of nucleobase-containing compound metabolic process;GO:0031326//regulation of cellular biosynthetic process;GO:0050794//regulation of cellular process;GO:0019222//regulation of metabolic process;GO…
Gh_A05G3229	8.3	11.23	13.93	11.78	6.31	6.56	7.26	7.02	6.49	8.6	7.99	7.57	5.65	6.94	6.53	6.14	5.18	4.79	282.92	394.37	426.82	376.41	258.31	214.74	265.26	203.97	202.07	302.09	222.75	249.03	223.98	203.35	174.03	202.56	172.12	148	Gh_A05G3229	Gh_A05G3229	Transcription factor GTE4 [Source:UniProtKB/Swiss-Prot;Acc:Q9LNC4]	-	-	-	GO:0043231//intracellular membrane-bounded organelle;GO:0043226//organelle;GO:0043227//membrane-bounded organelle;GO:0044464//cell part;GO:0005634//nucleus;GO:0005623//cell;GO:0044424//intracellular part;GO:0005622//intracellular;GO:0043229//intracellular organelle	GO:0005515//protein binding;GO:0005488//binding	GO:1901362//organic cyclic compound biosynthetic process;GO:0007275//multicellular organismal development;GO:0051252//regulation of RNA metabolic process;GO:0048522//positive regulation of cellular process;GO:0044238//primary metabolic process;GO:0010467//gene expression;GO:0019222//regulation of metabolic process;GO:0034645//cellular macromolecule biosynthetic process;GO:0006139//nucleobase-cont…
Gh_A05G3230	3.7	5.86	7.26	3.81	3.13	2.14	2.72	3.15	3.56	3.78	3.62	3.8	2.15	2.33	2.57	1.62	2.08	2.09	130.18	212.46	229.47	125.78	131.91	72.23	102.57	94.51	114.5	137	104.07	129	88	70.55	70.6	55.11	71.49	66.54	Gh_A05G3230	Gh_A05G3230	Transcription factor GTE4 [Source:UniProtKB/Swiss-Prot;Acc:Q9LNC4]	-	-	-	GO:0043231//intracellular membrane-bounded organelle;GO:0043226//organelle;GO:0043227//membrane-bounded organelle;GO:0044464//cell part;GO:0005634//nucleus;GO:0005623//cell;GO:0044424//intracellular part;GO:0005622//intracellular;GO:0043229//intracellular organelle	GO:0005515//protein binding;GO:0005488//binding	GO:1901362//organic cyclic compound biosynthetic process;GO:0007275//multicellular organismal development;GO:0051252//regulation of RNA metabolic process;GO:0048522//positive regulation of cellular process;GO:0044238//primary metabolic process;GO:0010467//gene expression;GO:0019222//regulation of metabolic process;GO:0034645//cellular macromolecule biosynthetic process;GO:0006139//nucleobase-cont…
Gh_A05G3231	14.66	19.64	20.6	18.56	13.32	15.24	15.47	13.91	14.32	13.03	13.81	13.82	13.16	11.43	12.26	11.71	10.4	9.3	504.4	696.09	637.01	598.73	549.83	503.22	570.21	407.79	449.92	461.91	388.17	458.97	526	337.94	329.91	389.81	348.99	290.26	Gh_A05G3231	Gh_A05G3231	Transcription factor GTE4 [Source:UniProtKB/Swiss-Prot;Acc:Q9LNC4]	-	-	-	GO:0043231//intracellular membrane-bounded organelle;GO:0043226//organelle;GO:0043227//membrane-bounded organelle;GO:0044464//cell part;GO:0005634//nucleus;GO:0005623//cell;GO:0044424//intracellular part;GO:0005622//intracellular;GO:0043229//intracellular organelle	GO:0005515//protein binding;GO:0005488//binding	GO:1901362//organic cyclic compound biosynthetic process;GO:0007275//multicellular organismal development;GO:0051252//regulation of RNA metabolic process;GO:0048522//positive regulation of cellular process;GO:0044238//primary metabolic process;GO:0010467//gene expression;GO:0019222//regulation of metabolic process;GO:0034645//cellular macromolecule biosynthetic process;GO:0006139//nucleobase-cont…
Gh_A05G3255	2.3	2.29	1.9	1.94	3.11	1.7	1.19	1.91	1.39	2.13	2.64	2.99	1.41	1.47	0.68	0.63	1.21	1.09	46.64	47.91	34.67	36.98	75.78	33.12	25.9	33.1	25.73	44.7	43.87	58.65	33.3	25.64	10.85	12.45	24	20.14	Gh_A05G3255	Gh_A05G3255	Heat stress transcription factor A-4a [Source:UniProtKB/Swiss-Prot;Acc:O49403]	-	-	-	GO:0043226//organelle;GO:0005623//cell;GO:0044464//cell part;GO:0005737//cytoplasm;GO:0043227//membrane-bounded organelle;GO:0005622//intracellular;GO:0044424//intracellular part;GO:0005634//nucleus;GO:0043231//intracellular membrane-bounded organelle;GO:0043229//intracellular organelle	GO:0003700//sequence-specific DNA binding transcription factor activity;GO:1901363//heterocyclic compound binding;GO:0003677//DNA binding;GO:0005488//binding;GO:0001071//nucleic acid binding transcription factor activity;GO:0097159//organic cyclic compound binding;GO:0042802//identical protein binding;GO:0042803//protein homodimerization activity;GO:0003676//nucleic acid binding;GO:0046983//prote…	GO:0009987//cellular process;GO:0051171//regulation of nitrogen compound metabolic process;GO:0042221//response to chemical;GO:0044238//primary metabolic process;GO:0045935//positive regulation of nucleobase-containing compound metabolic process;GO:1901362//organic cyclic compound biosynthetic process;GO:1902680//positive regulation of RNA biosynthetic process;GO:0048522//positive regulation of c…
Gh_A05G3283	0.4	0.21	0	0.41	0.41	1.21	0.54	0.28	0.58	0.29	0.07	0.75	0	0.14	0.08	0.56	0.56	0.07	6.59	3.56	0	6.38	8.15	19.15	9.48	4	8.72	5	1	12	0	2	1	9	9	1	Gh_A05G3283	Gh_A05G3283	Probable WRKY transcription factor 28 [Source:UniProtKB/Swiss-Prot;Acc:Q8VWJ2]	-	-	-	GO:0043229//intracellular organelle;GO:0005634//nucleus;GO:0043226//organelle;GO:0043231//intracellular membrane-bounded organelle;GO:0043227//membrane-bounded organelle;GO:0044424//intracellular part;GO:0044464//cell part;GO:0005622//intracellular;GO:0005623//cell	GO:0043565//sequence-specific DNA binding;GO:0005488//binding;GO:1901363//heterocyclic compound binding;GO:0003676//nucleic acid binding;GO:0097159//organic cyclic compound binding;GO:0003700//sequence-specific DNA binding transcription factor activity;GO:0001071//nucleic acid binding transcription factor activity;GO:0003677//DNA binding	GO:0006355//regulation of transcription, DNA-templated;GO:0009987//cellular process;GO:1903506//regulation of nucleic acid-templated transcription;GO:1901576//organic substance biosynthetic process;GO:0034641//cellular nitrogen compound metabolic process;GO:0050789//regulation of biological process;GO:0010468//regulation of gene expression;GO:0090304//nucleic acid metabolic process;GO:0071704//or…
Gh_A05G3340	0.28	1.92	2.86	2.21	0.19	0.03	0.13	0	0.5	0.22	0.03	0.07	0.12	0.16	0	0.29	0.05	0.1	2	14.33	18.67	15	1.67	0.2	1	0	3.33	1.67	0.2	0.5	1	1	0	2.05	0.36	0.67	Gh_A05G3340	Gh_A05G3340	Transcription factor TFIIIC, tau55-related protein [Source:TAIR;Acc:AT3G15420]	-	-	-	-	-	GO:0008150//biological_process
Gh_A05G3382	0.81	1.14	1.43	1.58	0.91	0.93	0.5	0.45	0.57	0.48	1.08	0.39	0.81	0.31	0.72	0.83	0.41	0.51	30.51	44.16	48.42	55.71	41.21	33.78	20.31	14.5	19.5	18.78	33.3	14.1	35.43	10	21.3	30.32	15	17.47	Gh_A05G3382	Gh_A05G3382	Probable WRKY transcription factor 2 [Source:UniProtKB/Swiss-Prot;Acc:Q9FG77]	Organismal Systems	Environmental adaptation	ko04626//Plant-pathogen interaction	GO:0043229//intracellular organelle;GO:0043227//membrane-bounded organelle;GO:0043226//organelle;GO:0044424//intracellular part;GO:0005622//intracellular;GO:0005634//nucleus;GO:0043231//intracellular membrane-bounded organelle;GO:0044464//cell part;GO:0005623//cell	GO:0005488//binding;GO:0003700//sequence-specific DNA binding transcription factor activity;GO:0003676//nucleic acid binding;GO:0097159//organic cyclic compound binding;GO:0043565//sequence-specific DNA binding;GO:0001071//nucleic acid binding transcription factor activity;GO:0003677//DNA binding;GO:1901363//heterocyclic compound binding	GO:0016070//RNA metabolic process;GO:1901362//organic cyclic compound biosynthetic process;GO:0097659//nucleic acid-templated transcription;GO:0090304//nucleic acid metabolic process;GO:2000112//regulation of cellular macromolecule biosynthetic process;GO:0034654//nucleobase-containing compound biosynthetic process;GO:0009942//longitudinal axis specification;GO:0032502//developmental process;GO:0…
Gh_A05G3433	0.01	0.06	0.04	0.03	0	0.04	0	0.01	0	0	0	0	0	0.01	0.02	0	0	0	1	5	3	2	0	3	0	1	0	0	0	0	0	1	1	0	0	0	Gh_A05G3433	Gh_A05G3433	global transcription factor group B1 [Source:TAIR;Acc:AT1G65440]	-	-	-	GO:0005737//cytoplasm;GO:0044444//cytoplasmic part;GO:0005623//cell;GO:0044464//cell part;GO:0005622//intracellular;GO:0005829//cytosol;GO:0030054//cell junction;GO:0009506//plasmodesma;GO:0055044//symplast;GO:0044424//intracellular part;GO:0005911//cell-cell junction	GO:0016788//hydrolase activity, acting on ester bonds;GO:0016787//hydrolase activity;GO:0003746//translation elongation factor activity;GO:0097159//organic cyclic compound binding;GO:0003677//DNA binding;GO:0003723//RNA binding;GO:0003824//catalytic activity;GO:0005488//binding;GO:1901363//heterocyclic compound binding;GO:0008135//translation factor activity, RNA binding;GO:0003676//nucleic acid …	GO:0006412//translation;GO:0044260//cellular macromolecule metabolic process;GO:1903506//regulation of nucleic acid-templated transcription;GO:0019222//regulation of metabolic process;GO:0008152//metabolic process;GO:2001141//regulation of RNA biosynthetic process;GO:0050789//regulation of biological process;GO:0046483//heterocycle metabolic process;GO:0065007//biological regulation;GO:0009987//c…
Gh_A05G3466	32.56	27.62	26.89	35.94	23.31	27.41	33.35	34.18	36.09	21.87	19.58	21.12	23.09	24.54	27.04	15.88	25.7	20.41	592.77	518	440	613.36	509.28	478.91	650.67	530	600	410.34	291.32	370.98	488.33	384	385	279.87	456.31	337	Gh_A05G3466	Gh_A05G3466	sequence-specific DNA binding transcription factors [Source:TAIR;Acc:AT3G54390]	-	-	-	-	GO:0001071//nucleic acid binding transcription factor activity;GO:0003700//sequence-specific DNA binding transcription factor activity	GO:2001141//regulation of RNA biosynthetic process;GO:0050789//regulation of biological process;GO:0006355//regulation of transcription, DNA-templated;GO:0019219//regulation of nucleobase-containing compound metabolic process;GO:0080090//regulation of primary metabolic process;GO:0010468//regulation of gene expression;GO:0051252//regulation of RNA metabolic process;GO:0019222//regulation of metab…
Gh_A05G3498	0	0	0	0.06	0.18	0.55	0.05	0.56	0.12	0	0.13	0.05	0	0.06	0.14	0.22	0.05	0.12	0	0	0	1	4	10	1	9	2	0	2	1	0	1	2	4	1	2	Gh_A05G3498	Gh_A05G3498	WRKY transcription factor 55 [Source:UniProtKB/Swiss-Prot;Acc:Q9SHB5]	-	-	-	GO:0043227//membrane-bounded organelle;GO:0005623//cell;GO:0043229//intracellular organelle;GO:0043226//organelle;GO:0005622//intracellular;GO:0043231//intracellular membrane-bounded organelle;GO:0044424//intracellular part;GO:0005634//nucleus;GO:0044464//cell part	GO:0003700//sequence-specific DNA binding transcription factor activity;GO:0001071//nucleic acid binding transcription factor activity;GO:0003677//DNA binding;GO:0003676//nucleic acid binding;GO:0097159//organic cyclic compound binding;GO:0043565//sequence-specific DNA binding;GO:1901363//heterocyclic compound binding;GO:0005488//binding	GO:1903506//regulation of nucleic acid-templated transcription;GO:0080090//regulation of primary metabolic process;GO:0018130//heterocycle biosynthetic process;GO:0043170//macromolecule metabolic process;GO:0009058//biosynthetic process;GO:0009987//cellular process;GO:0097659//nucleic acid-templated transcription;GO:0034654//nucleobase-containing compound biosynthetic process;GO:2001141//regulati…
Gh_A05G3499	59.6	89.94	43.98	95.5	154.84	252.64	222.93	306.82	251.99	26.46	18.22	17.96	58.56	56.45	21.83	149.23	104.17	115.03	928.73	1443.71	616	1395	2895.27	3778.17	3722.71	4072.7	3585.89	425	232	270	1060	756	266	2250.77	1583.07	1625.76	Gh_A05G3499	Gh_A05G3499	Probable WRKY transcription factor 70 [Source:UniProtKB/Swiss-Prot;Acc:Q9LY00]	-	-	-	GO:0043231//intracellular membrane-bounded organelle;GO:0043226//organelle;GO:0005622//intracellular;GO:0043227//membrane-bounded organelle;GO:0005634//nucleus;GO:0044424//intracellular part;GO:0044464//cell part;GO:0005623//cell;GO:0043229//intracellular organelle	GO:0003700//sequence-specific DNA binding transcription factor activity;GO:0001071//nucleic acid binding transcription factor activity;GO:0003676//nucleic acid binding;GO:0043565//sequence-specific DNA binding;GO:0097159//organic cyclic compound binding;GO:1901363//heterocyclic compound binding;GO:0003677//DNA binding;GO:0005488//binding	GO:0050776//regulation of immune response;GO:0031347//regulation of defense response;GO:1903507//negative regulation of nucleic acid-templated transcription;GO:0032774//RNA biosynthetic process;GO:0044271//cellular nitrogen compound biosynthetic process;GO:0002684//positive regulation of immune system process;GO:0045087//innate immune response;GO:2000113//negative regulation of cellular macromole…
Gh_A05G3514	0.27	0.21	0.26	0	0.03	0	0	0	0	0.4	0.28	0.17	0.03	0.23	0	0	0	0	8	6.67	7	0	1	0	0	0	0	12.57	7	5	1	6	0	0	0	0	Gh_A05G3514	Gh_A05G3514	AP2-like ethylene-responsive transcription factor AIL1 [Source:UniProtKB/Swiss-Prot;Acc:Q1PFE1]	-	-	-	GO:0005622//intracellular;GO:0005634//nucleus;GO:0044424//intracellular part;GO:0044464//cell part;GO:0043231//intracellular membrane-bounded organelle;GO:0043226//organelle;GO:0005623//cell;GO:0043227//membrane-bounded organelle;GO:0043229//intracellular organelle	GO:0003676//nucleic acid binding;GO:0003677//DNA binding;GO:0097159//organic cyclic compound binding;GO:1901363//heterocyclic compound binding;GO:0005488//binding;GO:0001071//nucleic acid binding transcription factor activity;GO:0003700//sequence-specific DNA binding transcription factor activity	GO:0009723//response to ethylene;GO:0010467//gene expression;GO:0032774//RNA biosynthetic process;GO:0080090//regulation of primary metabolic process;GO:0010468//regulation of gene expression;GO:0044767//single-organism developmental process;GO:0044237//cellular metabolic process;GO:0032501//multicellular organismal process;GO:0034654//nucleobase-containing compound biosynthetic process;GO:005089…
Gh_A05G3515	0.27	0.07	0.53	0.44	0.17	0	0.7	0.72	0.22	0.66	0.25	0	0.23	0.48	0.96	0.56	0	0.3	4	1	7.01	6.02	3.01	0	11	9	3	10	3.04	0	4	6	11	8	0	4	Gh_A05G3515	Gh_A05G3515	Transcription factor WER [Source:UniProtKB/Swiss-Prot;Acc:Q9SEI0]	-	-	-	GO:0043227//membrane-bounded organelle;GO:0043231//intracellular membrane-bounded organelle;GO:0005634//nucleus;GO:0044464//cell part;GO:0005623//cell;GO:0043229//intracellular organelle;GO:0044424//intracellular part;GO:0043226//organelle;GO:0005622//intracellular	GO:0003676//nucleic acid binding;GO:0003677//DNA binding;GO:0001071//nucleic acid binding transcription factor activity;GO:1901363//heterocyclic compound binding;GO:0044877//macromolecular complex binding;GO:0003700//sequence-specific DNA binding transcription factor activity;GO:0003682//chromatin binding;GO:0005488//binding;GO:0097159//organic cyclic compound binding	GO:1901576//organic substance biosynthetic process;GO:0019438//aromatic compound biosynthetic process;GO:0006807//nitrogen compound metabolic process;GO:0034641//cellular nitrogen compound metabolic process;GO:0044763//single-organism cellular process;GO:0048856//anatomical structure development;GO:2001141//regulation of RNA biosynthetic process;GO:0031325//positive regulation of cellular metabol…
Gh_A05G3523	3.26	1.77	2.4	1.74	2.07	2.52	5.96	5.23	3.07	2.85	2.4	2.3	2.25	3.42	1.34	1.55	1.54	1.44	50	28	33	25	38	37	97.87	68.34	43	45	30	34	40	45	16	23	23	20	Gh_A05G3523	Gh_A05G3523	Nuclear transcription factor Y subunit A-3 [Source:UniProtKB/Swiss-Prot;Acc:Q93ZH2]	-	-	-	GO:0044446//intracellular organelle part;GO:0043231//intracellular membrane-bounded organelle;GO:0005634//nucleus;GO:0043234//protein complex;GO:0044464//cell part;GO:0005622//intracellular;GO:0016602//CCAAT-binding factor complex;GO:0043229//intracellular organelle;GO:0043226//organelle;GO:0044424//intracellular part;GO:0043227//membrane-bounded organelle;GO:0005623//cell;GO:0090575//RNA polymer…	GO:0003700//sequence-specific DNA binding transcription factor activity;GO:0001071//nucleic acid binding transcription factor activity;GO:1901363//heterocyclic compound binding;GO:0005488//binding;GO:0003676//nucleic acid binding;GO:0003677//DNA binding;GO:0097159//organic cyclic compound binding	GO:0050794//regulation of cellular process;GO:0048519//negative regulation of biological process;GO:0010558//negative regulation of macromolecule biosynthetic process;GO:0044249//cellular biosynthetic process;GO:0006355//regulation of transcription, DNA-templated;GO:0009059//macromolecule biosynthetic process;GO:0008152//metabolic process;GO:1901576//organic substance biosynthetic process;GO:0031…
Gh_A05G3639	0.26	0.76	0.63	0.93	0.43	0.36	0.28	0.15	0	0.34	0.16	0.18	0.34	0	0.28	0.09	0	0	6	18	13	20	12	8	7	3	0	8	3	4	9	0	5	2	0	0	Gh_A05G3639	Gh_A05G3639	Transcription factor bHLH90 [Source:UniProtKB/Swiss-Prot;Acc:Q0WNR2]	-	-	-	GO:0005634//nucleus;GO:0043226//organelle;GO:0005622//intracellular;GO:0044424//intracellular part;GO:0043229//intracellular organelle;GO:0005623//cell;GO:0043227//membrane-bounded organelle;GO:0043231//intracellular membrane-bounded organelle;GO:0044464//cell part	GO:0005488//binding;GO:0097159//organic cyclic compound binding;GO:0003676//nucleic acid binding;GO:1901363//heterocyclic compound binding;GO:0001071//nucleic acid binding transcription factor activity;GO:0003700//sequence-specific DNA binding transcription factor activity;GO:0003677//DNA binding;GO:0005515//protein binding;GO:0046983//protein dimerization activity	GO:0044260//cellular macromolecule metabolic process;GO:0010556//regulation of macromolecule biosynthetic process;GO:0031326//regulation of cellular biosynthetic process;GO:0009059//macromolecule biosynthetic process;GO:0010468//regulation of gene expression;GO:0009058//biosynthetic process;GO:0034641//cellular nitrogen compound metabolic process;GO:0006807//nitrogen compound metabolic process;GO…
Gh_A05G3735	15.12	20.74	23.6	23.21	18.99	13.64	8.8	11.99	9.82	11.94	17.14	16.01	14.37	7.24	5.44	18.92	13.49	10.18	230.98	326.41	324	332.38	347.98	200	144	156	137	188	214	235.97	255	95	65	279.69	201	141	Gh_A05G3735	Gh_A05G3735	basal transcription factor complex subunit-related [Source:TAIR;Acc:AT1G18340]	Genetic Information Processing	Replication and repair;Transcription	ko03420//Nucleotide excision repair;ko03022//Basal transcription factors	GO:0000428//DNA-directed RNA polymerase complex;GO:0005667//transcription factor complex;GO:0043229//intracellular organelle;GO:0043231//intracellular membrane-bounded organelle;GO:0005623//cell;GO:0043226//organelle;GO:0055029//nuclear DNA-directed RNA polymerase complex;GO:0044464//cell part;GO:0016591//DNA-directed RNA polymerase II, holoenzyme;GO:0090575//RNA polymerase II transcription facto…	GO:0008135//translation factor activity, RNA binding;GO:0003676//nucleic acid binding;GO:0005488//binding;GO:0003723//RNA binding;GO:0097159//organic cyclic compound binding;GO:1901363//heterocyclic compound binding;GO:0003684//damaged DNA binding;GO:0003677//DNA binding	GO:0050789//regulation of biological process;GO:0006139//nucleobase-containing compound metabolic process;GO:1901362//organic cyclic compound biosynthetic process;GO:0009889//regulation of biosynthetic process;GO:2001141//regulation of RNA biosynthetic process;GO:0060255//regulation of macromolecule metabolic process;GO:0019438//aromatic compound biosynthetic process;GO:0006289//nucleotide-excisi…
[truncated: 1,752 more rows]

## Sheet: ERF TFs
id	X-1-1_fpkm	X-1-2_fpkm	X-1-3_fpkm	X-2-1_fpkm	X-2-2_fpkm	X-2-3_fpkm	X-3-1_fpkm	X-3-2_fpkm	X-3-3_fpkm	L-1-1_fpkm	L-1-2_fpkm	L-1-3_fpkm	L-2-1_fpkm	L-2-2_fpkm	L-2-3_fpkm	L-3-1_fpkm	L-3-2_fpkm	L-3-3_fpkm	X-1-1_count	X-1-2_count	X-1-3_count	X-2-1_count	X-2-2_count	X-2-3_count	X-3-1_count	X-3-2_count	X-3-3_count	L-1-1_count	L-1-2_count	L-1-3_count	L-2-1_count	L-2-2_count	L-2-3_count	L-3-1_count	L-3-2_count	L-3-3_count	Symbol	Query_id	Description	KEGG_A_class	KEGG_B_class	Pathway	GO Component	GO Function	GO Process
[truncated: 399 more rows]

## Sheet: bHLH TFs
id	X-1-1_fpkm	X-1-2_fpkm	X-1-3_fpkm	X-2-1_fpkm	X-2-2_fpkm	X-2-3_fpkm	X-3-1_fpkm	X-3-2_fpkm	X-3-3_fpkm	L-1-1_fpkm	L-1-2_fpkm	L-1-3_fpkm	L-2-1_fpkm	L-2-2_fpkm	L-2-3_fpkm	L-3-1_fpkm	L-3-2_fpkm	L-3-3_fpkm	X-1-1_count	X-1-2_count	X-1-3_count	X-2-1_count	X-2-2_count	X-2-3_count	X-3-1_count	X-3-2_count	X-3-3_count	L-1-1_count	L-1-2_count	L-1-3_count	L-2-1_count	L-2-2_count	L-2-3_count	L-3-1_count	L-3-2_count	L-3-3_count	Symbol	Query_id	Description	KEGG_A_class	KEGG_B_class	Pathway	GO Component	GO Function	GO Process
[truncated: 239 more rows]

## Sheet: WRKY TFs
id	X-1-1_fpkm	X-1-2_fpkm	X-1-3_fpkm	X-2-1_fpkm	X-2-2_fpkm	X-2-3_fpkm	X-3-1_fpkm	X-3-2_fpkm	X-3-3_fpkm	L-1-1_fpkm	L-1-2_fpkm	L-1-3_fpkm	L-2-1_fpkm	L-2-2_fpkm	L-2-3_fpkm	L-3-1_fpkm	L-3-2_fpkm	L-3-3_fpkm	X-1-1_count	X-1-2_count	X-1-3_count	X-2-1_count	X-2-2_count	X-2-3_count	X-3-1_count	X-3-2_count	X-3-3_count	L-1-1_count	L-1-2_count	L-1-3_count	L-2-1_count	L-2-2_count	L-2-3_count	L-3-1_count	L-3-2_count	L-3-3_count	Symbol	Query_id	Description	KEGG_A_class	KEGG_B_class	Pathway	GO Component	GO Function	GO Process
[truncated: 224 more rows]
